# Supplementary material for: A human lung tumor microenvironment interactome identifies clinically relevant cell-type cross-talk
Source: Genome Biol. 2020 May 7;21:107. doi: 10.1186/s13059-020-02019-x (PMC7206807; doi:10.1186/s13059-020-02019-x)
Supplement: Supplementary file 1 — Table S1. Histology of patient tumor samples, and populations processed for RNA-seq. Crosses indicate “not done”, usually due to low cell numbers, or poor RNA quality. Samples with double ticks were sequenced twice. [file 13059_2020_2019_MOESM1_ESM.xlsx]

## Sheet: ST1 sequencing
Supplementary Table 1: Summary of sequenced samples. Multiple ticks indicate that sample was sequenced more than once
Tumor	Histology (pathology)	Bulk	CD10	CD31	CD45	Epcam
T1	ADENO	✔	✔	✔	✔	✔✔
T2	NSCLC NOS	✖	✔	✔	✔	✔
T3	SCC	✔	✔	✔	✔	✔
T4	SCC	✔	✔	✔	✔	✔
T5	ADENO	✔	✔	✔	✔	✔
T6	ADENO	✔	✔	✔	✔	✔
T7	ADENO	✔	✔	✔	✔	✔
T8	ADENO	✔	✔	✔	✔✔	✔
T9	Adenosquamous	✔	✔	✔	✔	✔
T10	ADENO	✔	✔	✔	✔✔	✔✔
T11	ADENO	✔	✔	✔	✔	✔
T12	ADENO	✔	✔	✔	✔	✔
T14	SCC	✔	✖	✔✔	✔✔	✔
T15	SCC	✔	✔	✔	✔	✔
T16	ADENO	✖	✔	✔	✔	✔
T17	SCC	✔	✔	✔	✔	✔
T18	SCC	✔	✔	✔	✔	✔✔
T20	SCC	✔	✔	✔	✔	✔
T22	ADENO	✖	✔	✔	✔	✔
T23	ADENO (Fetal)	✔	✔	✔	✖	✔
T25	SCC	✖	✔	✔	✔✔	✔
T26	ADENO	✔	✔	✔	✔	✔
T27	ADENO	✔	✔	✔	✔	✔
T28	ADENO	✔	✔✔	✔	✔	✔
T29	ADENO	✔	✖	✔✔	✔✔	✖
T30	ADENO	✔	✔✔	✔	✔	✔✔
T31	ADENO	✖	✖	✔	✔	✔
T32	SCC	✖	✖	✔	✔	✔
T33	ADENO	✖	✔	✔	✔	✖
T34	SCC	✔	✔	✔	✔	✔
T35	ADENO	✔	✔	✔	✔	✔
T36	ADENO	✔	✔	✔	✔	✔
T37	ADENO (invasive mucinous)	✔	✔	✔	✔	✔
T38	ADENO	✔	✔	✔	✔	✔
T39	SCC	✔	✔	✔	✔	✔
T40	SCC	✔	✔	✔	✔	✔
