# Supplementary material for: A human lung tumor microenvironment interactome identifies clinically relevant cell-type cross-talk
Source: Genome Biol. 2020 May 7;21:107. doi: 10.1186/s13059-020-02019-x (PMC7206807; doi:10.1186/s13059-020-02019-x)
Supplement: Supplementary file 2 — Table S2. Clinical characteristics of the cohorts used in this study (gene expression and Tissue Microarray). [file 13059_2020_2019_MOESM2_ESM.xlsx]

## Sheet: ST2 cohorts
Supplementary Table 2: Characteristics of cohorts. Numbers in parentheses represent % of cohort
	RNA-seq cohort	Tissue microarray
Number of patients	36	358
Gender
Female	7 (19)	192(54)
Male	29 (81)	166 (46)
Age, yrs (range)	70 (32-87)	67 (20-89)
Histology
Adenocarcinoma	20 (56)	214 (60)
Squamous cell carcinoma	12 (33)	66 (18)
Other	4 (11)	78 (22)
Stage
I	14 (40.0)	193 (54.1)
II	12 (34.3)	110 (30.8)
III	8 (22.9)	52 (14.6)
IV	1 (2.9)	2 (0.6)
Grade
Well differentiated	7 (18.9)	58 (17.4)
Well/moderate	1 (2.7)
Moderately differentiated	15 (40.5)	173 (52.0)
Moderate/poor	5 (13.5)
Poorly differentiated	9 (24.3)	102 (30.6)
Lymphovascular invasion
Absent	27 (77)	306 (85)
Present	8 (23)	52 (15)
Pleural invasion
Absent	29 (81)	256 (72)
Present	7 (19)	102 (28)
Followup
Mean (range), months	-	48 (0.1-177)
Deaths	-	166
