# Supplementary material for: A human lung tumor microenvironment interactome identifies clinically relevant cell-type cross-talk
Source: Genome Biol. 2020 May 7;21:107. doi: 10.1186/s13059-020-02019-x (PMC7206807; doi:10.1186/s13059-020-02019-x)
Supplement: Supplementary file 3 — Table S3. Differentially expressed genes between sorted malignant populations from adenocarcinoma and squamous cell carcinoma. [file 13059_2020_2019_MOESM3_ESM.xlsx]

## Sheet: ST3 Ep DEGS
Supplementary Table 3: Genes differentially expressed in epithelial cells from SCC vs adenocarcinoma.
Gene.Name	Fold.Change	q.value...	localfdr...	log2FC		log2FC>0 indicates higher expression in SCC than in adenocarcinoma
CERS3	26.4103	0	0	4.72303
FAM83C	18.5297	0	0	4.21177
BNC1	23.94	0	0	4.58135
SERPINB13	63.0721	0	0	5.97893
CALML3	49.8199	0	0	5.63865
CDHR1	8.48627	0	0	3.08513
FAM83B	23.9619	0	0	4.58267
BMP7	17.2472	0	0	4.10829
GBP6	26.9895	0	0	4.75433
DLX5	16.5349	0	0	4.04744
ABCC5	10.2957	0	0	3.36397
RAET1L	13.0721	0	0	3.70842
TENM2	16.5887	0	0	4.05213
TP63	54.1591	0	0	5.75913
HOXD11	10.7352	0	0	3.42428
CTB-113P19.4	2.90956	0	0	1.5408
KRT14	129.669	0	0	7.01869
UGT1A6	20.012	0	0	4.3228
BTBD11	7.2446	0	0	2.85691
AC114812.5	3.37559	0	0	1.75514
HES2	6.48697	0	0	2.69754
UGT1A1	6.73564	0	0	2.75181
C16orf74	9.87631	0	0	3.30397
ACKR3	27.4323	0	0	4.7778
PERP	7.96322	0	0	2.99335
HIST1H2BH	16.3033	0	0	4.02709
GJB4	4.39702	0	0	2.13653
RPL17P11	5.82661	0	0	2.54266
MIR205HG	64.0671	0	0	6.00151
DENND2C	9.36393	0	0	3.22711
TMPRSS11F	4.18271	0	0	2.06444
ARHGEF4	9.92782	0	0	3.31148
TRIM29	42.4722	0	0	5.40845
KRT16	43.3022	0	0	5.43637
UGT1A2P	2.93328	0	0	1.55252
VANGL2	14.3972	0	0	3.84772
TFRC	5.39066	0	0	2.43046
FRMD6	20.6582	0	0	4.36865
ARTN	12.7532	0	0	3.67279
RP11-259O2.1	5.42532	0	0	2.43971
AC114812.10	3.18563	0	0	1.67158
RAPGEFL1	8.66789	0	0	3.11568
CELSR2	5.23457	0	0	2.38807
ATP1B3	12.3509	0	0	3.62655
ZNF385A	9.93589	0	0	3.31265
RP11-411K7.1	3.59463	0	0	1.84584
DNAJB3	2.98612	0	0	1.57827
HOXD10	7.76646	0	0	2.95726
PTGFRN	6.46417	0	0	2.69246
SLC39A2	4.15332	0	0	2.05427
PNCK	5.33194	0	0	2.41466
HAS3	11.2926	0	0	3.49731
P2RY1	13.8993	0	0	3.79694
KRT31	4.6876	0	0	2.22885
AC114812.9	3.08937	0	0	1.62731
RP11-69L16.6	2.07863	0	0	1.05564
AKR1C2	40.7473	0	0	5.34863
HIST1H3F	7.09709	0	0	2.82723
SGK1	6.70974	0	0	2.74626
SLC37A2	5.91426	0	0	2.5642
RNF152	11.3022	0	0	3.49853
TICRR	5.70069	0	0	2.51114
NDUFA4L2	25.594	0	0	4.67773
ZNF812	4.76419	0	0	2.25223
RN7SL464P	2.16967	0	0	1.11747
RP11-416L21.2	3.60732	0	0	1.85093
PPARGC1B	4.18493	0	0	2.0652
LINC00519	4.4811	0	0	2.16385
RNF168	4.50161	0	0	2.17044
KRT42P	5.48243	0	0	2.45481
BCL11B	6.41291	0	0	2.68098
GPX2	102.2	0	0	6.67525
SKP2	5.38509	0	0	2.42897
RP11-390P2.2	4.64633	0	0	2.21609
LTB4R	7.76107	0	0	2.95626
NTS	164.662	0	0	7.36336
A2ML1	9.77538	0	0	3.28915
ADH7	25.4971	0	0	4.67226
TMEM40	7.11778	0	0	2.83143
GRHL3	7.57367	0	0	2.92099
RP11-524H19.2	2.73228	0	0	1.4501
CAPNS1P1	4.46529	0	0	2.15875
SPRR1A	12.1295	0	0	3.60045
TRPV4	5.32295	0	0	2.41223
SNAI2	22.5712	0	0	4.49641
PGLYRP3	11.4627	0	0	3.51888
SH3PXD2A-AS1	4.85999	0	0	2.28095
NRARP	7.60488	0	0	2.92693
DGKA	6.10835	0	0	2.61078
SERPINB5	49.2877	0	0	5.62316
POLQ	4.395	0	0	2.13586
AKR1C1	19.1672	0	0	4.26057
AC012501.3	4.54422	0	0	2.18403
ANXA8	17.0246	0	0	4.08955
STON2	9.61535	0	0	3.26534
AC124789.1	9.88864	0	0	3.30577
MARK1	7.74096	0	0	2.95251
HAP1	7.02522	0	0	2.81254
CKMT1B	15.2462	0	0	3.93038
IRX4	7.92399	0	0	2.98623
KCTD15	5.26286	0	0	2.39585
GRASP	4.3193	0	0	2.1108
IRF6	5.90561	0	0	2.56209
RP11-390P2.4	3.58643	0	0	1.84255
CD101	3.48901	0	0	1.80282
HIST1H2BI	3.99771	0	0	1.99917
RP5-821D11.7	3.05091	0	0	1.60924
CDC45	4.60139	0	0	2.20207
STARD5	6.17144	0	0	2.62561
AC114812.8	2.23211	0	0	1.15841
NXPH4	8.70091	0	0	3.12117
PTHLH	52.3804	0	0	5.71096
CYP2S1	10.7489	0	0	3.42612
RP11-557H15.3	3.89033	0	0	1.95989
SPRR3	25.4049	0	0	4.66703
S100A7	19.5824	0	0	4.29149
H2AFY2	7.56086	0	0	2.91855
COL7A1	17.3376	0	0	4.11583
TINCR	4.91187	0	0	2.29627
PGF	4.96282	0	0	2.31116
C5orf66-AS1	2.58289	0	0	1.36899
PHLDB2	8.10235	0	0	3.01834
XXYLT1	6.34409	0	0	2.66541
IPPK	4.89449	0	0	2.29116
DLK2	5.74625	0	0	2.52262
BCL11A	7.78781	0	0	2.96122
TMEM246	8.01372	0	0	3.00247
GPNMB	96.2382	0	0	6.58854
SBSN	4.27902	0	0	2.09728
TNS4	14.0595	0	0	3.81347
CDH8	3.83325	0	0	1.93857
SPRR1B	44.5989	0	0	5.47894
WNT2B	7.6945	0	0	2.94383
QRSL1P1	4.69249	0	0	2.23035
HR	6.53795	0	0	2.70884
ARL4D	7.32793	0	0	2.87341
SEMA3D	3.04405	0	0	1.60599
NCAPD2	3.85996	0	0	1.94859
WDR72	10.8527	0	0	3.43998
NUDT11	3.98521	0	0	1.99466
CA12	13.66	0	0	3.77188
PAX6	4.70245	0	0	2.23341
SOX15	8.60789	0	0	3.10566
FAM83D	7.84086	0	0	2.97101
UGT1A4	4.82973	0	0	2.27194
SLC9A9	11.5786	0	0	3.53338
DQX1	4.94654	0	0	2.30642
AC006116.20	4.59459	0	0	2.19994
TMPRSS11D	12.086	0	0	3.59526
RP5-1056H1.2	2.20995	0	0	1.14401
PITX1	7.26824	0	0	2.86161
C17orf99	2.4723	0	0	1.30586
EDARADD	4.99527	0	0	2.32056
HIST1H2BF	19.1264	0	0	4.2575
GSTA9P	13.704	0	0	3.77652
COL17A1	19.3338	0	0	4.27305
JARID2	3.51463	0	0	1.81337
NMNAT3	5.61999	0	0	2.49057
LINC01415	2.24414	0	0	1.16616
LYSMD4	2.35398	0	0	1.2351
RN7SKP76	1.94793	0	0	0.961941
LINC00645	3.55063	0	0	1.82807
FOXE1	14.6621	0	0	3.87402
RP4-660H19.1	2.39256	0	0	1.25856
ATP5G1P6	7.32844	0	0	2.87351
LPAR3	6.37915	0	0	2.67336
CKMT1A	13.9863	0	0	3.80595
PSPC1P1	1.95013	0	0	0.963572
FZD10	7.37115	0	0	2.88189
TMTC3	3.19446	0	0	1.67557
CALML3-AS1	3.39624	0	0	1.76394
FRMD6-AS2	1.98297	0	0	0.987661
CTC-526N19.1	4.38721	0	0	2.1333
NUP50	2.73248	0	0	1.45021
CYP4F3	9.85735	0	0	3.3012
DGUOK-AS1	4.9337	0	0	2.30267
RP11-191L9.4	3.56613	0	0	1.83436
SLC6A8	12.5517	0	0	3.64981
AC024560.3	3.49402	0	0	1.80489
FBXO27	6.19315	0	0	2.63067
RP11-568J23.4	2.96303	0	0	1.56707
C12orf54	5.16603	0	0	2.36906
DYNC1I1	3.57986	0	0	1.8399
FANCB	2.25794	0	0	1.175
FANCE	3.70148	0	0	1.8881
PRKX	6.18555	0	0	2.6289
IGSF3	5	0	0	2.32193
RASL11B	3.31616	0	0	1.72952
USH1G	2.81878	0	0	1.49507
GM2A	5.01134	0	0	2.3252
USP31	4.56797	0	0	2.19155
CENPW	6.83769	0	0	2.77351
GFOD1	5.18045	0	0	2.37308
SOX7	7.15562	0	0	2.83908
BUB1B	4.02805	0	0	2.01008
LINC01206	5.27536	0	0	2.39927
NCAPH	5.08617	0	0	2.34658
MAF	6.17375	0	0	2.62615
LINC00640	3.28801	0	0	1.71721
CASC5	3.7223	0	0	1.89619
PTGER4	4.47417	0	0	2.16162
SERPINE2	11.0936	0	0	3.47165
ECE2	2.82557	0	0	1.49854
GPC1	4.84775	0	0	2.27732
RP11-666A8.9	2.67255	0	0	1.41822
DSP	6.10774	0	0	2.61064
HCK	4.26228	0	0	2.09163
FRMD6-AS1	2.28533	0	0	1.1924
RP11-481J2.3	3.31737	0	0	1.73004
GAST	5.13166	0	0	2.35943
LTB4R2	3.53841	0	0	1.8231
SOX2	15.5346	0	0	3.95742
KRT17	29.0844	0	0	4.86218
RP11-9H20.2	2.51749	0	0	1.33198
RP11-337N6.1	2.69341	0	0	1.42943
PTPRZ1	20.097	0	0	4.32891
ERG	6.98455	0	0	2.80417
RP11-58O9.2	6.09848	0	0	2.60845
AC098973.2	4.72463	0	0	2.2402
FAM212A	3.21836	0	0	1.68633
ARHGAP23	3.66618	0	0	1.87428
NFE2L2	4.33634	0	0	2.11648
KRT15	16.4507	0	0	4.04008
WNT3A	2.27819	0	0	1.18789
TBX3	5.56741	0	0	2.47701
KLRG2	2.36546	0	0	1.24212
SH3BP1	4.6206	0	0	2.20808
YEATS2	3.3878	0	0	1.76035
SNX31	2.95794	0	0	1.56459
ZWILCH	2.88174	0	0	1.52694
RP5-968D22.1	2.06629	0	0	1.04705
AC074286.1	6.90327	0	0	2.78728
AKR1B10	25.0244	0	0	4.64527
SEMA6D	10.0188	0	0	3.32464
GEN1	3.68801	0	0	1.88284
ACVR1C	3.84284	0	0	1.94217
RUNX3	4.50337	0	0	2.17101
FANCI	4.15087	0	0	2.05341
LPAR5	6.74573	0	0	2.75397
SYNGR1	5.62675	0	0	2.4923
S100A2	22.3841	0	0	4.4844
EFNB1	8.08839	0	0	3.01585
RP1-27K12.4	3.37708	0	0	1.75578
OTX1	4.86878	0	0	2.28356
RP3-412A9.16	1.84474	0	0	0.883417
ACAT2	2.64785	0	0	1.40482
IL20RB	8.62524	0	0	3.10856
TMPRSS4	5.4991	0	0	2.4592
GJB2	15.5402	0	0	3.95794
RP11-742B18.1	3.5604	0	0	1.83204
IGSF11	4.17038	0	0	2.06018
ULBP2	9.28727	0	0	3.21525
AC078883.3	3.62108	0	0	1.85642
GABRA3	4.2213	0	0	2.07769
CEP152	2.95447	0	0	1.5629
CLTCL1	3.59032	0	0	1.84411
RP1-27K12.2	4.87218	0	0	2.28457
SLC2A1	5.89262	0	0	2.55891
COQ3	3.71857	0	0	1.89475
GTSE1	3.87977	0	0	1.95597
SLC7A8	7.77289	0	0	2.95845
LINC01503	4.81754	0	0	2.2683
NOS2P3	1.70495	0	0	0.769731
RP11-499O7.7	3.33485	0	0	1.73762
GJB3	7.30029	0	0	2.86795
SIAH2	4.39629	0	0	2.13629
FOXD1	3.21769	0	0	1.68602
NAA50	3.35642	0	0	1.74692
KCNH1	3.45454	0	0	1.78849
TCF20	2.4731	0	0	1.30632
C17orf53	3.7201	0	0	1.89534
EHD3	4.47627	0	0	2.1623
ADD2	4.31181	0	0	2.10829
AF131217.1	4.08719	0	0	2.03111
SH3GL3	2.64969	0	0	1.40583
RP11-796E2.4	2.43774	0	0	1.28554
HOXA7	5.60499	0	0	2.48671
GHR	4.1938	0	0	2.06826
LYPD3	18.2299	0	0	4.18823
FAM83F	4.74914	0	0	2.24767
PIGX	3.83839	0	0	1.9405
PIR	6.70059	0	0	2.74429
ASIC1	2.50425	0	0	1.32438
SFN	4.46974	0	0	2.16019
AC128709.4	2.21168	0	0	1.14514
NKX2-5	2.54941	0	0	1.35016
GABRQ	3.41419	0	0	1.77154
CTC-251D13.1	2.51782	0	0	1.33217
PLD1	6.56958	0	0	2.7158
LRRC1	2.22727	0	0	1.15528
FIRRE	2.93883	0	0	1.55524
KLF5	4.4354	0	0	2.14906
FAM43A	5.09508	0	0	2.3491
AC009262.2	4.33151	0	0	2.11487
RP11-315D16.2	1.92454	0	0	0.944515
CKAP2L	3.88521	0	0	1.95799
CCNB2	4.30053	0	0	2.10452
DLX6	4.61151	0	0	2.20524
ANXA8L1	9.40816	0	0	3.23391
AMOTL1	5.28921	0	0	2.40305
FZD10-AS1	3.1698	0	0	1.66439
AKR1C3	13.8848	0	0	3.79543
ORC1	2.69852	0	0	1.43217
ALDH3A1	18.4712	0	0	4.2072
HIST1H2AE	6.96739	0	0	2.80062
KIAA0930	3.43347	0	0	1.77967
CTD-2265D6.2	1.84043	0	0	0.880046
RP5-1059H15.1	3.87354	0	0	1.95365
IGF1R	3.40957	0	0	1.76959
FAM84A	8.65443	0	0	3.11344
CYP19A1	3.41047	0	0	1.76997
ALG3	2.71476	0	0	1.44082
SLC9A3R1	3.85444	0	0	1.94652
HDAC1P2	4.32685	0	0	2.11332
RANGAP1	2.99599	0	0	1.58303
ZNF750	4.28915	0	0	2.10069
PLXDC2	7.36304	0	0	2.8803
HIST1H2AD	4.20786	0	0	2.07309
RP11-319E16.2	1.99917	0	0	0.999399
SMO	4.11823	0	0	2.04202
CHCHD2P11	2.1866	0	0	1.12869
ST6GALNAC2	4.22828	0	0	2.08007
LRP4	4.93814	0	0	2.30397
MXRA5	12.1895	0	0	3.60756
IL1RN	11.9586	0	0	3.57998
KCNG1	2.99033	0	0	1.5803
CHST7	3.01541	0	0	1.59235
ABCC1	3.95091	0	0	1.98218
CTD-2034I4.2	2.18093	0	0	1.12494
HELLS	3.05728	0	0	1.61225
CTA-243E7.2	3.6886	0	0	1.88307
RP11-993B23.3	3.61546	0	0	1.85418
ALDH3B2	3.89956	0	0	1.96331
RBP1	21.0916	0	0	4.3986
WASF2	2.99533	0	0	1.58272
RP11-83M16.6	2.45065	0	0	1.29317
SKA1	3.24995	0	0	1.70042
CTA-243E7.1	2.65086	0	0	1.40646
RP11-1038A11.3	5.80395	0	0	2.53703
TSPAN7	6.90831	0	0	2.78833
CDH13	8.94471	0	0	3.16104
BBOX1-AS1	4.30295	0	0	2.10533
TSPAN18	7.59672	0	0	2.92538
CNNM1	2.8425	0	0	1.50716
PCYT1A	3.14826	0	0	1.65456
MAPKBP1	2.74571	0	0	1.45718
EPHB6	6.71647	0	0	2.7477
EXO1	3.93655	0	0	1.97693
PPIF	2.8062	0	0	1.48862
D4S234E	4.8989	0	0	2.29246
GLTP	3.44354	0	0	1.78389
CD200R1L	1.78363	0	0	0.834814
KREMEN1	3.83138	0	0	1.93787
RP11-177C12.1	2.27274	0	0	1.18443
AC128709.3	2.56307	0	0	1.35787
RP11-368L12.1	2.84637	0	0	1.50912
ZIC2	2.72338	0	0	1.4454
FOLH1	6.91979	0	0	2.79073
GAL3ST4	4.86656	0	0	2.2829
RP11-711M9.2	2.0418	0	0	1.02984
NCK1	3.60867	0	0	1.85147
GPI	3.17949	0	0	1.6688
TCF4	9.00596	0	0	3.17088
PI3	24.5467	0	0	4.61746
FOSL2	2.05459	0	0	1.03885
PLA2R1	4.67858	0	0	2.22607
FST	9.80559	0	0	3.2936
SERPINB2	12.1414	0	0	3.60186
ESPL1	2.62061	0	0	1.3899
TFAP2A-AS1	2.66244	0	0	1.41275
FAM162A	4.44778	0	0	2.15308
PGM2	3.79243	0	0	1.92312
RHOV	3.72809	0	0	1.89844
TESK2	2.71319	0	0	1.43999
SDR42E1	2.77329	0	0	1.4716
LPAR6	5.67923	0	0	2.50569
UCN2	2.77051	0	0	1.47015
COL4A6	5.76189	0	0	2.52654
RP3-523E19.2	1.96332	0	0	0.973292
SLC2A9	4.34602	0	0	2.1197
HCAR2	6.64438	0	0	2.73213
MICAL3	3.81163	0	0	1.93041
TRIM7	4.57618	0	0	2.19414
FXYD3	6.33423	0	0	2.66317
KRTAP19-1	2.49225	0	0	1.31745
DZIP1	3.69055	0	0	1.88384
KIF11	3.68163	0	0	1.88034
CBWD3	2.43773	0	0	1.28554
CNTNAP2	7.65849	0	0	2.93706
FOXO1	3.92187	0	0	1.97154
SOSTDC1	9.97667	0	0	3.31856
FZD7	5.02342	0	0	2.32867
EPHB3	2.95558	0	0	1.56344
IL36G	3.99647	0	0	1.99872
SLC10A6	2.12146	0	0	1.08506
RP11-499F3.2	2.91893	0	0	1.54544
CDK1	4.11639	0	0	2.04138
CLEC2L	2.69328	0	0	1.42936
FERMT1	3.8335	0	0	1.93866
MICALL1	3.40236	0	0	1.76654
AURKB	3.60281	0	0	1.84912
PAK7	3.03381	0	0	1.60113
DVL3	2.67032	0	0	1.41701
CTD-2194D22.3	2.14051	0	0	1.09796
CSRP2	7.97553	0	0	2.99558
SDK2	5.10209	0	0	2.35109
FBN2	7.14061	0	0	2.83605
NPL	7.26124	0	0	2.86022
ST13P15	2.80165	0	0	1.48628
TMEM117	4.75911	0	0	2.25069
KLK10	8.02606	0	0	3.00469
LY6G6C	4.55226	0	0	2.18658
TMEM79	3.51825	0	0	1.81486
CDCA4	2.77022	0	0	1.47
RP11-635N19.2	3.35322	0	0	1.74555
ZNF75BP	2.42571	0	0	1.27841
RP11-367G18.1	2.70981	0	0	1.43819
PPP2R2C	4.28773	0	0	2.10022
HS6ST1	3.13315	0	0	1.64761
PLA2G4B	3.37305	0	0	1.75406
SOGA1	3.41009	0	0	1.76981
SLC6A15	2.49911	0	0	1.32142
TTLL12	2.91874	0	0	1.54535
CEL	5.07433	0	0	2.34322
GAFA3	2.79608	0	0	1.4834
FEZ1	7.34988	0	0	2.87772
AP2M1	2.83945	0	0	1.50561
SLC16A1	9.50236	0	0	3.24829
HIST1H3G	2.36133	0	0	1.2396
MED12L	2.54318	0	0	1.34663
AC012501.2	2.53379	0	0	1.34129
TNPO2	2.5479	0	0	1.34931
PGAP1	4.54632	0	0	2.1847
TTK	3.58625	0	0	1.84248
DLG1	2.77595	0	0	1.47298
RP11-1038A11.1	2.00259	0	0	1.00187
RPP25	2.75464	0	0	1.46186
WNK2	4.31297	0	0	2.10868
HIST1H2AL	6.19621	0	0	2.63139
RIOK1	2.71412	0	0	1.44048
GAN	3.5268	0	0	1.81836
CCAT1	6.62619	0	0	2.72818
NPPC	4.29238	0	0	2.10178
MAPK6	3.04259	0	0	1.6053
SIRPA	6.44521	0	0	2.68823
A4GALT	5.75693	0	0	2.5253
ITGA6	11.0128	0	0	3.46111
FRRS1	4.06912	0	0	2.02472
DNAJC19P5	3.39798	0	0	1.76468
CHRM3	5.10908	0	0	2.35306
SLC12A6	3.19322	0	0	1.67501
RP11-62G11.1	2.05799	0	0	1.04123
CKAP2	3.67413	0	0	1.8774
RAD54B	2.7301	0	0	1.44895
DNA2	2.65122	0	0	1.40665
BLM	3.28216	0	0	1.71465
KIF14	2.82402	0	0	1.49775
CRYBB3	2.11506	0	0	1.0807
C19orf48	2.84734	0	0	1.50962
FKSG51	2.70676	0	0	1.43657
SLC9A3P2	2.97357	0	0	1.57219
RP4-616B8.5	1.82444	0	0	0.867454
MATN2	5.42124	0	0	2.43862
MRPL47	2.87744	0	0	1.52479
KIF15	3.27474	0	0	1.71138
GLYATL2	3.48863	0	0	1.80266
S100A8	39.2746	0	0	5.29552
C1orf74	3.69039	0	0	1.88377
RP1-278O22.1	2.27727	0	0	1.18731
CASC9	6.5614	0	0	2.714
RP11-768B22.2	1.6621	0	0	0.733005
NKAIN2	2.94319	0	0	1.55738
UPK1B	19.0631	0	0	4.25271
PARD6G	3.43063	0	0	1.77847
AC093818.1	2.51254	0	0	1.32914
DUSP9	4.62725	0	0	2.21015
MCC	5.33987	0	0	2.41681
RP11-64C12.3	2.26425	0	0	1.17903
XCL1	3.0044	0	0	1.58708
C5orf34	2.20859	0	0	1.14312
GDPD2	3.85383	0	0	1.94629
SESN3	7.07368	0	0	2.82246
MCM5	3.04208	0	0	1.60506
GCLC	5.95635	0	0	2.57443
AC074289.1	3.68617	0	0	1.88212
OGN	2.19356	0	0	1.13327
MB21D2	2.94004	0	0	1.55583
RNF217-AS1	1.6727	0	0	0.742181
EFS	3.6488	0	0	1.86742
RP11-276H19.2	4.11472	0	0	2.0408
PRC1	3.73559	0	0	1.90133
IGFL1	3.92412	0	0	1.97237
THOC3	3.6386	0	0	1.86338
DDIAS	3.58447	0	0	1.84176
CNFN	4.03014	0	0	2.01083
LINC00668	4.11986	0	0	2.0426
RFC4	4.23883	0	0	2.08367
ADA	5.73612	0	0	2.52008
ALOX12	2.88655	0	0	1.52935
LINC00885	2.77125	0	0	1.47054
TNFAIP8L3	2.91029	0	0	1.54116
KDM4A-AS1	3.41915	0	0	1.77364
KNTC1	2.96902	0	0	1.56999
CRKL	2.63575	0	0	1.39821
DMP1	2.86613	0	0	1.5191
AC004813.1	3.51749	0	0	1.81455
CLCA4	6.29958	0	0	2.65526
PRICKLE3	2.47969	0	0	1.31016
VRK1	3.10644	0	0	1.63526
CTD-3006G17.2	2.48021	0	0	1.31046
HAUS8	2.51257	0	0	1.32917
UFD1L	2.50305	0	0	1.32369
RP4-667H12.4	1.99698	0	0	0.997822
FANCD2	2.31612	0	0	1.21171
NDRG4	6.40848	0	0	2.67998
KCNMB2-AS1	5.84933	0	0	2.54827
CNTN1	6.31684	0	0	2.6592
GABRR1	2.61623	0	0	1.38749
RP11-758M4.4	3.95164	0	0	1.98245
HIST1H3B	5.97007	0	0	2.57775
RAB10	2.23244	0	0	1.15862
ADM	8.3116	0	0	3.05513
SOWAHC	3.64347	0	0	1.86531
PCDH19	5.77003	0	0	2.52858
PRR5	2.44718	0	0	1.29112
CTSV	5.83414	0	0	2.54452
RASSF9	5.88089	0	0	2.55603
DSPP	1.90787	0	0	0.931965
E2F7	3.57045	0	0	1.83611
CCL26	5.80169	0	0	2.53647
YBX3	2.42669	0	0	1.27899
PIF1	2.19902	0	0	1.13686
PRPF4	2.45098	0	0	1.29336
SASS6	2.27498	0	0	1.18586
POMC	2.65655	0	0	1.40955
TMPRSS11BNL	1.64355	0	0	0.716817
KIF18A	2.83159	0	0	1.50161
CH17-360D5.2	4.69497	0	0	2.23112
SPRR2D	13.2124	0	0	3.72382
HOXA1	3.48257	0	0	1.80015
LINC00520	2.1034	0	0	1.07272
JUP	3.72663	0	0	1.89787
XG	3.65651	0	0	1.87047
KCNC4	2.56944	0	0	1.36145
CCNE1	3.03602	0	0	1.60218
SHANK3	1.66264	0	0	0.733472
KIF7	2.1053	0	0	1.07403
MDGA1	2.96494	0	0	1.568
SYNM	2.73971	0	0	1.45402
SPHK1	3.63378	0	0	1.86147
DLX6-AS1	2.34772	0	0	1.23126
FETUB	4.6016	0	0	2.20214
CTD-2008L17.2	2.0206	0	0	1.01478
MRAP2	5.94692	0	0	2.57214
RP1-239B22.5	2.57333	0	0	1.36364
RP11-397A16.1	3.23864	0	0	1.69539
MKI67	4.50987	0	0	2.17309
QSER1	3.1225	0	0	1.6427
MAP6D1	2.25321	0	0	1.17198
TECR	2.25475	0	0	1.17296
GAPDH	3.22557	0	0	1.68956
E2F2	2.51154	0	0	1.32857
LSG1	3.13882	0	0	1.65022
RP11-408B11.2	2.29509	0	0	1.19855
HMGCS1	3.91176	0	0	1.96782
CTD-2116N17.1	1.98053	0	0	0.985885
CLDN20	2.26495	0	0	1.17948
BCL2L10	2.50938	0	0	1.32733
RN7SL399P	3.03101	0	0	1.5998
PRR14L	1.9218	0	0	0.942456
CACNA1B	2.04823	0	0	1.03438
COPZ2	6.81696	0	0	2.76913
PRNP	3.61344	0	0	1.85337
MCM2	3.65722	0	0	1.87075
FSTL4	3.63443	0	0	1.86173
RP11-113A11.3	2.12364	0	0	1.08654
TOP2A	5.05685	0	0	2.33824
DMRT2	4.95165	0	0	2.30791
CDK6	4.26873	0	0	2.09381
AC009501.4	2.79451	0	0	1.4826
VDAC2	2.8354	0	0	1.50355
GSTM3	8.68914	0	0	3.11921
RP11-113A11.1	2.42836	0	0	1.27998
RPS11P6	1.91856	0	0	0.940024
JAG2	2.96512	0	0	1.56809
C12orf56	4.58092	0	0	2.19564
SORD	3.06116	0	0	1.61408
RP1-68D18.4	2.8405	0	0	1.50614
TPD52L1	5.47425	0	0	2.45266
ZNF488	2.28149	0	0	1.18998
RP11-15M15.1	1.8911	0	0	0.919224
AP3B2	2.77219	0	0	1.47103
KIAA1524	3.1439	0	0	1.65256
SPRR2E	4.53828	0	0	2.18214
RP11-245D16.4	2.90569	0	0	1.53888
TMEM154	3.33959	0	0	1.73967
OR7E62P	1.48602	0	0	0.571449
LARP4P	1.82161	0	0	0.865215
RP11-1103G16.1	2.10406	0	0	1.07317
NOTCH1	2.3413	0	0	1.22731
CTC-499J9.1	2.13126	0	0	1.09171
SOX21	4.81396	0	0	2.26723
DBP	2.17578	0	0	1.12153
BLMH	4.12138	0	0	2.04313
YEATS2-AS1	2.2787	0	0	1.18821
HSPA4L	3.98857	0	0	1.99587
MMS22L	2.76758	0	0	1.46863
ACAP2	3.53763	0	0	1.82278
RP11-423H2.1	4.52603	0	0	2.17825
DUSP7	2.76927	0	0	1.4695
NUP50-AS1	2.93958	0	0	1.55561
PLA2G3	2.64134	0	0	1.40127
EDAR	2.3426	0	0	1.22811
ATAD5	2.91046	0	0	1.54125
KRT77	2.7953	0	0	1.483
RP11-303E16.2	2.38343	0	0	1.25304
RP13-122B23.8	2.53997	0	0	1.34481
SMC6	3.29459	0	0	1.7201
AADACL2	2.08732	0	0	1.06165
LINC00393	2.20941	0	0	1.14366
CECR5	2.77774	0	0	1.47391
FSCN1	8.26652	0	0	3.04728
RP11-180K7.1	2.6147	0	0	1.38664
BOLL	1.65458	0	0	0.726469
SEMA3F	3.78808	0	0	1.92147
EMP1	3.41293	0	0	1.77101
RP11-160O5.1	3.73294	0	0	1.90031
ZNF131	2.43161	0	0	1.28191
CHRM3-AS2	2.31732	0	0	1.21246
KLHL13	4.56821	0	0	2.19163
PADI3	5.12734	0	0	2.35821
ATP11B	3.37607	0	0	1.75534
TM4SF19	4.41573	0	0	2.14265
PFN2	4.70311	0	0	2.23361
CHEK2	2.65341	0	0	1.40785
TRMU	1.90043	0	0	0.926325
LIN9	2.30273	0	0	1.20335
RP11-428J1.5	2.61426	0	0	1.3864
FKSG62	3.10801	0	0	1.63599
MAPK6PS3	3.18759	0	0	1.67247
TMTC1	5.70135	0	0	2.5113
RP5-1039K5.12	3.31108	0	0	1.7273
HIST1H4E	7.19409	0	0	2.84681
RP11-6O2.3	1.53607	0	0	0.619246
SLC2A1-AS1	2.12872	0	0	1.08999
RP11-212I21.4	1.59225	0	0	0.671067
ASF1B	2.40772	0	0	1.26767
NUDT2	2.8556	0	0	1.51379
PLCXD2	4.49955	0	0	2.16978
CENPN	3.16277	0	0	1.66119
ECM2	2.97319	0	0	1.57201
LINC01410	2.16661	0	0	1.11544
RP11-277P12.20	2.569	0	0	1.36121
NKD2	2.77499	0	0	1.47248
RP11-778D9.12	2.40426	0	0	1.26559
ZBTB7C	4.67375	0	0	2.22458
JAG1	5.58314	0	0	2.48108
PDE3B	4.75904	0	0	2.25067
C15orf59	2.16264	0	0	1.11279
CYCSP6	3.57864	0	0	1.83941
NOTCH3	3.64783	0	0	1.86704
LINC00969	2.54263	0	0	1.34632
KRT10	3.08747	0	0	1.62643
FAM72A	2.65644	0	0	1.4095
KRTDAP	4.00516	0	0	2.00186
PARL	2.68621	0	0	1.42557
GSTM4	4.54067	0	0	2.18291
RP11-319E16.1	1.85661	0	0	0.89267
ST6GAL2	2.74942	0	0	1.45913
AC002056.3	2.16884	0	0	1.11693
PSMD2	2.69362	0	0	1.42955
XRCC2	1.90271	0	0	0.928054
CADM4	2.27345	0	0	1.18488
TRIP13	3.2314	0	0	1.69216
AC005336.4	3.2426	0	0	1.69715
TP53AIP1	3.47596	0	0	1.79741
TUBA1C	2.36233	0	0	1.24021
GINS2	2.54922	0	0	1.35006
DDX18P5	1.81077	0	0	0.856602
TTL	3.38383	0	0	1.75866
RP11-1110F20.1	1.82733	0	0	0.86974
LINC01468	2.99832	0	0	1.58415
TIAM1	4.41272	0	0	2.14167
ZNF57	2.08833	0	0	1.06235
CACNA2D3	3.21667	0	0	1.68557
STAR	2.52515	0	0	1.33637
SMC1A	1.75536	0	0	0.81177
RRM1	2.85268	0	0	1.51232
RN7SL459P	1.88803	0	0	0.916884
OFCC1	1.82983	0	0	0.871708
CALB1	4.66535	0	0	2.22199
RP11-102G14.1	1.75233	0	0	0.809273
MTBP	2.24392	0	0	1.16602
CHST2	2.97903	0	0	1.57484
RP11-499F3.1	1.58507	0	0	0.664547
TTC28-AS1	2.12992	0	0	1.0908
SERPINB3	13.9864	0	0	3.80596
WDR47	2.45194	0	0	1.29392
RANBP1	2.49393	0	0	1.31842
PPP2R2B	4.10106	0	0	2.036
CENPE	2.87222	0	0	1.52216
GPR87	7.34807	0	0	2.87737
RP11-135J2.3	1.83908	0	0	0.878985
LUM	11.6542	0	0	3.54278
TUBB	2.71259	0	0	1.43967
RP11-138H8.8	1.99143	0	0	0.993805
EMILIN3	1.82708	0	0	0.869539
DDX12P	1.71987	0	0	0.782303
OBSCN	2.68222	0	0	1.42343
KLK9	1.96478	0	0	0.974371
RP11-601H16.1	2.20307	0	0	1.13951
CYP26A1	3.73567	0	0	1.90137
CBFA2T3	3.87568	0	0	1.95445
KIF23	3.75605	0	0	1.90921
SETBP1	4.07997	0	0	2.02856
FOXK1	2.13205	0	0	1.09224
SVEP1	2.11378	0	0	1.07982
KIF2C	3.18333	0	0	1.67053
SLC22A20	1.97951	0	0	0.985145
TTC7B	4.45984	0	0	2.15699
HIST1H3D	3.60728	0	0	1.85091
LIMA1	2.29276	0	0	1.19709
RP11-1H8.5	1.82099	0	0	0.864726
CTD-2636A23.2	3.82385	0	0	1.93503
FBLN1	8.9038	0	0	3.15442
TENM4	5.08394	0	0	2.34595
NPM1P29	2.26792	0	0	1.18137
ADAMTS20	1.61565	0	0	0.692112
LINC00898	1.55262	0	0	0.634704
ASPM	3.13217	0	0	1.64716
FAM72B	2.39757	0	0	1.26158
OXGR1	1.93907	0	0	0.955368
DUX4L50	1.95042	0	0	0.963787
TBPL1	3.22439	0	0	1.68902
GDA	4.03222	0	0	2.01157
KIF18B	3.10647	0	0	1.63528
CLDN1	5.41939	0	0	2.43813
RLIMP1	2.6856	0	0	1.42525
TFAP2A	4.22526	0	0	2.07904
S100A11	2.49828	0	0	1.32093
TGFBR3	3.42334	0	0	1.7754
CENPF	4.00577	0	0	2.00208
RPL7AP11	1.37147	0	0	0.455722
SLC44A1	2.5604	0	0	1.35637
MSL2	2.32149	0	0	1.21505
DDR1-AS1	1.16524	0	0	0.220626
LY6D	19.9996	0	0	4.3219
HOXD9	2.93043	0	0	1.55111
CENPO	2.26441	0	0	1.17913
SLCO3A1	3.82712	0	0	1.93626
KRBA1	2.51902	0	0	1.33286
FZD6	3.08996	0	0	1.62759
UBE2N	1.966	0	0	0.975266
PRKDC	2.59485	0	0	1.37565
AC092669.3	3.0404	0	0	1.60426
CMSS1	2.96965	0	0	1.57029
CRYAB	12.2184	0	0	3.61098
CARM1	2.05373	0	0	1.03825
RSRC1	2.74047	0	0	1.45443
EGFL6	4.69849	0	0	2.2322
CBLC	2.47352	0	0	1.30657
UST	3.5848	0	0	1.84189
NCS1	2.98082	0	0	1.57571
CTC-537E7.2	2.17583	0	0	1.12156
UCHL1	10.0033	0	0	3.3224
GOLT1A	0.103659	0	0	-3.27008
GPR39	0.153718	0	0	-2.70164
PALM3	0.138118	0	0	-2.85603
DDAH1	0.110954	0	0	-3.17197
HNF1B	0.13616	0	0	-2.87663
DPP4	0.0570669	0	0	-4.1312
RORC	0.157622	0	0	-2.66546
ARRB1	0.139808	0	0	-2.83848
CLDN3	0.0690492	0	0	-3.85623
KCNK5	0.135409	0	0	-2.88461
LMO3	0.0687177	0	0	-3.86317
SFTA2	0.0572267	0	0	-4.12717
ARHGAP29	0.135305	0	0	-2.88572
GOLM1	0.13069	0	0	-2.93578
SLC9A3R2	0.189821	0	0	-2.39729
CRIP2	0.0741686	0	0	-3.75305
ICA1	0.13432	0	0	-2.89625
PLEKHA6	0.212444	0	0	-2.23485
CAPN8	0.0671965	0	0	-3.89547
NKX2-1	0.0857028	0	0	-3.54451
HSH2D	0.237543	0	0	-2.07374
PNMA2	0.174859	0	0	-2.51574
PPP1R9A	0.167679	0	0	-2.57622
MLPH	0.0716054	0	0	-3.80379
FOXA2	0.160454	0	0	-2.63977
SLC44A4	0.0989617	0	0	-3.33699
MEF2C	0.126239	0	0	-2.98577
RP11-903H12.5	0.187318	0	0	-2.41644
TMEM125	0.165133	0	0	-2.5983
VSTM2L	0.163906	0	0	-2.60906
KCTD14	0.1723	0	0	-2.537
TJP3	0.188682	0	0	-2.40597
SDR16C5	0.197649	0	0	-2.33899
NKX2-1-AS1	0.224866	0	0	-2.15286
MBIP	0.24728	0	0	-2.01578
SEMA3E	0.158139	0	0	-2.66074
LRRN4	0.151367	0	0	-2.72388
AREG	0.101634	0	0	-3.29855
CADPS2	0.134007	0	0	-2.89962
ARSE	0.140269	0	0	-2.83373
LPCAT1	0.156982	0	0	-2.67133
TDRKH	0.273703	0	0	-1.86932
RP11-350J20.12	0.255485	0	0	-1.96869
HID1	0.218735	0	0	-2.19275
COBL	0.252642	0	0	-1.98483
DPYSL2	0.242307	0	0	-2.04509
NAPSA	0.062504	0	0	-3.99991
SLC43A3	0.158411	0	0	-2.65826
TMC5	0.131083	0	0	-2.93145
ENPP4	0.194221	0	0	-2.36423
RHOBTB2	0.202975	0	0	-2.30062
ICAM1	0.109154	0	0	-3.19556
ACSM3	0.213104	0	0	-2.23037
SLC16A4	0.143601	0	0	-2.79987
SHROOM3	0.195963	0	0	-2.35134
FBP1	0.167694	0	0	-2.57609
HOPX	0.107631	0	0	-3.21584
SMIM6	0.236082	0	0	-2.08264
FOXJ1	0.267638	0	0	-1.90164
ARMC9	0.196808	0	0	-2.34514
LMO7	0.217902	0	0	-2.19825
ST3GAL5	0.125848	0	0	-2.99025
EVA1A	0.177401	0	0	-2.49492
PAPSS2	0.111787	0	0	-3.16117
TOX3	0.104409	0	0	-3.25968
RAB17	0.237105	0	0	-2.0764
TNFRSF10C	0.240718	0	0	-2.05458
SELENBP1	0.135067	0	0	-2.88825
KANK2	0.256126	0	0	-1.96507
CGN	0.19387	0	0	-2.36684
SFTA3	0.0790901	0	0	-3.66036
TSPAN12	0.138918	0	0	-2.84769
CDKL2	0.124642	0	0	-3.00414
ALDH3B1	0.147816	0	0	-2.75813
ADGRF5	0.0886199	0	0	-3.49622
KCNQ3	0.160385	0	0	-2.64039
TNS3	0.175972	0	0	-2.50658
SUSD2	0.107288	0	0	-3.22043
MACC1	0.176956	0	0	-2.49853
RGL3	0.179693	0	0	-2.4764
SHANK2	0.229579	0	0	-2.12294
SLC41A2	0.178458	0	0	-2.48635
DRAM1	0.124184	0	0	-3.00944
OCLN	0.145255	0	0	-2.78334
CTD-2562J17.6	0.20972	0	0	-2.25346
CCNJL	0.115286	0	0	-3.11672
CXCL2	0.121809	0	0	-3.03731
ARHGEF38	0.174857	0	0	-2.51575
FOLR1	0.0925389	0	0	-3.4338
ABHD14A	0.363093	0	0	-1.46159
HNMT	0.155851	0	0	-2.68176
RP11-896J10.3	0.156796	0	0	-2.67304
PRR15L	0.164969	0	0	-2.59973
LONRF3	0.227746	0	0	-2.1345
AGR2	0.105399	0	0	-3.24606
LIMCH1	0.18822	0	0	-2.40951
TESC	0.109323	0	0	-3.19333
RP11-82L18.2	0.237804	0	0	-2.07216
CEACAM6	0.0811999	0	0	-3.62238
SH3KBP1	0.254337	0	0	-1.97519
GRAMD3	0.249969	0	0	-2.00018
RHOU	0.22659	0	0	-2.14184
SYTL2	0.148958	0	0	-2.74702
RAB20	0.285271	0	0	-1.8096
ABCC6P1	0.282498	0	0	-1.82369
KLHDC1	0.416222	0	0	-1.26458
PLCH1	0.236802	0	0	-2.07825
FYCO1	0.426196	0	0	-1.23041
ENC1	0.21162	0	0	-2.24045
CGNL1	0.211094	0	0	-2.24404
SYNE1	0.143411	0	0	-2.80177
AHCYL2	0.235789	0	0	-2.08443
ERP27	0.137981	0	0	-2.85746
ACSL5	0.115775	0	0	-3.1106
SCEL	0.153221	0	0	-2.70632
MUC1	0.110606	0	0	-3.1765
PLEKHB1	0.18734	0	0	-2.41627
SMPDL3B	0.187961	0	0	-2.4115
ME3	0.18169	0	0	-2.46045
LPIN2	0.211976	0	0	-2.23803
STK32A	0.163299	0	0	-2.61441
EMB	0.156741	0	0	-2.67355
TPCN1	0.304735	0	0	-1.71438
DNAH5	0.189478	0	0	-2.3999
ATP8A1	0.201294	0	0	-2.31262
FMO5	0.141383	0	0	-2.82232
GLB1L2	0.354651	0	0	-1.49553
TMPRSS2	0.187445	0	0	-2.41546
ROR1	0.249597	0	0	-2.00232
TGFBR2	0.186358	0	0	-2.42385
AC017060.1	0.237067	0	0	-2.07663
ITGB3	0.255685	0	0	-1.96756
VASN	0.230001	0	0	-2.12029
GNA14	0.143949	0	0	-2.79637
RRAD	0.140195	0	0	-2.83449
SGMS2	0.203694	0	0	-2.29553
AZGP1	0.109018	0	0	-3.19736
SLC34A2	0.101329	0	0	-3.30288
AC019117.2	0.141854	0	0	-2.81752
NT5E	0.0975925	0	0	-3.35709
CITED2	0.25656	0	0	-1.96263
TSPAN4	0.221317	0	0	-2.17582
MGAT4A	0.250034	0	0	-1.99981
ALPK3	0.231944	0	0	-2.10815
HLA-DRB1	0.103646	0	0	-3.27026
RP4-639F20.1	0.239501	0	0	-2.0619
GPRC5A	0.154331	0	0	-2.6959
BCL2L15	0.139084	0	0	-2.84597
ERICH2	0.252259	0	0	-1.98702
SLC4A4	0.181202	0	0	-2.46433
STARD10	0.373184	0	0	-1.42204
DLC1	0.135739	0	0	-2.8811
TNNC1	0.21062	0	0	-2.24729
NTN4	0.237764	0	0	-2.0724
ATP10A	0.290195	0	0	-1.78491
PON3	0.134153	0	0	-2.89805
B3GNT3	0.268187	0	0	-1.89869
DUSP6	0.253696	0	0	-1.97883
PDE4A	0.373013	0	0	-1.4227
TLE2	0.289371	0	0	-1.78901
SLC22A31	0.180973	0	0	-2.46615
SOD3	0.221644	0	0	-2.17368
GALNT10	0.283702	0	0	-1.81755
SPRY4	0.253771	0	0	-1.9784
RBM47	0.363364	0	0	-1.46051
C8orf4	0.14951	0	0	-2.74168
SMIM14	0.278555	0	0	-1.84397
RAB19	0.484671	0	0	-1.04492
STEAP4	0.109778	0	0	-3.18734
SLC39A8	0.164445	0	0	-2.60432
SORBS2	0.155091	0	0	-2.68881
KRT7	0.11868	0	0	-3.07486
RPH3AL	0.24306	0	0	-2.04061
MGRN1	0.408982	0	0	-1.28989
PCDH1	0.223813	0	0	-2.15963
CACNG4	0.236204	0	0	-2.0819
PARM1	0.132613	0	0	-2.9147
SLC26A9	0.218989	0	0	-2.19107
TRIM8	0.380382	0	0	-1.39448
DGKD	0.338419	0	0	-1.56312
NEK6	0.299063	0	0	-1.74148
KLF2	0.271341	0	0	-1.88182
GDF15	0.130954	0	0	-2.93287
SFTA1P	0.138033	0	0	-2.85691
RP11-630A13.4	0.267923	0	0	-1.90011
PARD3B	0.292752	0	0	-1.77225
BEAN1	0.241889	0	0	-2.04758
ICAM3	0.311373	0	0	-1.68328
IL6ST	0.300976	0	0	-1.73228
NCMAP	0.319771	0	0	-1.64489
ACOX2	0.250782	0	0	-1.99549
HKDC1	0.254234	0	0	-1.97577
RAB11FIP4	0.470766	0	0	-1.08692
TMEM61	0.251472	0	0	-1.99153
ABCC6	0.264741	0	0	-1.91735
NDNF	0.087793	0	0	-3.50975
QSOX1	0.264537	0	0	-1.91846
C10orf10	0.258818	0	0	-1.94999
CYR61	0.219881	0	0	-2.1852
NSUN7	0.431617	0	0	-1.21217
FAM47E	0.393595	0	0	-1.34522
DSG3	129.313	0	0.000952393	7.01472
NTRK2	90.1301	0	0.00130795	6.49394
DFNA5	4.06266	0	0.00288261	2.02242
UGT1A3	11.9803	0	0.00453339	3.58259
MAGEA4	10.0979	0	0.00604251	3.33599
AC003958.2	1.33689	0	0.00962016	0.418876
LINC00958	21.541	0	0.013355	4.42902
RND1	0.186156	0	0.0141047	-2.42541
MCM8	2.90356	0	0.0141504	1.53782
PARPBP	2.32692	0	0.0143826	1.21842
CENPP	6.57799	0	0.0172918	2.71765
UGT1A7	43.6538	0	0.0183629	5.44804
C10orf99	12.2176	0	0.0202357	3.61089
CAPNS2	27.2952	0	0.0215658	4.77058
KRT13	129.037	0	0.0276603	7.01165
SPRR2A	44.3822	0	0.0305202	5.47191
CSTA	152.407	0	0.0307373	7.25178
SERPINA1	0.125761	0	0.0321538	-2.99125
PKP1	82.8954	0	0.0395996	6.37322
CLCA2	70.5402	0	0.0406542	6.14037
MBD2	2.25901	0	0.0440544	1.17569
RP11-635N19.3	11.4381	0	0.04428	3.51577
VSNL1	66.0773	0	0.0455672	6.04608
CCDC125	0.386236	0	0.0466554	-1.37244
CHODL	3.53648	0	0.0623394	1.82231
BICD2	5.96606	0	0.0626031	2.57678
RP11-486L19.2	3.73256	0	0.0627966	1.90017
WFDC5	6.84296	0	0.0628812	2.77462
MN1	9.07696	0	0.0682828	3.18221
LEF1	6.05172	0	0.0684458	2.59735
FAT2	25.7847	0	0.0701789	4.68844
SLC1A3	6.78984	0	0.0711465	2.76338
GJB6	51.3368	0	0.0746137	5.68192
KRT6A	543.485	0	0.0747398	9.0861
RP5-1159O4.1	0.263185	0	0.074816	-1.92585
FOXN1	6.46713	0	0.0856052	2.69313
KRT6B	79.7452	0	0.0859968	6.31733
LINC01451	3.87408	0	0.0886529	1.95385
RP11-152L20.3	1.99937	0	0.0926468	0.999544
PVRL1	11.1237	0	0.0934344	3.47556
HOTAIRM1	4.5355	0	0.0944755	2.18126
RP11-21L23.2	1.94157	0	0.094569	0.957222
ADAM23	27.1724	0	0.0949057	4.76407
GJB5	26.0866	0	0.0965636	4.70524
DAPL1	64.8875	0	0.0971418	6.01987
TPRXL	5.26839	0	0.099537	2.39736
KRT6C	19.1576	0	0.099722	4.25984
TGM1	3.64761	0	0.09973	1.86695
KRT5	212.275	0	0.100169	7.72979
RP11-443P15.2	32.4666	0	0.100433	5.02089
UGT1A5	10.1394	0	0.101054	3.3419
TMPRSS11A	18.4276	0	0.101144	4.2038
DSC3	56.4553	0	0.101278	5.81904
RHCG	23.78	0	0.101346	4.57168
RP3-523K23.2	9.69151	0	0.101956	3.27672
S1PR5	11.0996	0	0.101995	3.47243
SDC1	3.95732	0	0.103383	1.98453
TBCCD1	2.30203	0	0.11325	1.20291
PRCD	2.02029	0	0.14338	1.01456
KCTD1	3.81982	0	0.149018	1.9335
ENPP3	0.151779	0	0.153054	-2.71996
SERPINE1	7.56514	0	0.161177	2.91937
ESCO2	3.31502	0	0.200913	1.72902
YDJC	2.13338	0	0.210286	1.09314
CHDH	0.409033	0	0.213218	-1.28971
SOX2-OT	6.65783	0	0.216614	2.73505
COL4A4	0.374153	0	0.216802	-1.4183
C16orf89	0.124944	0	0.223871	-3.00064
RACGAP1	2.91622	0	0.227761	1.5441
CEP97	2.90228	0	0.227781	1.53719
RP11-624L4.1	2.70276	0	0.234882	1.43443
RAP2B	4.36402	0	0.239084	2.12566
TET3	2.49676	0	0.239382	1.32005
NPR3	5.72157	0	0.241198	2.51641
PHC3	2.08215	0	0.244696	1.05807
MUC3A	0.170413	0	0.248332	-2.55289
CYB5R2	4.73535	0	0.277231	2.24347
CEP78	2.41256	0	0.278252	1.27056
CORO6	2.39156	0	0.289382	1.25795
RP11-723O4.9	1.94839	0	0.289489	0.96228
PPM1F	2.22198	0	0.289863	1.15185
DDR1	2.08679	0	0.295163	1.06129
RPS6KA2	0.238939	0	0.315056	-2.06529
DNAH11	0.200623	0	0.317903	-2.31744
TMEM53	0.409202	0	0.32853	-1.28912
CTB-33O18.1	1.8718	0	0.332091	0.90443
GEM	0.194262	0	0.336391	-2.36392
AP000350.5	1.98979	0	0.337414	0.992615
LAMB2	0.283039	0	0.34055	-1.82093
HIST1H4C	2.3677	0	0.352899	1.24349
RP11-271C24.3	2.40969	0	0.363938	1.26885
HDGFRP3	4.00253	0	0.37271	2.00091
CSK	2.48805	0	0.377201	1.31501
TXNP5	2.24874	0	0.379331	1.16911
HIST1H2BG	5.74548	0	0.379559	2.52243
RP4-669H2.1	2.10259	0	0.379959	1.07217
PCSK9	3.4571	0	0.395233	1.78956
SOX21-AS1	4.04945	0	0.397948	2.01772
PRDM1	4.88761	0	0.404249	2.28913
RP1-68D18.2	2.61205	0	0.410197	1.38518
COMMD2	2.25112	0	0.419283	1.17064
FBXO45	3.10979	0	0.42246	1.63682
OMD	1.75616	0	0.431628	0.812425
SLC35G2	3.2281	0	0.433635	1.69068
RP11-483F11.7	1.92499	0	0.438851	0.944851
RAD54L	2.768	0	0.439027	1.46885
KRTAP5-AS1	0.321416	0	0.442821	-1.63749
TTC39A	0.299748	0	0.446829	-1.73818
ANG	0.282162	0	0.447657	-1.8254
MMP12	3.65562	0	0.453255	1.87011
AC010731.2	1.557	0	0.456852	0.638768
ANKRD18B	3.82124	0	0.45875	1.93404
HNRNPA3P9	1.71418	0	0.46055	0.77752
RARG	2.65869	0	0.467625	1.41071
SPDEF	0.153281	0	0.468773	-2.70575
RP11-497H16.9	0.320778	0	0.473163	-1.64035
LGALS7	5.41697	0	0.473553	2.43749
TBX18	2.93715	0	0.477137	1.55442
SNCA	5.84427	0	0.491276	2.54702
RP4-756G23.5	2.16784	0	0.497554	1.11626
CYP4F11	7.30601	0	0.497994	2.86908
CELF2	0.219043	0	0.507451	-2.19071
POLE	2.17491	0	0.509476	1.12096
NMB	2.67825	0	0.523727	1.42129
SCTR	0.200091	0	0.528415	-2.32127
FGF12	4.55145	0	0.540177	2.18633
CRIP1	0.142073	0	0.545197	-2.8153
PXYLP1	2.7692	0	0.546007	1.46947
WNT7B	3.60979	0	0.547786	1.85192
RP11-618N24.1	2.41155	0	0.548043	1.26996
KRT8P4	1.78196	0	0.551496	0.833467
DUSP4	0.154306	0	0.553898	-2.69613
PHC2	0.412079	0	0.563794	-1.27901
RP11-568N6.1	1.71885	0	0.572058	0.781442
DLL4	0.210306	0	0.576377	-2.24943
ALG1L	4.20695	0	0.588969	2.07278
ATP2B1	3.57062	0	0.590104	1.83618
LINC01133	9.56028	0	0.597937	3.25705
ANKRD13B	2.81445	0	0.605848	1.49286
RP11-462P6.1	1.81428	0	0.636465	0.859398
GTPBP8	2.40605	0	0.639729	1.26667
FAM13A	0.272257	0	0.645307	-1.87696
THBD	7.64893	0	0.649614	2.93526
UGT1A10	8.69214	0	0.668112	3.11971
NCAPG	2.88709	0	0.676008	1.52962
C11orf96	0.155099	0	0.681487	-2.68874
BTG1	2.70053	0	0.682038	1.43324
AMER1	2.1818	0	0.693041	1.12552
AL035610.1	2.44185	0	0.709076	1.28797
CTA-243E7.4	1.70389	0	0.71957	0.768832
CBR1	3.32266	0	0.732402	1.73234
AMIGO2	0.225909	0	0.735962	-2.14619
CD63	0.316345	0	0.744773	-1.66043
DTX2P1-UPK3BP1-PMS2P11	2.88648	0	0.747851	1.52931
SMPD4P1	1.8042	0	0.753267	0.851362
GPC3	8.22624	0	0.757312	3.04023
PTCSC2	1.66138	0	0.762617	0.732383
PSMC1P10	1.90926	0	0.76946	0.933014
SPC24	2.03419	0	0.778523	1.02446
LRP1	2.7527	0	0.787902	1.46085
LINC01010	1.97682	0	0.792457	0.983181
IFI16	4.81002	0	0.795091	2.26604
RNASE7	2.91551	0	0.800235	1.54375
GDNF-AS1	2.53848	0	0.80445	1.34396
GSG2	2.14572	0	0.804496	1.10146
CTD-2600O9.1	0.368116	0	0.812123	-1.44177
CP	0.124467	0	0.814915	-3.00617
LHX5	1.89111	0	0.82338	0.919234
UAP1L1	2.72577	0	0.829728	1.44667
CENPM	2.94547	0	0.831386	1.5585
RP1-152L7.5	4.0361	0	0.831631	2.01296
KIAA1467	2.53302	0	0.837161	1.34086
NELL2	4.63582	0	0.849376	2.21282
ZC3H8	2.75968	0	0.855867	1.4645
ATP11A	0.224177	0	0.865233	-2.15729
CTD-2619J13.14	2.22268	0	0.879857	1.1523
ERMP1	3.61074	0	0.885562	1.8523
ARHGAP11A	3.06441	0	0.88858	1.61561
EFNA3	2.73785	0	0.897358	1.45304
MASTL	2.56359	0	0.903857	1.35817
RP3-340N1.2	0.210988	0	0.907969	-2.24477
FXYD6	5.664	0	0.915881	2.50182
IL12RB2	2.57814	0	0.917892	1.36633
AKR1C7P	2.66068	0	0.919985	1.41179
CTC-480C2.1	1.68664	0	0.928423	0.754153
CRACR2B	0.240964	0	0.934257	-2.05311
RP11-391L3.3	2.72862	0	0.935824	1.44817
THEM5	4.19059	0	0.936333	2.06715
RP11-120K18.2	1.21428	0	0.938442	0.280102
ABHD17C	2.51219	0	0.940476	1.32895
MT1X	5.04093	0	0.941791	2.33369
RRM2	3.87309	0	0.942139	1.95349
MLF2	2.14673	0	0.94689	1.10214
RP11-139K1.2	2.53951	0	0.952103	1.34455
SNTB1	0.173563	0	0.968842	-2.52647
MYC	3.5788	0	0.969876	1.83948
NIPAL4	4.26357	0	0.97128	2.09206
AC007405.6	0.372155	0	0.979569	-1.42602
LMNB2	2.85626	0	0.97966	1.51413
SREBF2	2.00314	0	0.987742	1.00226
SLC9A2	3.93091	0	0.996393	1.97486
RP11-36C20.1	1.57079	0	0.999622	0.651491
QRICH2	1.82448	0	1.01077	0.867487
PRTG	0.368301	0	1.013	-1.44104
AC005537.2	2.55363	0	1.02723	1.35255
RP11-706O15.1	2.54176	0	1.02723	1.34583
FMN1	0.261764	0	1.02847	-1.93366
CYCSP52	2.21462	0	1.03164	1.14706
PAPL	1.67657	0	1.03547	0.745511
CTD-2008L17.1	3.09667	0	1.03942	1.63072
ORC6	3.02224	0	1.04745	1.59562
CD109	6.42185	0	1.05358	2.68299
ZNF367	1.94119	0	1.07399	0.956938
CBWD5	2.48919	0	1.0865	1.31568
FGF9	0.384689	0	1.09937	-1.37823
NUSAP1	3.08232	0	1.10419	1.62402
C1orf210	0.330368	0	1.10684	-1.59785
MISP	0.314113	0	1.10853	-1.67064
HLA-DRB5	0.0951482	0	1.11927	-3.39368
METTL8	2.85138	0	1.12403	1.51166
PGBD5	2.94042	0	1.12828	1.55602
RP11-421E14.2	2.04317	0	1.13652	1.03081
ACTL6A	2.83445	0	1.13915	1.50307
GTSF1	8.85321	0	1.1439	3.1462
CASC19	2.1605	0	1.15018	1.11137
TBCAP2	1.62089	0	1.16961	0.696786
BIRC5	3.46112	0	1.17373	1.79124
RP11-445P17.8	2.25975	0	1.1743	1.17616
ADAMTS17	2.61067	0	1.17744	1.38442
KPNA7	0.375371	0	1.17858	-1.41361
CTSS	0.161764	0	1.19321	-2.62804
AC002075.4	2.45921	0	1.19568	1.2982
HK1	2.0909	0	1.199	1.06412
UCK2	4.2702	0	1.20564	2.0943
FHIT	0.348896	0	1.21915	-1.51913
LTBP1	6.5749	0	1.22905	2.71697
STIL	2.19405	0	1.23641	1.1336
FLG	1.60172	0	1.24822	0.679625
C3orf58	4.55534	0	1.25085	2.18756
FABP5	10.002	0	1.25576	3.32222
AC006277.2	1.88016	0	1.25748	0.910855
RFWD3	2.33753	0	1.26286	1.22498
FNIP2	0.255069	0	1.26358	-1.97104
CTB-105N12.2	1.88006	0	1.26578	0.910778
CCDC64	2.88297	0	1.27003	1.52756
MTFR2	3.22526	0	1.27093	1.68942
KNSTRN	2.62475	0	1.27346	1.39218
FOXD1-AS1	3.36795	0	1.28201	1.75187
KIF13B	0.319588	0	1.28854	-1.64572
MMP24	0.485094	0	1.30307	-1.04366
AADACP1	3.06439	0	1.30513	1.6156
RP11-66N24.6	0.236164	0	1.30528	-2.08214
DHX34	1.83525	0	1.3104	0.875976
CHCHD10	2.43318	0	1.31048	1.28284
TOPBP1	3.04914	0	1.31471	1.6084
GGH	4.15386	0	1.36283	2.05445
RP11-366I13.3	1.53224	0	1.36344	0.615644
C18orf54	2.13818	0	1.36714	1.09639
HOXD13	2.49556	0	1.38043	1.31937
SIAH2-AS1	1.96444	0	1.41013	0.974118
RP11-71H17.8	2.3819	0	1.41079	1.25211
HIST1H4H	2.57083	0	1.4141	1.36224
RP4-794I6.4	2.36258	0	1.43555	1.24036
FAM117B	2.7517	0	1.44217	1.46032
PTBP3	1.89512	0	1.443	0.922293
ZNF608	0.236028	0	1.44675	-2.08297
RP3-510D11.2	1.77803	0	1.45207	0.830277
HRAS	2.73894	0	1.45415	1.45362
SPAG5	2.74287	0	1.46107	1.45569
MLIP	1.95632	0	1.46345	0.968143
COL4A5	6.05753	0	1.46766	2.59873
KLK13	4.04801	0	1.47766	2.01721
RP11-356J5.12	2.82296	0	1.49377	1.49721
ARL6IP5	0.269938	0	1.50576	-1.8893
GLRB	0.491686	0	1.51544	-1.02419
LRRC27	0.464343	0	1.52324	-1.10674
SMIM13	2.00989	0	1.52335	1.00712
DLG5-AS1	1.96998	0	1.52421	0.978182
CTD-3066C23.1	1.48486	0	1.53602	0.570327
NEK4P1	1.65234	0	1.53887	0.72451
DTL	3.24308	0	1.53984	1.69737
HLA-DPA1	0.135975	0	1.54075	-2.87859
LINC01207	0.369928	0	1.55247	-1.43469
RAD51AP1	3.07546	0	1.56812	1.6208
KLK8	6.25851	0	1.56996	2.64582
SLC25A48	1.77444	0	1.5737	0.827365
SULT1C2	0.204951	0	1.58453	-2.28665
GTF3AP2	1.72187	0	1.5898	0.783978
KIF9	0.337691	0	1.59159	-1.56622
ADGRD1	0.214287	0	1.61088	-2.22238
DNM1	2.50204	0	1.61923	1.3231
TNNC2	0.216257	0	1.62844	-2.20918
STS	0.243065	0	1.6296	-2.04059
CENPA	3.10837	0	1.63823	1.63616
RIMS2	3.95705	0	1.63862	1.98442
CDCA3	3.46392	0	1.64536	1.79241
TBC1D31	2.56551	0	1.65385	1.35925
ETV3	2.01869	0	1.66816	1.01342
FANCG	2.66931	0	1.67101	1.41647
ETV2	2.14699	0	1.68122	1.10232
LINC01589	2.88646	0	1.68314	1.5293
FAM174B	0.282783	0	1.68368	-1.82223
RCC2P4	1.70285	0	1.68454	0.767951
GSTM2	4.91547	0	1.68939	2.29733
IL1A	4.15564	0	1.69085	2.05507
CTD-2034I4.1	1.22019	0	1.69534	0.287107
RP11-661G16.1	1.73237	0	1.69644	0.792749
AC069257.8	1.67028	0	1.69888	0.740086
RP11-463J17.2	1.83151	0	1.70237	0.873034
KIAA0101	2.9099	0	1.71043	1.54097
WWC2	0.284607	0	1.73492	-1.81296
AFAP1-AS1	0.172055	0	1.73665	-2.53906
CT83	0.17725	0	1.74295	-2.49614
ARHGAP11B	2.2935	0	1.7481	1.19755
C3orf17	2.53157	0	1.74989	1.34003
C9orf152	0.256646	0	1.7579	-1.96215
IQCD	0.297199	0	1.75831	-1.7505
ARMC8	2.20032	0	1.76662	1.13771
RPL35P3	1.99787	0	1.76776	0.998464
COLGALT1	2.41171	0	1.77258	1.27006
OPA1	2.58504	0	1.77724	1.37019
PBK	2.45848	0	1.78099	1.29776
ZRANB3	1.78766	0	1.7884	0.838075
RP11-519G16.3	0.38569	0	1.79377	-1.37449
UBXN7	2.48465	0	1.80195	1.31304
TOMM40	2.07363	0	1.80566	1.05216
IGFBP2	7.77305	0	1.81702	2.95848
BMP2	0.25924	0	1.81746	-1.94764
SERPINB4	7.02362	0	1.82007	2.81221
CEBPG	2.40858	0	1.82547	1.26818
APOBEC3A	4.15652	0	1.82659	2.05538
XXyac-YX65C7_A.2	1.79954	0	1.83204	0.847625
SPC25	2.91125	0	1.83889	1.54164
TROAP	3.03865	0	1.84596	1.60343
CERS3-AS1	1.68946	0	1.84643	0.75656
ODF3L1	2.17844	0	1.84652	1.1233
MTA2	1.84478	0	1.85398	0.883451
SNED1	0.325843	0	1.86139	-1.61775
ELFN2	0.450562	0	1.86289	-1.1502
CST6	0.142149	0	1.86524	-2.81452
ADPRHL1	0.459151	0	1.87104	-1.12296
HIC2	1.97209	0	1.88001	0.979726
ALOXE3	1.84308	0	1.88312	0.88212
ABCF3	2.235	0	1.88509	1.16028
FAM110C	4.42539	0	1.91072	2.1458
RP11-425D17.1	1.98672	0	1.9132	0.990388
SHROOM4	0.329638	0	1.92891	-1.60105
STC2	5.63573	0	1.93308	2.4946
FGFBP1	6.5395	0	1.94961	2.70918
IL22RA1	2.69226	0	1.95223	1.42882
PRMT3	2.11823	0	1.96676	1.08286
DSG1	2.06165	0	1.96721	1.0438
STON1	2.72231	0	1.97061	1.44483
HSD17B11	0.289497	0	1.98201	-1.78838
PRPF19	1.83807	0	2.00609	0.878189
RP11-396M11.1	1.45554	0	2.0074	0.541559
RP3-460G2.2	2.35727	0	2.00886	1.23711
ERCC6L	2.35638	0	2.01006	1.23657
SLC47A2	2.26683	0	2.02302	1.18068
CTD-2583A14.11	1.82997	0	2.02769	0.871822
SERPINB12	2.19259	0	2.03715	1.13264
XAGE1B	0.0623583	0	2.04099	-4.00327
SAMD9	3.42825	0	2.0457	1.77747
SLC12A8	2.43675	0	2.04617	1.28496
NUF2	3.33051	0	2.05102	1.73574
HMGN1P8	2.54009	0	2.05109	1.34488
HLA-DQB1	0.127886	0	2.05438	-2.96707
RAD51	2.81079	0	2.05889	1.49097
PLEKHG3	2.42973	0	2.06123	1.28079
RP11-68I3.10	1.77703	0	2.07844	0.829465
WASF1	3.7033	0	2.08933	1.88881
BAIAP2-AS1	0.479056	0	2.09799	-1.06173
KPNA2	2.57803	0	2.10814	1.36627
RP1-80N2.2	2.2972	0	2.11629	1.19988
EIF4G1	1.8943	0	2.12082	0.921664
ADCY3	3.02281	0	2.12374	1.59589
TYRO3	2.81221	0	2.13303	1.49171
ASPG	2.1392	0	2.13338	1.09707
SH3BGRL3	2.16629	0	2.14121	1.11523
GBP1P1	3.30367	0	2.14177	1.72407
TMEM45B	0.267283	0	2.14265	-1.90356
IGF2BP2-AS1	2.94319	0	2.17249	1.55738
AC007009.1	0.328185	0	2.17689	-1.60742
FAM227A	0.37699	0	2.18962	-1.4074
RP11-838N2.5	1.71889	0	2.19268	0.781473
HSPB1	2.67718	0	2.20791	1.42071
RP4-737E23.2	2.57424	0	2.20951	1.36414
CTD-2270N23.1	2.2691	0	2.21605	1.18212
CSRNP1	0.320146	0	2.22367	-1.6432
CYCSP38	3.48555	0	2.22526	1.80139
TYSND1	2.28773	0	2.2463	1.19392
HOMEZ	1.97626	0	2.24647	0.982772
SHC3	0.436821	0	2.25538	-1.19488
MICAL2	0.25752	0	2.26023	-1.95724
SORBS1	0.266385	0	2.27174	-1.90842
RP11-288K12.1	2.47557	0	2.27397	1.30776
MCM4	2.91887	0	2.27605	1.54541
ZNF833P	1.36797	0	2.28758	0.452039
MCM10	2.88086	0	2.29426	1.5265
EIF3EP1	2.25475	0	2.29792	1.17297
CBX2	2.91646	0	2.31734	1.54422
PHF24	2.28172	0	2.3235	1.19012
SH3BGRL2	0.234873	0	2.32385	-2.09005
NCR3LG1	2.86362	0	2.32704	1.51784
FDPSP7	2.5999	0	2.33353	1.37845
GINS1	2.48974	0	2.33663	1.316
KRT18	0.379718	0	2.34291	-1.397
RP1-34B20.4	3.00089	0	2.34719	1.58539
FAM46C	0.311529	0	2.35545	-1.68256
PIGR	0.124755	0	2.35931	-3.00283
S100A12	2.34596	0	2.36321	1.23018
HIST1H1D	4.72175	0	2.37789	2.23932
AC069513.4	1.57415	0	2.37923	0.654569
MYO15A	0.535148	0	2.38714	-0.901991
GLRX	0.237919	0	2.39957	-2.07146
RP11-44F21.3	0.296231	0	2.40774	-1.7552
NPC2	0.336433	0	2.40835	-1.57161
RP11-231D20.2	2.91445	0	2.422	1.54322
PTPRN2	0.26149	0	2.42427	-1.93517
OIP5	2.26341	0	2.42811	1.1785
PRIMA1	2.40337	0	2.42973	1.26506
ELMO1	4.78477	0	2.43372	2.25845
WDR53	2.17341	0	2.43633	1.11996
SLC13A5	2.30925	0	2.43855	1.20743
DIP2B	2.46344	0	2.44055	1.30067
NMNAT2	0.227579	0	2.44767	-2.13556
HCAR3	4.96112	0	2.45062	2.31067
WFDC2	0.161194	0	2.45102	-2.63313
CLDN23	0.371225	0	2.45193	-1.42964
C16orf95	2.29116	0	2.45826	1.19608
DDB2	2.54712	0	2.46306	1.34887
HNRNPA1P33	3.94519	0	2.46914	1.98009
THBS1	0.199487	0	2.47224	-2.32563
TNFRSF13C	1.86343	0	2.48456	0.897958
SMC2	3.23787	0	2.49295	1.69505
ARFGEF3	0.360866	0	2.5239	-1.47047
REEP4	3.0877	0	2.52751	1.62653
TMCO3	0.34048	0	2.54278	-1.55436
HAGLROS	2.3155	0	2.54992	1.21132
APOL4	4.26273	0	2.56348	2.09178
PRIM2	2.3476	0	2.56728	1.23119
SNX18P7	2.64886	0	2.5766	1.40537
ANXA3	0.254876	0	2.58559	-1.97213
RP11-59N23.1	0.202151	0	2.59766	-2.3065
RPS19	1.97206	0	2.60221	0.979702
BMS1P22	2.91686	0	2.62303	1.54442
TPX2	4.15245	0	2.63055	2.05396
CEP112	0.272098	0	2.63065	-1.8778
RP5-1107A17.4	1.67834	0	2.63349	0.747032
RP11-434D9.1	2.53748	0	2.63667	1.3434
GPR50	3.54008	0	2.64218	1.82378
NRP1	0.187157	0	2.64589	-2.41768
RP11-197K6.1	2.90037	0	2.64696	1.53624
IGFL4	2.19801	0	2.65356	1.1362
BRCA1	2.71955	0	2.65379	1.44337
IL20RB-AS1	2.20455	0	2.66117	1.14048
RAMP1	0.233827	0	2.66711	-2.09649
FKSG56	2.61517	0	2.66711	1.38691
BOK	0.377348	0	2.67684	-1.40603
TPRG1	3.90005	0	2.68677	1.96349
LIMK2	3.09219	0	2.68715	1.62863
USP5	1.87117	0	2.70157	0.903939
AC078883.4	1.66072	0	2.7079	0.731811
LRRC58	2.77955	0	2.7163	1.47485
HMCES	2.50983	0	2.73142	1.32759
CH507-154B10.2	2.08287	0	2.73161	1.05858
ABCC6P2	0.339709	0	2.74782	-1.55763
GDNF	2.62719	0	2.75105	1.39352
PTDSS1	2.28059	0	2.75241	1.18941
MEIS3P1	0.416984	0	2.75285	-1.26194
BTD	0.392608	0	2.7715	-1.34884
OAZ3	0.371922	0	2.77835	-1.42693
CD302	0.317652	0	2.77927	-1.65448
RNF217	3.86357	0	2.77985	1.94994
KIFC1	2.27683	0	2.78221	1.18703
AC002075.3	3.07382	0	2.80191	1.62003
SRRM3	2.34496	0	2.81089	1.22956
ANAPC7	2.02164	0	2.81171	1.01552
NR0B2	0.25671	0	2.81665	-1.96179
NID1	6.40558	0	2.8173	2.67933
TSHZ2	6.26859	0	2.82312	2.64814
SDK1	3.55772	0	2.82365	1.83095
RP11-736N17.4	1.78735	0	2.8242	0.837821
FRMD5	0.351906	0	2.83115	-1.50674
ADAD2	1.46847	0	2.84072	0.55431
AC023590.1	2.4734	0	2.8438	1.30649
HABP2	0.208571	0	2.84776	-2.26139
WDR5	1.96328	0	2.85028	0.973264
ZDHHC9	0.381068	0	2.85983	-1.39188
RP11-713M15.2	0.245567	0	2.86319	-2.02581
CTA-221G9.12	2.01572	0	2.86416	1.01129
ZNF69	0.349468	0	2.86788	-1.51677
RP11-546O6.4	1.47411	0	2.87331	0.559843
TLN2	2.78944	0	2.87369	1.47998
TMEM158	2.68387	0	2.89109	1.42431
AC013410.2	2.39856	0	2.90591	1.26217
PRKCH	2.15112	0	2.91035	1.10509
TUBB6	3.13499	0	2.91667	1.64846
DSCC1	2.3155	0	2.92038	1.21132
CTD-2369P2.8	0.237117	0	2.92302	-2.07633
TREM1	0.145853	0	2.92344	-2.77741
SCIN	0.139563	0	2.92598	-2.84101
RP1-225E12.2	3.20071	0	2.92614	1.67839
RP3-449O17.1	2.3721	0	2.92846	1.24616
DBF4	1.93521	0	2.92947	0.952491
RP11-393I2.2	2.28958	0	2.93312	1.19508
C20orf27	2.32605	0	2.94198	1.21788
LRRC20	0.414836	0	2.95331	-1.26939
GPC4	0.252302	0	2.95726	-1.98677
LINC00261	0.295568	0	2.96036	-1.75844
RPS7P3	1.52757	0	2.96835	0.611239
SLC16A6	2.102	0	2.99561	1.07177
CTPS1	2.13472	0	2.99903	1.09405
RP6-191P20.5	1.9464	0	3.00087	0.96081
MRPS22	2.3006	0	3.0136	1.20201
MVP	0.358999	0	3.01931	-1.47795
SYNE4	0.309424	0	3.02331	-1.69234
RP11-83M16.4	1.73542	0	3.02754	0.795282
RP11-345J4.5	2.30836	0	3.02763	1.20687
ZNF658	1.9859	0	3.03052	0.989795
PPT2	2.98152	0	3.03127	1.57605
HPN	0.217313	0	3.03373	-2.20216
ULBP1	2.75673	0	3.04492	1.46296
LINC01572	2.37264	0	3.04828	1.24649
HSPA9P1	1.77562	0	3.08263	0.82832
C4B	0.181087	0	3.08845	-2.46525
RP5-1097P24.1	1.89922	0	3.09027	0.925404
RPS6KA5	2.89088	0	3.09736	1.53151
RP5-906C1.1	1.34741	0	3.10298	0.430186
TSPAN33	3.87026	0	3.11868	1.95243
AGR3	0.176346	0	3.1249	-2.50352
NOS1	2.09179	0	3.13983	1.06474
TNIK	0.347945	0	3.14393	-1.52307
CLIC3	0.277273	0	3.15157	-1.85062
CNOT6LP1	1.72697	0	3.15193	0.788246
DST	4.07887	0	3.15317	2.02817
CTD-2083E4.5	2.1352	0	3.15527	1.09437
HECA	3.29753	0	3.15621	1.72138
ASPHD1	0.257958	0	3.16025	-1.95479
PROM1	0.187348	0	3.16774	-2.41621
DNALI1	0.190234	0	3.1897	-2.39415
CALCRL	4.13569	0	3.19211	2.04813
CH507-24F1.1	2.52928	0	3.19358	1.33873
CTC-398G3.2	1.84623	0	3.19887	0.884579
CTD-2012J19.1	1.44542	0	3.20486	0.531486
CCSAP	1.92698	0	3.219	0.946339
RP11-46I1.2	1.19917	0	3.22046	0.262035
PID1	0.224159	0	3.22807	-2.15741
RNU1-106P	2.458	0	3.22827	1.29748
PIK3R2	1.95279	0	3.23202	0.965535
ILF3	1.88749	0	3.23531	0.916466
RP11-351M8.1	2.0247	0	3.2458	1.01771
CLCN2	2.20532	0	3.25056	1.14099
FDXR	2.1767	0	3.2547	1.12214
MLIP-AS1	1.41381	0	3.25902	0.499587
IVNS1ABP	2.23067	0	3.26274	1.15748
TTF2	2.65057	0	3.26499	1.4063
MIR3179-3	2.20363	0	3.26663	1.13988
HMGB3P9	1.44385	0	3.26669	0.529925
LRRC8D	2.52508	0	3.26779	1.33633
BACH2	2.94119	0	3.27532	1.5564
RUVBL1	2.05623	0	3.27543	1.04
RP11-225N10.3	1.59849	0	3.27625	0.676711
JAKMIP3	1.81747	0	3.29482	0.861929
AP000347.4	2.18022	0	3.29678	1.12447
NTF3	2.60507	0	3.30829	1.38132
POLE3	2.06412	0	3.32493	1.04553
RP11-391L3.4	3.46955	0	3.32791	1.79475
ERVMER34-1	2.96913	0	3.32885	1.57004
POGLUT1	2.21134	0	3.33497	1.14492
MPPED1	2.32473	0	3.34198	1.21706
ITPKB-IT1	1.28922	0	3.34651	0.3665
RTN4RL2	0.277221	0	3.34878	-1.85089
TFDP2	2.23879	0	3.34969	1.16272
ERRFI1	0.271631	0	3.36216	-1.88028
RBM18	1.74049	0	3.36827	0.799491
CDCA5	3.65659	0	3.36887	1.8705
PTMS	2.76798	0	3.38456	1.46883
EHBP1	2.07058	0	3.38591	1.05003
ADCY6	0.421549	0	3.40086	-1.24623
DLX1	1.69587	0	3.40808	0.762028
AC005253.2	1.96116	0	3.41211	0.97171
DCUN1D5	2.05259	0	3.4178	1.03744
TRIM16	2.22696	0	3.4258	1.15508
GINS3	2.44092	0	3.44073	1.28742
BORA	2.04529	0	3.44806	1.03231
POLA1	2.17066	0	3.45526	1.11814
MPHOSPH6	2.63506	0	3.47081	1.39783
TRAF6	1.85686	0	3.47964	0.892865
HTR7	1.94641	0	3.48296	0.960813
GALM	0.347742	0	3.48407	-1.52391
NUDT1	3.18169	0	3.4842	1.66979
PIK3IP1-AS1	2.07975	0	3.48462	1.05641
VPS8	2.49886	0	3.48794	1.32127
RP11-30B1.1	4.53742	0	3.49728	2.18187
RP11-736N17.10	1.62789	0	3.50907	0.703001
B3GNT6	0.290339	0	3.50957	-1.78419
MKRN3	2.49904	0	3.52245	1.32138
RBP7	4.72535	0	3.52282	2.24042
RP11-462G2.1	0.162538	0	3.52635	-2.62115
ESYT3	0.304823	0	3.52821	-1.71395
RP5-872K7.7	1.21905	0	3.53965	0.28576
YES1P1	1.53736	0	3.54059	0.620458
FAM83G	2.0502	0	3.54254	1.03576
RP4-800M22.2	1.80394	0	3.54543	0.851155
FAM47E-STBD1	0.239875	0	3.54547	-2.05965
RP11-442G21.2	1.5904	0	3.54558	0.669385
PSME4	1.99289	0	3.54785	0.994865
CDC6	2.89915	0	3.54856	1.53563
CENPJ	2.25938	0	3.55555	1.17593
LINC01124	0.662977	0	3.55878	-0.59297
CLEC12A	2.48254	0	3.56503	1.31182
C4A	0.170667	0	3.57757	-2.55074
C15orf41	3.08483	0	3.58723	1.62519
GNAI1	3.72798	0	3.60699	1.8984
MFAP2	5.29606	0	3.6122	2.40492
NDUFA6-AS1	1.88411	0	3.61411	0.91388
RP11-274A11.4	2.46481	0	3.63352	1.30147
ELP4	2.18654	0	3.63712	1.12865
COLGALT2	2.77733	0	3.64278	1.4737
ITGB4	3.38636	0	3.64291	1.75974
EPB41L5	0.411764	0	3.67467	-1.28011
KIZ	2.60203	0	3.67769	1.37963
WIZ	2.09731	0	3.70097	1.06854
AAK1	2.44695	0	3.70108	1.29098
ANKRD19P	1.73041	0	3.70521	0.791118
RP11-390F4.3	2.15042	0	3.71235	1.10462
RP11-35O15.2	1.78263	0	3.71288	0.834005
CD44	3.1893	0	3.73124	1.67324
PLXND1	0.26442	0	3.73448	-1.9191
RP11-337N6.2	1.62018	0	3.74773	0.696151
ME1	3.37505	0	3.74839	1.75491
SLCO1A2	2.51006	0	3.75737	1.32772
SEPT14P12	1.60178	0	3.76697	0.679672
BTBD10	2.36467	0	3.76997	1.24164
HIST1H2AG	3.18216	0	3.78351	1.67001
RP11-324E6.6	2.7995	0	3.78359	1.48517
MKKS	2.22997	0	3.78514	1.15702
ZSWIM5	0.398514	0	3.79437	-1.3273
P2RX4	0.412836	0	3.79734	-1.27636
LRRC4	3.71074	0	3.80218	1.89171
YBX1P7	0.405297	0	3.80363	-1.30295
RP11-392O17.2	1.51559	0	3.80681	0.59988
KIAA1671	2.43962	0	3.81169	1.28666
AL133243.1	1.78986	0	3.83339	0.839843
METTL7B	0.236834	0	3.8361	-2.07805
NRG4	3.46416	0	3.85047	1.79251
EPHA10	0.457609	0	3.86439	-1.12781
PRIM1	2.37179	0	3.86571	1.24598
CASP8AP2	2.52736	0	3.86838	1.33763
TNFSF12	0.309024	0	3.88464	-1.69421
RPL12L3	2.0994	0	3.90058	1.06998
PSAT1	3.99997	0	3.9079	1.99999
PCNA	2.77375	0	3.9295	1.47184
RP3-405J10.3	1.91347	0	3.93344	0.936194
RHOBTB3	0.2337	0	3.93411	-2.09727
GNB1L	1.99329	0	3.94357	0.995153
PLCG2	2.68126	0	3.9619	1.42291
SNRPD3	2.38981	0	3.96236	1.25689
CDCA8	2.4119	0	3.9641	1.27017
RP11-54H7.4	3.01641	0	3.96775	1.59283
ESAM	0.214303	0	3.97042	-2.22228
RP4-738P11.3	1.85245	0	3.97228	0.889435
RP11-260E18.1	1.19251	0	3.98171	0.253996
PNPLA3	2.13881	0	3.9885	1.09681
LRMP	4.3415	0	3.98948	2.11819
ABCA9-AS1	1.9096	0	3.99258	0.933273
COX5A	2.22694	0	4.0157	1.15506
RP11-67L2.2	2.63475	0	4.03342	1.39767
LARP6	3.94297	0	4.03361	1.97928
SFXN3	0.333572	0	4.04984	-1.58393
RAB37	0.397597	0	4.05626	-1.33062
RP11-254F7.4	1.76242	0	4.05995	0.81756
LIN7B	2.24403	0	4.06286	1.16609
SPAG16	0.352621	0	4.06292	-1.50381
RP4-640E24.1	1.67356	0	4.06708	0.742917
ST8SIA4	0.218566	0	4.07176	-2.19386
CTA-280A3.2	1.76175	0	4.07366	0.817011
C4BPA	0.158118	0	4.08112	-2.66092
RPLP1	1.92104	0	4.08231	0.941888
TMEM150A	0.362598	0	4.08365	-1.46356
CDC20	3.01544	0	4.08404	1.59237
LSM12	1.76399	0	4.1077	0.818841
RP11-573D15.2	2.1937	0	4.112	1.13337
AC021876.4	3.22694	0	4.11765	1.69017
THSD1	2.21252	0	4.1308	1.14569
DLGAP5	2.97642	0	4.13217	1.57358
CSE1L	2.46891	0	4.13248	1.30388
PTP4A3	0.305242	0	4.13923	-1.71198
BCHE	2.27807	0	4.14042	1.18781
FBXO5	2.00405	0	4.1449	1.00292
GSTA8P	2.10624	0	4.14772	1.07467
UNC13D	0.302085	0	4.15427	-1.72697
FABP4	3.56421	0	4.1619	1.83358
ZNF530	1.83017	0	4.16866	0.871976
CREB3L1	0.225742	0	4.18684	-2.14725
MTND4P26	2.27949	0	4.19762	1.18871
PVRL3	0.223212	0	4.20094	-2.16351
CD58	2.63346	0	4.21061	1.39696
DUSP11	2.00609	0	4.21156	1.00439
RGPD2	2.48885	0	4.21909	1.31548
TMEM237	2.09844	0	4.23117	1.06932
AQP5	0.180864	0	4.2356	-2.46702
SDSL	0.309016	0	4.23799	-1.69425
ARHGAP44	0.302367	0	4.2388	-1.72563
ARHGAP42	0.331397	0	4.24624	-1.59337
CMIP	2.4379	0	4.25071	1.28564
ABCA13	5.48599	0	4.25909	2.45575
PRR5L	3.691	0	4.27096	1.88401
TIMP1	0.265764	0	4.27694	-1.91178
SLC7A5	3.97102	0	4.27999	1.98951
SPINK1	0.114777	0	4.31	-3.1231
LIPH	0.215602	0	4.31721	-2.21356
ECT2	2.62384	0	4.32067	1.39168
TMEM144	0.362527	0	4.33183	-1.46384
RGS3	0.364654	0	4.33266	-1.4554
RP11-1084A12.2	1.53143	0	4.33348	0.614875
BTNL9	2.24697	0	4.33922	1.16798
RP5-823G15.5	1.58369	0	4.34725	0.66329
RP11-544M22.8	1.74855	0	4.34799	0.806159
ANTXR2	0.245328	0	4.3497	-2.02721
CYP2D7	1.6591	0	4.35147	0.7304
KPNA1	2.2617	0	4.35695	1.17741
DSG1-AS1	1.9652	0	4.36264	0.974679
RP11-589P10.5	0.512556	0	4.36325	-0.96422
NOP56	2.30408	0	4.36686	1.20419
LRP8	2.56403	0	4.37294	1.35841
SLC44A3	0.277263	0	4.37614	-1.85067
RP11-568J23.8	1.45666	0	4.37629	0.542664
GPATCH11	1.77181	0	4.3808	0.825226
RNASEH2A	2.66037	0	4.38585	1.41163
FAM107B	0.267237	0	4.38836	-1.90381
RP11-462G12.1	0.568373	0	4.40469	-0.815091
MAPKAP1	1.83769	0	4.41136	0.87789
ASAH1	0.303563	0	4.4135	-1.71993
RP11-15N24.4	1.49396	0	4.4153	0.579138
HMGXB4	2.10852	0	4.44672	1.07623
KLC3	3.20249	0	4.4499	1.67919
ZNF483	0.4099	0	4.45075	-1.28666
RPS15AP34	1.82338	0	4.45537	0.866615
SLC25A28	2.65512	0	4.45586	1.40878
DYX1C1-CCPG1	0.482929	0	4.45638	-1.05012
RNF165	3.23095	0	4.45852	1.69196
KLK1	3.3689	0	4.46804	1.75228
CGREF1	2.2679	0	4.4726	1.18136
MST1R	0.323908	0	4.47572	-1.62634
SLC22A18AS	0.36733	0	4.47713	-1.44485
PARD6B	0.411937	0	4.48221	-1.27951
PTPRS	3.05105	0	4.49681	1.60931
EPCAM	0.299686	0	4.49826	-1.73848
UNG	2.34048	0	4.49878	1.2268
FAM213A	2.48261	0	4.50787	1.31186
PGBD4	1.58667	0	4.51097	0.665998
CCDC176	0.313968	0	4.52224	-1.67131
HIST1H1B	4.28491	0	4.52242	2.09926
CTC-436K13.3	1.8295	0	4.53967	0.871451
RUSC1-AS1	2.25202	0	4.5445	1.17122
LAMB1	5.15535	0	4.55117	2.36607
SYTL3	0.36288	0	4.55182	-1.46243
TBL1X	2.15899	0	4.55652	1.11035
MIEF1	2.08075	0	4.55735	1.0571
DPYSL4	2.02994	0	4.56002	1.02144
MRRF	2.21768	0	4.56675	1.14905
LLNLF-173C4.2	3.88599	0	4.5718	1.95828
TK2	0.414148	0	4.57601	-1.27178
FGFR3	3.54654	0	4.58419	1.82641
NFKBIZ	0.372154	0	4.5862	-1.42603
MSI1	2.43287	0	4.60692	1.28266
CORO1C	2.28467	0	4.61356	1.19199
DCUN1D1	2.60387	0	4.62933	1.38066
GNG7	0.53209	0	4.63077	-0.910258
RNASE4	0.283914	0	4.63448	-1.81648
CAPN9	0.377876	0	4.6371	-1.40401
NPSR1-AS1	1.97585	0	4.64195	0.982474
PRDM11	2.50368	0	4.64889	1.32405
FAXDC2	0.195349	0	4.64951	-2.35587
B4GALNT4	3.41165	0	4.65754	1.77047
MYCL	2.92538	0	4.67397	1.54862
RNASE1	0.118001	0	4.6782	-3.08313
KRT34	1.32991	0	4.69871	0.41133
PDSS1	2.44783	0	4.71272	1.2915
CTC-505O3.3	1.93869	0	4.71685	0.955081
CEP85	1.99553	0	4.71778	0.996772
WDHD1	2.54188	0	4.72343	1.3459
RALGDS	2.01857	0	4.7305	1.01334
ACBD4	0.473776	0	4.73331	-1.07772
ACSF2	0.346261	0	4.74016	-1.53007
OAF	3.7127	0	4.7418	1.89247
LINC01234	2.8801	0	4.74416	1.52612
TCF19	2.11253	0	4.75841	1.07897
ENPP5	0.292227	0	4.76079	-1.77484
TMEM133	0.321439	0	4.76226	-1.63738
SAMM50	2.33051	0	4.76845	1.22064
FAM118A	2.44235	0	4.7701	1.28827
ARHGAP18	0.292197	0	4.77075	-1.77499
C5orf66-AS2	1.24742	0	4.77346	0.318946
MEIS1	3.19834	0	4.77777	1.67732
AC058791.1	0.270342	0	4.7798	-1.88714
GGTLC1	0.238342	0	4.78204	-2.06889
CTA-363E6.6	0.457955	0	4.78882	-1.12672
CHI3L2	0.230095	0	4.8046	-2.1197
LAD1	2.16821	0	4.80549	1.11651
FCGR2A	0.273568	0	4.80869	-1.87003
ROS1	0.172403	0	4.8263	-2.53614
LCLAT1	1.97706	0	4.8356	0.983358
C8orf31	0.418186	0	4.84244	-1.25778
CHRNB4	2.56608	0	4.84737	1.35956
LINC00626	2.22636	0	4.86008	1.15469
CCND1	0.247746	0	4.86912	-2.01306
KIAA1211L	0.412507	0	4.8814	-1.27751
UBXN2A	1.81313	0	4.88227	0.858481
AGT	0.289398	0	4.90486	-1.78887
ALDOC	3.92244	0	4.91005	1.97175
RORA	3.71027	0	4.91728	1.89153
LINC00857	0.387231	0.0514894	4.92898	-1.36873
RP11-506O24.1	1.48727	0	4.92969	0.57267
TP53TG3C	1.99502	0	4.93155	0.996401
PITPNB	2.08515	0	4.93189	1.06015
PMS2P10	2.02034	0	4.93258	1.0146
IL17RA	1.90541	0	4.93456	0.930098
PLEKHA1	2.85082	0	4.93845	1.51138
FGFR2	4.59696	0	4.94082	2.20068
ADAM8	0.246802	0.0514894	4.94714	-2.01857
NRM	2.86713	0	4.9482	1.51961
SPDYE1	1.56104	0	4.94865	0.642511
LGALS7B	10.5339	0	4.95402	3.39696
ARMC3	0.330667	0.0514894	4.96328	-1.59655
ZNF519	2.19212	0	4.96346	1.13233
ANXA5	0.379321	0.0514894	4.96779	-1.39851
SMIM1	0.458097	0.0514894	4.96909	-1.12627
BRIP1	2.49431	0	4.97787	1.31864
UBA6	2.22639	0	4.98435	1.15471
RPP40	2.5211	0	4.99155	1.33405
CCDC136	2.41378	0	4.99621	1.27129
TNFRSF12A	0.270788	0.0514894	4.99773	-1.88477
JADE1	0.410089	0.0514894	5.00158	-1.28599
RP11-192H23.4	1.6979	0	5.01268	0.763749
SDCCAG3	1.71038	0	5.01865	0.774315
KIAA2026	2.30261	0	5.02415	1.20327
SPTBN5	1.63544	0	5.03511	0.709677
RNF7	2.66565	0	5.03875	1.41449
RP11-572C15.5	1.59474	0	5.05457	0.673324
PKMYT1	2.59202	0	5.06076	1.37408
RP13-39P12.2	1.42683	0	5.07758	0.512811
RAB27B	0.365496	0.0514894	5.08295	-1.45207
CCAT2	1.66035	0	5.08587	0.731485
MGME1	2.1393	0	5.09023	1.09714
RP11-28H5.2	1.93765	0	5.09028	0.954312
FGD1	2.38535	0	5.0937	1.2542
SH3RF1	0.458797	0.0514894	5.0994	-1.12407
TBC1D24	0.464089	0.0514894	5.10198	-1.10753
PDK4	0.226144	0.0514894	5.11225	-2.14468
AC024937.6	1.58031	0	5.12615	0.660209
OR7E100P	1.50976	0	5.12971	0.59432
NAV1	4.22586	0	5.13165	2.07925
RP11-288G3.3	1.78105	0	5.14211	0.832729
GTF3C5	2.09058	0	5.14213	1.0639
SERPINB7	2.17175	0	5.14785	1.11886
SERPINB11	3.211	0	5.16003	1.68302
OXCT1	2.41947	0	5.16108	1.27469
KC6	2.91119	0	5.16749	1.54161
LRRC8A	2.23672	0	5.1758	1.16138
SLC25A1	1.90758	0	5.18339	0.931746
CD74	0.199547	0.0514894	5.19139	-2.3252
HOXA4	3.31412	0	5.19163	1.72863
CTD-2540B15.11	3.07518	0	5.19987	1.62067
TMEM92	0.331229	0.0514894	5.20996	-1.5941
FOXN3	2.57364	0	5.21877	1.36381
SYBU	0.245403	0.0514894	5.22611	-2.02678
RAB33B	0.578096	0.0514894	5.23022	-0.790618
SLAIN1	0.267544	0.0514894	5.23638	-1.90215
FEN1	2.57558	0	5.2425	1.3649
PHGDH	3.76998	0	5.24975	1.91456
DMRT3	2.17752	0	5.25483	1.12269
AF003625.3	2.45481	0	5.25609	1.29561
SLC1A7	0.306568	0.0514894	5.26311	-1.70572
FOXM1	3.63483	0	5.26411	1.86189
CTD-2650P22.2	1.79543	0	5.26899	0.844326
TSPAN15	0.330445	0.0514894	5.27031	-1.59752
UBE2L3	1.68867	0	5.27721	0.755889
RMI2	2.79756	0	5.27942	1.48417
ZWINT	2.61124	0	5.28729	1.38473
TEX10	2.17011	0	5.29154	1.11777
FYTTD1	2.1135	0	5.29435	1.07963
RP11-305E6.4	1.78834	0	5.29705	0.838624
FRMD8	2.37721	0	5.30103	1.24927
CISH	0.287135	0.0514894	5.32731	-1.8002
GLIS3	0.220922	0.0514894	5.33076	-2.17839
GLOD5	0.399337	0.0514894	5.33339	-1.32432
RP11-32B5.1	2.3824	0	5.33882	1.25242
VSIG2	0.195461	0.0514894	5.35939	-2.35505
PPFIBP1	2.35409	0	5.36107	1.23517
RP11-532M24.1	2.9596	0	5.36131	1.5654
JAKMIP2	2.97566	0	5.36162	1.57321
MIATNB	2.51741	0	5.37295	1.33194
SHOX2	2.26418	0	5.38203	1.17899
NAB1	2.21321	0	5.39718	1.14614
AC009264.1	2.17401	0	5.39978	1.12036
ITPKB	2.29969	0	5.4086	1.20144
GYG2	0.46975	0.0514894	5.41047	-1.09004
LL22NC03-N64E9.1	2.13572	0	5.41956	1.09472
NRCAM	4.52501	0	5.42656	2.17792
PTN	6.62977	0	5.42914	2.72896
PIK3CA	2.19595	0	5.45285	1.13484
PNPLA1	1.7163	0	5.45314	0.779302
RP11-22H5.2	1.34622	0	5.46527	0.428915
R3HDM1	2.55428	0	5.46579	1.35291
RPSAP41	1.80887	0	5.46857	0.855092
KDR	0.140697	0.0514894	5.47177	-2.82933
RAB3B	3.66554	0	5.47595	1.87403
ALDH6A1	0.501258	0.0514894	5.50749	-0.996375
LCE3D	1.37084	0	5.51061	0.455065
TAS2R18	2.78615	0	5.52527	1.47827
HNRNPA1P5	1.35075	0	5.5382	0.433762
EPDR1	0.158009	0.0514894	5.54303	-2.66192
NCBP2-AS2	3.01016	0	5.55475	1.58984
RP4-669P10.19	1.96744	0	5.56044	0.97632
ATP5G1	2.36399	0	5.58071	1.24123
NRXN2	1.68027	0	5.58101	0.748692
NPBWR1	1.97923	0	5.59287	0.984942
DCAKD	2.42239	0	5.6043	1.27643
CCNA2	2.88364	0	5.61259	1.52789
RP4-545C24.1	2.08737	0	5.61912	1.06168
HSP90AB4P	1.88185	0	5.62347	0.91215
QPRT	0.183345	0.0514894	5.63251	-2.44737
RP3-355L5.4	1.80535	0	5.63473	0.85228
CDC42EP3	0.319286	0.0514894	5.64435	-1.64708
IGSF10	2.64854	0	5.64822	1.4052
JHDM1D-AS1	2.1784	0	5.64884	1.12327
RP4-773N10.4	1.8777	0	5.65182	0.908967
NBEA	0.331289	0.0514894	5.65203	-1.59384
PINLYP	3.27406	0	5.65671	1.71108
NRG1	4.14831	0	5.65735	2.05252
NCF1	2.31066	0	5.66694	1.20831
FGF11	2.90801	0	5.6689	1.54003
ACOT4	0.533346	0.0514894	5.6779	-0.906855
THAP5P1	1.87465	0	5.67983	0.906622
IL1B	3.69192	0	5.68617	1.88437
FAM72C	1.89542	0	5.6868	0.922519
RFC5	2.13418	0	5.68858	1.09368
ADGRE5	0.26441	0.0514894	5.69287	-1.91915
AC009060.2	2.89172	0	5.69641	1.53193
YPEL4	1.57705	0	5.70095	0.657226
NMRK1	2.52291	0	5.70226	1.33509
ZBTB39	1.8782	0	5.70412	0.909354
SLC25A5	1.99357	0	5.70742	0.995358
EIF4A2	2.38101	0	5.71083	1.25157
TRIM59	2.11507	0	5.71155	1.0807
UBXN10	0.283767	0.0514894	5.71216	-1.81722
RP11-32K4.1	1.63874	0	5.71808	0.712583
LINC00161	1.92648	0	5.71832	0.945969
MUC21	0.123416	0.0514894	5.72409	-3.0184
PPIP5K1	2.16348	0	5.72443	1.11335
SNHG17	2.40548	0	5.72516	1.26632
ISM2	1.33885	0	5.72748	0.420994
OSTF1	2.7121	0	5.7296	1.43941
RP11-5N19.3	1.78021	0	5.73751	0.832046
TMPO-AS1	1.69759	0	5.73838	0.763491
ARHGAP28	3.0858	0	5.74182	1.62564
SPNS2	0.298611	0.0514894	5.74295	-1.74366
APOBEC3B	3.42554	0	5.75404	1.77633
NR4A2	0.286743	0.0514894	5.75527	-1.80217
FERMT2	0.387275	0.0514894	5.76018	-1.36857
SLC6A14	0.210129	0.0514894	5.76978	-2.25065
CDK5R1	2.48841	0	5.77421	1.31522
SULF2	7.78969	0	5.78515	2.96157
RP11-517I3.2	0.572976	0.0514894	5.78537	-0.803454
PRSS8	0.399863	0.0514894	5.79148	-1.32242
PGAM1	2.20934	0	5.79272	1.14362
CAMK2D	0.34404	0.0514894	5.80083	-1.53935
RP11-480I12.10	1.95524	0	5.81591	0.967349
SCML2	1.90295	0	5.8172	0.928236
MAD2L1	2.60159	0	5.81731	1.3794
DDX49	2.18303	0	5.83636	1.12633
DSC1	1.82332	0	5.83747	0.866569
SLC9A4	2.47825	0	5.84329	1.30932
RP11-344B5.2	0.639667	0.0514894	5.84819	-0.644607
RP11-174G6.1	1.72843	0	5.85355	0.789466
CTA-941F9.10	1.43682	0	5.86979	0.522875
LA16c-380H5.5	0.416184	0.0514894	5.87102	-1.26471
SRXN1	2.57293	0	5.8753	1.36341
SMIM22	0.151875	0.0514894	5.87804	-2.71904
TUBA1B	2.28133	0	5.88024	1.18987
TP73	2.19453	0	5.89913	1.13391
FAM60BP	2.97742	0	5.90871	1.57406
BUB1	2.71411	0	5.92216	1.44048
MMP15	0.367902	0.0514894	5.92404	-1.44261
LIF	0.269951	0.0514894	5.92505	-1.88923
ADIPOR2	2.17131	0	5.9329	1.11857
PSMD7	2.07345	0	5.93965	1.05203
ARHGEF17	0.435479	0.0514894	5.94099	-1.19933
CHAC2	1.90449	0	5.94456	0.929408
PTS	2.40426	0	5.9538	1.26559
LINC00654	0.554351	0.0514894	5.96254	-0.851128
AEBP2	2.02473	0	5.98299	1.01773
RP4-607I7.1	1.75038	0	6.02364	0.807671
ALOX12P2	3.13136	0	6.02609	1.64679
KIF20B	2.20716	0	6.03649	1.14219
CHRNA7	2.25315	0	6.04123	1.17194
GPR155	2.17221	0	6.04446	1.11916
RBM43P1	1.55025	0	6.05023	0.6325
WDFY2	2.05463	0	6.05235	1.03888
DEF6	1.98172	0	6.05239	0.986751
NOL8	2.07204	0	6.05728	1.05105
SYN2	1.8111	0	6.0631	0.856868
SDHAP1	2.11591	0	6.06402	1.08128
HIST1H2BJ	2.87184	0	6.06726	1.52198
PYCARD	3.10343	0	6.06919	1.63386
MFN1	2.07997	0	6.10219	1.05656
CD9	3.03241	0	6.10533	1.60046
AMMECR1	1.66647	0	6.1177	0.736791
LRRC31	0.263571	0.0514894	6.1214	-1.92374
CTD-3157E16.1	0.4724	0.0514894	6.12319	-1.08192
SLITRK4	1.93211	0	6.12844	0.950176
GSDMC	3.73466	0	6.13213	1.90098
FBL	2.40357	0	6.15428	1.26518
MAB21L3	2.18845	0	6.15559	1.12991
CEP55	3.17812	0	6.16672	1.66817
BATF2	0.274034	0.0514894	6.1755	-1.86757
KIAA1462	0.365262	0.0514894	6.18479	-1.453
RP11-215P8.4	2.18334	0	6.18689	1.12653
RELL2	1.6399	0	6.19052	0.713608
MELK	3.05407	0	6.19134	1.61074
SRD5A1	2.32427	0	6.22218	1.21678
CCDC68	0.378788	0.0514894	6.2617	-1.40054
COA6	2.52895	0	6.27095	1.33854
CCDC40	0.402948	0.0514894	6.27219	-1.31133
YBX1	2.18361	0	6.27664	1.12672
AC013410.1	2.34782	0	6.28369	1.23132
RYK	2.13191	0	6.29512	1.09214
RP11-727F15.12	2.01969	0	6.29952	1.01413
AC016708.2	0.683567	0.0514894	6.30296	-0.548846
[truncated: 30,727 more rows]
