# Supplementary material for: A human lung tumor microenvironment interactome identifies clinically relevant cell-type cross-talk
Source: Genome Biol. 2020 May 7;21:107. doi: 10.1186/s13059-020-02019-x (PMC7206807; doi:10.1186/s13059-020-02019-x)
Supplement: Supplementary file 4 — Table S4. CIBERSORT signature matrix derived from RNA-seq of sorted populations from adenocarcinoma and SCC. Separate signatures were used for malignant cells, pan-NSCLC for fibroblasts, endothelial cells, and immune cells. [file 13059_2020_2019_MOESM4_ESM.xlsx]

## Sheet: ST4 U01 sigmat
NAME	ADENO.Malignant	CD10	CD31	CD45	SCC.malignant		log2(1+TPM)
ABCA13	2.19564	0.0667575	0.0474425	0.123515	5.34611
ABCA3	5.45815	1.13036	2.67454	0.940931	3.34236
ABCA6	0.00818621	4.92601	0.0191117	2.0158	0.00849405
AC019117.2	4.83793	0.444576	0	0	1.44297
AC093850.2	0.00709269	4.72089	0.0111184	0.0201145	0.00745081
ACE	0.720046	1.49907	6.59483	3.16377	0.221113
ACKR1	0.227586	0.512669	8.66894	1.16688	0.167437
ACTA2	2.51795	9.41224	3.17398	3.44258	2.00687
ACVRL1	0.0141053	3.53479	6.74895	1.29305	0.0125139
ADAM12	0.0023941	5.85096	0.00377743	1.85774	1.68748
ADAMTS12	0	6.37627	0	0	0
ADAMTS2	0	5.89941	0.000392034	0.0016286	0
ADAMTS9	1.73229	2.91702	7.06936	0.00173804	0.171327
ADCY4	0.735108	0.601788	6.47343	1.46085	0.318451
ADGRF1	5.01583	0.0803126	0.231031	0.668741	3.15568
ADGRL2	1.19677	5.11499	7.55158	0.121016	1.51785
ADGRL4	0.0248548	0.11909	6.71477	0.0631053	0.0199139
ADH1B	0.00980661	6.05801	0.0152024	0.0296273	0.00993312
ADH7	0	0.000560149	0.000158834	0.000928531	5.2576
AEBP1	0.369262	9.17053	4.52393	1.84907	1.83255
AFAP1L1	0.00368382	1.01895	5.98765	0.0049069	0.734237
AGR2	8.15978	2.49605	0.639838	2.0585	4.30842
AGR3	5.32492	0.00613453	0.00531514	0.00763094	1.92167
AIF1	0.223199	0.84383	0.0149245	8.18436	0.0038016
AKR1B10	0.363772	0.000623778	0	0.000560149	5.64838
AKR1C1	3.78642	3.64604	1.11107	1.26108	8.64326
AKR1C2	3.49903	2.70959	2.02129	0.746009	8.61652
AKR1C3	4.02137	2.91169	4.39198	2.3284	7.38333
ALDH3A1	1.23704	0.672193	0.345329	0.631593	5.936
ALOX5	0.555256	0.940965	0.350503	6.13936	0.013705
ALOX5AP	0.420616	2.1257	0.865279	8.22035	0.189758
AMICA1	0	0	0	6.11508	0
AMY1C	4.47316	0.0099953	0.00701971	0.019085	1.97505
ANGPT2	0	2.27563	6.87643	0.325293	0
ANGPTL2	0.000524608	6.93625	5.91652	0.00211911	0.316133
ANO2	0.00392051	0.00451028	4.89653	0.00541404	0.00398257
ANTXR1	2.70152	8.14207	3.20308	1.94817	4.40407
ANXA8	1.0317	0.007894	0.00647473	0.0120858	5.60988
ANXA8L1	1.16937	0.096467	0.108392	0.151218	5.07069
AOC3	0.00413432	6.91996	4.03597	1.48122	0.232215
AP001615.9	5.82866	1.34852	0.00278833	0.00436901	5.96373
APLNR	0.0168607	1.13176	6.56873	0.0565507	0.0122939
APOC1	2.95827	3.18958	1.68477	8.23219	1.34822
APOD	4.36882	8.7075	5.66957	0	3.16776
APOLD1	0.544139	1.16091	5.79413	0.144985	0.88601
AQP1	5.81532	3.57956	9.76085	1.54366	3.36237
AQP3	7.37367	3.70338	3.03248	4.8273	7.5827
AQP4	4.32657	0	0	0	2.13603
AQP9	0	0	0	4.91729	0
ARHGAP29	4.1007	3.1588	6.89692	0.448214	0.497476
ARHGAP9	0	0	0	7.11139	0
ARHGEF15	0	0	6.16914	0.000756901	0
ARHGEF38	4.26905	0.00064347	0	0.00187039	1.11752
ASPN	0	6.5051	0	0	0
ATP13A4	4.757	0.0312211	0.0231665	0.0684556	2.04454
AZGP1	5.15301	0.00445689	0.00404935	0.00535386	1.38299
B3GNT3	4.40541	0.00370943	0.208094	0.00448018	1.87748
BCL2A1	0.0441266	0.0629664	0.0537279	6.78235	0.0242033
BCL6B	0	0.86726	6.69901	0	0
BGN	2.38131	11.4553	7.35481	3.3043	3.155
BICC1	0.641504	5.56964	0.0494792	0.0997546	0.0339876
BIN2	0.0832054	0.149768	0.283797	5.43505	0.089799
BNC1	0.121828	0.29253	0.238512	0.436111	4.25603
BPIFA1	6.82623	0.00790169	0.00777739	0.0142144	4.77732
BPIFB1	7.55739	0.0143308	0.00744879	0.0200195	5.24885
BTNL9	0.00210589	0.00268982	5.14309	0.00378549	0.496643
C11orf96	4.46804	7.25411	5.05901	0.386415	1.61566
C16orf89	6.12703	2.18662	0.713835	0.387051	2.56115
C19orf33	6.64824	1.47591	2.38136	1.97401	5.86456
C1QA	0.283703	0.969743	0.782381	7.24191	0.240339
C1QB	0.319039	1.42955	1.30223	7.37071	0.254828
C1QC	0.516489	1.16004	1.08792	7.74433	0.239309
C1QTNF5	0.453349	5.85308	6.5743	0.15958	0.16311
C1R	5.56407	8.78311	5.04994	2.20829	5.65373
C1S	5.59601	9.55923	3.64112	2.35164	6.61502
C1orf116	5.90082	1.01801	0.489179	1.4767	4.26551
C1orf162	0.266922	0.733103	0.746246	6.44326	0.194332
C2CD4B	0.840988	0.108149	4.77596	0.144872	0.0782687
C3AR1	0.0047448	0.549577	0.00587797	5.92392	0.00473155
C4BPA	6.38717	0.477634	0.306456	1.04539	3.04843
C5AR1	1.20917	1.55743	0	7.56765	0.604883
CA12	0.935619	2.71099	0.0481175	0.0868684	5.28341
CA9	2.91696	0.31548	0	0	5.17264
CALCRL	0.465765	1.63607	8.58897	2.03022	2.53275
CALD1	3.51875	8.59251	6.83841	2.24106	4.03872
CALML3	0.0167755	0.0443017	0.025973	0.0483004	5.58553
CAPN13	4.52097	0.251848	0.13287	0.303302	2.29052
CAPN8	6.18098	0.042385	0.0350364	0.11357	1.48767
CAPNS2	0.103734	0.296319	0.168489	0.269888	5.75415
CCDC80	2.37803	7.91043	3.06202	0.660858	2.11132
CCL11	0.134455	4.58969	0.201916	0.34267	0.111843
CCL14	0.147057	0.231177	8.59653	0.652711	0.111957
CCL18	1.71704	2.02753	1.78363	7.39279	0.593454
CCL19	0.145872	6.39485	0.223367	0.976633	0.111641
CCL21	0.148605	3.55253	8.86515	0.612719	0.111422
CCL3	0.209309	2.73252	0.552248	8.14217	0.0338659
CCL3L3	0.140506	0.472085	0.188522	6.49542	0.13467
CCL4	0.061559	0.106204	0.134268	8.11195	0.032168
CCL4L2	0.281571	0.828518	0.509888	6.50113	0.290896
CCL5	0.061537	2.02457	0.780092	7.094	0.0361122
CD163	0.010151	0.0237091	0.0161745	6.27616	0.00889155
CD2	0	0	0	5.46638	0
CD24	7.78699	4.03075	1.96542	3.87562	7.60174
CD248	0.00917175	6.79863	0.197715	0.038099	0.0115909
CD300A	0	0	0	5.08731	0
CD34	0.0405272	1.77531	8.34908	0.192302	0.0362343
CD37	0.0481524	1.20445	1.82075	6.52884	0.294253
CD3E	0.0346507	0.0562197	0.0504645	6.20775	0.0359722
CD48	0.0343212	0.0594491	0.0777536	6.48662	0.0354619
CD52	0.0943933	1.14004	1.54098	7.89615	0.0444257
CD53	0.0474387	0.812226	1.68719	7.60174	0.0444436
CD69	0.0352711	0.0606868	0.320107	6.42906	0.0456549
CD83	4.84839	3.08387	3.38546	7.92015	3.68174
CD84	0.034103	0.0606691	0.0549288	5.4788	0.0276176
CD86	0.043785	0.0739908	0.0549516	5.52707	0.0415094
CD93	0.0378748	0.0884218	8.76984	4.78489	0.03901
CDH1	7.59457	2.81517	0.980327	3.2369	7.76475
CDH11	3.72275	8.48898	3.63013	1.33752	1.2636
CDH3	5.40583	1.539	0.193486	1.04715	6.37121
CDH5	0.041035	0.0958681	8.28727	0.2854	0.0299921
CDKL2	4.61523	0.0532738	0.0442848	0.11546	0.803624
CDR1-AS	1.68817	7.74179	1.73347	2.00262	0.360871
CEACAM5	7.18206	1.29138	0.141692	2.50476	5.19452
CEACAM6	8.92412	2.61988	0.919406	3.6155	5.26796
CERS3	0.00146705	0.0024564	0.00203577	0.00274362	4.42069
CGN	5.44197	0	0	0	2.89275
CKMT1A	1.25831	0.00703743	0.0059209	0.00617258	5.92561
CKMT1B	1.27004	0.00667368	0.00461696	0.00618341	6.05794
CLCA2	0	0	0	0	6.84432
CLDN1	5.57656	2.41844	0	3.27812	7.95995
CLDN3	6.32077	0	0	0	1.61525
CLDN4	8.45355	2.74048	0.452675	2.21104	7.74057
CLDN5	0	0	7.11026	0	0
CLDN7	6.08643	1.73579	0.781515	2.14408	5.37702
CLEC14A	0.0451837	0.0929993	7.39957	0.14674	0.0369081
CLEC1A	0	0	5.4613	0	0
CLEC3B	0	0.43129	6.24264	0	0
CLEC5A	0	0	0	4.98788	0
CLIC6	4.78793	2.74401	0.00407168	0.00570414	3.34093
CLMP	0.00291162	5.28043	0.00319802	0.00402378	0.207225
COL10A1	0.387051	6.17102	0.256479	1.47524	0.691201
COL11A1	0.0929802	6.40986	0.169687	0.269794	0.105293
COL12A1	1.62884	8.20115	3.49972	0.523718	3.38755
COL14A1	0.285747	5.50573	0.584905	0.586263	0.372028
COL15A1	0.266691	5.97856	6.88877	0.930234	0.236307
COL16A1	1.02825	5.60992	0.410762	0.90576	1.61251
COL17A1	3.02141	0.960957	1.40815	1.00519	7.73646
COL1A1	5.71099	12.1319	3.29707	3.97988	3.4659
COL1A2	1.23597	11.9535	3.20591	3.46625	2.25887
COL3A1	0.953875	11.9535	3.60017	2.48326	2.29393
COL4A1	0.494535	7.36697	8.53889	1.5164	2.35231
COL5A1	0.271795	8.01295	2.13873	1.10779	0.817042
COL5A2	0.19335	7.38441	2.37177	0.790201	1.11964
COL6A1	3.74881	10.177	4.84336	3.96891	3.96445
COL6A2	2.14335	8.88131	5.05984	2.50929	1.1679
COL6A3	3.17123	9.96352	3.94432	5.2323	2.54902
COL8A1	3.84881	7.75783	1.95331	1.02394	0.808783
CORO1A	1.18832	0.313212	0.0598157	5.88156	0.551904
CP	7.99165	2.52591	2.55951	2.29358	4.57425
CPA3	0.00405926	0.00468249	0.00435004	7.53247	0.00357719
CPXM1	0	5.38289	0	0	0
CPZ	0	5.12582	0	0	0
CRISPLD2	1.81271	7.45895	0.656407	2.2433	0.952168
CSF1R	0	0.177926	0.148376	7.33577	0
CST6	4.36245	0.00569927	0.00476177	1.13191	1.33816
CST7	0.00464789	0.479304	0.00471023	5.98469	0.00426218
CSTA	0.00542917	3.61354	0.00671786	4.76972	8.33572
CTHRC1	2.5468	7.69514	4.27958	1.24359	2.56324
CTSE	6.99462	0.00979136	0.00939271	0.0535955	4.88852
CTSK	1.8623	7.66066	2.17939	3.07712	1.029
CXADR	4.96792	0.831945	0.135624	0.00206225	5.67551
CXCL12	0.15483	6.74961	5.36917	1.77235	0
CXCL17	8.34899	2.07113	0	2.80729	6.89594
CXCR4	1.92492	2.46637	5.99194	9.47744	1.82565
CXorf36	0	0	6.40841	0	0
CYBB	0	0.482395	0	7.32675	0
CYP2B7P	6.21479	0	0	0	2.34793
CYP2S1	2.9408	0.320063	0.370261	3.5695	6.35825
CYTIP	0.265011	0.794094	1.39036	6.4022	0.204359
CYYR1	0.139984	0.296074	6.6661	0.536355	0.156674
DACT1	0.0263348	5.39736	0.0412437	0.0373984	0.0129873
DAPL1	0.00183281	0.00314451	0.00245216	0.00331495	6.44633
DCN	1.75289	10.8216	2.55158	2.38845	3.31679
DDR1	5.39818	2.62408	1.49551	2.23757	6.3952
DDR2	0.447992	6.35193	2.13304	0	0
DHCR24	6.8794	2.91074	2.30386	2.81521	6.48662
DIO2	0.0002599	4.97707	0.000789329	0.001756	0.00031221
DKK3	1.79909	7.61147	4.20469	2.25525	5.79439
DLL4	1.99554	0.00246596	6.90253	0.00289784	0.00120611
DMBT1	5.42261	0.0325321	0.0218097	0.0484123	4.37193
DNAH5	3.91385	0.00426687	0.003716	0.00474264	1.10645
DOCK10	0.391684	3.63018	1.41356	6.78618	0.00662
DOCK2	0.173048	1.38717	0.908019	6.31721	0.137815
DOCK8	2.43139	0.916059	1.9679	6.78433	0.33262
DPP4	6.50899	3.49717	2.05005	3.59671	1.96081
DPT	0	6.25253	0	0	0
DSC3	0.221211	0.00588678	0.00453005	0.00485423	6.93943
DSG2	6.13118	3.90479	0.0140564	1.2626	6.63993
DSG3	0.00362184	0.00528552	0.00413528	0.00515095	7.3086
DSP	6.73121	2.87802	3.39782	2.94654	9.05479
DUSP2	2.38769	1.49048	2.19844	6.77337	4.00714
DYSF	1.82565	0	6.16373	2.61002	0
ECM2	0	5.42576	0	0	1.58661
ECSCR	0	0	7.9731	0	0
EDN1	4.55905	0.538076	6.71112	1.43859	2.99996
EDNRA	2.3008	6.26627	0.00299418	0.00314527	0.810031
EDNRB	0.456852	3.4465	5.49058	0.539225	0.00134901
EGFL6	0.0093916	6.45647	1.07926	0.0364029	1.92636
EGFL7	1.14663	0.0223456	6.48063	0.0306612	0.549552
EHF	6.40344	1.92041	0	1.21421	6.60502
ELF3	8.71968	3.40122	1.76255	3.34164	7.92491
EMCN	0.0706064	0.122876	7.02366	0.261038	0.0589336
EMILIN1	0.0451022	5.46047	0.234955	0.144687	0.0331319
ENG	2.17984	6.22047	9.16622	5.29372	0.420616
ENPP2	0.235571	4.5803	7.77484	4.01911	0.14334
EPCAM	8.36971	2.57095	0.775628	2.4495	6.80191
ERBB3	5.9519	1.14015	0.105742	1.39358	4.65482
ERG	0	2.80585	7.89852	0.489114	3.0368
ESAM	3.34236	1.88728	8.36777	0.64792	0.54086
ESM1	0.112543	0.196483	5.34175	0.424272	0.0999993
ESRP1	6.27375	1.43303	0.0722958	0.846714	6.99462
ESRP2	5.01361	0.200302	0.0657494	0.727564	4.43649
EVI2B	1.20131	1.69503	2.28746	6.79796	0.794698
EXOC3L2	0.00596291	0.00759715	4.32182	0.0099619	0.00548744
F2RL3	0.0127875	0.0206483	4.35169	0.0287074	0.012863
F8	1.36963	1.00954	5.5905	0.521316	0.528237
FAM107A	0.00140202	0.00317291	6.41902	0.00285984	0.00151014
FAM83B	0.559906	0	0	0	5.53549
FAM83C	0	0	0	0	3.80631
FAM83H-AS1	4.02865	0.00340517	0.00297049	0.00371448	5.37164
FAP	0.521827	6.87368	3.52232	0	0
FAT2	0.0179905	0.0350936	0.0235782	0.0511037	5.62271
FBLN1	2.09579	8.77468	0.218617	0.534122	5.48916
FBLN2	0.114446	6.00631	3.30992	0.233292	0.621965
FBN1	0.172805	7.44508	5.32509	0.772873	1.02463
FCER1G	0.587771	2.75796	0.989033	8.93409	0.00728461
FCGR2A	3.3311	2.62297	2.10579	8.10621	1.23557
FCGR3A	0.204435	1.06167	0.642443	6.95863	0.120972
FCN1	0.0107053	0.0188886	0.016951	5.15244	0.00887864
FCN3	0.0122013	0.0194404	7.20106	0.0409626	0.0122013
FERMT1	2.91886	1.32642	0.00416994	0.00536146	4.6752
FERMT3	0.533532	1.02816	2.14253	6.26498	0.00397547
FGD5	0.0239538	3.02507	6.33062	2.26639	0.0231846
FGF7	0.0229897	5.11597	0.0346802	0.0619317	0.0164739
FGFBP1	4.09342	0.00558645	0.0049606	0.00468044	6.67854
FGFR2	4.15224	3.67119	0.0742704	0.139328	6.91804
FGG	4.2593	0	0	0	1.59857
FGR	0	0	2.34599	5.90735	0
FLRT3	5.1203	0.864777	0	0	3.46877
FLT1	0.0759351	0.52911	8.17034	3.11336	0.0428092
FLT4	0.0372473	0.0598062	5.0719	0.0806096	0.0301895
FMNL1	1.10225	2.10495	1.75892	6.50269	1.15304
FMO2	2.50293	5.68277	0.645288	0.115602	1.64806
FMOD	1.18062	6.93307	1.35037	0.123165	0.477961
FN1	6.26498	11.9535	8.26138	7.70147	3.25468
FNDC1	0.0614855	5.18203	0.096974	0.136083	0.0520457
FOLR1	6.78235	0.743995	0.00187805	0.454809	3.50342
FOXA1	5.22427	0.0257946	0.0132161	0.0428308	4.0439
FOXE1	0.0103259	0.0182926	0.0128811	0.0249141	4.516
FPR1	0.00246326	0.00296054	0.00279418	4.96473	0.00228317
FPR3	0.00230821	0.0040172	0.00282184	5.52994	0.00194281
FSTL1	2.74448	8.32964	6.26397	0.714991	2.96946
FXYD3	7.04775	3.15279	1.46018	2.52271	9.20328
FYB	0.211036	0	0.680082	7.03695	0.932846
FZD4	0.514356	2.13444	5.83177	0.0103556	0.00638432
G0S2	4.65907	4.8512	1.42622	7.48009	1.17435
GBP6	0	0	0	0	5.16405
GDF15	6.41441	3.13802	2.21309	0.459562	2.97312
GFPT2	0.642763	5.48752	0.000286768	0.00239585	1.14734
GIMAP4	0.0774027	0.140192	7.46183	5.64911	0.0582336
GIMAP5	0.0696145	0.126207	6.18028	4.10429	0.0754137
GIMAP6	0.0696498	0.115592	5.36816	3.02873	0.0582874
GIMAP7	0.0771239	0.115641	6.50865	3.58356	0.0583049
GIMAP8	0.0697036	0.121532	6.06621	2.96115	0.0583223
GJA5	0	4.99458	6.22018	0	0
GJB2	2.5853	5.03736	0.200993	1.36608	6.63143
GJB3	2.17666	0	0	0	5.10671
GJB5	0	0	0	0	5.05848
GJB6	0	0	0	0	6.14908
GLT8D2	0.0272907	6.09699	2.00411	0.0915809	0.0285531
GNG11	0.0143791	1.92205	6.00388	0.0135137	0.00559456
GNLY	0	0	0	6.37121	0
GOLT1A	3.94358	0.0174081	0.0149403	0.0339149	0.38502
GPC6	0	4.66829	0	0	0
GPNMB	1.7819	7.13736	2.17616	7.83562	9.25823
GPR146	0.425341	0.257069	5.10147	0.595219	0.231115
GPR183	1.12113	0.897283	0.718151	7.86407	0.261381
GPR4	0	0	5.03437	0	0
GPR87	2.3873	0.0540024	0.0296187	0.0627004	4.68687
GPRC5A	9.01336	4.28354	3.51243	3.45492	5.96869
GPX2	1.69267	0.508274	0.771421	2.31186	9.27957
GREM1	0.00318191	6.51057	0.00449838	0.0046857	0.00321925
GRHL2	4.51099	0.00349625	0.00332485	0.00426306	5.16228
GSTA1	3.72573	0	0	0	5.41199
GXYLT2	0.489914	5.70974	0.0205137	0.0422929	1.05519
GZMB	0.253144	0.49579	0.419092	5.58627	0.237227
HAS3	3.20393	0.796348	0.71859	0.792015	6.5472
HAVCR2	0	5.05442e-05	0.000189194	5.60665	0
HCAR2	2.62121	0	0	3.53474	5.27108
HCLS1	0.606804	0.891447	3.66165	7.36704	3.87455
HCST	0.0162317	0.0315511	0.0218339	5.28533	0.0185321
HECW2	1.42143	1.4009	5.57034	0	0.306495
HEYL	0.497206	5.26455	0.975234	0.0309171	0.0148772
HLA-DQA1	4.46039	2.13057	5.62868	8.12355	2.11132
HOPX	7.28192	4.40228	2.6799	4.03752	3.62628
HSPA12B	0.00601086	0.44071	4.50605	0.0102652	0.00627308
HTRA3	0.0145232	6.89808	1.17377	0.0519503	0.550474
HYAL2	4.24967	3.54306	8.14526	2.14291	3.49397
ICAM2	2.46201	1.55242	6.84124	4.1498	0.264914
IGFBP5	2.08616	8.11663	6.15506	0	3.56116
IGFBP7	3.78797	9.16198	10.1109	3.28399	4.56649
IGHA1	2.19404	2.79369	10.7602	12.0095	1.43613
IGHA2	0.00590652	0.162723	6.08327	8.8951	0.00512548
IGHG1	1.4301	2.13287	10.1392	11.6509	1.97842
IGHG2	0.216561	0.344241	8.26103	10.4506	0.29164
IGHG3	0.00538352	0.239806	7.53578	9.81741	0.00517222
IGHM	0.541145	0.616328	6.81748	8.71017	0
IGKC	3.40494	5.20968	12.936	13.289	2.97272
IGLC1	0.00464946	1.24811	8.84714	10.0436	0.00468976
IGLC2	1.28302	1.70569	10.4651	12.2447	0.450778
IGLC3	0.542764	1.80267	9.93381	11.7356	0.347914
IGSF3	3.07455	0.700207	0.313654	0.0030411	5.03757
IKZF1	0.0354207	0.0572502	0.129741	6.01166	0.0347307
IL10RA	0.0133459	0.632497	1.0433	6.94587	0.00688381
IL1B	0.355235	1.7216	0.0003785	8.54751	2.80441
IL1RN	2.32281	2.20145	0.0242982	7.57883	5.5554
IL2RG	0.500354	0.526687	4.05611	7.20605	1.27326
IL33	0.922318	2.77644	6.59333	0	2.74308
IL3RA	0.0190718	0.0291947	5.85902	3.39226	0.011177
INHBA	0.0607336	7.05838	0.611972	4.35685	0.39706
IRF4	0	0	0.891755	5.90651	0
IRF6	5.03813	1.3669	0.122814	1.90857	7.5538
ISLR	0	8.07134	0	0	0
ITGA11	0.0597173	5.5429	0.108037	0.137288	0.0556603
ITGAL	0.0029351	0.00381442	0.00415259	6.41979	0.00263604
ITGAM	0.17528	0.003629	1.21055	5.98558	0.109005
ITGAX	0.00266009	0.721073	0.00307079	6.99673	0.00256818
ITGB2	3.38986	1.98276	0.402604	7.43019	0.325461
ITGB6	6.70618	1.07957	0.134757	0.180434	4.79451
ITGBL1	0.225756	7.66083	0.255413	0.217052	0.084954
ITM2A	0.0989892	0.904168	6.69696	4.33347	0.101107
JAM2	0.0815444	3.95887	6.98762	0.287263	0.0607336
KDR	4.34212	0.296413	6.92094	0	0
KIF26B	0.905386	5.10594	0.670411	0	1.38012
KLF5	6.18587	3.02898	1.01951	2.34901	7.99667
KLK10	2.80292	0	0	0	5.60216
KLK11	2.67662	0	0	0	4.24891
KRT13	0.237227	0.258131	0.162678	0.252821	7.26685
KRT14	0.56537	0.641754	0.189928	0.537196	8.61652
KRT15	4.29984	1.45936	0.632757	0.391095	7.89115
KRT16	1.45562	0.344145	0.135739	0.390875	7.54319
KRT17	6.15603	3.26104	1.16692	1.3371	10.9224
KRT18	8.66757	3.42422	3.96146	2.88889	7.04097
KRT19	8.99342	4.34304	2.10079	4.12935	9.53416
KRT5	1.99814	0	0.171227	2.81482	9.88905
KRT6A	0.933201	0.348298	0.404273	0.345845	11.2821
KRT6B	0.114787	0.362864	0.141387	0.265412	6.65673
KRT7	8.54751	3.79596	0.883172	2.82579	5.36421
KRT8	8.25125	3.71322	2.9779	3.59562	7.56765
KRTCAP3	4.97606	0.0003926	0	0.00177593	5.06842
LAD1	5.76918	1.11772	0.682421	2.13563	6.57919
LAIR1	0.018212	0.0523206	0.0278993	5.59525	0.0177779
LAMA2	0.035493	5.7047	0.269749	0.0758661	0.0301716
LAMA3	3.93098	1.32874	1.86256	0.67719	5.99506
LAMB3	7.01961	2.86643	1.01392	2.88494	7.14122
LAMC2	5.95561	1.66109	1.51781	1.64998	6.06
LAMP3	5.9913	0.0743948	2.22466	3.01956	3.96891
LAPTM5	0.918599	2.84979	5.73433	9.43013	0.552737
LCN2	7.57146	1.03278	0.529516	2.83839	6.0876
LCP1	0.978808	2.46648	0.919733	8.84858	1.69233
LDB2	0.193158	4.39807	7.77589	1.25456	0.202798
LGALS7B	0.317307	0.0609898	0.0422023	0.0587997	5.49403
LILRB2	0	0	0	4.86181	0
LILRB4	0	0	0	5.82347	0
LIMS2	0.492194	3.70364	6.82289	0.954905	1.06424
LINC00511	4.25568	2.54256	0.00612633	0.0113625	5.25824
LINC00958	0.00580358	0.0077337	0.00650697	0.0116699	5.05907
LIPH	4.51461	0.336247	0.1587	0.573105	1.97659
LMO2	0.619678	1.10442	7.5512	4.07162	1.52337
LMO3	7.01508	1.53505	0.629933	1.89092	3.39455
LOXL1	0.744166	5.58684	0.0227973	0.0509998	2.1437
LRRC15	0.177553	6.03463	1.02911	0.686413	0.144805
LRRC32	0.199153	5.89829	7.32322	2.33781	0.189217
LSAMP	0	5.13728	0	0	0.241222
LSP1	0.0733749	1.79409	0.657668	6.89398	0.054905
LST1	0.0390584	0.112225	0.08714	6.44633	0.0447722
LTB	0	0	0.000116532	5.52106	0
LTBP2	1.74626	7.32125	2.93831	0.351931	1.91364
LTF	5.85188	0	2.95835	0	5.88974
LUM	1.00896	11.275	2.05055	2.0558	5.56932
LY6D	1.0593	0.0296085	0.0194621	0.0370156	6.66294
LYPD3	2.47893	3.16573	0.844158	2.57428	7.21684
LYVE1	0.0584369	0.111646	6.39019	0.236415	0.0446705
LYZ	2.72637	3.79758	2.05308	10.2048	1.87708
MACC1	4.9341	0.734231	0.368972	2.54867	1.89018
MAL2	7.88657	3.13706	1.18759	3.0991	7.5538
MALL	6.84432	2.69379	5.57504	1.68522	4.96949
MARCO	0.00864727	0.483006	0.0187821	5.7979	0.0109845
MCAM	1.49184	3.39523	7.10739	0.754615	2.19204
MET	7.07905	3.00377	5.13809	1.81055	5.63508
MFAP2	0.318814	6.79388	4.0648	0.215984	3.57202
MFAP4	0.573935	8.90424	2.0873	1.01033	0.232576
MGP	4.41706	9.42777	10.3561	2.64378	2.62224
MGST1	7.68516	3.72404	0.928203	3.07602	6.8794
MIR205HG	1.34526	0.732982	0.538166	0.879161	7.93952
MLPH	6.99462	3.02462	0.784884	3.59074	2.66104
MMP11	0.885119	7.14724	0.973603	0.36786	2.77891
MMP2	1.2848	10.1952	6.66652	3.66811	3.76998
MMP7	4.89006	2.24488	0	0	3.71678
MMRN1	0.105117	0.171842	6.45323	0.319538	0.086617
MMRN2	0.15993	0.225293	6.11001	0.341161	0.455521
MNDA	0	0	0	5.44269	0
MOXD1	0.365573	6.4274	0.648428	1.23295	0.281856
MPEG1	0.115084	0.273028	0.168337	6.72947	0.112209
MRC1	0	0.599131	2.96032	6.79009	0
MRC2	3.0368	6.0744	1.46159	1.3389	1.99107
MS4A6A	0.0207479	0.0338044	0.0467587	7.26685	0.0208907
MS4A7	0	0	0	6.28124	0
MSLN	5.34736	0.0026465	0.00234227	0.00360153	1.98187
MSR1	0.00134043	0.814433	0.157045	7.16663	0.00132207
MUC1	9.43013	4.61569	2.09947	3.89503	6.77337
MUC5B	5.87814	0.00649177	0.00558147	0.00912348	2.03708
MXRA5	0.169469	7.87536	1.5214	0.0732578	4.76558
MXRA8	2.18934	7.48552	0.171173	0.280142	0.0281995
MYCT1	0.00389122	0.00431655	6.66644	0.0049494	0.00345384
MYLK	2.32684	7.36413	4.80983	0.498248	3.33072
NAPSA	8.95257	2.48311	1.28899	2.67702	4.88113
NBL1	3.71717	8.04058	3.46883	2.15684	3.79353
NCF2	0.595219	0.800335	0.00581276	6.00008	1.69372
NCF4	1.70224	0.00863851	0.0189097	5.8627	0.00446833
NCKAP1L	0.00465705	0.00671129	0.00987977	6.73121	0.00421154
NKG7	0.0100549	0.0176598	0.0141006	6.48227	0.0102843
NKX2-1	5.65066	0.00363834	0.00346964	0.00453868	1.45718
NLRP3	0.00620389	0.00746098	0.00714302	4.90285	0.00550394
NOS3	0.0305779	0.0356809	5.60169	0.0710202	0.0279935
NOSTRIN	2.08576	0.0031844	6.41441	0.00443118	0.451222
NOTCH4	0.230343	0.563802	6.54787	1.22691	0.23897
NR4A3	3.34347	4.53109	2.52382	7.0838	2.07868
NR5A2	0.00841538	0.0107251	5.78575	0.0291735	0.00656802
NRN1	0.0416116	0.0605656	5.52407	0.328127	0.321339
NTM	0.684336	6.34933	0.00290923	1.87551	0.531848
NTRK2	0	1.4447	1.71694	0.217732	7.17662
NTS	0	0.00132426	2.12929	0.00141864	5.64354
OCLN	6.60193	1.66985	3.60838	1.67512	3.61584
OLFML1	0	5.92877	0.99835	0.000934	0.326867
OLFML2B	0.0224586	5.9513	0.0407559	3.03275	0.0325757
OLFML3	2.5521	6.88427	0.676068	2.1668	1.52602
OLR1	0	1.11084	0	7.80484	1.31149
OSM	0	0	0	4.89105	0
PALMD	0.447992	2.48465	6.87819	0	2.57691
PARD6B	4.60866	0	0	0.526572	2.97457
PARVG	0	0	0	5.56771	0
PCAT19	0.00556905	0.00588147	5.66864	0.00713795	0.00480161
PCDH12	0	0	5.03315	0.273284	0
PCDH17	0	0	6.77797	0	0
PCED1B-AS1	0.00674618	0.00797953	0.178246	6.07358	0.00628554
PCOLCE	1.91515	8.22456	1.69273	0.769856	1.24688
PDE2A	0.00568199	0.895097	5.267	1.88361	0.0052863
PDGFB	0.00438337	0.00376684	5.36341	2.15951	1.11071
PDGFRA	0.26148	7.43221	1.00087	0.795383	0.580901
PDGFRB	0.225756	7.59612	1.57615	1.17928	0.155986
PDLIM3	1.06175	7.05368	4.40643	0.00432646	1.78875
PDZK1IP1	6.6185	0.848858	0.0204501	0.0774365	4.43918
PDZRN3	0.00268879	4.86077	0.00359699	0.00385675	0.00296277
PEBP4	4.99103	0.0206965	0.0120632	0.0196286	2.1125
PECAM1	1.29942	1.38252	9.76074	6.21939	0.40301
PERP	5.82692	3.58729	2.35109	2.53427	8.79275
PGC	6.55681	0	0	0	2.43066
PI3	1.61997	1.70316	0	2.93728	6.86367
PIGR	7.46645	0.129418	0.00528361	1.01371	5.03813
PIK3R5	0.233183	0.673894	0.449755	5.67636	0.248349
PITX1	1.69196	0	0	0	4.32657
PKP1	0.656783	0.0413542	1.40716	0.0279028	7.45663
PLA1A	0	1.30226	5.31182	0	0
PLEK	0.0107193	0.017126	0.0392289	6.48969	0.00926669
PLEKHH2	2.36914	5.31988	0.0169842	0.0286873	1.54809
PLS1	4.75807	0.584254	0.0419007	0.0458434	4.02179
PLVAP	0.0711331	0.106497	8.24175	0.299479	0.0530173
PODN	0.018283	6.32448	0.779736	0.041368	0.0149531
PODXL	3.14052	0.792557	8.38655	1.64238	1.77038
PON3	4.49066	0.0329249	0.350807	0.0667184	1.17221
POSTN	0.388845	9.56958	7.36193	0.373576	0.566516
PPP1R14C	3.13317	0.00408767	0.00338078	0.00441457	5.0181
PRELP	0	6.17926	0	0	0
PREX2	0	1.95074	5.74216	0	0
PRKG1	0.00124923	5.10913	1.37074	0.00197567	0.00102139
PRRX1	0.310442	7.70895	0.00590181	0.782454	1.25644
PRSS2	4.389	0.00413637	0.00570926	0.00476432	0.911765
PRSS8	6.19375	1.65831	0.00466572	0.576458	4.73655
PTGDS	0	8.00497	4.6697	3.22742	0
PTHLH	0.790843	2.86709	3.12093	0.365573	7.29047
PTPRB	0	0	7.81339	0.676922	0
PTPRC	0	0	0	7.86407	0
PTPRZ1	0.684042	0.00193799	0.00102961	0.00187331	6.23838
PVRL1	3.51908	3.10221	2.04957	2.52757	7.24191
PVRL4	4.89504	0.95358	0	1.39216	6.02591
RAB25	7.64485	2.40508	0.815187	1.90739	7.44637
RAC2	3.864	1.66205	1.7865	7.66468	3.97115
RAMP2	0	0	8.84367	0	0.538133
RAMP3	0	0	6.96861	0	0
RAPGEF4	0.192667	0.195082	5.51383	0.588042	1.32406
RAPGEFL1	2.22328	1.46285	1.29103	1.47895	5.42261
RARRES2	2.31261	8.63463	2.30406	0.0291735	0.927557
RASIP1	0.00938018	0.516646	5.41171	0.0201291	0.527376
RBP7	0.0032705	0.00363027	5.78422	0.671166	2.03708
RGS1	0.658822	2.2548	3.10816	9.46441	0.335598
RHCG	0.0043703	0.00688686	0.00531562	0.0081559	3.93798
RHOH	0.00464977	0.00527926	0.93724	6.02886	0.00445937
RHOJ	0.00457318	3.87331	6.92977	0.00708911	0.00412754
RHOV	3.47511	0.00750801	0.00514978	0.0071013	5.37765
RNASE6	0	0	0	5.91385	0
ROBO4	0.200379	0.409065	7.16194	1.13619	0.127835
RORC	3.69195	0.00234209	0.0018782	0.00383081	0.986804
ROS1	5.35064	0.00262735	0.00196508	0.00303751	2.82101
RP11-325F22.2	0.000428178	0.000971312	0.678154	5.7396	0.000119302
RP11-443P15.2	0.145543	0.277989	0.221329	0.496919	5.26741
RP11-532E4.2	6.18815	0.479328	0.375878	1.01033	2.42243
RRAD	5.62189	3.84824	1.61899	1.75859	1.715
S100A14	6.88146	2.20036	0.806626	2.57035	7.73293
S100A2	6.06966	2.9002	2.68424	2.66806	10.8414
S100A7	0.0243731	0.0452105	0.0314099	0.0545937	4.44968
S100A8	0.0260169	1.51279	0.390472	6.9081	6.8794
S100P	5.07364	0	0	1.94853	3.79196
S1PR1	0.0118492	0.649434	7.78712	3.37943	0.00782478
SAA2	4.94266	0.0283616	0.012495	0.0331906	3.18923
SAMSN1	0.315616	0.628109	0.871936	7.00136	0.17896
SASH3	0	0.000381389	0.000239043	5.24343	0
SCARF1	0.964556	0.001641	5.27148	2.48289	0.000373257
SCEL	4.40586	0.0315998	0.0185723	0.0732578	0.90399
SCGB1A1	10.0607	0.00456544	0.00426212	0.00644309	5.83134
SCGB3A1	8.60794	0.0068635	1.35449	0.567369	5.07187
SCGB3A2	8.54751	1.66248	1.43136	4.17144	6.11297
SCN7A	0	4.23021	0	0	0
SCNN1A	6.28124	1.33595	1.0929	2.21472	5.64683
SDC1	6.48352	5.30556	3.02108	4.68641	8.32354
SDPR	2.42587	2.09232	6.17192	0.991332	1.55344
SDR16C5	4.78748	0	0	0	1.87366
SELE	0.146323	0.239636	7.26895	0.467862	0.143594
SELENBP1	6.09912	4.07115	2.97705	1.15808	3.25545
SELP	0.146633	0.546804	7.25954	0.69294	0.142867
SELPLG	0.0702325	0.138399	1.14596	5.93785	0.06101
SEMA3F	1.07631	1.01804	5.53873	0	3.15537
SERPINA1	9.34762	2.86222	1.52263	8.02925	5.69305
SERPINB13	0	0	0	0	5.87904
SERPINB3	1.90231	0.00520953	0.00422603	0.004698	6.31229
SERPINB5	0.509295	0.591176	0.00421861	0.00600827	7.3996
SERPINF1	4.13096	8.83475	1.26056	5.04547	3.37272
SFN	6.1672	2.23896	1.11719	2.43651	7.79665
SFRP2	0.0338862	8.96468	0.0664622	0.076013	0.305273
SFRP4	0.055633	7.10895	0.0423377	0.0877566	0.0281183
SFTA1P	4.82472	3.04184	0	0	0.8522
SFTA2	7.15383	0.119508	0.654239	0.320759	2.0962
SFTA3	7.39626	0.586152	0.113789	0.823142	3.0052
SFTPA1	9.77459	2.02486	0.760588	2.70954	8.46091
SFTPA2	10.7317	2.74569	0.888999	3.22118	9.5114
SFTPB	11.8123	2.84442	2.1135	3.44822	9.20328
SFTPC	9.87455	0.180911	0.3023	0.438578	7.1461
SFTPD	6.75698	0.0883144	0.0959165	0.126762	4.10546
SGIP1	0	6.09341	2.89892	0	0
SGPP2	5.96566	0.773857	0	2.48107	5.08502
SH2D3C	0.00304599	0.748772	6.1179	3.43064	0.00305956
SHANK3	0	0	4.92796	0	0.490438
SHE	1.45448	0.155287	5.27757	0.00358025	0.00203173
SHROOM3	4.86032	1.99366	0.236564	0.946714	2.49311
SHROOM4	2.39312	1.50073	6.07999	0.537833	0.22157
SLA	0.00238349	0.975987	0.193331	6.75505	0.00226016
SLC11A1	0.253043	1.12814	0	7.1461	0
SLC2A1	6.25745	4.44347	4.38379	4.97442	8.79275
SLC34A2	9.63129	3.10486	1.30085	2.76611	6.93504
SLC44A4	5.87456	0.125349	1.78933	0.164544	2.02411
SLC6A14	4.35455	0.0154188	0.0106048	0.0253654	2.2433
SLC6A8	4.2536	3.7146	3.02663	1.99324	7.27899
SLCO2A1	4.11725	2.11243	8.91476	0.88601	1.16937
SLIT2	1.23517	6.31273	0.655202	0	1.35652
SLIT3	0	5.5109	0.000815766	0	0.324112
SLPI	8.93409	2.57171	2.90359	3.91577	8.75528
SMIM22	6.44041	0	0	0.310276	4.00945
SMPDL3B	4.32785	0.0431407	0.833988	1.62302	1.86448
SOX15	0.368088	0.0533103	0.019894	0.0373984	4.44496
SOX17	0.00974093	0.0169531	4.6671	0.0244804	0.00808931
SOX18	0.00973527	0.0169445	4.56808	0.0239538	0.011177
SOX2	0.988934	0.160944	0.12537	0.22982	6.02386
SOX7	0.0848817	0.148491	6.47089	0.291353	2.99245
SPARC	3.14522	12.5807	11.1978	5.66203	4.94473
SPARCL1	1.41638	8.09055	10.7317	2.40411	4.39425
SPINT1	6.46585	2.03725	0.536221	3.68286	6.51336
SPNS2	2.13107	0.00645088	5.10083	0.00808931	0.00533036
SPON1	0.00975732	6.65297	0.0660687	0.0348232	0.712138
SPP1	0.592371	1.49952	4.65039	8.61652	3.4851
SPRR1B	0.337771	0.585512	0.227228	0.554997	6.74226
SPRR2A	0.151993	0.582883	0.246712	0.422357	5.42747
SRGN	0.942945	4.8402	7.37049	9.00343	0.36786
STC1	2.92062	2.17756	7.74197	0.629296	2.8192
STEAP4	6.4476	3.61555	0	2.16027	2.67102
SULF1	2.21651	8.47542	3.87361	0.642118	4.24249
SUSD2	5.33204	2.86347	0	0	1.23084
SVEP1	0.00315654	4.30672	0.00366975	0.00425092	0.266464
TACSTD2	8.51382	3.6656	3.67388	3.91617	8.974
TAGAP	0.00651467	0.00797489	1.17847	6.61334	0.00627963
TAGLN	2.60299	8.32775	3.20058	3.22598	1.86151
TBX4	0	4.65548	0	0	0
TBX5	0	5.55354	0	0	0
TDO2	0	4.96866	0	0	0
TEK	0.001929	0.00268556	6.22979	0.00324237	0.00188509
TFAP2A	2.93413	1.11917	0.00346121	0.00442582	5.16964
TGFB3	2.4221	7.55911	3.80985	1.31739	2.43869
THBS2	0.0343913	8.23042	0.275733	0.120127	0.381358
THY1	0.00425092	7.31471	3.90126	0.00745868	0.287922
TIE1	0.00422118	0.004665	6.398	0.00776417	0.00387835
TLL1	0.00395285	0.00492876	4.63484	0.0046602	0.0038603
TM4SF18	0.00317639	0.00348789	5.82214	0.00410378	0.00262244
TMC5	5.936	0.388347	0.00409496	0.00773741	2.85607
TMEM119	0.0409083	5.07884	0.0598551	0.115034	0.0332533
TMEM125	4.32026	0.0764603	0.688423	0.136564	1.27546
TMEM255B	0.00259893	0.00404125	5.44806	0.495543	0.00241636
TMEM45B	4.31151	0.0603408	0.043831	0.188638	2.27486
TMPRSS11D	0	0	0	0	3.64245
TMPRSS2	5.46085	0.226668	0.0353615	0.0821991	2.33101
TMPRSS4	5.10395	1.2827	0.0734218	1.07039	7.19812
TNF	0.00268587	0.00275773	0.00251491	5.63988	0.983567
TNFAIP6	0.180987	5.43792	0.284137	1.48881	0.173347
TNS4	3.25614	0.00497508	0.26624	0.46104	6.84217
TOX3	3.99915	0.00300905	0.00278456	0.00383751	0.00266009
TP63	3.1354	2.14785	1.19532	1.23375	9.09563
TPSAB1	0	0	0	8.02359	0
TPSB2	0.0724306	0.103241	0.0876647	6.80191	0.0616761
TRAC	0.00152946	1.85492	0.00324159	7.07182	0.00183425
TRBC2	0.199696	0.00393082	0.00383575	8.31045	0.00307014
TRBV25-1	0	3.85823e-05	0	7.23626	0
TRIM29	3.17161	0.00766333	0.00713203	1.29069	8.65924
TSPAN1	6.05269	1.42846	1.11148	0.00233989	4.87516
TSPAN18	0.0659527	2.92329	6.27994	1.38443	1.74665
TSPAN7	0.906827	1.5284	7.50476	0.0014402	3.88691
TSTD1	6.03319	1.46614	1.00252	3.78405	5.2613
TYROBP	0.641504	2.91581	1.38923	9.00343	0.489914
UGT1A6	1.03521	0.00104737	0	0.000701225	5.2744
UGT1A7	0	0.000557171	0	0.000615096	5.20606
UPK1B	0.00981112	0.0212907	0.0125345	0.0277851	5.98244
VCAN	2.69345	9.1822	3.57372	6.70458	3.57061
VGLL3	0.00436649	5.60038	0.00482763	0.00689383	0.00432947
VSIG4	0	0	0	6.42128	0
VSNL1	0.00406238	3.45121	0.00481793	0.00581123	6.1032
VWF	0.00275496	0.00347294	9.41871	1.23375	0.79856
WAS	0.00220622	0.00289	0.00297702	5.38418	0.0022688
WDR72	0.261822	0	0	0	4.27538
WFDC2	9.99502	2.76248	1.19634	2.46571	7.43658
WISP1	0.170954	5.23279	5.96523e-05	0	0.84704
WNT7B	2.82284	0.622337	0.102293	0.189382	4.9215
XAGE1A	5.70952	0.451628	0.42647	1.52914	0.163718
XAGE1B	5.57214	0.68793	0.52264	1.89698	0.163665
ZNF385D	0.00261577	1.50289	5.36391	0.00432788	0.0023035
ZNF750	3.06183	0.0588118	0.0520853	0.0731947	4.83598
