# Supplementary material for: A human lung tumor microenvironment interactome identifies clinically relevant cell-type cross-talk
Source: Genome Biol. 2020 May 7;21:107. doi: 10.1186/s13059-020-02019-x (PMC7206807; doi:10.1186/s13059-020-02019-x)
Supplement: Supplementary file 5 — Table S5. CIBERSORT deconvolution outputs for U01 signature matrix versus sorted and bulk populations. P-values are for the overall deconvolution; see Newman et al. for full discussion. [file 13059_2020_2019_MOESM5_ESM.xlsx]

## Sheet: ST5 CIBERSORT U01
Sample	Histology	Population	ADENO.Malignant	SCC.Malignant	CD10	CD31	CD45	P-value	Pearson Correlation	RMSE
T1_Bulk	ADENO	Bulk	0.325	0.052	0.246	0.106	0.272	0	0.869	0.569
T5_Bulk	ADENO	Bulk	0.879	0	0.048	0.05	0.023	0	0.761	0.711
T6_Bulk	ADENO	Bulk	0.609	0	0.031	0.128	0.232	0	0.593	0.807
T7_Bulk	ADENO	Bulk	0.779	0	0.163	0.051	0.007	0	0.626	0.798
T8_Bulk	ADENO	Bulk	0.638	0	0.18	0.036	0.146	0	0.689	0.76
T10_Bulk	ADENO	Bulk	0.287	0.015	0.202	0.172	0.324	0	0.944	0.426
T11_Bulk	ADENO	Bulk	0.725	0.001	0.194	0.026	0.054	0	0.763	0.716
T12_Bulk	ADENO	Bulk	0.203	0.028	0.053	0.093	0.623	0	0.951	0.31
T26_Bulk	ADENO	Bulk	0.147	0.003	0.194	0.3	0.356	0	0.9	0.445
T27_Bulk	ADENO	Bulk	0.747	0.215	0.008	0.018	0.012	0	0.327	0.951
T28_Bulk	ADENO	Bulk	0.935	0	0.039	0.015	0.01	0	0.809	0.668
T29_Bulk	ADENO	Bulk	0.195	0.061	0.127	0.073	0.544	0	0.947	0.336
T30_Bulk	ADENO	Bulk	0.26	0.009	0.094	0.053	0.584	0	0.947	0.329
T35_Bulk	ADENO	Bulk	0.405	0	0.124	0.283	0.188	0	0.82	0.618
T36_Bulk	ADENO	Bulk	0.085	0.005	0.199	0.02	0.691	0	0.874	0.508
T38_Bulk	ADENO	Bulk	0.111	0	0.367	0	0.522	0	0.913	0.413
T9_Bulk	ADENOSCC	Bulk	0.575	0	0.069	0.041	0.315	0	0.763	0.676
T23_Bulk	Fetal adenocarcinoma	Bulk	0.101	0.013	0.162	0.219	0.505	0	0.842	0.547
T37_Bulk	Mixed adenocarcinoma	Bulk	0.349	0.035	0.284	0.233	0.099	0	0.417	0.917
T3_Bulk	SCC	Bulk	0.041	0.267	0.06	0.092	0.54	0	0.875	0.485
T4_Bulk	SCC	Bulk	0	0.738	0.053	0.048	0.161	0	0.83	0.681
T14_Bulk	SCC	Bulk	0	0.915	0.04	0.01	0.036	0	0.853	0.667
T15_Bulk	SCC	Bulk	0	0.891	0.019	0.017	0.073	0	0.907	0.632
T17_Bulk	SCC	Bulk	0.138	0.751	0.009	0.017	0.087	0	0.573	0.838
T18_Bulk	SCC	Bulk	0	0.828	0.027	0.055	0.09	0	0.842	0.681
T20_Bulk	SCC	Bulk	0	0.943	0.04	0.018	0	0	0.437	0.9
T34_Bulk	SCC	Bulk	0.024	0.522	0.01	0.06	0.384	0	0.925	0.478
T39_Bulk	SCC	Bulk	0	0.701	0.05	0.04	0.21	0	0.913	0.607
T40_Bulk	SCC	Bulk	0.103	0.518	0.073	0.059	0.248	0	0.929	0.583
T1_CD10	ADENO	CD10	0.006	0	0.989	0	0.004	0	0.872	0.6
T5_CD10	ADENO	CD10	0.042	0	0.956	0	0.003	0	0.762	0.77
T6_CD10	ADENO	CD10	0.137	0	0.863	0	0	0	0.601	0.923
T7_CD10	ADENO	CD10	0.255	0.004	0.735	0	0.005	0	0.887	0.463
T8_CD10	ADENO	CD10	0	0	0.993	0	0.007	0	0.829	0.685
T10_CD10	ADENO	CD10	0	0	0.995	0.005	0	0	0.908	0.527
T11_CD10	ADENO	CD10	0.057	0.008	0.87	0.065	0	0	0.937	0.382
T12_CD10	ADENO	CD10	0.182	0.03	0.499	0.012	0.277	0	0.632	0.782
T16_CD10	ADENO	CD10	0.014	0	0.984	0	0.002	0	0.812	0.708
T22_CD10	ADENO	CD10	0	0	0.973	0.027	0	0	0.945	0.418
T26_CD10	ADENO	CD10	0	0	0.995	0	0.005	0	0.922	0.493
T27_CD10	ADENO	CD10	0.216	0	0.784	0	0	0	0.849	0.542
T28_CD10	ADENO	CD10	0.021	0	0.79	0.152	0.037	0	0.686	0.798
T28_CD10_rerun1	ADENO	CD10	0.021	0	0.877	0.101	0	0	0.834	0.614
T30_CD10	ADENO	CD10	0.02	0	0.835	0.077	0.068	0	0.833	0.596
T30_CD10_rerun1	ADENO	CD10	0.004	0.006	0.92	0.041	0.03	0	0.944	0.388
T33_CD10	ADENO	CD10	0.003	0.005	0.964	0.028	0	0	0.866	0.597
T35_CD10	ADENO	CD10	0.099	0	0.856	0.031	0.014	0	0.936	0.374
T36_CD10	ADENO	CD10	0	0	0.985	0.015	0	0	0.834	0.672
T38_CD10	ADENO	CD10	0	0	0.998	0	0.002	0	0.862	0.626
T9_CD10	ADENOSCC	CD10	0	0	0.999	0	0.001	0	0.858	0.636
T23_CD10	Fetal adenocarcinoma	CD10	0	0	0.993	0	0.007	0	0.681	0.911
T37_CD10	Mixed adenocarcinoma	CD10	0	0	0.983	0.017	0	0	0.596	1.012
T2_CD10	NOS	CD10	0	0.002	0.994	0.004	0	0	0.89	0.568
T3_CD10	SCC	CD10	0	0.181	0.811	0	0.008	0	0.909	0.429
T4_CD10	SCC	CD10	0	0.039	0.956	0	0.006	0	0.936	0.429
T15_CD10	SCC	CD10	0	0.009	0.985	0	0.006	0	0.845	0.65
T17_CD10	SCC	CD10	0	0.018	0.982	0	0	0	0.938	0.443
T18_CD10	SCC	CD10	0	0.125	0.865	0	0.01	0	0.955	0.319
T20_CD10	SCC	CD10	0	0.015	0.985	0	0	0	0.902	0.534
T25_CD10	SCC	CD10	0	0.334	0.601	0.034	0.031	0	0.939	0.39
T34_CD10	SCC	CD10	0	0.008	0.992	0	0	0	0.896	0.553
T39_CD10	SCC	CD10	0	0.046	0.947	0	0.007	0	0.968	0.323
T40_CD10	SCC	CD10	0	0.007	0.99	0	0.002	0	0.927	0.477
T1_CD31	ADENO	CD31	0.013	0	0	0.494	0.493	0	0.811	0.667
T5_CD31	ADENO	CD31	0.012	0	0	0.988	0	0	0.932	0.367
T6_CD31	ADENO	CD31	0.001	0.001	0	0.628	0.37	0	0.919	0.432
T7_CD31	ADENO	CD31	0.013	0	0	0.603	0.384	0	0.944	0.361
T8_CD31	ADENO	CD31	0	0	0.007	0.993	0	0	0.776	0.664
T10_CD31	ADENO	CD31	0.012	0	0	0.55	0.438	0	0.877	0.533
T11_CD31	ADENO	CD31	0.004	0	0.002	0.995	0	0	0.936	0.354
T12_CD31	ADENO	CD31	0	0	0	0.959	0.041	0	0.655	0.83
T16_CD31	ADENO	CD31	0.016	0	0	0.468	0.516	0	0.879	0.545
T22_CD31	ADENO	CD31	0	0	0.087	0.798	0.115	0	0.92	0.393
T26_CD31	ADENO	CD31	0.002	0	0	0.998	0	0	0.58	0.911
T27_CD31	ADENO	CD31	0	0	0.001	0.999	0	0	0.852	0.541
T28_CD31	ADENO	CD31	0.011	0.001	0.003	0.921	0.064	0	0.946	0.326
T29_CD31	ADENO	CD31	0.003	0	0	0.997	0	0	0.584	0.907
T29_CD31_rerun1	ADENO	CD31	0.004	0	0.007	0.989	0.001	0	0.722	0.739
T30_CD31	ADENO	CD31	0	0	0	0.995	0.004	0	0.625	0.862
T31_CD31	ADENO	CD31	0.02	0.008	0	0.589	0.383	0	0.863	0.548
T33_CD31	ADENO	CD31	0	0	0.03	0.97	0	0	0.48	1.003
T35_CD31	ADENO	CD31	0	0	0.005	0.995	0	0	0.578	0.913
T36_CD31	ADENO	CD31	0	0	0.032	0.968	0	0	0.49	0.993
T38_CD31	ADENO	CD31	0.007	0.015	0	0.694	0.284	0	0.892	0.477
T9_CD31	ADENOSCC	CD31	0	0	0	0.953	0.047	0	0.788	0.651
T23_CD31	Fetal adenocarcinoma	CD31	0	0	0.002	0.98	0.018	0	0.953	0.307
T37_CD31	Mixed adenocarcinoma	CD31	0.002	0	0.011	0.987	0	0	0.597	0.889
T2_CD31	NOS	CD31	0.005	0	0.003	0.991	0	0	0.892	0.462
T3_CD31	SCC	CD31	0	0	0	1	0	0	0.889	0.469
T4_CD31	SCC	CD31	0	0.072	0.016	0.783	0.129	0	0.983	0.19
T14_CD31	SCC	CD31	0	0.005	0.016	0.98	0	0	0.587	0.897
T14_CD31_rerun1	SCC	CD31	0.001	0.003	0.007	0.989	0	0	0.526	0.964
T15_CD31	SCC	CD31	0	0.004	0	0.996	0.001	0	0.863	0.52
T17_CD31	SCC	CD31	0.001	0.019	0	0.956	0.024	0	0.947	0.324
T18_CD31	SCC	CD31	0.012	0.027	0	0.474	0.487	0	0.977	0.25
T20_CD31	SCC	CD31	0	0.018	0.003	0.979	0	0	0.691	0.774
T25_CD31	SCC	CD31	0	0.005	0	0.995	0	0	0.952	0.307
T32_CD31	SCC	CD31	0	0.013	0	0.986	0	0	0.685	0.785
T34_CD31	SCC	CD31	0.006	0.005	0.006	0.743	0.24	0	0.955	0.308
T39_CD31	SCC	CD31	0	0.008	0.009	0.983	0	0	0.314	1.157
T40_CD31	SCC	CD31	0	0.005	0.003	0.991	0	0	0.695	0.774
T1_CD45_rerun2	ADENO	CD45	0.007	0	0	0.014	0.979	0	0.956	0.528
T5_CD45	ADENO	CD45	0.224	0	0	0.001	0.774	0	0.407	1.144
T6_CD45	ADENO	CD45	0	0	0	0	1	0	0.952	0.554
T7_CD45	ADENO	CD45	0.323	0	0	0	0.677	0	0.292	1.17
T8_CD45	ADENO	CD45	0.004	0	0.001	0.012	0.984	0	0.882	0.7
T8_CD45_rerun1	ADENO	CD45	0.008	0	0	0	0.992	0	0.873	0.719
T10_CD45_rerun1	ADENO	CD45	0.026	0	0	0.019	0.955	0	0.967	0.473
T10_CD45	ADENO	CD45	0.014	0.002	0	0.014	0.97	0	0.96	0.507
T11_CD45	ADENO	CD45	0.003	0	0	0	0.997	0	0.705	0.999
T12_CD45	ADENO	CD45	0.001	0.001	0	0.015	0.983	0	0.965	0.511
T16_CD45	ADENO	CD45	0.049	0	0	0.001	0.95	0	0.835	0.749
T22_CD45	ADENO	CD45	0	0	0.016	0	0.984	0	0.653	1.057
T26_CD45	ADENO	CD45	0.004	0.012	0.002	0.033	0.949	0	0.98	0.436
T27_CD45	ADENO	CD45	0.038	0.008	0.008	0.003	0.942	0	0.939	0.524
T28_CD45	ADENO	CD45	0.02	0	0.002	0	0.979	0	0.884	0.683
T29_CD45	ADENO	CD45	0.007	0.013	0	0.038	0.942	0	0.961	0.487
T29_CD45_rerun1	ADENO	CD45	0.001	0.003	0	0	0.996	0	0.892	0.686
T30_CD45	ADENO	CD45	0	0	0	0	1	0	0.915	0.64
T31_CD45	ADENO	CD45	0.078	0	0	0	0.922	0	0.91	0.571
T33_CD45	ADENO	CD45	0	0	0.016	0	0.984	0	0.743	0.931
T35_CD45	ADENO	CD45	0.003	0	0	0.033	0.963	0	0.875	0.706
T36_CD45	ADENO	CD45	0.013	0	0.004	0.009	0.974	0	0.862	0.726
T38_CD45	ADENO	CD45	0.009	0	0.004	0.038	0.948	0	0.986	0.421
T9_CD45	ADENOSCC	CD45	0.008	0.001	0	0.046	0.945	0	0.901	0.641
T37_CD45	Mixed adenocarcinoma	CD45	0.002	0	0.009	0	0.989	0	0.68	1.025
T2_CD45	NOS	CD45	0.008	0.001	0	0.014	0.977	0	0.953	0.534
T3_CD45	SCC	CD45	0	0.021	0	0.022	0.956	0	0.973	0.459
T4_CD45	SCC	CD45	0	0.118	0.002	0.063	0.816	0	0.955	0.387
T14_CD45	SCC	CD45	0	0.023	0.001	0	0.975	0	0.938	0.56
T14_CD45_rerun1	SCC	CD45	0	0.015	0	0.001	0.984	0	0.949	0.544
T15_CD45	SCC	CD45	0	0.055	0.009	0.01	0.926	0	0.961	0.449
T17_CD45	SCC	CD45	0	0.033	0	0.003	0.964	0	0.895	0.648
T18_CD45	SCC	CD45	0.009	0.016	0	0.057	0.919	0	0.972	0.44
T20_CD45	SCC	CD45	0	0.323	0.018	0.043	0.616	0	0.886	0.464
T25_CD45	SCC	CD45	0	0.034	0.033	0.041	0.892	0	0.933	0.51
T25_CD45_rerun1	SCC	CD45	0	0.051	0.009	0.034	0.905	0	0.899	0.598
T32_CD45	SCC	CD45	0.01	0.071	0.003	0.053	0.863	0	0.953	0.433
T34_CD45	SCC	CD45	0	0.037	0.015	0	0.948	0	0.934	0.54
T39_CD45	SCC	CD45	0	0.052	0	0.043	0.904	0	0.989	0.356
T40_CD45	SCC	CD45	0.238	0.023	0.024	0	0.715	0	0.948	0.325
T1_Ep	ADENO	Ep	0.993	0.003	0.004	0	0	0	0.819	0.647
T1_Ep_rerun1	ADENO	Ep	0.973	0.017	0.009	0	0	0	0.896	0.587
T5_Ep	ADENO	Ep	1	0	0	0	0	0	0.845	0.624
T6_Ep	ADENO	Ep	0.985	0.004	0	0.008	0.002	0	0.651	0.772
T7_Ep	ADENO	Ep	1	0	0	0	0	0	0.643	0.776
T8_Ep	ADENO	Ep	0.985	0.013	0.002	0	0	0	0.729	0.717
T10_Ep_rerun1	ADENO	Ep	1	0	0	0	0	0	0.526	0.852
T10_Ep	ADENO	Ep	1	0	0	0	0	0	0.577	0.82
T11_Ep	ADENO	Ep	0.997	0.003	0	0	0	0	0.689	0.745
T12_Ep	ADENO	Ep	0.99	0.006	0.001	0.004	0	0	0.721	0.722
T16_Ep	ADENO	Ep	1	0	0	0	0	0	0.751	0.699
T22_Ep	ADENO	Ep	0.913	0	0.064	0.021	0.002	0	0.712	0.739
T26_Ep	ADENO	Ep	0.982	0.016	0	0.003	0	0	0.356	0.949
T27_Ep	ADENO	Ep	0.914	0.086	0	0	0	0	0.547	0.84
T28_Ep	ADENO	Ep	1	0	0	0	0	0	0.848	0.622
T30_Ep	ADENO	Ep	0.992	0.008	0	0	0	0	0.639	0.779
T30_Ep_rerun1	ADENO	Ep	0.973	0.027	0	0	0	0	0.596	0.808
T31_Ep	ADENO	Ep	1	0	0	0	0	0	0.681	0.75
T35_Ep	ADENO	Ep	0.998	0	0	0.002	0	0	0.865	0.607
T36_Ep	ADENO	Ep	0.99	0	0.001	0.004	0.005	0	0.894	0.585
T38_Ep	ADENO	Ep	0.904	0.091	0.002	0	0.004	0	0.76	0.706
T9_Ep	ADENOSCC	Ep	0.999	0	0	0.001	0	0	0.464	0.889
T23_Ep	Fetal adenocarcinoma	Ep	0.564	0.084	0.146	0.105	0.101	0	0.335	0.946
T37_Ep	Mixed adenocarcinoma	Ep	0.838	0.058	0.052	0.043	0.009	0	0.356	0.94
T2_Ep	NOS	Ep	0.557	0.443	0	0	0	0	0.576	0.837
T3_Ep	SCC	Ep	0	0.999	0	0	0.001	0	0.916	0.596
T4_Ep	SCC	Ep	0	0.941	0.052	0.001	0.006	0	0.815	0.685
T14_Ep	SCC	Ep	0.262	0.738	0	0	0	0	0.67	0.788
T15_Ep	SCC	Ep	0	1	0	0	0	0	0.849	0.647
T17_Ep	SCC	Ep	0.251	0.747	0	0	0.002	0	0.635	0.806
T18_Ep	SCC	Ep	0	1	0	0	0	0	0.904	0.606
T18_Ep_rerun1	SCC	Ep	0	1	0	0	0	0	0.746	0.719
T20_Ep	SCC	Ep	0	1	0	0	0	0	0.634	0.79
T25_Ep	SCC	Ep	0	1	0	0	0	0	0.924	0.59
T32_Ep	SCC	Ep	0	0.988	0	0.004	0.007	0	0.496	0.869
T34_Ep	SCC	Ep	0.027	0.972	0	0	0	0	0.878	0.631
T39_Ep	SCC	Ep	0.151	0.837	0.006	0.003	0.002	0	0.947	0.614
T40_Ep	SCC	Ep	0.047	0.933	0.004	0.013	0.003	0	0.888	0.635
Ref_T1_3	REFRNA	Reference	0.385	0	0.273	0.203	0.139	0	0.577	0.817
Ref_T4_6	REFRNA	Reference	0.251	0.009	0.187	0.305	0.248	0	0.585	0.817
Ref_T7_12	REFRNA	Reference	0.247	0.004	0.466	0.254	0.028	0	0.613	0.792
Ref_T30_36	REFRNA	Reference	0.447	0	0.17	0.189	0.194	0	0.651	0.766
Ref_T35_38	REFRNA	Reference	0.325	0.007	0.136	0.272	0.26	0	0.653	0.757
Ref_T39_40	REFRNA	Reference	0.161	0.04	0.172	0.229	0.397	0	0.659	0.764
