# Supplementary material for: A human lung tumor microenvironment interactome identifies clinically relevant cell-type cross-talk
Source: Genome Biol. 2020 May 7;21:107. doi: 10.1186/s13059-020-02019-x (PMC7206807; doi:10.1186/s13059-020-02019-x)
Supplement: Supplementary file 6 — Table S6. Differences between average gene expression across transcriptome in bulk vs. reconstructed profiles. Relevant to Fig. 1e. [file 13059_2020_2019_MOESM6_ESM.xlsx]

## Sheet: ST6 off axis genes
gene	Mean log2(TPM+1) in BULK	Mean log2(TPM+1) in reconstructed	Difference
FOSB	3.20699	8.9211	-5.71411
ATF3	3.95077	7.53126	-3.58049
FOS	6.41075	9.72807	-3.31732
CH17-373J23.1	1.4941	4.62386	-3.12976
EGR1	6.42952	9.55679	-3.12727
NR4A2	3.2278	6.20467	-2.97687
PPP1R15A	4.75309	7.65498	-2.90188
CXCL8	3.04383	5.87095	-2.82711
SERTAD1	1.86893	4.66766	-2.79874
CXCL2	4.17575	6.9722	-2.79644
DUSP1	6.06803	8.83038	-2.76235
XXbac-BPG252P9.10	1.72045	4.45757	-2.73712
JUN	5.18253	7.88228	-2.69975
HSPA1B	6.25959	8.91499	-2.6554
PMAIP1	2.93776	5.57823	-2.64047
NR4A1	4.30551	6.93144	-2.62593
DNAJB1	5.32206	7.94296	-2.6209
GADD45B	4.07505	6.67244	-2.59739
IER2	4.83499	7.42921	-2.59423
SNORD3B-2	0.765107	3.34594	-2.58084
RP11-160E2.6	0.871082	3.38631	-2.51523
JUNB	5.43878	7.93815	-2.49937
BTG2	5.55854	8.02944	-2.47089
HSPA1A	7.45981	9.90324	-2.44343
KLF4	3.6572	6.0992	-2.442
TNFSF9	1.37726	3.75238	-2.37513
JUND	4.66235	6.98273	-2.32037
RHOB	5.72297	8.03884	-2.31587
IER5	2.30784	4.5826	-2.27476
EGR2	2.61653	4.87182	-2.2553
NR4A3	1.92041	4.16615	-2.24574
CSRNP1	2.51923	4.73408	-2.21485
ZFP36	7.25056	9.456	-2.20544
NFKBIA	7.01457	9.17255	-2.15798
HSPA6	3.34551	5.44287	-2.09736
RNU12	0.391422	2.41822	-2.0268
TRIB1	5.17772	7.20401	-2.02629
KLF2	2.45791	4.48156	-2.02365
SOCS3	4.7737	6.77442	-2.00072
PTGS2	4.17359	6.16418	-1.99058
SNORD3B-1	0.382007	2.36842	-1.98641
RP11-1100L3.8	1.08888	3.0722	-1.98332
CTD-3247F14.2	0.315495	2.26225	-1.94676
KLF6	5.79013	7.73434	-1.94421
DUSP2	1.87428	3.80064	-1.92636
MAFF	2.83755	4.75384	-1.91629
TNFAIP3	4.2719	6.17673	-1.90483
NFKBIZ	5.11676	6.99486	-1.87809
EGR3	2.19647	4.04963	-1.85316
DUSP5	3.25713	5.09385	-1.83672
IER3	6.62996	8.42751	-1.79755
HBEGF	3.95281	5.72551	-1.7727
SNORD3A	3.01216	4.7796	-1.76744
RASD1	2.90269	4.65877	-1.75608
SNAI1	1.81588	3.56522	-1.74934
CTD-3014M21.1	1.83471	3.5722	-1.73749
RNVU1-19	0.496265	2.22359	-1.72732
KIAA1683	1.74511	3.46738	-1.72227
AREG	3.44689	5.15629	-1.70941
CDKN1A	5.82077	7.52841	-1.70764
IL6	2.70548	4.40159	-1.6961
TIPARP	4.28498	5.96499	-1.68002
CD83	3.4828	5.13858	-1.65578
RN7SL473P	1.30345	2.94831	-1.64487
CH507-42P11.8	3.68317	5.30786	-1.6247
TMEM107	3.10061	4.71991	-1.6193
DNAJA1	6.0987	7.69974	-1.60104
PPP1R15B	4.24053	5.82182	-1.58129
RP1-313I6.12	1.18068	2.75864	-1.57795
IRF1	3.97148	5.52126	-1.54978
RPL7P19	0.0210611	1.56829	-1.54723
FAM53C	2.9976	4.53586	-1.53826
ARC	0.145478	1.65122	-1.50574
RGS2	5.15336	6.64542	-1.49206
CXCL3	1.70723	3.18052	-1.47329
RP11-521I2.3	1.38852	2.85881	-1.4703
TOB1	5.18366	6.6441	-1.46043
EIF4A3	5.03844	6.48217	-1.44373
HSPH1	5.64421	7.06633	-1.42213
RP11-342F17.1	0.468111	1.86569	-1.39758
KLHL15	1.81236	3.20591	-1.39355
DUSP10	3.50041	4.88852	-1.38811
RP11-22N19.2	0.900321	2.27298	-1.37266
RN7SL600P	0.98697	2.3388	-1.35182
RND1	1.38065	2.69008	-1.30944
MYLIP	4.06444	5.36928	-1.30484
RP11-307C12.13	0.43607	1.73477	-1.2987
CKS2	4.39945	5.69504	-1.29559
CTD-2369P2.8	0.662698	1.94259	-1.27989
MCL1	6.50639	7.77806	-1.27167
HSP90AA1	8.35147	9.60985	-1.25838
TMEM88	1.84989	3.09836	-1.24846
BRD2	6.43028	7.66436	-1.23408
CTD-3252C9.4	3.65678	4.88045	-1.22367
SFTPC	4.07946	5.29867	-1.21922
ICAM1	5.42997	6.64792	-1.21795
CXCL1	5.00049	6.21397	-1.21347
RP11-124N14.3	1.0843	2.28799	-1.20369
ZFAND2A	4.16842	5.37207	-1.20365
INSIG1	3.84706	5.02958	-1.18252
RGS16	2.5408	3.71505	-1.17425
RRAD	2.37096	3.54378	-1.17282
ID3	3.09739	4.26854	-1.17115
DEDD2	4.21663	5.38565	-1.16902
NFIL3	4.31473	5.48344	-1.16871
BZW1P2	2.40306	3.57088	-1.16782
CTB-119C2.1	2.16255	3.32622	-1.16366
RP11-1100L3.7	2.27623	3.43887	-1.16265
BAMBI	1.73605	2.89134	-1.15529
CYCS	6.46631	7.6191	-1.15279
NAMPT	5.97111	7.1234	-1.15229
KLF10	4.50898	5.6572	-1.14822
SIRT1	2.86494	4.01263	-1.14769
NRARP	1.35977	2.49557	-1.1358
UBB	7.85573	8.99148	-1.13574
HSPA8	8.5269	9.66254	-1.13564
METTL15P1	0.999766	2.13335	-1.13359
CITED2	5.19679	6.32734	-1.13055
HERPUD1	5.85616	6.97283	-1.11667
RP11-670E13.6	2.30661	3.42282	-1.11621
FOSL2	5.17936	6.29174	-1.11237
SIK1	2.24401	3.35529	-1.11129
RP11-758H9.2	1.26002	2.3692	-1.10918
ZBTB10	3.43021	4.53746	-1.10725
RP11-779O18.1	-0.0255946	1.07926	-1.10486
CHMP1B	4.62959	5.73321	-1.10362
RP11-161H23.5	5.07123	6.17056	-1.09932
SOCS1	1.89341	2.99064	-1.09723
PLK3	3.31254	4.40535	-1.09281
RP11-572P18.1	7.55369	8.63915	-1.08546
ADRB2	2.24312	3.32368	-1.08056
GEM	4.04531	5.11995	-1.07464
CDKN2AIP	3.14424	4.21781	-1.07357
YPEL5	5.50905	6.58051	-1.07146
TSC22D3	5.95574	7.01873	-1.06299
HSPE1	6.01202	7.07467	-1.06265
PHLDA1	4.30793	5.36989	-1.06196
NCOA7	5.11943	6.17734	-1.05791
TNFRSF10D	2.24599	3.30075	-1.05476
RP11-779O18.2	0.0493891	1.09693	-1.04754
ODC1	5.93177	6.97596	-1.04419
BAG3	5.33773	6.38077	-1.04304
DNAJB4	3.67968	4.7212	-1.04152
SELK	4.59586	5.63223	-1.03637
BTG1	4.49931	5.5322	-1.03289
U2	3.83421	4.86677	-1.03256
RP11-294J22.6	0.177358	1.2085	-1.03114
UBE2S	2.58932	3.61817	-1.02885
ARL4A	3.95982	4.98846	-1.02864
ID2	4.23978	5.26202	-1.02224
PNRC1	6.15841	7.17812	-1.01972
IL1B	2.42604	3.44502	-1.01898
ADAMTSL4-AS1	1.8349	2.85365	-1.01876
PLK2	4.54334	5.56081	-1.01747
DDX3X	6.2862	7.30017	-1.01397
PSMC1P1	2.15803	3.17144	-1.01341
FAM46C	3.50082	4.51	-1.00919
EIF1	7.8935	8.90181	-1.00831
RN7SL368P	0.707157	1.70749	-1.00033
AMD1	4.65918	5.65838	-0.999198
CCL20	2.76548	3.75879	-0.993311
SLC38A2	7.03493	8.01844	-0.983509
OTUD1	2.38287	3.36592	-0.983042
LMNA	6.11861	7.10103	-0.982418
ARSD-AS1	1.35488	2.33723	-0.982349
RPL7P32	1.95036	2.92997	-0.979606
RP11-325K4.3	1.26748	2.24414	-0.976664
RN7SL472P	0.193757	1.16728	-0.973521
ANKRD37	3.6881	4.6599	-0.971802
UBALD2	4.13423	5.10273	-0.968496
HSPA5	7.51137	8.47546	-0.964095
DUSP4	2.18349	3.14728	-0.963787
AC004057.1	3.38344	4.34657	-0.963132
SNHG5	6.53913	7.49764	-0.958508
HES1	4.38693	5.33968	-0.952753
ETS2	5.68649	6.63267	-0.946186
RPL23AP42	4.83766	5.78369	-0.946031
ABHD17B	2.52544	3.46941	-0.943975
ZC3H12A	3.55886	4.50188	-0.943014
PSD	0.589222	1.53031	-0.941092
PFKFB3	4.96347	5.9012	-0.937727
TOB2	3.7741	4.71035	-0.936248
H2AFX	3.67448	4.60867	-0.934189
CD55	7.32253	8.25186	-0.929329
H3F3B	7.51142	8.43561	-0.924198
EHD1	3.56757	4.49007	-0.922496
ZC3HAV1	4.06947	4.98723	-0.917757
RNU11	0.751209	1.66831	-0.9171
C15orf38-AP3S2	2.33023	3.23906	-0.908826
MAP1LC3B	5.15165	6.05692	-0.905274
HSPA2	2.17621	3.07812	-0.901915
SKP1	6.31778	7.21937	-0.901595
COQ10B	3.67433	4.57335	-0.899017
GLA	4.61281	5.51023	-0.897419
CYB5D1	2.37996	3.27672	-0.896759
RPL32P29	1.3911	2.28657	-0.895465
RP11-325K4.2	2.18972	3.08418	-0.894469
SEC61G	6.00574	6.89737	-0.891625
NFKB1	4.39294	5.28154	-0.888598
DNAJA4	4.48056	5.36474	-0.884176
2018-09-15	6.23211	7.11074	-0.878632
RPS27	10.5234	11.3981	-0.874663
SGK1	6.47943	7.35178	-0.872351
PNP	4.57157	5.43929	-0.867722
AC116366.6	1.14379	2.01121	-0.867421
MIR22HG	2.55326	3.41987	-0.866609
U1	1.85447	2.72041	-0.865935
RP11-61J19.5	0.422636	1.28615	-0.86351
RP3-453C12.14	2.43125	3.29187	-0.860625
IFRD1	4.66658	5.52694	-0.860352
CTC-435M10.3	2.18788	3.04219	-0.854314
B2M	9.72013	10.5728	-0.852641
COMMD3-BMI1	1.6698	2.51934	-0.84954
AP003419.11	1.15868	2.00717	-0.848493
ETV3	4.00147	4.84821	-0.846748
HEXIM1	4.20323	5.04832	-0.845091
RP11-603J24.9	0.0621967	0.906894	-0.844698
RP11-571M6.7	2.09904	2.94108	-0.842043
RPS12	9.65165	10.4902	-0.838563
DDIT3	4.10865	4.94715	-0.838492
ITGB1P1	6.03086	6.86811	-0.837249
GRASP	1.89091	2.72473	-0.833825
TULP2	0.201134	1.03486	-0.833723
RNF139	2.78741	3.61313	-0.825721
KDM6B	4.29453	5.11955	-0.825014
TUBB2A	3.762	4.58644	-0.824442
PELI1	4.51089	5.33463	-0.823735
DNAJB9	3.16361	3.9868	-0.823188
SNHG3	4.86297	5.6854	-0.822433
RN7SKP69	0.893212	1.71508	-0.821871
RASGEF1B	3.87584	4.69736	-0.821521
ZFP36L2	4.87739	5.69817	-0.820774
RP11-20I23.2	0.889674	1.70915	-0.819476
PPP1R10	5.6228	6.43724	-0.814438
MEPCE	2.87466	3.68869	-0.814037
BPIFA1	2.40682	3.22078	-0.813965
RNVU1-15	0.00423058	0.816702	-0.812471
TAF13	2.92705	3.73739	-0.81034
SLC25A25	2.87906	3.68672	-0.807658
PIGBOS1	2.94129	3.74748	-0.806188
RASL11A	1.56177	2.36383	-0.802061
ZFAND5	5.76055	6.5617	-0.80115
C7orf60	2.75982	3.56053	-0.800712
GADD45A	5.00084	5.79739	-0.796544
THAP2	2.06612	2.86121	-0.795086
BCAS2	3.73154	4.5231	-0.79156
HIST2H4A	2.65403	3.44395	-0.789919
ANXA1	7.59065	8.37951	-0.788858
PIGA	3.08022	3.86688	-0.786666
MAP3K8	3.91736	4.70402	-0.786659
SELT	5.91224	6.69703	-0.784792
NFKBIE	2.65865	3.44332	-0.784667
FAM71A	0.152711	0.936691	-0.783981
TNF	1.39369	2.16566	-0.77197
RNU2-1	1.35384	2.12574	-0.771902
BCL10	3.5224	4.29071	-0.768305
UBC	8.9044	9.67227	-0.767865
RN7SL402P	-0.0302993	0.734131	-0.76443
RYBP	2.58585	3.34754	-0.761692
CTC-432M15.3	0.767567	1.52901	-0.76144
EMC7	5.45547	6.21615	-0.76068
NEU1	4.47515	5.23229	-0.757143
JOSD1	4.24732	5.00371	-0.756396
GTF2B	4.22886	4.98141	-0.75255
ZNF165	1.9132	2.66557	-0.752375
FOSL1	3.47186	4.22364	-0.751774
HSP90AB1	9.0816	9.82944	-0.747839
SRSF3	7.38737	8.13363	-0.746254
DUSP8	1.709	2.45477	-0.745773
CISD1	3.81186	4.55726	-0.745392
ARL5B	2.77491	3.52009	-0.745174
HSPE1-MOB4	0.69878	1.4428	-0.744024
HECA	3.189	3.93292	-0.743924
SPCS2	5.38199	6.12574	-0.743749
C5orf45	3.85139	4.59486	-0.743465
RPL22	8.56724	9.31039	-0.743145
REL	4.29529	5.03824	-0.742944
PLAUR	5.94031	6.68195	-0.741642
CYP4V2	3.59323	4.33429	-0.741065
CEBPB	3.65929	4.3991	-0.73981
ATF1	3.61568	4.35381	-0.738128
EIF5	6.38597	7.12329	-0.737326
PER1	4.46272	5.19858	-0.735853
CCNL1	7.16213	7.89654	-0.734411
RPS16P5	1.70434	2.43813	-0.733794
DDX3Y	3.35812	4.09138	-0.733265
NXF1	5.63155	6.36431	-0.732756
RP4-635A23.6	0.746457	1.47796	-0.731503
RP11-896J10.3	0.962625	1.69409	-0.731468
C17orf49	4.73117	5.46224	-0.731074
RP11-147L13.2	0.790383	1.52134	-0.730959
SPTY2D1	3.49361	4.22339	-0.72978
ATP5J	6.01998	6.74585	-0.725864
TRA2B	6.16058	6.88593	-0.725353
SERPINB8	3.16038	3.88236	-0.721979
CREM	4.08806	4.80893	-0.720868
RPL23A	8.61633	9.3371	-0.720773
RP11-399J13.2	0.49574	1.21618	-0.720438
SRSF7	6.88383	7.60346	-0.71963
OST4	7.33738	8.05538	-0.717999
PPP3CA	4.30981	5.0271	-0.717298
RP11-343H5.4	2.77858	3.49401	-0.715426
RPS2P5	3.79598	4.50894	-0.712965
RPL35A	8.66093	9.37291	-0.711983
PGK1	6.96561	7.67736	-0.711744
TSC22D2	3.99834	4.70878	-0.710436
PRDX4	5.38916	6.09949	-0.710324
ZFP91-CNTF	1.15124	1.86118	-0.709942
GLRX5	3.86536	4.57477	-0.709418
RIPK2	3.68774	4.39517	-0.707431
SNORA31	0.755576	1.46219	-0.706618
RP11-290L1.3	3.84791	4.55382	-0.705913
RNF19B	4.24474	4.94905	-0.704313
CBX4	2.83229	3.5365	-0.70421
RAP1A	5.62348	6.32757	-0.704091
FAM43A	1.62019	2.32344	-0.703254
RP11-373D23.3	0.786786	1.48853	-0.701744
ARF4	5.95317	6.65335	-0.700183
EIF3I	5.98855	6.68808	-0.699527
EGLN1	3.81664	4.51605	-0.699416
CYCSP52	0.760465	1.45861	-0.698143
USP38	3.26695	3.9634	-0.69645
CHAC1	1.26206	1.95774	-0.695679
LSMEM1	1.353	2.04789	-0.694895
NUAK2	2.6986	3.3934	-0.694802
BMP2	1.63391	2.3283	-0.694392
ATP1B3-AS1	0.905827	1.59832	-0.692489
FAM222A-AS1	0.212828	0.905287	-0.692459
ARG2	2.75127	3.44366	-0.692388
ZXDB	2.57986	3.27202	-0.692166
PSMB6	5.34075	6.02912	-0.688375
MIR17HG	1.3533	2.04153	-0.688231
PPIF	4.48734	5.17543	-0.688094
AAED1	2.51741	3.20473	-0.687314
RNA5-8S5	5.56175	6.24826	-0.686516
SLC10A1	0.43531	1.12018	-0.684869
PTP4A1	5.92729	6.61205	-0.684763
TMEM50A	5.61833	6.30213	-0.683804
PNRC2	4.74064	5.42391	-0.683271
TCEB1	4.93613	5.61831	-0.682186
SOD2	6.70524	7.38695	-0.681707
ZBTB11-AS1	1.10909	1.79052	-0.681432
RAB29	2.66288	3.34275	-0.679876
PDE12	2.81432	3.49372	-0.679403
IDI1	5.24451	5.92184	-0.677327
CCNG2	4.29538	4.97234	-0.67696
IFITM1	5.91366	6.59038	-0.676719
SDHC	4.9994	5.67586	-0.676463
RPS3	9.27448	9.95077	-0.676288
RPL30	10.5083	11.1845	-0.676176
SIAH2	4.10638	4.78105	-0.674672
CH507-513H4.5	8.93281	9.6048	-0.67199
TSPYL1	4.39771	5.06961	-0.671896
SYAP1	3.53166	4.20327	-0.67161
ZNF844	2.45411	3.12446	-0.670354
RPS23	9.1951	9.86525	-0.67015
RAB3D	3.26481	3.93371	-0.668899
HBP1	5.24079	5.90956	-0.668777
TP53	4.13828	4.80687	-0.668594
RP11-65N13.8	0.457242	1.12496	-0.66772
SBDS	5.04774	5.71482	-0.66708
UBE2D3	7.24685	7.91356	-0.666705
PPP2R2A	5.08069	5.74664	-0.665949
YIPF5	4.46522	5.1304	-0.665179
TGIF1	5.49045	6.154	-0.663548
BHLHE40	7.68448	8.3476	-0.663117
SCGB1A1	4.46639	5.12901	-0.662622
ALAS1	4.49344	5.1544	-0.660959
DDIT4	6.27048	6.93111	-0.660635
ARL4D	2.39267	3.05292	-0.660249
PTGER4	2.42695	3.08695	-0.659995
MAFB	3.50568	4.16542	-0.659735
C4orf3	4.60305	5.262	-0.658945
PLEKHA3	3.12832	3.78592	-0.6576
RPL7	9.67579	10.3332	-0.657413
SLC25A6	7.00218	7.65813	-0.65594
CCDC117	3.55425	4.21015	-0.655902
PAIP2	5.33188	5.98762	-0.655737
RP11-649E7.5	2.5274	3.18238	-0.654979
RPL41	11.0571	11.7119	-0.654788
GADD45G	2.40716	3.06068	-0.653526
FEM1C	3.16349	3.81586	-0.652369
IFFO2	2.72433	3.37612	-0.651789
ASTL	0.149215	0.799255	-0.65004
PDCD4	5.62152	6.27133	-0.649801
LDHA	8.61132	9.26073	-0.649408
DDX5	8.22144	8.87067	-0.649235
STOM	6.12835	6.77656	-0.648216
ENY2	5.66421	6.31103	-0.646819
MIDN	4.24511	4.89154	-0.64643
AVPI1	3.2471	3.89324	-0.646142
KLF11	3.04695	3.69221	-0.645258
RP11-667K14.3	0.223635	0.868783	-0.645149
TMEM59	6.79858	7.44372	-0.645143
MRPL44	2.82191	3.4658	-0.64389
MYC	5.11522	5.75871	-0.643483
MRPL33	4.56403	5.20709	-0.643055
EEF1G	9.63209	10.2744	-0.642313
TSPYL2	4.51993	5.16139	-0.641458
AC025335.1	1.41402	2.05462	-0.640603
RAB33B	1.63763	2.27812	-0.640497
RND3	4.41143	5.04961	-0.638174
CTB-50E14.5	1.6661	2.30422	-0.638114
GSPT1	5.36703	6.00496	-0.637925
RP11-73M18.2	0.792932	1.43034	-0.637409
UBA52	8.80071	9.43703	-0.636316
HCAR2	2.64215	3.27818	-0.636029
NUDT4	4.55753	5.19282	-0.635289
POMP	5.50769	6.14262	-0.634928
RPS14	9.18609	9.82066	-0.634573
OVOL1	1.71874	2.35153	-0.632794
XBP1	6.38816	7.02092	-0.632759
HSPD1	7.5768	8.20755	-0.63075
C17orf107	0.631921	1.26152	-0.629598
H2AFZ	6.90934	7.5384	-0.629065
RNVU1-6	0.00801051	0.635222	-0.627212
SNHG8	5.00725	5.63441	-0.627165
FBXL14	2.66556	3.29232	-0.626765
SEMA4A	4.20242	4.82916	-0.626745
MINOS1	6.30963	6.93633	-0.626698
AP000648.5	1.58203	2.20861	-0.626578
RPS27A	8.95969	9.58563	-0.625937
WASF2	5.49806	6.12343	-0.625376
DNAJC3	4.60714	5.23214	-0.625005
TXNL1	4.70842	5.33237	-0.623949
RPS29	7.40005	8.0239	-0.623855
HLA-B	8.52462	9.14809	-0.623474
ZFP36L1	7.67103	8.29405	-0.623026
LLPH	3.77699	4.39882	-0.621831
MXD1	4.77458	5.39629	-0.621706
RP11-160H22.3	0.205109	0.826616	-0.621507
LEPROTL1	3.88615	4.50737	-0.621221
RPL37A	9.56527	10.1859	-0.620609
SESN2	2.08669	2.70676	-0.620069
PNPLA8	3.55739	4.17496	-0.617576
AKIRIN1	3.93981	4.55733	-0.617523
RP11-327P2.5	1.06261	1.68002	-0.617413
MRFAP1	7.15205	7.76891	-0.616861
SMAD7	3.03128	3.64579	-0.614509
RN7SL15P	0.343428	0.956817	-0.613389
CCDC121	1.98737	2.60054	-0.61317
CCDC59	5.04516	5.65832	-0.613154
PTX3	1.17917	1.79188	-0.61271
NKX3-1	1.2311	1.84339	-0.612289
TMX4	3.49128	4.10302	-0.611739
AC138744.2	0.602994	1.21423	-0.611234
IRS2	1.92468	2.53324	-0.608559
MOAP1	3.10594	3.71392	-0.607981
HINT3	2.64522	3.25316	-0.607939
RPL7P9	0.64986	1.25722	-0.607361
ZNF622	3.74751	4.35436	-0.606843
KLHL21	2.80857	3.41415	-0.605575
SQSTM1	6.8457	7.45061	-0.604912
SF3A1	5.22306	5.82787	-0.604814
U47924.6	1.73757	2.34216	-0.604586
ING1	2.5448	3.14928	-0.604488
RP11-254F7.3	2.06235	2.66678	-0.60443
RP11-467L13.7	1.75606	2.36047	-0.604408
RBM38	3.02627	3.62952	-0.603251
CDC26	4.39949	5.00259	-0.603098
C21orf91	3.63789	4.24057	-0.602682
C9orf78	4.29412	4.89679	-0.602665
ABHD5	4.10669	4.7086	-0.601912
JMJD6	4.22258	4.8237	-0.601112
B3GNT7	2.66194	3.26297	-0.601035
HIST1H3H	1.68512	2.28578	-0.600662
MKNK2	5.80825	6.40867	-0.600417
TOMM7	6.7249	7.32498	-0.600085
BPGM	2.8189	3.41772	-0.598828
RP11-6F2.5	0.204535	0.803032	-0.598497
UAP1	4.72937	5.3278	-0.598428
ALKBH5	4.55437	5.15246	-0.598096
GDF15	3.26703	3.86447	-0.597433
DNAJB6	5.91187	6.5085	-0.596627
DSTNP2	1.64116	2.23705	-0.595887
GALNT1	4.82017	5.41493	-0.594762
HCAR3	1.5122	2.10682	-0.594623
RP11-9M16.3	0.0877885	0.681451	-0.593663
SARAF	6.11802	6.71164	-0.593617
RPS11	10.4648	11.0567	-0.591841
KDSR	3.8236	4.41317	-0.589567
CNOT6L	4.42026	5.00969	-0.589429
RBBP6	4.76155	5.3506	-0.589059
RBM7	3.36121	3.95022	-0.589002
JMY	2.64901	3.23682	-0.587814
DEK	5.52125	6.10848	-0.587235
RP1-59D14.1	0.240274	0.827376	-0.587102
P4HA1	4.46323	5.0479	-0.584671
TMBIM6	8.09622	8.68032	-0.584096
FKBP2	6.04638	6.6304	-0.584021
PPA1	6.40754	6.99119	-0.583649
B4GALT1	6.40365	6.98728	-0.583623
RPL26	9.10382	9.68732	-0.583501
FAM107B	4.55235	5.13359	-0.581244
RN7SL336P	0.242915	0.82335	-0.580435
SPCS1	5.45842	6.03843	-0.580018
POLR2A	5.49951	6.07935	-0.579844
MYEOV2	5.45637	6.03618	-0.579801
SNX12	4.72324	5.30275	-0.579506
UBE2L6	5.15459	5.73391	-0.579323
AZIN1	4.85303	5.43076	-0.577732
C3orf58	3.56036	4.13804	-0.577688
GCH1	2.89069	3.4682	-0.577512
JHDM1D-AS1	1.9017	2.47838	-0.576681
RPS15A	10.186	10.7624	-0.576454
LYN	4.11989	4.69604	-0.576155
JMJD1C	5.47812	6.05413	-0.576008
ADM	4.12743	4.70254	-0.57511
EIF2S3	5.84794	6.42302	-0.575082
STYX	2.92065	3.49541	-0.574759
G3BP2	6.16008	6.73448	-0.574404
ZBTB21	3.52954	4.10355	-0.57401
BNIP3L	6.19404	6.76786	-0.573827
TIFA	2.63514	3.20872	-0.573581
FBXO6	2.15661	2.73015	-0.573533
U47924.31	1.03925	1.61275	-0.573506
RARA	3.78427	4.35765	-0.57338
RNF103	3.89031	4.46362	-0.573313
DERL1	5.42497	5.99779	-0.572825
HIAT1	4.03701	4.60954	-0.572522
DDOST	5.51341	6.08556	-0.572144
MAGT1	4.10803	4.67957	-0.571534
RNF2	3.1265	3.69801	-0.571509
CD81	6.79131	7.36265	-0.571335
PDIA6	6.53911	7.11039	-0.571285
AHR	6.44022	7.01125	-0.571034
BPIFB1	3.62478	4.19559	-0.570809
EGR4	0.227384	0.797724	-0.57034
STK17B	4.19216	4.76177	-0.56961
RPL34P21	0.691232	1.26081	-0.569582
PABPC1	10.128	10.6971	-0.569093
IRAK2	1.84785	2.41591	-0.56806
KLHL24	4.69324	5.26036	-0.567115
SNORA53	0.604855	1.17182	-0.566963
IFNAR1	4.47402	5.04081	-0.566792
SNORA46	0.335027	0.901577	-0.56655
HCP5	4.75809	5.32329	-0.565193
C1orf122	3.30277	3.86669	-0.563923
NAMPTP1	1.35248	1.91592	-0.563433
ADGRE5	4.96895	5.53229	-0.563345
PPP1R7	4.6802	5.24341	-0.56321
RPS3A	10.5423	11.1051	-0.562718
SERINC1	5.87892	6.44129	-0.562372
ISY1-RAB43	1.37484	1.93684	-0.562001
STRAP	5.31768	5.87958	-0.561902
ZFAS1	6.05582	6.61729	-0.561471
MOB4	3.44749	4.00859	-0.561104
HAT1	4.60022	5.16033	-0.560109
MT-TN	2.52354	3.08353	-0.559983
NDUFB6	3.59483	4.15246	-0.557634
C11orf96	2.92993	3.48666	-0.55673
CYP51A1	5.21598	5.77254	-0.556554
PAF1	4.77664	5.3328	-0.556154
COX7C	7.316	7.8718	-0.555799
RP11-671J11.4	0.4367	0.992344	-0.555644
BZW1	5.48944	6.04363	-0.554194
HCCS	3.33013	3.88427	-0.554142
DHRS7	5.4378	5.99183	-0.554026
FRAT2	2.80023	3.35416	-0.553934
BIRC3	3.99487	4.54657	-0.551694
NDUFB3	4.35679	4.90654	-0.549749
UBE2K	5.37109	5.9205	-0.549416
GTF2A2	4.21871	4.76768	-0.548976
SRI	5.98014	6.52782	-0.547677
BCL2L11	3.74514	4.29269	-0.547553
MRPL51	6.58905	7.1366	-0.547547
DAD1	6.60527	7.15277	-0.547496
SLC25A33	1.61409	2.16138	-0.547296
RPL36AL	6.74528	7.29246	-0.547178
SNHG16	6.35919	6.90593	-0.54674
RELA	4.94041	5.48654	-0.546123
WDR83OS	5.52947	6.07516	-0.545687
AC062029.1	1.28889	1.83437	-0.545479
LSM6	3.71529	4.2598	-0.544509
SHISA2	1.66059	2.20401	-0.543412
AGFG1	4.77326	5.31555	-0.542295
LSM12P1	0.525009	1.06661	-0.541598
HSPB8	2.64523	3.18679	-0.541567
MYDGF	4.89992	5.44088	-0.54096
CLK1	5.83472	6.37401	-0.539289
VMA21	3.54353	4.08273	-0.539194
ACTRT3	1.01896	1.55781	-0.538853
NINJ1	4.39356	4.93229	-0.538729
CALM1	7.77771	8.31601	-0.538302
SDE2	3.61394	4.15194	-0.537995
CDV3	5.74423	6.28158	-0.537345
SAT1	9.49758	10.0347	-0.537163
DYRK3	2.27189	2.80798	-0.536098
TRAM1	5.84982	6.38567	-0.535852
COMMD6	4.45417	4.98966	-0.535489
TAPBP	6.81547	7.35034	-0.534873
KB-1732A1.1	0.315017	0.849759	-0.534741
DTX3L	4.29801	4.83152	-0.533509
DR1	3.57432	4.10754	-0.533217
FBL	6.79911	7.33229	-0.533185
LSM3	2.41505	2.94782	-0.532774
SSR1	6.45067	6.98337	-0.532696
GCC1	2.60966	3.14156	-0.531897
H3F3A	8.3828	8.91382	-0.531014
CISD2	3.62082	4.15157	-0.53075
MED29	3.47436	4.00496	-0.530601
CTD-2207O23.3	1.76291	2.29323	-0.530314
TWISTNB	2.89032	3.41893	-0.528611
PSME1	6.86317	7.3899	-0.526722
RNASEK	6.70397	7.23028	-0.526309
RPL10A	8.978	9.50399	-0.525986
MYADM	6.62351	7.14691	-0.523397
SLC39A8	3.62473	4.1475	-0.522771
CCNI	7.5623	8.08497	-0.522665
SLC35A2	3.81374	4.33611	-0.52237
IRF2BP2	5.88105	6.40311	-0.522062
ANKRD36BP1	0.348135	0.869904	-0.521769
CMC2	4.75287	5.27451	-0.521635
UBE2G1	4.5518	5.07296	-0.521165
YWHAZ	8.36993	8.89106	-0.521126
ETF1	5.45065	5.97167	-0.521023
SYF2	4.94883	5.46962	-0.520787
ADRB1	0.793284	1.31403	-0.520747
SLC7A5	3.89803	4.41836	-0.52033
RPL23	9.78106	10.3013	-0.520246
TES	4.8967	5.41682	-0.520121
NPC2	7.59262	8.11254	-0.519918
RP11-613D13.8	0.277263	0.797108	-0.519845
RPS3AP6	1.18059	1.69958	-0.518996
HIF1A	7.22746	7.74593	-0.518466
HMGCS1	4.56771	5.08582	-0.518105
DNTTIP2	4.59439	5.1124	-0.51801
RP11-667F14.1	0.876998	1.3944	-0.517405
PAPD5	3.17882	3.69617	-0.517354
CAMLG	2.99321	3.51025	-0.51704
FRMD8	2.93485	3.45173	-0.516876
EIF4A2	8.14107	8.65685	-0.515784
RLF	3.49978	4.01534	-0.515561
YRDC	2.62437	3.13962	-0.515257
CH25H	2.26254	2.77776	-0.515215
TGIF2	2.76267	3.27732	-0.514645
ZSCAN12P1	1.09067	1.605	-0.514327
MLF1	2.76719	3.28081	-0.513618
RPF1	3.72673	4.23926	-0.512528
EEF1B2	8.20827	8.72062	-0.512349
LAMP1	6.69316	7.20514	-0.511982
HIPK1	4.88956	5.40096	-0.511407
OGFOD1	4.09687	4.60807	-0.511206
ARID5B	4.5853	5.09635	-0.511042
EREG	1.89319	2.40371	-0.510519
HOXD1	1.26615	1.77637	-0.510224
GLTSCR2	5.87881	6.38889	-0.510084
CCDC71L	2.22357	2.73358	-0.51001
AKIRIN2	4.40351	4.91322	-0.509705
NOL7	6.2153	6.72457	-0.509269
RPS13	9.35516	9.86401	-0.508856
EIF1AX-AS1	0.357878	0.866548	-0.50867
TLR3	2.14812	2.65616	-0.508042
RP11-388M20.1	0.546146	1.05353	-0.507384
TPI1	7.54046	8.04779	-0.507329
LDLR	5.25036	5.75755	-0.507198
RPL15	9.00373	9.51059	-0.506865
MEGF9	3.19945	3.70595	-0.506495
MSN	7.13739	7.64383	-0.506444
TOMM22	4.53654	5.04288	-0.506334
MID1IP1	3.3424	3.84864	-0.506239
B3GNT2	2.95078	3.45687	-0.506087
ELF1	5.28043	5.78647	-0.506045
C17orf59	1.42378	1.92972	-0.505947
NFKB2	2.93343	3.43887	-0.50544
IL6ST	5.70734	6.21255	-0.505211
NFE2L3	4.26619	4.77062	-0.504437
FAU	8.23309	8.73648	-0.503389
TNFRSF10B	4.42681	4.9297	-0.502888
TMEM258	5.31399	5.81645	-0.50245
TXNL4B	3.77248	4.27432	-0.501832
ERGIC2	3.8786	4.3803	-0.501701
GNS	5.43519	5.93682	-0.501631
YME1L1	5.50793	6.00948	-0.501545
ARL6IP1	6.47349	6.97476	-0.501261
ZDHHC20	4.72473	5.22517	-0.500443
GTF3C6	3.91281	4.41287	-0.500061
EMP1	5.25071	5.7507	-0.499998
CAPZB	6.36876	6.8686	-0.499839
PLIN3	3.53924	4.0384	-0.499164
RPL3	9.85306	10.3515	-0.498426
RP11-186B7.4	2.08959	2.588	-0.498406
ZNF331	3.80396	4.30236	-0.498405
BLOC1S5-TXNDC5	3.32836	3.82632	-0.497951
ID1	4.89091	5.38861	-0.497692
CDK2AP2	4.79248	5.28949	-0.497013
EIF3FP3	1.65173	2.14872	-0.496987
FDPSP3	0.223486	0.720467	-0.496981
RAB27A	4.49577	4.99244	-0.496671
C17orf96	1.30517	1.80164	-0.49647
RPS6KA3	4.49532	4.99178	-0.49646
PCMT1	4.1717	4.66809	-0.496389
RPL34	8.44984	8.94559	-0.495754
NAA50	5.37123	5.86654	-0.495309
SUB1	5.75497	6.24997	-0.494997
SLC25A5	7.09072	7.58532	-0.494602
RPS4X	9.25395	9.74804	-0.494098
PTMA	9.99831	10.4923	-0.494039
DRAM1	4.05912	4.55314	-0.49402
COX6C	7.18576	7.67975	-0.493987
CDC42	6.51053	7.00436	-0.493827
MAPRE1	5.14671	5.64048	-0.493779
RPS19	8.94625	9.43836	-0.492114
RPL11	9.41277	9.90467	-0.491904
BUD31	5.2092	5.70022	-0.491019
CNBP	7.03544	7.52607	-0.490624
AP000432.1	0.835603	1.32599	-0.490383
PEPD	4.27755	4.76776	-0.490216
CCRN4L	3.01489	3.50494	-0.490053
PIGH	3.22802	3.71796	-0.489939
TP53INP2	3.87381	4.36353	-0.489721
SDCBP	6.2095	6.69865	-0.489142
YWHAB	6.19579	6.68409	-0.488299
AC058791.1	2.43115	2.91877	-0.487619
YWHAQ	6.37522	6.86278	-0.487557
SNORA28	0.897241	1.38422	-0.486981
BTF3	7.32354	7.81047	-0.486934
CLIC2	2.44371	2.9301	-0.486393
GSK3A	4.17657	4.6624	-0.48583
TMEM126A	3.84456	4.33035	-0.485786
CACYBP	5.03377	5.5193	-0.48553
PIM3	4.2109	4.69625	-0.485347
PCBP1	6.90576	7.39021	-0.484451
EIF4A1	7.05818	7.54213	-0.483951
OAT	4.40683	4.89073	-0.483896
VPS26A	4.28054	4.76422	-0.483683
RPLP1	9.5084	9.99154	-0.483138
ALDOA	8.63258	9.11568	-0.483105
CDKN1B	4.96609	5.44909	-0.483004
GATA2	1.77797	2.26079	-0.482818
RARRES3	5.2483	5.7311	-0.482799
CAMK2D	4.53629	5.01899	-0.482699
CTD-2287O16.1	1.22488	1.7071	-0.482225
ATP5G3	6.83029	7.31234	-0.482049
NEDD9	5.08065	5.56258	-0.481932
RPL10	9.46919	9.95108	-0.481895
MEX3C	4.26595	4.74732	-0.481372
MAD2L2	3.9601	4.44093	-0.480824
OSM	0.658847	1.13948	-0.480634
RPL18A	9.33786	9.81782	-0.479962
RDH10	4.39146	4.87126	-0.479797
SURF4	5.55714	6.03682	-0.479687
HINT1	6.57683	7.05637	-0.479546
SERPINB1	5.07305	5.55224	-0.479192
HSP90B1	8.97061	9.44975	-0.479146
RPL37	9.71645	10.1948	-0.478301
RPL21	8.73249	9.21065	-0.478158
NDUFB11	4.67588	5.15395	-0.478067
RPS9	9.08974	9.56734	-0.477601
EEF1A1P5	1.89985	2.37684	-0.476982
UGDH	5.39364	5.87053	-0.47689
HSD17B10	4.22345	4.70034	-0.47689
SRP14	7.56796	8.04453	-0.476572
C12orf57	4.98411	5.46055	-0.476438
MED26	2.01751	2.49387	-0.476366
EEF1A1	11.7656	12.2417	-0.476025
UQCRH	6.81841	7.29411	-0.475694
CDC42SE2	4.60958	5.08526	-0.475688
SCAMP1	3.60757	4.08325	-0.475675
RN7SKP150	0.434358	0.909951	-0.475593
MAP2K3	3.97293	4.44843	-0.475495
PPP1CB	5.84257	6.31788	-0.475315
GRPEL1	3.50224	3.97724	-0.475006
GNAI3	2.47387	2.94878	-0.474915
SLC25A44	4.30803	4.78276	-0.474731
UBE2D2	4.16727	4.64192	-0.474651
B4GALT5	4.60237	5.07698	-0.474609
RPS8	9.72365	10.1979	-0.474297
RP11-489E7.4	0.377004	0.851028	-0.474024
CNOT7	3.96656	4.44057	-0.474008
ACSL3	5.25572	5.72919	-0.473467
TYW3	3.36528	3.83847	-0.473189
NR1D2	3.91653	4.38964	-0.473111
SSR4	7.96687	8.43928	-0.472416
PAFAH1B1	5.76525	6.23729	-0.472039
ATF4	7.17853	7.65037	-0.471843
LINC00936	0.706882	1.17862	-0.471735
RP11-589C21.6	0.228201	0.699322	-0.471121
TMED7	5.1205	5.59148	-0.470973
TFAM	3.21183	3.68261	-0.470781
BST2	4.97849	5.44834	-0.469848
RP11-350N15.6	1.05556	1.52537	-0.469818
YBX1	8.55569	9.02539	-0.469695
TRAPPC2B	2.71655	3.18605	-0.469501
HSCB	2.94729	3.41673	-0.469444
SUMO2	6.36034	6.82937	-0.469034
RPL13A	10.518	10.9869	-0.46897
HSD17B11	4.31165	4.78019	-0.46854
NPM1	8.99536	9.46367	-0.468309
TCP1	6.24267	6.71037	-0.467703
MANF	5.21168	5.6786	-0.46692
PSMB2	5.34151	5.80825	-0.466744
GNA13	4.73131	5.19798	-0.466669
VIMP	5.28135	5.74667	-0.465315
C16orf72	4.49664	4.96164	-0.464995
EIF4E3	2.59969	3.06354	-0.463853
TXNDC5	5.33543	5.79916	-0.463726
RP4-673M15.1	0.447559	0.910864	-0.463305
PDCL3	4.16482	4.6275	-0.462673
ARL4C	4.57957	5.04214	-0.46257
UBE2J1	4.26519	4.72666	-0.461464
SLC35B2	4.50197	4.9634	-0.461432
MORF4L1	6.7462	7.20729	-0.461086
CTD-2358C21.5	0.380704	0.84155	-0.460846
SS18L2	3.65707	4.11756	-0.460495
RPL21P119	0.927985	1.38829	-0.460304
NR1H2	3.79245	4.25261	-0.46016
ACTG1	9.7214	10.1815	-0.460101
NDUFS4	4.50502	4.96483	-0.459815
CASP3	4.22696	4.68645	-0.459489
PPP2CA	4.67152	5.1308	-0.459279
COPS3	4.47279	4.93189	-0.459091
RP11-49K24.6	0.633226	1.09222	-0.458994
CCDC47	5.98513	6.44384	-0.458709
RAB8A	4.4946	4.9532	-0.458609
ARL2BP	4.64143	5.09997	-0.458542
TUBA1A	6.09228	6.55069	-0.45841
WBP11	4.83385	5.29203	-0.458185
GAR1	3.45332	3.9114	-0.458082
OAZ1	7.27433	7.73235	-0.458017
CTA-29F11.1	3.57898	4.03673	-0.457756
EIF3L	7.16208	7.61981	-0.457733
ITPRIP	3.41225	3.86966	-0.457415
SEC11A	6.6355	7.09247	-0.456974
DDX21	4.44755	4.90442	-0.456874
BAG1	5.49661	5.95332	-0.456711
CTNNB1	6.90026	7.35684	-0.456576
TMEM184C	3.59601	4.05254	-0.456536
CHRAC1	4.62887	5.0854	-0.456533
RTN4	6.23883	6.69529	-0.456465
NUDT15	2.78564	3.24187	-0.456231
TEN1	2.13882	2.59477	-0.455953
RP11-589M4.1	1.23029	1.68591	-0.455612
TMBIM1	5.74463	6.20006	-0.455422
MSX1	0.407264	0.862343	-0.45508
ZNF597	1.7534	2.20847	-0.455071
PPM1D	2.69327	3.14798	-0.454711
NDUFB2	6.31725	6.77188	-0.454627
RRM2B	2.90861	3.36295	-0.454341
AC144652.1	0.995265	1.44958	-0.454313
AFF4	6.02475	6.47905	-0.454299
HACD2	3.94147	4.39568	-0.454214
PSMD8	5.53075	5.98423	-0.453476
PHLDA2	3.04472	3.49814	-0.453419
RHOA	8.42154	8.87481	-0.45327
IL10	0.682215	1.13543	-0.453215
HMCES	4.05806	4.51113	-0.453071
RAD21	5.92119	6.37395	-0.452758
RP11-474G23.2	0.432642	0.885275	-0.452633
LINC00641	2.47998	2.93256	-0.452579
DAZAP2	7.33632	7.78889	-0.452573
EIF2AK3	3.8073	4.25972	-0.452422
PSME3	5.37102	5.8232	-0.452174
HSPA1L	1.29739	1.74947	-0.452084
CCNG1	4.11522	4.56728	-0.45206
MAGEH1	2.79118	3.24301	-0.451832
BLOC1S4	2.41793	2.86949	-0.451556
SPSB2	2.65552	3.10699	-0.451465
ATP5F1	6.54894	7.00039	-0.451454
MTCH2	4.92095	5.37205	-0.451104
LIN7C	3.96346	4.4145	-0.451045
RPS17	8.17778	8.62816	-0.450372
PMVK	3.62693	4.07681	-0.449876
NFKBID	2.22556	2.67518	-0.449618
GPN3	3.11792	3.56731	-0.449383
BCL3	5.0356	5.48358	-0.447984
NAPA-AS1	0.772328	1.21986	-0.447531
RNF24	3.53875	3.98618	-0.447429
H2AFV	6.29219	6.73961	-0.447419
RAP2B	4.79997	5.2472	-0.447235
CFL2	3.09552	3.54231	-0.446788
EEF1A1P6	1.96949	2.41512	-0.445625
CYLD	4.30781	4.75284	-0.445029
RNF122	1.3562	1.80104	-0.444839
TPRG1L	4.08304	4.52721	-0.444169
RPS15	9.77085	10.2149	-0.44407
ELOVL5	4.87027	5.31431	-0.444041
IGBP1	4.91159	5.35545	-0.443858
TP53BP2	4.94234	5.38614	-0.443802
SEPHS2	4.79203	5.2358	-0.443771
RP11-54O7.17	0.165874	0.609626	-0.443751
GORASP2	5.95955	6.40322	-0.443666
SLC25A3	7.65236	8.09597	-0.443606
CTBS	3.69595	4.13952	-0.443573
RP1-292L20.3	0.359752	0.803227	-0.443475
RAB9A	3.98318	4.42634	-0.443159
C9orf85	2.95862	3.40169	-0.443071
SERINC3	6.06374	6.50656	-0.442821
FAM210A	3.3159	3.75778	-0.441878
PDIA3	7.30101	7.74277	-0.441767
HLA-E	7.10173	7.54277	-0.441041
MYL12A	8.06335	8.50412	-0.440769
TUBB4B	6.40474	6.84549	-0.440746
EDEM1	4.54639	4.98713	-0.440735
GOLGA7	5.08796	5.52864	-0.440679
RPL39	8.88925	9.32986	-0.440608
YWHAG	5.87401	6.31459	-0.440579
RAP1B	5.69142	6.13153	-0.44011
FTH1	10.9768	11.4168	-0.439981
RPS16	9.94662	10.3864	-0.43981
BOLA3	3.2887	3.72849	-0.439794
FAM46A	3.33363	3.77333	-0.439704
AHSA1	5.468	5.90769	-0.439688
SLC20A1	5.58704	6.02658	-0.43954
LSM1	4.04955	4.48908	-0.439527
TPMT	2.81441	3.25391	-0.439495
TMEM167B	3.64938	4.08865	-0.439275
HYOU1	5.1399	5.57914	-0.439243
ARCN1	6.44936	6.88857	-0.439212
GTF2A1	4.52058	4.95919	-0.438609
RPLP2	10.3954	10.8338	-0.438489
PTPN1	4.12439	4.56237	-0.437978
AC005523.2	2.524	2.96191	-0.437908
ULBP2	1.74505	2.18291	-0.437863
SPOPL	3.96162	4.39931	-0.437688
CDKN2D	2.91544	3.35273	-0.43729
SNHG15	4.50203	4.93894	-0.436906
CUTA	6.14636	6.58304	-0.43668
ACTR2	6.28236	6.71885	-0.436488
S1PR2	2.43267	2.86901	-0.436332
DCUN1D3	3.11075	3.54704	-0.436291
SF3B4	4.00779	4.4438	-0.436008
HLA-A	8.08423	8.51958	-0.435352
PPP2CB	4.63808	5.0734	-0.435326
TVP23C-CDRT4	0.785407	1.22043	-0.435021
COX5A	6.42639	6.86133	-0.434936
RP3-508I15.18	3.82569	4.26046	-0.434777
FAM3C2	0.610179	1.04494	-0.434756
EIF2S1	5.2844	5.71885	-0.434451
CCDC85B	2.53359	2.96796	-0.434372
SERTAD3	2.96274	3.39684	-0.434102
TCF7	2.64744	3.08122	-0.433771
MRPL42	4.27253	4.70621	-0.433678
CSF1	3.25704	3.69055	-0.433514
NR3C1	4.5127	4.94618	-0.433477
GRSF1	4.96065	5.39412	-0.433467
NDUFS1	4.6036	5.03638	-0.432776
RAB11FIP1	4.96195	5.39464	-0.432685
GINM1	3.99402	4.42656	-0.432541
HERPUD2	4.40254	4.83496	-0.432413
TMEM127	4.78062	5.21235	-0.431727
CTSS	5.40634	5.83792	-0.43158
FCF1	3.19774	3.62917	-0.431425
SPRY2	3.42772	3.85882	-0.431102
KCMF1	4.71199	5.14309	-0.431098
ULBP1	0.834542	1.26545	-0.430903
ALKBH7	3.59508	4.02478	-0.429703
RP11-359K18.4	0.856826	1.28624	-0.429413
EIF4G2	8.34087	8.77021	-0.429339
ZNF281	3.86903	4.29801	-0.428981
UQCRB	6.00899	6.43762	-0.428627
CDC42EP3	3.77123	4.19939	-0.428163
RELB	2.38341	2.81142	-0.428005
UBL3	3.49258	3.92052	-0.427946
IL10RB	3.81516	4.24293	-0.427767
DNASE2	3.1938	3.62105	-0.427248
KBTBD2	4.33999	4.76718	-0.427194
EI24	4.83599	5.26308	-0.427087
PIGP	2.69013	3.11717	-0.427048
SDHB	4.92245	5.34946	-0.427016
SOX4	4.11994	4.54647	-0.426529
AP2B1	5.79255	6.21902	-0.426462
SNRPD2	6.55184	6.97814	-0.426301
CHP1	6.27995	6.70608	-0.426133
RP11-111M22.3	2.07503	2.50063	-0.425605
SCAMP2	6.31852	6.744	-0.425481
UBE2B	4.85667	5.28197	-0.425301
MAP3K2	4.34364	4.76884	-0.425197
FAM60BP	1.22599	1.65076	-0.424766
UBXN2A	2.59123	3.01593	-0.424698
GAS5-AS1	1.58937	2.01406	-0.424689
PLEKHB2	4.49251	4.91719	-0.42468
FLJ13224	0.428681	0.853162	-0.424481
TMED9	4.78609	5.2102	-0.424112
SCARNA7	1.82855	2.2524	-0.423853
RPS5	8.74337	9.16692	-0.423549
CPEB2	2.82091	3.24445	-0.423532
GPN1	4.23491	4.65838	-0.423475
FKBP4	5.09153	5.51486	-0.423335
PRMT9	2.68933	3.11264	-0.423314
FOXC1	1.28268	1.70571	-0.423039
NANOS1	0.825508	1.24814	-0.422636
MYCL	2.25578	2.67832	-0.422541
ELP5	3.95731	4.37962	-0.422316
LINC01136	0.884654	1.30651	-0.421857
TPT1	11.9996	12.4214	-0.421765
PTP4A2	6.82685	7.2481	-0.421252
MPV17L2	3.29117	3.7124	-0.421233
RPL5	9.76359	10.1846	-0.421051
DUSP6	5.57704	5.99785	-0.420812
ZBTB33	3.51584	3.93601	-0.420173
RPL27	9.42444	9.84436	-0.419924
CEBPD	4.70619	5.12602	-0.419835
PGAM1	6.38906	6.80865	-0.419589
LAMP3	3.49552	3.9148	-0.419274
SUMO1	5.335	5.75423	-0.419231
CTC-518P12.6	0.2339	0.652552	-0.418652
CCT4	5.55789	5.9763	-0.418412
ARL6IP5	4.9468	5.36486	-0.418065
MRPL54	3.21627	3.63421	-0.417938
NXT1	3.39122	3.80902	-0.417792
XPC	4.92368	5.3413	-0.417618
RNF38	4.68246	5.09959	-0.417135
ENO1	7.93638	8.3535	-0.417119
NAF1	3.37418	3.79107	-0.416885
RP11-126O1.5	0.43402	0.850898	-0.416878
CALR	8.13879	8.5553	-0.416513
CCDC167	3.61104	4.02743	-0.416393
SMU1	3.35336	3.76971	-0.416347
ATL3	4.33312	4.74925	-0.416128
STX11	2.25876	2.67445	-0.415687
LRRC75A-AS1	7.38384	7.79937	-0.415526
TMEM14A	4.88877	5.30429	-0.41552
MMADHC	5.12891	5.54443	-0.415517
CSDE1	7.68626	8.1017	-0.415448
RFC1	4.33419	4.74915	-0.414954
GHITM	4.84195	5.25688	-0.414929
EZR	7.2837	7.69857	-0.414872
CTD-2256P15.2	1.43927	1.85408	-0.414805
TUBA1C	7.35734	7.77183	-0.41449
C1QBP	5.2808	5.69516	-0.414361
LONRF3	1.76985	2.18419	-0.41434
RPL24	9.22577	9.64003	-0.414258
CDKN1C	2.28853	2.70241	-0.413876
TMEM109	5.14947	5.56293	-0.413463
SKIL	5.66015	6.07345	-0.413301
RAB30	2.99611	3.40916	-0.413042
DNAJB11	5.76355	6.17629	-0.412748
TERF2IP	5.25828	5.67075	-0.412465
ALDH2	4.76427	5.17634	-0.412062
CAPZA2	5.00784	5.41982	-0.411985
SNHG6	5.0599	5.4713	-0.411401
SRF	4.02775	4.43859	-0.410838
LRG1	1.94848	2.35928	-0.410803
OTUB2	1.01303	1.42382	-0.410794
IFI6	5.82746	6.23818	-0.410721
COX16	3.76997	4.18064	-0.410665
RP11-45P15.4	0.899523	1.31002	-0.410498
HSD17B12	5.41435	5.82445	-0.410094
SERPINB9	2.90044	3.30987	-0.409429
TSC22D1	5.37399	5.7831	-0.409109
DPPA5P4	0.126984	0.535928	-0.408944
RP2	2.56025	2.96916	-0.408913
RPS20	9.99362	10.4025	-0.408882
MRPS28	4.3222	4.73094	-0.408736
THAP9-AS1	4.97682	5.38524	-0.40842
RAN	7.53224	7.94047	-0.408229
DDX6	5.87248	6.28068	-0.408205
MFSD9	2.18144	2.58959	-0.408147
SOD1	6.51051	6.91781	-0.407305
SMNDC1	4.04173	4.44874	-0.407011
RSBN1	3.59477	4.00171	-0.406939
CTA-384D8.34	2.02456	2.43141	-0.406852
HSD17B4	6.47141	6.8782	-0.406786
SAR1A	4.95864	5.36526	-0.406614
RP11-288K12.1	1.31231	1.71864	-0.406334
GNB2L1	8.68877	9.09444	-0.405672
FBXO7	5.46294	5.86856	-0.405618
SMAD4	4.77217	5.17772	-0.405551
RP11-85A1.3	0.553775	0.959293	-0.405518
MSMO1	4.5678	4.9732	-0.405402
DCP1A	3.93532	4.34064	-0.405323
CTD-2270P14.2	1.23594	1.64116	-0.405216
UBE2Q2P6	8.71371	9.11885	-0.405144
AC007041.2	0.205164	0.610162	-0.404997
RP11-468E2.1	2.38911	2.79411	-0.404992
MOB3A	4.096	4.50086	-0.404866
NFE2L2	6.95152	7.35635	-0.404827
RPL17	9.38974	9.79434	-0.404601
BCOR	4.2013	4.60577	-0.404463
RP11-395L14.17	0.255704	0.660137	-0.404433
NRBF2	3.75126	4.1554	-0.404142
ISCA1	3.90981	4.31388	-0.404067
AQP3	5.75677	6.16081	-0.404045
LDHB	7.75628	8.16029	-0.404009
NDNL2	2.2956	2.69948	-0.403874
LL22NC03-80A10.6	3.5126	3.91637	-0.403769
PIM1	4.10844	4.51119	-0.402744
LINC00694	0.215288	0.617998	-0.402711
ATP6AP2	5.02994	5.43255	-0.402611
HIGD1A	5.13018	5.53269	-0.402515
RP11-425D10.10	0.380785	0.783282	-0.402497
PRCP	5.20839	5.6105	-0.40211
RANBP2	5.08615	5.48801	-0.401851
SLC7A5P1	0.795333	1.19692	-0.401586
HIST2H4B	3.42323	3.82473	-0.401502
CNP	4.02105	4.42255	-0.401498
EIF1B	3.71563	4.11705	-0.401419
SEPP1	5.64107	6.04249	-0.401414
PPT1	5.24223	5.64344	-0.40121
TAF7	5.25051	5.65143	-0.400919
CCDC28A	3.89607	4.29657	-0.4005
C9orf64	2.78367	3.18402	-0.40035
PLP2	7.05151	7.45146	-0.399952
MPC2	4.25781	4.65773	-0.39992
PSAP	8.64511	9.04496	-0.399848
MTPN	5.17462	5.57435	-0.399729
RNU2-63P	0.11359	0.513189	-0.399599
AFMID	3.79015	4.18908	-0.398923
PLIN2	5.26996	5.66885	-0.398894
SCP2	6.54144	6.93979	-0.398355
LRP10	4.62556	5.02379	-0.398238
SUCLG2	4.274	4.67214	-0.398144
VAMP7	3.94931	4.34736	-0.398048
CYR61	5.11379	5.51184	-0.398044
ARF6	4.65016	5.04792	-0.397759
EIF3E	7.28934	7.68692	-0.397577
RCHY1	2.9434	3.34057	-0.397174
RP11-1182P23.5	0.143078	0.540226	-0.397148
GSK3B	4.89394	5.29069	-0.396756
SAV1	4.17278	4.56952	-0.39674
C2CD4B	0.872872	1.26933	-0.396453
EEF2	8.41545	8.81163	-0.396182
BCL7B	4.21695	4.61267	-0.395725
NUDCD2	2.85819	3.2539	-0.395707
ILF2	6.36048	6.75613	-0.395647
LYSMD3	2.58052	2.97612	-0.395601
GTPBP1	4.2124	4.60794	-0.395546
RPL38	8.95393	9.34945	-0.395518
TAGLN2	7.38938	7.78484	-0.395456
ATP6V1A	5.02407	5.41931	-0.395241
CLINT1	6.23476	6.62981	-0.395055
TMEM173	4.58316	4.97812	-0.394951
RP11-178L8.3	0.335896	0.730726	-0.39483
ABL2	3.7303	4.12506	-0.394767
SERTAD2	4.68526	5.0795	-0.394245
MOB1A	5.72757	6.12159	-0.394022
SLC35A4	4.1098	4.50342	-0.393619
RP11-350N15.5	0.574053	0.967655	-0.393603
TRMT112	6.34568	6.73888	-0.393198
ZMYM6NB	4.33047	4.72346	-0.392991
SSB	5.03211	5.42485	-0.392741
RP11-449H3.3	3.60016	3.99276	-0.3926
HIPK3	5.61026	6.00226	-0.391997
METAP2	5.43031	5.82193	-0.391622
MPDU1	4.33586	4.72741	-0.391545
PITHD1	4.84053	5.23138	-0.390857
SF3B6	5.58415	5.97476	-0.390607
FAM177A1	4.99859	5.38895	-0.390362
RPS10	9.38168	9.77191	-0.390229
ATG101	3.83075	4.22084	-0.390088
NF2	3.20777	3.59777	-0.389995
PITPNA-AS1	1.74825	2.13758	-0.389326
DUSP7	3.89489	4.28411	-0.389225
RPL32	8.50081	8.89002	-0.389212
SEC62	5.91471	6.3039	-0.389195
POLR3D	3.02928	3.41808	-0.388805
CDIPT	5.34304	5.7318	-0.388768
REST	4.33249	4.7212	-0.388708
RP11-126O1.4	0.575692	0.964312	-0.38862
ZCRB1	4.3183	4.7065	-0.388202
RPL22L1	4.29256	4.68041	-0.387859
NMB	2.31675	2.70442	-0.387673
CMTM6	4.23157	4.61907	-0.387501
ERP29	5.78205	6.16954	-0.387486
ZNF639	4.0744	4.46188	-0.38748
CHMP4B	5.10786	5.49527	-0.387414
HLA-C	7.52031	7.90766	-0.387354
RNA5SP429	0.116076	0.503357	-0.387281
NEDD8	6.14727	6.53381	-0.386541
TMBIM4	5.32783	5.71415	-0.38632
ATF6	4.34081	4.72709	-0.386276
TMED2	6.69207	7.07803	-0.385965
PPIA	10.0226	10.4084	-0.385844
SLC1A5	5.12116	5.50679	-0.385629
PSMA2	6.24167	6.62701	-0.385335
OLA1	6.62942	7.01457	-0.385145
ARPP19	5.37766	5.76272	-0.38506
CHORDC1	4.32354	4.7085	-0.384956
RP3-430N8.11	0.282111	0.666855	-0.384744
USP42	3.00717	3.39173	-0.384564
TAF11	4.03463	4.41912	-0.384487
RBM8A	6.11089	6.49532	-0.384429
MEX3D	1.18857	1.57298	-0.384406
SEC61A1	6.14736	6.53164	-0.384276
ISG20	4.41136	4.79509	-0.383727
CPEB4	4.73521	5.11877	-0.383559
THAP11	2.65139	3.03489	-0.383502
ICAM4	0.827666	1.21115	-0.383479
FBXO33	2.40518	2.78864	-0.383462
NKIRAS1	2.17661	2.56001	-0.383393
RPL31	10.2455	10.6287	-0.383227
AP001046.5	0.383473	0.766526	-0.383053
RNF220	5.07796	5.46097	-0.383015
GABARAPL1	5.15419	5.53715	-0.382951
PAK2	5.18826	5.57069	-0.382437
RP11-343H5.6	0.379515	0.761618	-0.382103
RAB21	4.86684	5.24885	-0.382009
PNO1	3.28736	3.6693	-0.38194
RCAN1	3.80139	4.18302	-0.381627
EIF2S2	5.50401	5.88535	-0.381345
GSR	4.19762	4.57857	-0.380943
RPLP0	9.29357	9.6744	-0.380828
RP11-64B16.4	0.351684	0.732346	-0.380662
MAFA	0.138607	0.518888	-0.380281
NIP7	3.39289	3.77315	-0.380263
HNRNPF	5.66679	6.04697	-0.380177
RPL17-C18orf32	2.67791	3.05776	-0.379848
RP11-386I14.4	0.0907216	0.470142	-0.37942
EXOSC6	2.7637	3.14307	-0.379369
STK16	2.06536	2.44454	-0.37918
RPA3	3.54371	3.92258	-0.378873
TMEM185B	3.47516	3.85396	-0.3788
LMBRD1	3.50417	3.88277	-0.378602
OSR2	2.1161	2.49464	-0.378535
FUCA2	4.02166	4.40019	-0.378535
BLOC1S5	2.73301	3.1113	-0.37828
PPP1R11	5.03942	5.41759	-0.378169
PRDX5	7.11919	7.49735	-0.378166
RNF138	3.16174	3.53956	-0.377821
CPD	5.09132	5.46905	-0.377735
RPS6	10.1072	10.4845	-0.377316
AP000254.8	1.17773	1.55498	-0.377255
RP13-122B23.8	0.300727	0.677921	-0.377193
MAP2K1	4.3716	4.74864	-0.377043
BEST1	2.48282	2.85972	-0.376897
SLC19A2	2.62335	3.00024	-0.376887
HNRNPA1	9.34292	9.71967	-0.376748
RNF187	3.84664	4.22324	-0.376599
HNRNPL	5.62976	6.00625	-0.376489
METTL9	5.09618	5.47252	-0.376349
MEF2D	4.53953	4.91534	-0.375812
RP11-408P14.1	0.726017	1.10154	-0.375527
COX8A	6.73835	7.11287	-0.374519
MCFD2	4.81313	5.18756	-0.374427
ATP5O	6.06896	6.44321	-0.374247
PPP3R1	3.85671	4.2309	-0.374191
UQCR11	5.77188	6.14605	-0.374174
DNAJC8	5.16829	5.54232	-0.374027
DCTPP1	3.9658	4.33944	-0.373641
SNX15	2.44224	2.81573	-0.373486
RP11-173P15.3	0.514207	0.887678	-0.373471
CD9	7.19744	7.57061	-0.373174
OPN3	2.87949	3.2526	-0.373116
CITF22-49E9.3	0.459625	0.832561	-0.372936
FAM46B	0.96342	1.33635	-0.372934
NUCB2	4.92377	5.29666	-0.372893
NDEL1	4.89023	5.26305	-0.372819
RAD23B	4.7873	5.16008	-0.372779
UCHL3	3.57086	3.94314	-0.37228
PPP6C	3.86548	4.2376	-0.372123
IL13RA1	4.85686	5.22858	-0.371717
CAPNS1	7.86531	8.23692	-0.371607
RP11-680F8.3	0.418063	0.789592	-0.371529
FAM174A	3.04259	3.41403	-0.371439
THBD	4.03299	4.40397	-0.370982
NDRG1	7.89739	8.26832	-0.370932
SNX3	4.75205	5.12288	-0.370836
HBS1L	4.50329	4.87406	-0.370772
STAG2	4.68003	5.0502	-0.370174
SF3B5	5.31671	5.6868	-0.37009
ERRFI1	6.84118	7.21126	-0.370081
HTATSF1P2	0.485805	0.855536	-0.369731
AL928654.7	0.228612	0.598273	-0.369662
RAB7A	7.53871	7.90835	-0.369642
RBM22	3.91466	4.28421	-0.369557
CSNK2A1	5.38051	5.74961	-0.369098
CAMTA1	5.26811	5.63688	-0.368775
LITAF	6.23499	6.60371	-0.368721
UNC50	4.57839	4.94698	-0.368588
FBXW11	4.19559	4.56416	-0.368575
KPNA2	4.98579	5.35415	-0.36836
HIST1H4A	0.431618	0.799936	-0.368318
RN7SL395P	0.204822	0.573012	-0.36819
WDR82	4.15822	4.5263	-0.368082
HSPA13	3.08128	3.44927	-0.36799
RP11-343C2.12	1.62837	1.99613	-0.36776
RBBP9	3.31619	3.68384	-0.367653
RABL3	3.22398	3.5915	-0.367525
RP11-20O24.4	0.791396	1.15891	-0.367515
CRK	3.6797	4.04714	-0.367446
POLR1E	3.19223	3.55918	-0.366947
ADRA2B	0.210268	0.577032	-0.366764
PSMA5	5.28998	5.65665	-0.366661
ZNF217	4.98056	5.34711	-0.366555
INTS6	4.33845	4.7049	-0.366445
STARD3NL	3.60314	3.96895	-0.36581
RN7SL76P	0.188829	0.554443	-0.365614
RALA	4.18102	4.54652	-0.365506
SLC25A26	3.15097	3.51597	-0.365004
YTHDF3	5.84733	6.21233	-0.364997
MTDH	6.2838	6.64858	-0.364778
LBH	4.18883	4.55306	-0.364227
UBE2R2	4.74493	5.10913	-0.364194
EAPP	4.44101	4.80491	-0.363899
EID1	6.32776	6.69089	-0.36313
SNRPE	4.86706	5.23009	-0.363032
PPID	4.1742	4.53678	-0.362582
SRSF9	6.15423	6.51652	-0.362292
HNRNPA1P48	3.46195	3.82334	-0.361395
CTD-2369P2.12	3.10813	3.46948	-0.361347
HIST1H3A	0.95539	1.31673	-0.361342
RPS28P7	0.301552	0.662735	-0.361183
FNIP1	3.86638	4.22727	-0.360892
LAMTOR5	6.52492	6.88581	-0.36089
TMEM263	4.46983	4.83069	-0.360858
NUB1	5.05712	5.41783	-0.360709
RP11-73E17.2	0.575342	0.935902	-0.360559
WDR47	3.10055	3.46101	-0.360464
SMARCA5	4.29093	4.65137	-0.360444
UGCG	4.64064	5.00077	-0.360126
SHFM1	6.25708	6.61712	-0.360042
MALT1	3.01834	3.37831	-0.359978
RPS25	9.62462	9.98459	-0.359973
RPS2	9.76335	10.1232	-0.359893
ACADM	4.44751	4.80696	-0.359452
EIF4B	7.36967	7.72877	-0.359107
TBCC	2.60693	2.96567	-0.358742
RPN1	6.69889	7.0575	-0.358615
RPA1	3.4827	3.84122	-0.358515
RILPL2	1.91259	2.27086	-0.358269
STARD7	5.98108	6.33902	-0.357946
STK24	5.29288	5.65078	-0.357896
CLP1	2.11776	2.4754	-0.357635
SH3GLB1	4.94113	5.29872	-0.357591
MAZ	4.2805	4.63802	-0.357519
VBP1	3.39218	3.74961	-0.357431
ICMT	4.46465	4.8218	-0.357146
SP4	2.17246	2.52949	-0.357037
HADHA	6.36615	6.72317	-0.357026
AC015971.2	2.14941	2.50616	-0.356749
CTC-444N24.7	4.4797	4.83641	-0.356709
ATP5G1P6	0.513171	0.869835	-0.356663
PINK1	4.41974	4.77614	-0.356395
TBCA	4.75979	5.11616	-0.356371
CSNK1G3	3.87618	4.23242	-0.356245
PSMD7	5.9113	6.26748	-0.356177
ATG3	5.14512	5.50128	-0.356153
NTAN1	4.14901	4.5047	-0.355696
AL022326.1	0.307743	0.663416	-0.355673
GABARAPL2	5.43132	5.78694	-0.355619
SERPINB4	1.03645	1.39188	-0.355432
RP5-940J5.6	1.28346	1.63864	-0.355176
METTL15	2.48581	2.84031	-0.354501
ATP6V0E1	7.00253	7.35666	-0.354123
NDUFA4	5.17706	5.53111	-0.354049
NRAS	4.34199	4.69592	-0.353931
FABP5	5.87272	6.22655	-0.353838
EIF3F	6.49416	6.84799	-0.353827
RP11-325P15.2	0.161647	0.515122	-0.353475
RP13-20L14.6	0.247094	0.600387	-0.353292
HIST1H4C	2.70731	3.06058	-0.353264
TMED4	5.35329	5.70593	-0.352639
CAB39	4.96377	5.31636	-0.352584
BFAR	4.74913	5.10146	-0.352325
IRGQ	3.0863	3.43848	-0.352175
ATP5A1	6.899	7.25104	-0.352047
OSTC	4.80964	5.16166	-0.352028
CCNY	4.10258	4.45443	-0.351852
MAPKAPK2	5.00791	5.35971	-0.3518
TOR4A	1.49499	1.84676	-0.351774
CNN2	5.97442	6.32589	-0.351472
RSRC2	6.1782	6.52942	-0.351224
B3GNT5	5.02801	5.3789	-0.350888
ATP6V1C1	4.23958	4.59041	-0.350833
PROSC	3.70543	4.05598	-0.350553
CLDND1	6.4871	6.83742	-0.350319
HIST1H4F	0.507786	0.857987	-0.3502
ARIH1	5.60315	5.95332	-0.350166
API5	5.16746	5.51715	-0.34969
RLIM	3.98113	4.33081	-0.349686
HS2ST1	3.11557	3.46509	-0.349517
TGFB1	3.60738	3.9568	-0.349419
SUGT1	3.8266	4.1758	-0.349198
RP11-685M7.5	0.425776	0.774963	-0.349187
C22orf23	0.46451	0.813606	-0.349097
ITPKC	3.10674	3.4557	-0.348961
GNAS	9.86208	10.2109	-0.34877
UBAP1	4.88386	5.23246	-0.34859
YBX3	7.55983	7.90775	-0.347918
PQLC3	3.2939	3.64165	-0.347752
PTBP3	5.83581	6.18319	-0.34738
EIF4H	6.7376	7.08484	-0.347248
ZNF296	1.33015	1.67705	-0.346898
PRPF18	4.17332	4.51998	-0.34666
RSL24D1	4.10682	4.4534	-0.346585
H1FX	4.04948	4.39601	-0.34653
PDIA4	5.948	6.2944	-0.346397
ELL2	5.2836	5.6298	-0.346201
TMEM192	2.50349	2.84949	-0.346008
QKI	5.63085	5.97648	-0.345626
ABI1	4.95902	5.30398	-0.344956
RPL12	9.49536	9.84021	-0.344848
PYURF	3.55646	3.90042	-0.343957
GABARAP	7.34167	7.68561	-0.343943
RP11-54C4.3	0.632569	0.976479	-0.343909
CREG1	5.97739	6.32129	-0.343898
SHOC2	5.47518	5.81883	-0.343649
BEX2	3.479	3.82223	-0.343227
LAMTOR3	3.65335	3.99653	-0.343182
HNRNPH2	5.17013	5.51313	-0.343002
FGG	1.88637	2.22927	-0.342899
ESYT2	5.73628	6.0791	-0.342815
TMF1	4.75637	5.09915	-0.342782
HIGD2A	5.84585	6.18862	-0.342773
CCNC	4.85235	5.19463	-0.342276
DNLZ	1.97759	2.31909	-0.341507
TOR1B	3.39052	3.73202	-0.341499
DBR1	3.18899	3.53035	-0.341361
USP37	3.28327	3.62458	-0.34131
AC093673.5	2.17429	2.51526	-0.340974
VPS4B	4.79488	5.13568	-0.3408
SMDT1	4.68039	5.02108	-0.340692
TFG	6.32261	6.66312	-0.34051
CNDP2	6.03135	6.37151	-0.340161
SLC30A9	4.67459	5.01452	-0.339929
FKBP5	5.22895	5.56884	-0.339885
NUS1	3.69977	4.0396	-0.339831
RBM3	6.49772	6.83751	-0.339796
VAMP3	5.7512	6.0909	-0.339708
EHD4	3.73163	4.0712	-0.339579
RP11-96K19.5	0.720213	1.05929	-0.339073
SERBP1	7.48448	7.82298	-0.338498
HNRNPU	7.91642	8.25468	-0.338259
RPL6P27	1.24406	1.5823	-0.338238
AC005593.2	0.571477	0.90967	-0.338194
PSMD10	4.55173	4.88993	-0.338191
EIF3K	6.72547	7.06352	-0.33805
UQCRFS1	3.53587	3.87385	-0.337981
FRAT1	1.7057	2.04361	-0.337902
CLIC1	7.62548	7.96334	-0.337864
SAE1	4.5646	4.90233	-0.337724
RHEB	5.77862	6.11628	-0.337668
AFTPH	5.34893	5.6865	-0.33757
TOP2B	5.50172	5.83926	-0.337539
STT3B	4.93715	5.27467	-0.337523
ZNF830	3.07398	3.41144	-0.337463
C16orf87	2.58766	2.92507	-0.337409
RAB5A	4.36159	4.69887	-0.337278
ACTB	11.4945	11.8315	-0.337003
SIAH2-AS1	0.43207	0.769065	-0.336995
ATP5B	7.96532	8.3017	-0.336382
RNU6-509P	0.251056	0.587279	-0.336223
UBE2E2	3.18807	3.524	-0.335933
RPL6	9.94876	10.2847	-0.335899
PSMD12	5.38098	5.71672	-0.335749
PCBP2	7.78706	8.12263	-0.335564
MRFAP1L1	5.19303	5.52802	-0.334998
RRAGA	5.44762	5.78245	-0.334833
TOR1AIP1	4.70429	5.03897	-0.334679
FBXO8	3.02303	3.35735	-0.334319
NDUFC2	5.04337	5.37747	-0.334109
DBT	2.57725	2.91124	-0.333994
RAB3A	1.4476	1.78133	-0.333728
RP11-1148L6.5	2.99898	3.33205	-0.333071
RP11-337C18.10	0.736343	1.06919	-0.332846
C1GALT1C1	2.54456	2.87724	-0.332683
CHCHD7	4.72393	5.05647	-0.332539
KPNA4	4.59359	4.92609	-0.332491
SDHD	5.0186	5.35105	-0.332452
PPP3CC	3.63734	3.96961	-0.332262
NDUFA12	5.24693	5.57913	-0.332197
FUNDC2	5.51133	5.8432	-0.331863
USPL1	3.53997	3.87183	-0.33186
EFCAB14	5.80172	6.13349	-0.331777
CCNK	5.38823	5.7198	-0.33157
KCNQ1OT1_5	0.0833062	0.414845	-0.331539
NAA20	4.385	4.7165	-0.331502
VDAC2	6.83249	7.16373	-0.331247
ARPC2	7.80674	8.13777	-0.331032
RP4-781K5.2	0.378954	0.709934	-0.33098
C11orf73	4.02433	4.35518	-0.330846
RBM18	2.86539	3.19623	-0.330839
RNU4-51P	0.0989237	0.429643	-0.33072
SGMS2	3.35708	3.68778	-0.330703
GBE1	3.78491	4.11547	-0.330562
TM2D2	4.29713	4.62746	-0.330331
NDUFS5	6.14079	6.47093	-0.330145
NDUFA8	4.68844	5.01851	-0.330064
SNORA2	0.444089	0.773864	-0.329775
AC079630.4	0.882659	1.21221	-0.329552
RIPK1	4.33978	4.66929	-0.329511
PPP1CC	6.03462	6.36397	-0.329347
ISY1	3.65508	3.9843	-0.329221
GNG5	5.89639	6.22532	-0.328935
DIAPH1	4.86285	5.19174	-0.32889
TMEM189-UBE2V1	1.2869	1.61571	-0.328807
PDHB	4.90164	5.23036	-0.328719
COX7A2L	5.21235	5.5408	-0.328445
ZSWIM6	3.68996	4.01832	-0.328359
BRE	4.46784	4.79618	-0.328339
ALDH9A1	4.76914	5.09747	-0.328329
POLR2F	5.66298	5.99113	-0.328153
CPPED1	2.4128	2.74052	-0.32772
RP11-383F6.1	1.43249	1.76016	-0.327668
SAP18	5.52139	5.84895	-0.327556
EMD	4.02967	4.35699	-0.327312
VPS37B	3.5414	3.86869	-0.32729
RNF223	0.592107	0.919394	-0.327287
NEDD1	2.88385	3.21075	-0.326896
SLC25A32	3.09425	3.42108	-0.326831
CDC73	4.59691	4.92371	-0.326798
LAPTM4A	7.02466	7.35143	-0.32677
SYNCRIP	5.51221	5.83894	-0.326735
ERF	4.23556	4.56218	-0.326613
GMPPB	2.3713	2.69782	-0.326526
CCPG1	4.39469	4.72083	-0.326144
PKMP3	0.557573	0.883155	-0.325582
ZDHHC18	3.22769	3.55315	-0.325455
PJA2	5.10176	5.42721	-0.325452
ITFG1	4.87144	5.19684	-0.325402
RP11-271K21.12	0.0683282	0.393688	-0.32536
SRP72	5.55778	5.88259	-0.324808
RP11-519G16.5	0.705324	1.03005	-0.324729
PIK3R1	4.56814	4.89274	-0.324593
PPIL1	3.38854	3.71302	-0.324473
ZSWIM4	2.01672	2.34073	-0.324014
ZC3H15	5.51911	5.84304	-0.323934
RPL14	8.82931	9.153	-0.323693
AC024937.2	0.0836677	0.407104	-0.323436
TOMM20	6.02598	6.34925	-0.323272
CCND3	4.78499	5.1082	-0.323213
MT-TC	2.25365	2.57666	-0.323007
RRAGC	3.93301	4.25599	-0.322981
CASC4	5.32213	5.6451	-0.32297
ALG5	4.41011	4.73292	-0.32281
PABPC4	6.30114	6.62354	-0.322398
ZNF672	2.7707	3.09287	-0.322169
MRPS10	4.13245	4.45461	-0.322155
FZD8	1.18753	1.50956	-0.322029
DCUN1D5	3.10006	3.42197	-0.321911
ID4	1.54651	1.86836	-0.321849
CXCL16	4.82295	5.14478	-0.321829
RPL23AP8	0.000446327	0.322106	-0.32166
PPIAP22	0.962882	1.28403	-0.321145
RP11-1148L6.9	0.549407	0.870539	-0.321132
C11orf58	5.53562	5.8565	-0.320885
ZNF28	3.38227	3.70273	-0.32046
SMIM19	4.18726	4.50759	-0.320329
CEBPZ	4.63683	4.95697	-0.320141
LINC01420	3.93071	4.25062	-0.319908
GTF2E2	3.70958	4.02935	-0.319768
FGFR1OP2	4.39445	4.71418	-0.319727
RMND1	2.74779	3.06746	-0.319675
SPTSSA	4.13079	4.45022	-0.319428
ATP6V1D	5.10209	5.42133	-0.319246
ARL3	2.67729	2.99652	-0.319225
RCAN3	4.0577	4.37678	-0.31908
NENF	4.43386	4.75261	-0.318748
RP11-473M20.16	0.183127	0.501832	-0.318705
CEP68	3.63414	3.95262	-0.318477
SERP1	5.7094	6.02785	-0.318456
IRF2BPL	2.49862	2.81689	-0.31827
NONO	6.88097	7.19923	-0.318252
HIC2	1.66885	1.9871	-0.318247
CTD-2659N19.9	0.556748	0.874891	-0.318143
HDAC2	5.08285	5.40095	-0.318102
CTC-332L22.1	0.0555728	0.373359	-0.317786
FAM65C	1.29359	1.61136	-0.317769
NFKBIB	2.6282	2.94578	-0.31758
RP11-156K23.3	0.790622	1.10818	-0.317563
HSBP1	4.71564	5.03312	-0.31748
PER2	3.88158	4.19892	-0.31734
PYCARD-AS1	0.253238	0.570398	-0.31716
TXN	6.48669	6.80377	-0.317071
DYNLT3	4.25359	4.57053	-0.316942
SAP30	2.10153	2.41842	-0.316889
CCNYL1	3.98619	4.30307	-0.316881
SCARB2	5.667	5.98385	-0.316846
RAB6A	6.52713	6.84382	-0.316686
TICAM1	3.63302	3.94962	-0.316595
RP11-543P15.1	0.413256	0.729754	-0.316498
MXI1	4.45389	4.77032	-0.316427
YWHAE	7.47075	7.7871	-0.316351
FOPNL	3.86044	4.17655	-0.316105
CCSER2	5.32824	5.64422	-0.315981
ABCE1	5.20919	5.52487	-0.315678
RP11-568N6.1	0.422018	0.737626	-0.315609
HSPA4	5.94717	6.26271	-0.315542
HCFC1	4.48528	4.8005	-0.31522
RTFDC1	5.09764	5.41276	-0.315118
POLE4	4.70455	5.01963	-0.315076
SSR2	6.90639	7.22122	-0.314832
DDX18	5.85151	6.16618	-0.314673
PRNP	4.84521	5.15963	-0.314415
DUSP16	3.94665	4.26103	-0.314376
FAF1	4.70065	5.01494	-0.314283
SOAT1	4.08822	4.40245	-0.314229
ABRACL	4.282	4.5962	-0.314194
CDC42EP4	4.25571	4.56984	-0.314133
FOXD1-AS1	0.465333	0.779117	-0.313783
RP11-196B3.1	0.24096	0.554602	-0.313642
NDUFAF1	2.86157	3.17482	-0.313244
PDE6D	4.09288	4.40595	-0.313074
BTG3	4.53532	4.84824	-0.312922
TRMT10C	3.09979	3.41271	-0.31292
ERO1LB	1.99542	2.3083	-0.312877
RNF6	3.692	4.00482	-0.312816
DENND6A	3.32126	3.63395	-0.312689
MED30	3.10205	3.41442	-0.312363
HIST1H2BJ	2.15382	2.46601	-0.312195
ADNP2	3.5115	3.82353	-0.312031
TMEM30A	4.6307	4.94268	-0.311978
DCTN6	4.0823	4.39393	-0.311626
KDELR1	6.11971	6.43125	-0.311544
PRKAR2A	2.9857	3.29705	-0.311353
FYTTD1	4.2978	4.60882	-0.311021
PTPMT1	4.46062	4.77148	-0.310868
LAP3	5.19612	5.50689	-0.310765
CDK16	5.37298	5.68363	-0.310649
RPL36A	8.09165	8.402	-0.310343
SRA1	3.28546	3.59578	-0.310317
RP11-775C24.5	1.43693	1.74668	-0.309758
PPIL4	3.73422	4.0437	-0.309479
RP1-151F17.1	1.12294	1.43226	-0.309316
ZBED1	3.21995	3.52916	-0.309218
ZDHHC24	2.63446	2.94363	-0.309173
NDUFS7	3.93118	4.24012	-0.308947
DIS3	4.02411	4.33275	-0.308639
ST13	7.02911	7.33765	-0.308539
RP11-46H11.12	0.365319	0.673851	-0.308531
NXT2	2.86254	3.17091	-0.308375
STX5	3.40731	3.71569	-0.308372
IER3IP1	2.46939	2.77764	-0.30825
PGRMC1	5.22748	5.53563	-0.308152
AF213884.2	0.173561	0.481701	-0.30814
COX7A2	5.43476	5.74271	-0.307948
RP11-248J18.2	2.30055	2.60838	-0.307826
UBAC2	4.24561	4.55343	-0.307817
RGAG4	1.16816	1.47596	-0.307799
COL4A3BP	4.18828	4.49605	-0.307773
TMX1	4.13118	4.43893	-0.307747
PGM2L1	2.81781	3.12545	-0.307642
TMEM184B	4.66604	4.97347	-0.307427
PDP1	3.8934	4.20079	-0.307393
AC114730.2	0.0638326	0.371014	-0.307182
RP11-51J9.5	1.05929	1.36625	-0.306964
BAK1	3.24879	3.55562	-0.30683
MRPS24	5.67556	5.98223	-0.306668
PIGK	2.64868	2.95534	-0.306662
RPS27L	5.32404	5.63053	-0.306489
WDR36	3.85402	4.16046	-0.306438
TMOD3	4.75524	5.06095	-0.305713
GGCX	3.94742	4.25297	-0.305549
ZNF148	4.77243	5.07792	-0.305494
HNRNPC	7.69564	8.00111	-0.30547
C6orf48	6.88549	7.19084	-0.305352
RN7SL230P	0.605987	0.91126	-0.305274
ASXL2	4.64619	4.95145	-0.305264
LAMP2	6.15504	6.46026	-0.305216
CTD-2538C1.2	0.648185	0.953318	-0.305133
CNST	3.85758	4.16264	-0.305068
U91328.2	0.279272	0.584291	-0.305019
GPBP1	5.59267	5.8975	-0.304833
TPM3	8.40068	8.70545	-0.304764
MTA2	4.68203	4.98668	-0.304647
BLVRA	5.1195	5.42381	-0.30431
LRRC59	4.90848	5.21272	-0.30424
LUC7L2	0.979041	1.28301	-0.303969
CH507-513H4.6	15.649	15.9529	-0.303897
RP11-295B17.6	0.71423	1.01812	-0.303887
TLK1	5.12464	5.42818	-0.303543
NACA	9.45673	9.76024	-0.303507
SNX2	5.46676	5.76948	-0.302725
LRRC47	2.99429	3.29654	-0.302248
PRELID1	5.25838	5.5605	-0.302117
EIF1AX	3.9431	4.24517	-0.302066
GLTP	4.45409	4.75605	-0.301955
NCL	8.75216	9.05404	-0.301885
SPCS3	4.31703	4.61882	-0.301782
RP4-676L2.1	0.100687	0.402336	-0.301648
ST6GALNAC4	2.9518	3.25335	-0.30155
FAM171B	1.20889	1.50983	-0.300938
TMED10	7.52924	7.83005	-0.300811
USP12-AS1	0.142147	0.442867	-0.30072
PSMF1	4.84303	5.1437	-0.300661
CCNH	4.17111	4.47165	-0.30055
LIX1L	3.24365	3.54414	-0.30049
FAM120AOS	4.43698	4.73745	-0.300474
ORAI2	1.7721	2.07252	-0.300417
PRKRIR	3.82484	4.12507	-0.300235
MARCKSL1	5.32647	5.62655	-0.300077
YES1	4.20174	4.50168	-0.299939
ZNF184	2.71994	3.01982	-0.299885
TMEM170A	2.95678	3.25656	-0.299785
PAIP1	4.64432	4.94406	-0.299741
NUDC	5.34021	5.63952	-0.299315
RAB14	4.4408	4.74008	-0.299274
RP11-166B2.5	0.462415	0.761551	-0.299137
C15orf39	3.92491	4.22388	-0.298969
CTA-293F17.1	0.849248	1.14809	-0.298842
INIP	3.32747	3.62617	-0.298698
CAMK1D	3.24823	3.54692	-0.298691
GATAD2A	5.17915	5.47772	-0.298566
TOP1	4.65136	4.94992	-0.298557
RPL28	8.9186	9.217	-0.298401
KLF16	1.76285	2.06112	-0.298268
AHCYL1	5.62145	5.91967	-0.29822
COPS4	3.94054	4.23875	-0.298209
FAM222A	0.837626	1.13579	-0.298163
RIT1	4.62868	4.92671	-0.298027
RP11-573D15.9	0.551127	0.848975	-0.297848
FTO	5.0694	5.3672	-0.297799
MYL6	9.33067	9.62838	-0.297715
PLEKHG2	3.98612	4.28384	-0.297714
TMEM9B	4.89271	5.19002	-0.29731
RHOU	2.6313	2.92848	-0.297173
NRIP3	1.67198	1.96894	-0.296963
CERS6-AS1	0.798262	1.09512	-0.296861
CALM2	7.72831	8.02514	-0.296829
TXNDC12	4.69988	4.99651	-0.296624
UFSP2	3.1165	3.41279	-0.29629
TMA7	6.2046	6.50068	-0.296081
RP5-937E21.8	0.179507	0.47556	-0.296053
CKLF	5.0178	5.31378	-0.29598
COMMD1	4.24616	4.5421	-0.295945
CYP20A1	3.73883	4.03462	-0.295797
TAF9	4.6638	4.95935	-0.295551
MAPK1IP1L	5.5049	5.80017	-0.295267
HIST1H2BD	4.33992	4.63514	-0.295222
PRPS1	3.7115	4.00672	-0.295222
RP11-452K12.6	0.112156	0.407176	-0.295021
RP11-252A24.3	0.424022	0.71869	-0.294669
GLUD1	5.93954	6.23415	-0.294606
ACVR1	3.98553	4.28006	-0.29453
FAM220A	3.26111	3.55529	-0.294183
POLR2K	4.42464	4.71872	-0.294085
RPL26L1	4.31701	4.61102	-0.294003
ACBD3	4.71029	5.00427	-0.293978
SNN	2.86806	3.16197	-0.293911
PTDSS1	4.49448	4.78839	-0.293911
MRPL18	5.11477	5.40854	-0.293765
MUL1	2.57318	2.86688	-0.293701
PGRMC2	3.96809	4.26171	-0.293623
AC079630.2	0.18578	0.479388	-0.293608
NANS	4.77721	5.07076	-0.293547
RP4-669K10.8	0.44723	0.739678	-0.292448
ASF1A	3.63551	3.92765	-0.292132
SUPT4H1	4.968	5.26012	-0.292117
MED4	4.26062	4.55257	-0.291948
RPS21	7.28529	7.57719	-0.291898
SNX32	0.960915	1.25273	-0.29182
GATAD2B	4.40292	4.69465	-0.291727
AARS	5.27422	5.56562	-0.291402
CBFB	4.59187	4.88327	-0.291401
NDUFB10	5.36006	5.65144	-0.291384
AC007228.9	0.64763	0.93896	-0.29133
MAK16	2.82957	3.12067	-0.2911
TMEM57	3.30276	3.59377	-0.291015
USMG5	5.24015	5.5311	-0.290952
C16orf91	3.21934	3.51011	-0.290767
PLEKHF2	3.20653	3.49729	-0.290757
PCDHB2	1.39557	1.68623	-0.290655
PCDH20	0.922069	1.21265	-0.290582
CHCHD2	6.9602	7.25055	-0.29035
NUDT19	2.83141	3.12175	-0.29034
CDIP1	2.68631	2.97644	-0.290136
RP11-500C11.3	0.743142	1.03324	-0.290099
LAMTOR2	4.80061	5.09067	-0.290053
RP11-212D19.4	0.164228	0.45422	-0.289992
CFAP20	4.12749	4.41741	-0.289925
RP11-56B16.4	0.0087805	0.29866	-0.28988
SNAPC1	2.2186	2.50846	-0.289855
MRPL45	3.50294	3.79275	-0.289813
EIF5A	6.75543	7.04505	-0.289624
NSMCE1	4.51327	4.8028	-0.289529
CHMP3	5.48236	5.77182	-0.289464
PRDX1	7.52177	7.81101	-0.289238
REEP3	3.82145	4.11068	-0.289229
TM9SF2	5.6063	5.89548	-0.289174
CTR9	4.16028	4.44937	-0.289087
DYRK1A	4.85067	5.13949	-0.28882
KLF9	3.27445	3.56302	-0.288571
BIVM-ERCC5	0.140158	0.428726	-0.288568
FAM200B	3.33946	3.628	-0.288537
PHYH	3.34253	3.63094	-0.288409
AC007365.3	0.858911	1.14725	-0.288336
MBNL2	5.09721	5.38545	-0.288246
SET	6.54973	6.83784	-0.288109
KPNA6	4.00022	4.28832	-0.288099
ASCC1	4.04258	4.33038	-0.287807
PARD6A	0.946898	1.23466	-0.287759
LIN54	2.93692	3.22467	-0.287748
MRPS17	3.09134	3.37901	-0.287676
SH3BP5	3.80072	4.08823	-0.287516
FCAR	0.521298	0.808744	-0.287446
FUNDC1	3.00176	3.28902	-0.287258
FUT8	4.83143	5.11866	-0.287233
RP11-727A23.4	0.504881	0.792024	-0.287143
GNL3	5.33158	5.6187	-0.287124
SLAIN2	4.52987	4.81694	-0.287078
MDC1-AS1	0.0639344	0.350937	-0.287002
LAGE3	3.45459	3.74152	-0.286924
FURIN	4.41943	4.70623	-0.286795
CNIH4	4.69848	4.98509	-0.286609
RPL36	7.57268	7.85924	-0.286563
FAM3C	5.48655	5.77302	-0.286467
DEPTOR	2.47777	2.76423	-0.286458
ADAM10	6.271	6.55742	-0.286415
AC004158.1	0.261456	0.54786	-0.286404
TLE3	4.50307	4.78946	-0.28639
HMOX1	3.86102	4.14725	-0.28623
RP11-927P21.5	0.47572	0.761888	-0.286168
TMEM14B	4.74619	5.03234	-0.286156
SLC38A1	5.24271	5.52828	-0.285576
HIST1H2BK	6.04973	6.3349	-0.285175
FAM160B1	3.42446	3.70945	-0.284996
SPAST	3.82912	4.11411	-0.284994
PPM1B	4.56907	4.85401	-0.284936
NABP2	3.58797	3.87283	-0.284858
TFDP1	5.43392	5.71876	-0.28484
WBSCR22	5.54861	5.83339	-0.284779
ARMCX3	4.19945	4.48418	-0.284722
RPN2	6.92557	7.21028	-0.284707
PNMA1	3.4088	3.69343	-0.284634
RP11-324I22.3	0.21182	0.496336	-0.284516
COX20	4.53483	4.8193	-0.284472
RP11-1148L6.8	0.807037	1.09145	-0.284413
CLPX	4.297	4.58141	-0.284409
ERLEC1	4.19471	4.47912	-0.284409
MSL2	4.12618	4.41052	-0.284342
TERC	1.16678	1.45112	-0.28434
MAT2B	4.36292	4.64722	-0.284299
TERF1	4.12284	4.40707	-0.284227
WTAP	5.03667	5.32065	-0.28398
ZNF395	3.25728	3.5411	-0.283827
ANP32E	5.47764	5.76129	-0.283645
REEP5	5.13735	5.42098	-0.283632
KRT10	2.02456	2.30786	-0.283301
RAP2C	4.82918	5.11229	-0.283108
TRAPPC1	5.27597	5.55898	-0.283013
DNAJC14	2.9892	3.27215	-0.282953
RP5-832C2.5	0.335681	0.618539	-0.282858
RP11-386G11.10	0.882828	1.1655	-0.282675
GMPR	2.28135	2.56393	-0.282575
L3MBTL3	2.88325	3.16579	-0.282537
RP11-817O13.8	1.02621	1.30868	-0.282471
TMEM19	2.58601	2.86841	-0.282404
TCTN3	4.11574	4.39809	-0.282351
DESI2	4.01393	4.29605	-0.28212
C14orf166	5.47232	5.7538	-0.281478
EIF3H	7.41434	7.69569	-0.281346
ZPR1	4.10769	4.38893	-0.281239
TTTY15	2.09278	2.37385	-0.281075
SETD9	2.2467	2.52777	-0.281071
RP11-349N19.2	0.449049	0.730107	-0.281058
CRAT	2.8957	3.17661	-0.280911
RP11-1035H13.3	2.86716	3.14793	-0.280774
HIST2H2BE	4.69638	4.97695	-0.280574
RP11-727F15.9	1.02519	1.30539	-0.280204
CTD-2541J13.2	0.697287	0.977485	-0.280198
IP6K1	2.77406	3.05421	-0.280151
MYL12B	7.77634	8.05626	-0.279923
C6orf62	5.88744	6.16731	-0.279873
PIK3R3	3.73017	4.01002	-0.279855
RPL18AP3	0.496781	0.776609	-0.279829
TFB2M	2.7037	2.9834	-0.279693
SSR3	5.86606	6.14563	-0.279577
DBI	7.10759	7.38715	-0.279559
RPL19	9.99636	10.2753	-0.278977
ING3	2.82825	3.10704	-0.27879
PPP1R8	3.25746	3.53624	-0.278776
INPP5A	2.8267	3.10519	-0.278491
RNF5	4.60774	4.88622	-0.278481
NABP1	4.77524	5.05355	-0.278318
SARS	5.81096	6.08923	-0.278274
RP1-13D10.3	0.455542	0.733444	-0.277902
TMEM41A	4.65939	4.93679	-0.277404
BROX	4.22393	4.5013	-0.277365
ABHD2	5.34351	5.62041	-0.276902
RPS18	9.86638	10.1432	-0.276833
RP13-228J13.8	0.451323	0.728048	-0.276724
BRF2	1.86011	2.13648	-0.27637
SLC35A5	3.43437	3.71069	-0.27632
HNRNPK	7.2974	7.57352	-0.276115
AC009506.1	1.31865	1.59455	-0.275898
DDX24	5.85289	6.12868	-0.275789
STAT3	6.35455	6.6303	-0.27575
TMED5	4.3411	4.6167	-0.275604
ATP6V1G1	5.61423	5.88964	-0.275409
CDKN2AIPNL	3.14737	3.42255	-0.275178
TXNL4A	4.64553	4.92052	-0.274987
CTB-61M7.2	0.250002	0.524936	-0.274934
SNX17	5.141	5.41558	-0.27458
TRIM28	5.76734	6.04189	-0.274554
FBXL20	4.14143	4.41587	-0.274443
SNX16	2.02585	2.30004	-0.274187
NCOA3	5.13228	5.40645	-0.274173
COX17	4.61482	4.88889	-0.274071
LYPD3	3.44172	3.71571	-0.273988
DOLK	2.78508	3.05888	-0.273794
LZIC	3.77684	4.05057	-0.27373
RPS28	7.52721	7.80089	-0.273682
ATG9A	4.47639	4.74993	-0.273541
NFATC3	4.75989	5.03325	-0.273358
DCTD	4.29784	4.57117	-0.273332
RP11-356I2.4	1.92416	2.19747	-0.27331
AL049758.2	0.534762	0.808038	-0.273275
DDA1	3.35728	3.63049	-0.273203
RP11-286E11.1	1.30772	1.58068	-0.272963
EIF3M	6.70936	6.98224	-0.272879
SLC1A4	3.21702	3.48987	-0.272849
SWT1	2.20594	2.47868	-0.272746
ETF1P2	1.63633	1.90884	-0.272513
VCPIP1	3.03564	3.30815	-0.272509
PFN1	7.92656	8.19905	-0.272489
TMED1	2.78854	3.06085	-0.272309
PLAGL2	4.0003	4.27188	-0.271576
NDUFA1	5.4257	5.69723	-0.271535
POLR2C	4.22525	4.49671	-0.271459
IMPAD1	4.64354	4.91477	-0.271231
PPP1R3B	3.62622	3.89736	-0.271138
PSMA3	6.67672	6.94769	-0.270973
RP11-48B3.3	0.664674	0.935628	-0.270954
ELK4	5.47976	5.75068	-0.270924
SYVN1	5.33387	5.6046	-0.270736
RP11-64B16.2	0.502905	0.773633	-0.270728
MEX3B	0.636429	0.907076	-0.270647
RNASEH2C	4.131	4.40152	-0.270522
HIST1H1T	0.549349	0.819792	-0.270444
TCTA	3.36584	3.63626	-0.270413
USE1	3.86694	4.13684	-0.269899
JADE3	2.19576	2.46553	-0.269774
R3HCC1	2.97602	3.24575	-0.269729
CTD-2369P2.5	0.339136	0.608761	-0.269624
OXSR1	4.28294	4.55252	-0.269574
SUN2	4.12913	4.39856	-0.269425
PHAX	4.2592	4.5283	-0.269101
CCDC69	3.02129	3.29024	-0.268946
SSBP1	6.24703	6.51559	-0.26856
RP11-770G2.5	0.514286	0.782825	-0.268539
KIF13B	3.52106	3.78955	-0.268482
KIF2A	5.00091	5.26903	-0.268117
CASP6	3.04839	3.31646	-0.268074
C6orf89	4.30356	4.57148	-0.267921
SRRD	2.71497	2.98269	-0.267713
SRSF5	7.35185	7.61916	-0.267308
CTD-3203P2.3	0.203288	0.470591	-0.267302
NOLC1	5.85349	6.12078	-0.267292
CHMP2B	3.5146	3.78181	-0.267206
SMIM12	3.39925	3.66645	-0.267199
TNKS2	4.36519	4.63238	-0.267194
GOLPH3	5.63636	5.90349	-0.267135
NDUFA7	4.32411	4.5912	-0.26709
GUK1	6.39038	6.65744	-0.267056
C1orf21	3.02817	3.29512	-0.266942
ATP7A	3.0485	3.31542	-0.266923
DYNC1LI1	3.96884	4.23576	-0.266921
GGPS1	4.58358	4.85037	-0.266797
LAG3	1.8265	2.09313	-0.266636
NFU1	3.42468	3.69112	-0.266438
ASTE1	2.30242	2.56881	-0.266389
MRPL3	5.50808	5.77445	-0.266372
CHMP2A	6.03337	6.2997	-0.266331
TTC33	1.95719	2.22346	-0.266272
RAB5C	5.6037	5.86994	-0.266235
RBBP5	3.04816	3.31432	-0.266151
RP11-485M7.2	0.47051	0.736299	-0.265789
ZBTB2	2.51676	2.78236	-0.265594
DHRS3	5.35282	5.6184	-0.265581
PANX1	3.60359	3.869	-0.265414
ITM2B	8.16528	8.43069	-0.265404
SLMO2	4.9071	5.17247	-0.265371
IPMK	1.81938	2.08464	-0.265259
AEBP2	4.73519	5.00044	-0.265246
CTB-131B5.2	1.93581	2.20085	-0.265037
ME2	4.52818	4.79309	-0.264904
NUDT9	3.81904	4.08382	-0.264781
RAB18	4.77273	5.03688	-0.264158
RP11-386G11.5	1.00482	1.26887	-0.264055
CCT5	6.98629	7.25028	-0.263985
RP5-1065J22.8	0.466877	0.730687	-0.26381
RP11-11N7.4	0.478224	0.741953	-0.263728
YBEY	2.54034	2.80398	-0.263638
RASA1	3.8908	4.15432	-0.263514
PARVB	1.9821	2.24558	-0.263475
TMEM179B	5.66757	5.93096	-0.263384
PRRT3-AS1	1.09863	1.36198	-0.263356
CUL3	5.14772	5.41106	-0.263345
RPS24	9.65784	9.92107	-0.263231
PRDX3P1	1.35957	1.62279	-0.263226
OSBPL11	3.21876	3.48181	-0.263051
NCK2	4.43291	4.69591	-0.262998
TNFRSF10A	2.89822	3.16116	-0.262944
STAU1	5.85354	6.11627	-0.262726
IQCJ-SCHIP1-AS1	0.429844	0.692446	-0.262603
OLFM1	2.1118	2.37436	-0.262565
RP5-1021I20.6	1.18296	1.44553	-0.262563
DTD1	4.65741	4.91977	-0.262353
ZRANB1	2.89707	3.15923	-0.262157
RP1-40E16.12	0.488201	0.750332	-0.262131
RP11-359K18.3	0.529081	0.79113	-0.262049
CHSY1	4.19928	4.46125	-0.261976
UBE3A	4.7608	5.02273	-0.261924
ATP5E	4.72034	4.98223	-0.261896
MAD2L1BP	2.99126	3.25293	-0.261665
PLEKHM2	3.24671	3.50828	-0.261561
IKZF5	3.22802	3.48942	-0.261401
PCYOX1	4.96674	5.2281	-0.261365
RP11-661A12.5	0.944286	1.2054	-0.261114
PDE4B	3.4144	3.6755	-0.261103
HNRNPUL1	6.54341	6.80441	-0.260999
MRPS6	4.96133	5.22221	-0.260878
POLR2D	3.85652	4.1171	-0.260587
RBM27	2.93804	3.19847	-0.260431
DSCR3	4.11899	4.3794	-0.260415
RP11-671J11.5	4.65194	4.91226	-0.260317
SLC39A7	3.9515	4.2118	-0.260297
RPS26	7.5538	7.81374	-0.259945
[truncated: 30,726 more rows]
