# Supplementary material for: A human lung tumor microenvironment interactome identifies clinically relevant cell-type cross-talk
Source: Genome Biol. 2020 May 7;21:107. doi: 10.1186/s13059-020-02019-x (PMC7206807; doi:10.1186/s13059-020-02019-x)
Supplement: Supplementary file 7 — Table S7. Number of populations that highly express ligands and their receptors in adenocarcinoma and SCC. A cut-off of TPM > 10 was used for comparison with the original FANTOM5 study. [file 13059_2020_2019_MOESM7_ESM.xlsx]

## Sheet: ST7 #cell types expressing
Pair.Name	Ligand	Ligand.Name	Receptor	Receptor Name	ADENO.Ligand.n_on	ADENO.Receptor.n_on	SCC.Ligand.n_on	SCC.Receptor.n_on
A2M_LRP1	A2M	alpha-2-macroglobulin	LRP1	low density lipoprotein receptor-related protein 1	4	3	4	3
AANAT_MTNR1A	AANAT	aralkylamine N-acetyltransferase	MTNR1A	melatonin receptor 1A	0	0	0	0
AANAT_MTNR1B	AANAT	aralkylamine N-acetyltransferase	MTNR1B	melatonin receptor 1B	0	0	0	0
ACE_AGTR2	ACE	angiotensin I converting enzyme	AGTR2	angiotensin II receptor, type 2	2	0	1	0
ACE_BDKRB2	ACE	angiotensin I converting enzyme	BDKRB2	bradykinin receptor B2	2	0	1	1
ADAM10_AXL	ADAM10	ADAM metallopeptidase domain 10	AXL	AXL receptor tyrosine kinase	4	2	4	1
ADAM10_EPHA3	ADAM10	ADAM metallopeptidase domain 10	EPHA3	EPH receptor A3	4	1	4	0
ADAM12_ITGA9	ADAM12	ADAM metallopeptidase domain 12	ITGA9	integrin, alpha 9	1	3	1	1
ADAM12_ITGB1	ADAM12	ADAM metallopeptidase domain 12	ITGB1	integrin, beta 1 (fibronectin receptor, beta polypeptide, antigen CD29 includes MDF2, MSK12)	1	4	1	4
ADAM12_SDC4	ADAM12	ADAM metallopeptidase domain 12	SDC4	syndecan 4	1	4	1	3
ADAM15_ITGA5	ADAM15	ADAM metallopeptidase domain 15	ITGA5	integrin, alpha 5 (fibronectin receptor, alpha polypeptide)	4	4	2	4
ADAM15_ITGA9	ADAM15	ADAM metallopeptidase domain 15	ITGA9	integrin, alpha 9	4	3	2	1
ADAM15_ITGAV	ADAM15	ADAM metallopeptidase domain 15	ITGAV	integrin, alpha V	4	4	2	3
ADAM15_ITGB1	ADAM15	ADAM metallopeptidase domain 15	ITGB1	integrin, beta 1 (fibronectin receptor, beta polypeptide, antigen CD29 includes MDF2, MSK12)	4	4	2	4
ADAM15_ITGB3	ADAM15	ADAM metallopeptidase domain 15	ITGB3	integrin, beta 3 (platelet glycoprotein IIIa, antigen CD61)	4	2	2	1
ADAM17_ERBB4	ADAM17	ADAM metallopeptidase domain 17	ERBB4	v-erb-b2 avian erythroblastic leukemia viral oncogene homolog 4	4	0	3	0
ADAM17_ITGA5	ADAM17	ADAM metallopeptidase domain 17	ITGA5	integrin, alpha 5 (fibronectin receptor, alpha polypeptide)	4	4	3	4
ADAM17_ITGB1	ADAM17	ADAM metallopeptidase domain 17	ITGB1	integrin, beta 1 (fibronectin receptor, beta polypeptide, antigen CD29 includes MDF2, MSK12)	4	4	3	4
ADAM17_NOTCH1	ADAM17	ADAM metallopeptidase domain 17	NOTCH1	notch 1	4	1	3	3
ADAM23_ITGA5	ADAM23	ADAM metallopeptidase domain 23	ITGA5	integrin, alpha 5 (fibronectin receptor, alpha polypeptide)	1	4	2	4
ADAM23_ITGB3	ADAM23	ADAM metallopeptidase domain 23	ITGB3	integrin, beta 3 (platelet glycoprotein IIIa, antigen CD61)	1	2	2	1
ADAM28_ITGA4	ADAM28	ADAM metallopeptidase domain 28	ITGA4	integrin, alpha 4 (antigen CD49D, alpha 4 subunit of VLA-4 receptor)	2	2	2	2
ADAM2_CD9	ADAM2	ADAM metallopeptidase domain 2	CD9	CD9 molecule	0	4	0	4
ADAM2_ITGA6	ADAM2	ADAM metallopeptidase domain 2	ITGA6	integrin, alpha 6	0	4	0	4
ADAM2_ITGA9	ADAM2	ADAM metallopeptidase domain 2	ITGA9	integrin, alpha 9	0	3	0	1
ADAM2_ITGB1	ADAM2	ADAM metallopeptidase domain 2	ITGB1	integrin, beta 1 (fibronectin receptor, beta polypeptide, antigen CD29 includes MDF2, MSK12)	0	4	0	4
ADAM2_ITGB7	ADAM2	ADAM metallopeptidase domain 2	ITGB7	integrin, beta 7	0	1	0	0
ADAM9_ITGA3	ADAM9	ADAM metallopeptidase domain 9	ITGA3	integrin, alpha 3 (antigen CD49C, alpha 3 subunit of VLA-3 receptor)	4	4	4	3
ADAM9_ITGA6	ADAM9	ADAM metallopeptidase domain 9	ITGA6	integrin, alpha 6	4	4	4	4
ADAM9_ITGAV	ADAM9	ADAM metallopeptidase domain 9	ITGAV	integrin, alpha V	4	4	4	3
ADAM9_ITGB1	ADAM9	ADAM metallopeptidase domain 9	ITGB1	integrin, beta 1 (fibronectin receptor, beta polypeptide, antigen CD29 includes MDF2, MSK12)	4	4	4	4
ADAM9_ITGB5	ADAM9	ADAM metallopeptidase domain 9	ITGB5	integrin, beta 5	4	4	4	3
ADCYAP1_ADCYAP1R1	ADCYAP1	adenylate cyclase activating polypeptide 1 (pituitary)	ADCYAP1R1	adenylate cyclase activating polypeptide 1 (pituitary) receptor type I	0	0	0	0
ADCYAP1_SCTR	ADCYAP1	adenylate cyclase activating polypeptide 1 (pituitary)	SCTR	secretin receptor	0	1	0	0
ADCYAP1_VIPR1	ADCYAP1	adenylate cyclase activating polypeptide 1 (pituitary)	VIPR1	vasoactive intestinal peptide receptor 1	0	1	0	1
ADCYAP1_VIPR2	ADCYAP1	adenylate cyclase activating polypeptide 1 (pituitary)	VIPR2	vasoactive intestinal peptide receptor 2	0	0	0	0
ADIPOQ_ADIPOR1	ADIPOQ	adiponectin, C1Q and collagen domain containing	ADIPOR1	adiponectin receptor 1	0	4	0	4
ADIPOQ_ADIPOR2	ADIPOQ	adiponectin, C1Q and collagen domain containing	ADIPOR2	adiponectin receptor 2	0	4	0	3
ADM2_CALCR	ADM2	adrenomedullin 2	CALCR	calcitonin receptor	0	0	0	0
ADM2_CALCRL	ADM2	adrenomedullin 2	CALCRL	calcitonin receptor-like	0	2	0	2
ADM2_RAMP1	ADM2	adrenomedullin 2	RAMP1	receptor (G protein-coupled) activity modifying protein 1	0	2	0	0
ADM_CALCR	ADM	adrenomedullin	CALCR	calcitonin receptor	4	0	4	0
ADM_CALCRL	ADM	adrenomedullin	CALCRL	calcitonin receptor-like	4	2	4	2
ADM_GPR182	ADM	adrenomedullin	GPR182	G protein-coupled receptor 182	4	0	4	0
ADM_MRGPRX2	ADM	adrenomedullin	MRGPRX2	MAS-related GPR, member X2	4	0	4	0
ADM_RAMP2	ADM	adrenomedullin	RAMP2	receptor (G protein-coupled) activity modifying protein 2	4	2	4	1
AGRN_ATP1A3	AGRN	agrin	ATP1A3	ATPase, Na+/K+ transporting, alpha 3 polypeptide	3	0	3	0
AGRN_LRP4	AGRN	agrin	LRP4	low density lipoprotein receptor-related protein 4	3	1	3	1
AGRN_MUSK	AGRN	agrin	MUSK	muscle, skeletal, receptor tyrosine kinase	3	0	3	0
AGRP_MC3R	AGRP	agouti related protein homolog (mouse)	MC3R	melanocortin 3 receptor	0	0	0	0
AGRP_MC4R	AGRP	agouti related protein homolog (mouse)	MC4R	melanocortin 4 receptor	0	0	0	0
AGRP_MC5R	AGRP	agouti related protein homolog (mouse)	MC5R	melanocortin 5 receptor	0	0	0	0
AGRP_SDC3	AGRP	agouti related protein homolog (mouse)	SDC3	syndecan 3	0	4	0	2
AGT_AGTR1	AGT	angiotensinogen (serpin peptidase inhibitor, clade A, member 8)	AGTR1	angiotensin II receptor, type 1	0	1	0	1
AGT_AGTR2	AGT	angiotensinogen (serpin peptidase inhibitor, clade A, member 8)	AGTR2	angiotensin II receptor, type 2	0	0	0	0
AGT_LRP2	AGT	angiotensinogen (serpin peptidase inhibitor, clade A, member 8)	LRP2	low density lipoprotein receptor-related protein 2	0	1	0	0
AGT_MAS1	AGT	angiotensinogen (serpin peptidase inhibitor, clade A, member 8)	MAS1	MAS1 oncogene	0	0	0	0
AHSG_INSR	AHSG	alpha-2-HS-glycoprotein	INSR	insulin receptor	0	3	0	2
ALB_LRP2	ALB	albumin	LRP2	low density lipoprotein receptor-related protein 2	0	1	0	0
ALOX5AP_ALOX5	ALOX5AP	arachidonate 5-lipoxygenase-activating protein	ALOX5	arachidonate 5-lipoxygenase	2	2	1	1
AMELX_LAMP1	AMELX	amelogenin, X-linked	LAMP1	lysosomal-associated membrane protein 1	0	4	0	4
AMELY_LAMP1	AMELY	amelogenin, Y-linked	LAMP1	lysosomal-associated membrane protein 1	0	4	0	4
AMH_ACVR1	AMH	anti-Mullerian hormone	ACVR1	activin A receptor, type I	0	3	0	3
AMH_AMHR2	AMH	anti-Mullerian hormone	AMHR2	anti-Mullerian hormone receptor, type II	0	0	0	0
AMH_EGFR	AMH	anti-Mullerian hormone	EGFR	epidermal growth factor receptor	0	2	0	2
ANGPT1_ITGA5	ANGPT1	angiopoietin 1	ITGA5	integrin, alpha 5 (fibronectin receptor, alpha polypeptide)	1	4	1	4
ANGPT1_ITGB1	ANGPT1	angiopoietin 1	ITGB1	integrin, beta 1 (fibronectin receptor, beta polypeptide, antigen CD29 includes MDF2, MSK12)	1	4	1	4
ANGPT1_TEK	ANGPT1	angiopoietin 1	TEK	TEK tyrosine kinase, endothelial	1	1	1	1
ANGPT1_TIE1	ANGPT1	angiopoietin 1	TIE1	tyrosine kinase with immunoglobulin-like and EGF-like domains 1	1	1	1	1
ANGPT2_TEK	ANGPT2	angiopoietin 2	TEK	TEK tyrosine kinase, endothelial	2	1	1	1
ANGPT2_TIE1	ANGPT2	angiopoietin 2	TIE1	tyrosine kinase with immunoglobulin-like and EGF-like domains 1	2	1	1	1
ANGPT4_TEK	ANGPT4	angiopoietin 4	TEK	TEK tyrosine kinase, endothelial	0	1	0	1
ANGPT4_TIE1	ANGPT4	angiopoietin 4	TIE1	tyrosine kinase with immunoglobulin-like and EGF-like domains 1	0	1	0	1
ANGPTL1_TEK	ANGPTL1	angiopoietin-like 1	TEK	TEK tyrosine kinase, endothelial	0	1	0	1
ANGPTL2_TIE1	ANGPTL2	angiopoietin-like 2	TIE1	tyrosine kinase with immunoglobulin-like and EGF-like domains 1	2	1	2	1
ANGPTL3_ITGA5	ANGPTL3	angiopoietin-like 3	ITGA5	integrin, alpha 5 (fibronectin receptor, alpha polypeptide)	0	4	0	4
ANGPTL3_ITGAV	ANGPTL3	angiopoietin-like 3	ITGAV	integrin, alpha V	0	4	0	3
ANGPTL3_ITGB3	ANGPTL3	angiopoietin-like 3	ITGB3	integrin, beta 3 (platelet glycoprotein IIIa, antigen CD61)	0	2	0	1
ANGPTL4_TIE1	ANGPTL4	angiopoietin-like 4	TIE1	tyrosine kinase with immunoglobulin-like and EGF-like domains 1	3	1	2	1
ANXA1_DYSF	ANXA1	annexin A1	DYSF	dysferlin	4	2	4	1
ANXA1_EGFR	ANXA1	annexin A1	EGFR	epidermal growth factor receptor	4	2	4	2
ANXA1_FPR1	ANXA1	annexin A1	FPR1	formyl peptide receptor 1	4	1	4	1
ANXA1_FPR2	ANXA1	annexin A1	FPR2	formyl peptide receptor 2	4	0	4	0
ANXA1_FPR3	ANXA1	annexin A1	FPR3	formyl peptide receptor 3	4	1	4	1
APLN_APLNR	APLN	apelin	APLNR	apelin receptor	1	2	1	1
APOB_CALCR	APOB	apolipoprotein B	CALCR	calcitonin receptor	0	0	0	0
APOB_ITGAM	APOB	apolipoprotein B	ITGAM	integrin, alpha M (complement component 3 receptor 3 subunit)	0	1	0	1
APOB_ITGB2	APOB	apolipoprotein B	ITGB2	integrin, beta 2 (complement component 3 receptor 3 and 4 subunit)	0	2	0	1
APOB_LDLR	APOB	apolipoprotein B	LDLR	low density lipoprotein receptor	0	4	0	4
APOB_LRP2	APOB	apolipoprotein B	LRP2	low density lipoprotein receptor-related protein 2	0	1	0	0
APOB_LRP6	APOB	apolipoprotein B	LRP6	low density lipoprotein receptor-related protein 6	0	3	0	3
APOB_LRP8	APOB	apolipoprotein B	LRP8	low density lipoprotein receptor-related protein 8, apolipoprotein e receptor	0	0	0	1
APOB_LSR	APOB	apolipoprotein B	LSR	lipolysis stimulated lipoprotein receptor	0	2	0	1
APOB_OLR1	APOB	apolipoprotein B	OLR1	oxidized low density lipoprotein (lectin-like) receptor 1	0	2	0	2
APOC3_SDC2	APOC3	apolipoprotein C-III	SDC2	syndecan 2	0	3	0	3
APOC3_TLR2	APOC3	apolipoprotein C-III	TLR2	toll-like receptor 2	0	2	0	1
APOD_LEPR	APOD	apolipoprotein D	LEPR	leptin receptor	3	2	3	1
APOE_CHRNA4	APOE	apolipoprotein E	CHRNA4	cholinergic receptor, nicotinic, alpha 4 (neuronal)	4	0	3	0
APOE_LDLR	APOE	apolipoprotein E	LDLR	low density lipoprotein receptor	4	4	3	4
APOE_LRP1	APOE	apolipoprotein E	LRP1	low density lipoprotein receptor-related protein 1	4	3	3	3
APOE_LRP2	APOE	apolipoprotein E	LRP2	low density lipoprotein receptor-related protein 2	4	1	3	0
APOE_LRP5	APOE	apolipoprotein E	LRP5	low density lipoprotein receptor-related protein 5	4	2	3	2
APOE_LRP8	APOE	apolipoprotein E	LRP8	low density lipoprotein receptor-related protein 8, apolipoprotein e receptor	4	0	3	1
APOE_SCARB1	APOE	apolipoprotein E	SCARB1	scavenger receptor class B, member 1	4	3	3	2
APOE_SORL1	APOE	apolipoprotein E	SORL1	sortilin-related receptor, L(DLR class) A repeats containing	4	3	3	2
APOE_VLDLR	APOE	apolipoprotein E	VLDLR	very low density lipoprotein receptor	4	2	3	2
APP_CAV1	APP	amyloid beta (A4) precursor protein	CAV1	caveolin 1, caveolae protein, 22kDa	4	3	4	3
APP_CD74	APP	amyloid beta (A4) precursor protein	CD74	CD74 molecule, major histocompatibility complex, class II invariant chain	4	4	4	4
APP_FPR2	APP	amyloid beta (A4) precursor protein	FPR2	formyl peptide receptor 2	4	0	4	0
APP_GPC1	APP	amyloid beta (A4) precursor protein	GPC1	glypican 1	4	1	4	2
APP_LRP1	APP	amyloid beta (A4) precursor protein	LRP1	low density lipoprotein receptor-related protein 1	4	3	4	3
APP_NCSTN	APP	amyloid beta (A4) precursor protein	NCSTN	nicastrin	4	4	4	4
APP_NGFR	APP	amyloid beta (A4) precursor protein	NGFR	nerve growth factor receptor	4	0	4	0
APP_SLC45A3	APP	amyloid beta (A4) precursor protein	SLC45A3	solute carrier family 45, member 3	4	0	4	0
APP_TNFRSF21	APP	amyloid beta (A4) precursor protein	TNFRSF21	tumor necrosis factor receptor superfamily, member 21	4	4	4	4
AREGB_EGFR	AREGB	amphiregulin B	EGFR	epidermal growth factor receptor	0	2	0	2
AREGB_ERBB3	AREGB	amphiregulin B	ERBB3	v-erb-b2 avian erythroblastic leukemia viral oncogene homolog 3	0	1	0	1
AREG_EGFR	AREG	amphiregulin	EGFR	epidermal growth factor receptor	4	2	4	2
AREG_ERBB3	AREG	amphiregulin	ERBB3	v-erb-b2 avian erythroblastic leukemia viral oncogene homolog 3	4	1	4	1
ARF1_CHRM3	ARF1	ADP-ribosylation factor 1	CHRM3	cholinergic receptor, muscarinic 3	4	0	4	1
ARF1_INSR	ARF1	ADP-ribosylation factor 1	INSR	insulin receptor	4	3	4	2
ARF1_PLD2	ARF1	ADP-ribosylation factor 1	PLD2	phospholipase D2	4	1	4	2
ARTN_GFRA1	ARTN	artemin	GFRA1	GDNF family receptor alpha 1	0	1	1	0
ARTN_GFRA3	ARTN	artemin	GFRA3	GDNF family receptor alpha 3	0	0	1	0
ARTN_RET	ARTN	artemin	RET	ret proto-oncogene	0	0	1	0
ASIP_ATRN	ASIP	agouti signaling protein	ATRN	attractin	0	3	0	3
ASIP_F11R	ASIP	agouti signaling protein	F11R	F11 receptor	0	4	0	4
ASIP_MC1R	ASIP	agouti signaling protein	MC1R	melanocortin 1 receptor (alpha melanocyte stimulating hormone receptor)	0	0	0	0
ASIP_MC2R	ASIP	agouti signaling protein	MC2R	melanocortin 2 receptor (adrenocorticotropic hormone)	0	0	0	0
ASIP_MC3R	ASIP	agouti signaling protein	MC3R	melanocortin 3 receptor	0	0	0	0
ASIP_MC4R	ASIP	agouti signaling protein	MC4R	melanocortin 4 receptor	0	0	0	0
ASIP_MC5R	ASIP	agouti signaling protein	MC5R	melanocortin 5 receptor	0	0	0	0
ASIP_MGRN1	ASIP	agouti signaling protein	MGRN1	mahogunin ring finger 1, E3 ubiquitin protein ligase	0	4	0	4
AVP_AVPR1A	AVP	arginine vasopressin	AVPR1A	arginine vasopressin receptor 1A	0	0	0	0
AVP_AVPR1B	AVP	arginine vasopressin	AVPR1B	arginine vasopressin receptor 1B	0	0	0	0
AVP_AVPR2	AVP	arginine vasopressin	AVPR2	arginine vasopressin receptor 2	0	0	0	0
AVP_OXTR	AVP	arginine vasopressin	OXTR	oxytocin receptor	0	0	0	0
AZGP1_ITGAV	AZGP1	alpha-2-glycoprotein 1, zinc-binding	ITGAV	integrin, alpha V	2	4	0	3
B2M_CD1A	B2M	beta-2-microglobulin	CD1A	CD1a molecule	4	1	4	0
B2M_CD1B	B2M	beta-2-microglobulin	CD1B	CD1b molecule	4	0	4	0
B2M_CD247	B2M	beta-2-microglobulin	CD247	CD247 molecule	4	1	4	1
B2M_CD3D	B2M	beta-2-microglobulin	CD3D	CD3d molecule, delta (CD3-TCR complex)	4	1	4	1
B2M_CD3G	B2M	beta-2-microglobulin	CD3G	CD3g molecule, gamma (CD3-TCR complex)	4	1	4	1
B2M_HFE	B2M	beta-2-microglobulin	HFE	hemochromatosis	4	1	4	0
B2M_HLA-F	B2M	beta-2-microglobulin	HLA-F	major histocompatibility complex, class I, F	4	4	4	4
B2M_KIR2DL1	B2M	beta-2-microglobulin	KIR2DL1	killer cell immunoglobulin-like receptor, two domains, long cytoplasmic tail, 1	4	1	4	0
B2M_KIR2DL3	B2M	beta-2-microglobulin	KIR2DL3	killer cell immunoglobulin-like receptor, two domains, long cytoplasmic tail, 3	4	0	4	0
B2M_KIR3DL1	B2M	beta-2-microglobulin	KIR3DL1	killer cell immunoglobulin-like receptor, three domains, long cytoplasmic tail, 1	4	0	4	0
B2M_KLRC1	B2M	beta-2-microglobulin	KLRC1	killer cell lectin-like receptor subfamily C, member 1	4	0	4	0
B2M_KLRD1	B2M	beta-2-microglobulin	KLRD1	killer cell lectin-like receptor subfamily D, member 1	4	1	4	0
B2M_LILRB1	B2M	beta-2-microglobulin	LILRB1	leukocyte immunoglobulin-like receptor, subfamily B (with TM and ITIM domains), member 1	4	1	4	0
B2M_LILRB2	B2M	beta-2-microglobulin	LILRB2	leukocyte immunoglobulin-like receptor, subfamily B (with TM and ITIM domains), member 2	4	1	4	1
B2M_TFRC	B2M	beta-2-microglobulin	TFRC	transferrin receptor	4	4	4	4
BCAN_EGFR	BCAN	brevican	EGFR	epidermal growth factor receptor	0	2	0	2
BCAN_NRCAM	BCAN	brevican	NRCAM	neuronal cell adhesion molecule	0	0	0	2
BDNF_DDR1	BDNF	brain-derived neurotrophic factor	DDR1	discoidin domain receptor tyrosine kinase 1	0	1	0	1
BDNF_DRD4	BDNF	brain-derived neurotrophic factor	DRD4	dopamine receptor D4	0	0	0	0
BDNF_NGFR	BDNF	brain-derived neurotrophic factor	NGFR	nerve growth factor receptor	0	0	0	0
BDNF_NGFRAP1	BDNF	brain-derived neurotrophic factor	NGFRAP1	nerve growth factor receptor (TNFRSF16) associated protein 1	0	4	0	3
BDNF_NTRK2	BDNF	brain-derived neurotrophic factor	NTRK2	neurotrophic tyrosine kinase, receptor, type 2	0	1	0	3
BDNF_SORT1	BDNF	brain-derived neurotrophic factor	SORT1	sortilin 1	0	4	0	3
BGN_LY96	BGN	biglycan	LY96	lymphocyte antigen 96	4	0	4	0
BGN_TLR1	BGN	biglycan	TLR1	toll-like receptor 1	4	1	4	1
BGN_TLR2	BGN	biglycan	TLR2	toll-like receptor 2	4	2	4	1
BGN_TLR4	BGN	biglycan	TLR4	toll-like receptor 4	4	2	4	2
BMP10_ACVR1	BMP10	bone morphogenetic protein 10	ACVR1	activin A receptor, type I	0	3	0	3
BMP10_ACVR2A	BMP10	bone morphogenetic protein 10	ACVR2A	activin A receptor, type IIA	0	3	0	3
BMP10_ACVR2B	BMP10	bone morphogenetic protein 10	ACVR2B	activin A receptor, type IIB	0	0	0	0
BMP10_ACVRL1	BMP10	bone morphogenetic protein 10	ACVRL1	activin A receptor type II-like 1	0	2	0	2
BMP10_BMPR1A	BMP10	bone morphogenetic protein 10	BMPR1A	bone morphogenetic protein receptor, type IA	0	1	0	1
BMP10_BMPR1B	BMP10	bone morphogenetic protein 10	BMPR1B	bone morphogenetic protein receptor, type IB	0	0	0	0
BMP10_BMPR2	BMP10	bone morphogenetic protein 10	BMPR2	bone morphogenetic protein receptor, type II (serine/threonine kinase)	0	4	0	3
BMP10_ENG	BMP10	bone morphogenetic protein 10	ENG	endoglin	0	4	0	3
BMP15_ACVR1	BMP15	bone morphogenetic protein 15	ACVR1	activin A receptor, type I	0	3	0	3
BMP15_ACVR2A	BMP15	bone morphogenetic protein 15	ACVR2A	activin A receptor, type IIA	0	3	0	3
BMP15_ACVR2B	BMP15	bone morphogenetic protein 15	ACVR2B	activin A receptor, type IIB	0	0	0	0
BMP15_BMPR1A	BMP15	bone morphogenetic protein 15	BMPR1A	bone morphogenetic protein receptor, type IA	0	1	0	1
BMP15_BMPR1B	BMP15	bone morphogenetic protein 15	BMPR1B	bone morphogenetic protein receptor, type IB	0	0	0	0
BMP15_BMPR2	BMP15	bone morphogenetic protein 15	BMPR2	bone morphogenetic protein receptor, type II (serine/threonine kinase)	0	4	0	3
BMP2_ACVR1	BMP2	bone morphogenetic protein 2	ACVR1	activin A receptor, type I	1	3	0	3
BMP2_ACVR2A	BMP2	bone morphogenetic protein 2	ACVR2A	activin A receptor, type IIA	1	3	0	3
BMP2_ACVR2B	BMP2	bone morphogenetic protein 2	ACVR2B	activin A receptor, type IIB	1	0	0	0
BMP2_BMPR1A	BMP2	bone morphogenetic protein 2	BMPR1A	bone morphogenetic protein receptor, type IA	1	1	0	1
BMP2_BMPR1B	BMP2	bone morphogenetic protein 2	BMPR1B	bone morphogenetic protein receptor, type IB	1	0	0	0
BMP2_BMPR2	BMP2	bone morphogenetic protein 2	BMPR2	bone morphogenetic protein receptor, type II (serine/threonine kinase)	1	4	0	3
BMP2_ENG	BMP2	bone morphogenetic protein 2	ENG	endoglin	1	4	0	3
BMP2_HFE2	BMP2	bone morphogenetic protein 2	HFE2	hemochromatosis type 2 (juvenile)	1	0	0	0
BMP3_ACVR1	BMP3	bone morphogenetic protein 3	ACVR1	activin A receptor, type I	1	3	0	3
BMP3_ACVR2A	BMP3	bone morphogenetic protein 3	ACVR2A	activin A receptor, type IIA	1	3	0	3
BMP3_ACVR2B	BMP3	bone morphogenetic protein 3	ACVR2B	activin A receptor, type IIB	1	0	0	0
BMP3_BMPR1A	BMP3	bone morphogenetic protein 3	BMPR1A	bone morphogenetic protein receptor, type IA	1	1	0	1
BMP3_BMPR1B	BMP3	bone morphogenetic protein 3	BMPR1B	bone morphogenetic protein receptor, type IB	1	0	0	0
BMP3_BMPR2	BMP3	bone morphogenetic protein 3	BMPR2	bone morphogenetic protein receptor, type II (serine/threonine kinase)	1	4	0	3
BMP4_ACVR1	BMP4	bone morphogenetic protein 4	ACVR1	activin A receptor, type I	3	3	2	3
BMP4_ACVR2A	BMP4	bone morphogenetic protein 4	ACVR2A	activin A receptor, type IIA	3	3	2	3
BMP4_ACVR2B	BMP4	bone morphogenetic protein 4	ACVR2B	activin A receptor, type IIB	3	0	2	0
BMP4_BMPR1A	BMP4	bone morphogenetic protein 4	BMPR1A	bone morphogenetic protein receptor, type IA	3	1	2	1
BMP4_BMPR1B	BMP4	bone morphogenetic protein 4	BMPR1B	bone morphogenetic protein receptor, type IB	3	0	2	0
BMP4_BMPR2	BMP4	bone morphogenetic protein 4	BMPR2	bone morphogenetic protein receptor, type II (serine/threonine kinase)	3	4	2	3
BMP4_HFE2	BMP4	bone morphogenetic protein 4	HFE2	hemochromatosis type 2 (juvenile)	3	0	2	0
BMP5_ACVR1	BMP5	bone morphogenetic protein 5	ACVR1	activin A receptor, type I	1	3	0	3
BMP5_ACVR2A	BMP5	bone morphogenetic protein 5	ACVR2A	activin A receptor, type IIA	1	3	0	3
BMP5_ACVR2B	BMP5	bone morphogenetic protein 5	ACVR2B	activin A receptor, type IIB	1	0	0	0
BMP5_BMPR1A	BMP5	bone morphogenetic protein 5	BMPR1A	bone morphogenetic protein receptor, type IA	1	1	0	1
BMP5_BMPR1B	BMP5	bone morphogenetic protein 5	BMPR1B	bone morphogenetic protein receptor, type IB	1	0	0	0
BMP5_BMPR2	BMP5	bone morphogenetic protein 5	BMPR2	bone morphogenetic protein receptor, type II (serine/threonine kinase)	1	4	0	3
BMP5_HFE2	BMP5	bone morphogenetic protein 5	HFE2	hemochromatosis type 2 (juvenile)	1	0	0	0
BMP6_ACVR1	BMP6	bone morphogenetic protein 6	ACVR1	activin A receptor, type I	1	3	1	3
BMP6_ACVR2A	BMP6	bone morphogenetic protein 6	ACVR2A	activin A receptor, type IIA	1	3	1	3
BMP6_ACVR2B	BMP6	bone morphogenetic protein 6	ACVR2B	activin A receptor, type IIB	1	0	1	0
BMP6_BMPR1A	BMP6	bone morphogenetic protein 6	BMPR1A	bone morphogenetic protein receptor, type IA	1	1	1	1
BMP6_BMPR1B	BMP6	bone morphogenetic protein 6	BMPR1B	bone morphogenetic protein receptor, type IB	1	0	1	0
BMP6_BMPR2	BMP6	bone morphogenetic protein 6	BMPR2	bone morphogenetic protein receptor, type II (serine/threonine kinase)	1	4	1	3
BMP7_ACVR1	BMP7	bone morphogenetic protein 7	ACVR1	activin A receptor, type I	0	3	1	3
BMP7_ACVR2A	BMP7	bone morphogenetic protein 7	ACVR2A	activin A receptor, type IIA	0	3	1	3
BMP7_ACVR2B	BMP7	bone morphogenetic protein 7	ACVR2B	activin A receptor, type IIB	0	0	1	0
BMP7_BMPR1A	BMP7	bone morphogenetic protein 7	BMPR1A	bone morphogenetic protein receptor, type IA	0	1	1	1
BMP7_BMPR1B	BMP7	bone morphogenetic protein 7	BMPR1B	bone morphogenetic protein receptor, type IB	0	0	1	0
BMP7_BMPR2	BMP7	bone morphogenetic protein 7	BMPR2	bone morphogenetic protein receptor, type II (serine/threonine kinase)	0	4	1	3
BMP7_ENG	BMP7	bone morphogenetic protein 7	ENG	endoglin	0	4	1	3
BMP8B_ACVR1	BMP8B	bone morphogenetic protein 8b	ACVR1	activin A receptor, type I	0	3	0	3
BMP8B_ACVR2A	BMP8B	bone morphogenetic protein 8b	ACVR2A	activin A receptor, type IIA	0	3	0	3
BMP8B_ACVR2B	BMP8B	bone morphogenetic protein 8b	ACVR2B	activin A receptor, type IIB	0	0	0	0
BMP8B_BMPR1A	BMP8B	bone morphogenetic protein 8b	BMPR1A	bone morphogenetic protein receptor, type IA	0	1	0	1
BMP8B_BMPR1B	BMP8B	bone morphogenetic protein 8b	BMPR1B	bone morphogenetic protein receptor, type IB	0	0	0	0
BMP8B_BMPR2	BMP8B	bone morphogenetic protein 8b	BMPR2	bone morphogenetic protein receptor, type II (serine/threonine kinase)	0	4	0	3
BST1_CAV1	BST1	bone marrow stromal cell antigen 1	CAV1	caveolin 1, caveolae protein, 22kDa	0	3	0	3
BTC_EGFR	BTC	betacellulin	EGFR	epidermal growth factor receptor	0	2	0	2
BTC_ERBB2	BTC	betacellulin	ERBB2	v-erb-b2 avian erythroblastic leukemia viral oncogene homolog 2	0	4	0	2
BTC_ERBB3	BTC	betacellulin	ERBB3	v-erb-b2 avian erythroblastic leukemia viral oncogene homolog 3	0	1	0	1
BTC_ERBB4	BTC	betacellulin	ERBB4	v-erb-b2 avian erythroblastic leukemia viral oncogene homolog 4	0	0	0	0
BTLA_CD247	BTLA	B and T lymphocyte associated	CD247	CD247 molecule	0	1	0	1
BTLA_CD79A	BTLA	B and T lymphocyte associated	CD79A	CD79a molecule, immunoglobulin-associated alpha	0	2	0	1
BTLA_TNFRSF14	BTLA	B and T lymphocyte associated	TNFRSF14	tumor necrosis factor receptor superfamily, member 14	0	4	0	4
BTLA_VTCN1	BTLA	B and T lymphocyte associated	VTCN1	V-set domain containing T cell activation inhibitor 1	0	1	0	1
C1QA_CD93	C1QA	complement component 1, q subcomponent, A chain	CD93	CD93 molecule	2	2	1	2
C1QA_CR1	C1QA	complement component 1, q subcomponent, A chain	CR1	complement component (3b/4b) receptor 1 (Knops blood group)	2	1	1	0
C1QA_CSPG4	C1QA	complement component 1, q subcomponent, A chain	CSPG4	chondroitin sulfate proteoglycan 4	2	1	1	0
C1QB_LRP1	C1QB	complement component 1, q subcomponent, B chain	LRP1	low density lipoprotein receptor-related protein 1	3	3	1	3
C1QTNF1_AVPR2	C1QTNF1	C1q and tumor necrosis factor related protein 1	AVPR2	arginine vasopressin receptor 2	2	0	2	0
C1QTNF5_MFRP	C1QTNF5	C1q and tumor necrosis factor related protein 5	MFRP	membrane frizzled-related protein	2	0	2	0
C1orf112_PLSCR4	C1orf112	chromosome 1 open reading frame 112	PLSCR4	phospholipid scramblase 4	0	2	1	2
C1orf194_PLSCR4	C1orf194	chromosome 1 open reading frame 194	PLSCR4	phospholipid scramblase 4	1	2	0	2
C1orf200_LY6G6C	C1orf200	chromosome 1 open reading frame 200	LY6G6C	lymphocyte antigen 6 complex, locus G6C	0	0	0	2
C1orf200_SLC16A4	C1orf200	chromosome 1 open reading frame 200	SLC16A4	solute carrier family 16, member 4	0	2	0	1
C3_C3AR1	C3	complement component 3	C3AR1	complement component 3a receptor 1	4	1	3	1
C3_C5AR2	C3	complement component 3	C5AR2	complement component 5a receptor 2	4	0	3	0
C3_CD19	C3	complement component 3	CD19	CD19 molecule	4	0	3	0
C3_CD46	C3	complement component 3	CD46	CD46 molecule, complement regulatory protein	4	4	3	4
C3_CD81	C3	complement component 3	CD81	CD81 molecule	4	4	3	4
C3_CR1	C3	complement component 3	CR1	complement component (3b/4b) receptor 1 (Knops blood group)	4	1	3	0
C3_IFITM1	C3	complement component 3	IFITM1	interferon induced transmembrane protein 1	4	4	3	4
C3_ITGAM	C3	complement component 3	ITGAM	integrin, alpha M (complement component 3 receptor 3 subunit)	4	1	3	1
C3_ITGAX	C3	complement component 3	ITGAX	integrin, alpha X (complement component 3 receptor 4 subunit)	4	2	3	1
C3_ITGB2	C3	complement component 3	ITGB2	integrin, beta 2 (complement component 3 receptor 3 and 4 subunit)	4	2	3	1
C3_LRP1	C3	complement component 3	LRP1	low density lipoprotein receptor-related protein 1	4	3	3	3
C4A_C3AR1	C4A	complement component 4A (Rodgers blood group)	C3AR1	complement component 3a receptor 1	4	1	4	1
C4A_C5AR2	C4A	complement component 4A (Rodgers blood group)	C5AR2	complement component 5a receptor 2	4	0	4	0
C4A_CR1	C4A	complement component 4A (Rodgers blood group)	CR1	complement component (3b/4b) receptor 1 (Knops blood group)	4	1	4	0
C4BPA_BMPR2	C4BPA	complement component 4 binding protein, alpha	BMPR2	bone morphogenetic protein receptor, type II (serine/threonine kinase)	1	4	1	3
C4BPA_CD40	C4BPA	complement component 4 binding protein, alpha	CD40	CD40 molecule, TNF receptor superfamily member 5	1	4	1	3
C4BPA_LRP1	C4BPA	complement component 4 binding protein, alpha	LRP1	low density lipoprotein receptor-related protein 1	1	3	1	3
C4B_CD46	C4B	complement component 4B (Chido blood group)	CD46	CD46 molecule, complement regulatory protein	4	4	4	4
C4B_CR1	C4B	complement component 4B (Chido blood group)	CR1	complement component (3b/4b) receptor 1 (Knops blood group)	4	1	4	0
C5_C5AR1	C5	complement component 5	C5AR1	complement component 5a receptor 1	1	1	0	1
C5_C5AR2	C5	complement component 5	C5AR2	complement component 5a receptor 2	1	0	0	0
C5orf55_TRAF2	C5orf55	chromosome 5 open reading frame 55	TRAF2	TNF receptor-associated factor 2	0	0	0	0
C6orf15_DDR1	C6orf15	chromosome 6 open reading frame 15	DDR1	discoidin domain receptor tyrosine kinase 1	0	1	0	1
CALCA_CALCR	CALCA	calcitonin-related polypeptide alpha	CALCR	calcitonin receptor	1	0	1	0
CALCA_CALCRL	CALCA	calcitonin-related polypeptide alpha	CALCRL	calcitonin receptor-like	1	2	1	2
CALCA_RAMP1	CALCA	calcitonin-related polypeptide alpha	RAMP1	receptor (G protein-coupled) activity modifying protein 1	1	2	1	0
CALCA_RAMP2	CALCA	calcitonin-related polypeptide alpha	RAMP2	receptor (G protein-coupled) activity modifying protein 2	1	2	1	1
CALCB_CALCR	CALCB	calcitonin-related polypeptide beta	CALCR	calcitonin receptor	0	0	0	0
CALCB_CALCRL	CALCB	calcitonin-related polypeptide beta	CALCRL	calcitonin receptor-like	0	2	0	2
CALCB_RAMP1	CALCB	calcitonin-related polypeptide beta	RAMP1	receptor (G protein-coupled) activity modifying protein 1	0	2	0	0
CALM1_ABCA1	CALM1	calmodulin 1 (phosphorylase kinase, delta)	ABCA1	ATP-binding cassette, sub-family A (ABC1), member 1	4	3	4	4
CALM1_ADCY8	CALM1	calmodulin 1 (phosphorylase kinase, delta)	ADCY8	adenylate cyclase 8 (brain)	4	0	4	0
CALM1_ADCYAP1R1	CALM1	calmodulin 1 (phosphorylase kinase, delta)	ADCYAP1R1	adenylate cyclase activating polypeptide 1 (pituitary) receptor type I	4	0	4	0
CALM1_AQP6	CALM1	calmodulin 1 (phosphorylase kinase, delta)	AQP6	aquaporin 6, kidney specific	4	0	4	0
CALM1_CACNA1C	CALM1	calmodulin 1 (phosphorylase kinase, delta)	CACNA1C	calcium channel, voltage-dependent, L type, alpha 1C subunit	4	1	4	2
CALM1_CALCR	CALM1	calmodulin 1 (phosphorylase kinase, delta)	CALCR	calcitonin receptor	4	0	4	0
CALM1_CNGA2	CALM1	calmodulin 1 (phosphorylase kinase, delta)	CNGA2	cyclic nucleotide gated channel alpha 2	4	0	4	0
CALM1_CRHR1	CALM1	calmodulin 1 (phosphorylase kinase, delta)	CRHR1	corticotropin releasing hormone receptor 1	4	0	4	0
CALM1_EGFR	CALM1	calmodulin 1 (phosphorylase kinase, delta)	EGFR	epidermal growth factor receptor	4	2	4	2
CALM1_FAS	CALM1	calmodulin 1 (phosphorylase kinase, delta)	FAS	Fas cell surface death receptor	4	3	4	1
CALM1_GLP1R	CALM1	calmodulin 1 (phosphorylase kinase, delta)	GLP1R	glucagon-like peptide 1 receptor	4	0	4	0
CALM1_GLP2R	CALM1	calmodulin 1 (phosphorylase kinase, delta)	GLP2R	glucagon-like peptide 2 receptor	4	0	4	0
CALM1_GP6	CALM1	calmodulin 1 (phosphorylase kinase, delta)	GP6	glycoprotein VI (platelet)	4	0	4	0
CALM1_GRM3	CALM1	calmodulin 1 (phosphorylase kinase, delta)	GRM3	glutamate receptor, metabotropic 3	4	0	4	0
CALM1_GRM4	CALM1	calmodulin 1 (phosphorylase kinase, delta)	GRM4	glutamate receptor, metabotropic 4	4	0	4	0
CALM1_GRM5	CALM1	calmodulin 1 (phosphorylase kinase, delta)	GRM5	glutamate receptor, metabotropic 5	4	0	4	0
CALM1_GRM7	CALM1	calmodulin 1 (phosphorylase kinase, delta)	GRM7	glutamate receptor, metabotropic 7	4	0	4	0
CALM1_HMMR	CALM1	calmodulin 1 (phosphorylase kinase, delta)	HMMR	hyaluronan-mediated motility receptor (RHAMM)	4	1	4	1
CALM1_HTR2C	CALM1	calmodulin 1 (phosphorylase kinase, delta)	HTR2C	5-hydroxytryptamine (serotonin) receptor 2C, G protein-coupled	4	0	4	0
CALM1_INSR	CALM1	calmodulin 1 (phosphorylase kinase, delta)	INSR	insulin receptor	4	3	4	2
CALM1_KCNN4	CALM1	calmodulin 1 (phosphorylase kinase, delta)	KCNN4	potassium intermediate/small conductance calcium-activated channel, subfamily N, member 4	4	2	4	0
CALM1_KCNQ1	CALM1	calmodulin 1 (phosphorylase kinase, delta)	KCNQ1	potassium voltage-gated channel, KQT-like subfamily, member 1	4	1	4	1
CALM1_KCNQ3	CALM1	calmodulin 1 (phosphorylase kinase, delta)	KCNQ3	potassium voltage-gated channel, KQT-like subfamily, member 3	4	1	4	0
CALM1_KCNQ5	CALM1	calmodulin 1 (phosphorylase kinase, delta)	KCNQ5	potassium voltage-gated channel, KQT-like subfamily, member 5	4	0	4	0
CALM1_MIP	CALM1	calmodulin 1 (phosphorylase kinase, delta)	MIP	major intrinsic protein of lens fiber	4	0	4	0
CALM1_MYLK	CALM1	calmodulin 1 (phosphorylase kinase, delta)	MYLK	myosin light chain kinase	4	2	4	3
CALM1_MYLK2	CALM1	calmodulin 1 (phosphorylase kinase, delta)	MYLK2	myosin light chain kinase 2	4	0	4	0
CALM1_OPRM1	CALM1	calmodulin 1 (phosphorylase kinase, delta)	OPRM1	opioid receptor, mu 1	4	0	4	0
CALM1_PDE1A	CALM1	calmodulin 1 (phosphorylase kinase, delta)	PDE1A	phosphodiesterase 1A, calmodulin-dependent	4	1	4	0
CALM1_PDE1B	CALM1	calmodulin 1 (phosphorylase kinase, delta)	PDE1B	phosphodiesterase 1B, calmodulin-dependent	4	0	4	0
CALM1_PDE1C	CALM1	calmodulin 1 (phosphorylase kinase, delta)	PDE1C	phosphodiesterase 1C, calmodulin-dependent 70kDa	4	1	4	1
CALM1_PPAPDC2	CALM1	calmodulin 1 (phosphorylase kinase, delta)	PPAPDC2	phosphatidic acid phosphatase type 2 domain containing 2	4	0	4	1
CALM1_PTH2R	CALM1	calmodulin 1 (phosphorylase kinase, delta)	PTH2R	parathyroid hormone 2 receptor	4	0	4	0
CALM1_PTPRA	CALM1	calmodulin 1 (phosphorylase kinase, delta)	PTPRA	protein tyrosine phosphatase, receptor type, A	4	4	4	3
CALM1_SCN10A	CALM1	calmodulin 1 (phosphorylase kinase, delta)	SCN10A	sodium channel, voltage-gated, type X, alpha subunit	4	0	4	0
CALM1_SCN4A	CALM1	calmodulin 1 (phosphorylase kinase, delta)	SCN4A	sodium channel, voltage-gated, type IV, alpha subunit	4	0	4	0
CALM1_SCTR	CALM1	calmodulin 1 (phosphorylase kinase, delta)	SCTR	secretin receptor	4	1	4	0
CALM1_SELL	CALM1	calmodulin 1 (phosphorylase kinase, delta)	SELL	selectin L	4	1	4	3
CALM1_TRPC3	CALM1	calmodulin 1 (phosphorylase kinase, delta)	TRPC3	transient receptor potential cation channel, subfamily C, member 3	4	0	4	0
CALM1_TRPC5	CALM1	calmodulin 1 (phosphorylase kinase, delta)	TRPC5	transient receptor potential cation channel, subfamily C, member 5	4	0	4	0
CALM1_VIPR1	CALM1	calmodulin 1 (phosphorylase kinase, delta)	VIPR1	vasoactive intestinal peptide receptor 1	4	1	4	1
CALM2_ABCA1	CALM2	calmodulin 2 (phosphorylase kinase, delta)	ABCA1	ATP-binding cassette, sub-family A (ABC1), member 1	4	3	4	4
CALM2_ADCY8	CALM2	calmodulin 2 (phosphorylase kinase, delta)	ADCY8	adenylate cyclase 8 (brain)	4	0	4	0
CALM2_AQP6	CALM2	calmodulin 2 (phosphorylase kinase, delta)	AQP6	aquaporin 6, kidney specific	4	0	4	0
CALM2_CACNA1C	CALM2	calmodulin 2 (phosphorylase kinase, delta)	CACNA1C	calcium channel, voltage-dependent, L type, alpha 1C subunit	4	1	4	2
CALM2_EGFR	CALM2	calmodulin 2 (phosphorylase kinase, delta)	EGFR	epidermal growth factor receptor	4	2	4	2
CALM2_GP6	CALM2	calmodulin 2 (phosphorylase kinase, delta)	GP6	glycoprotein VI (platelet)	4	0	4	0
CALM2_GRM5	CALM2	calmodulin 2 (phosphorylase kinase, delta)	GRM5	glutamate receptor, metabotropic 5	4	0	4	0
CALM2_GRM7	CALM2	calmodulin 2 (phosphorylase kinase, delta)	GRM7	glutamate receptor, metabotropic 7	4	0	4	0
CALM2_INSR	CALM2	calmodulin 2 (phosphorylase kinase, delta)	INSR	insulin receptor	4	3	4	2
CALM2_KCNQ1	CALM2	calmodulin 2 (phosphorylase kinase, delta)	KCNQ1	potassium voltage-gated channel, KQT-like subfamily, member 1	4	1	4	1
CALM2_KCNQ3	CALM2	calmodulin 2 (phosphorylase kinase, delta)	KCNQ3	potassium voltage-gated channel, KQT-like subfamily, member 3	4	1	4	0
CALM2_KCNQ5	CALM2	calmodulin 2 (phosphorylase kinase, delta)	KCNQ5	potassium voltage-gated channel, KQT-like subfamily, member 5	4	0	4	0
CALM2_MYLK	CALM2	calmodulin 2 (phosphorylase kinase, delta)	MYLK	myosin light chain kinase	4	2	4	3
CALM2_MYLK2	CALM2	calmodulin 2 (phosphorylase kinase, delta)	MYLK2	myosin light chain kinase 2	4	0	4	0
CALM2_PDE1A	CALM2	calmodulin 2 (phosphorylase kinase, delta)	PDE1A	phosphodiesterase 1A, calmodulin-dependent	4	1	4	0
CALM2_PDE1B	CALM2	calmodulin 2 (phosphorylase kinase, delta)	PDE1B	phosphodiesterase 1B, calmodulin-dependent	4	0	4	0
CALM2_PDE1C	CALM2	calmodulin 2 (phosphorylase kinase, delta)	PDE1C	phosphodiesterase 1C, calmodulin-dependent 70kDa	4	1	4	1
CALM2_PPAPDC2	CALM2	calmodulin 2 (phosphorylase kinase, delta)	PPAPDC2	phosphatidic acid phosphatase type 2 domain containing 2	4	0	4	1
CALM2_SCN10A	CALM2	calmodulin 2 (phosphorylase kinase, delta)	SCN10A	sodium channel, voltage-gated, type X, alpha subunit	4	0	4	0
CALM2_SCN4A	CALM2	calmodulin 2 (phosphorylase kinase, delta)	SCN4A	sodium channel, voltage-gated, type IV, alpha subunit	4	0	4	0
CALM2_SELL	CALM2	calmodulin 2 (phosphorylase kinase, delta)	SELL	selectin L	4	1	4	3
CALM2_TRPC5	CALM2	calmodulin 2 (phosphorylase kinase, delta)	TRPC5	transient receptor potential cation channel, subfamily C, member 5	4	0	4	0
CALM3_ABCA1	CALM3	calmodulin 3 (phosphorylase kinase, delta)	ABCA1	ATP-binding cassette, sub-family A (ABC1), member 1	4	3	4	4
CALM3_ADCY8	CALM3	calmodulin 3 (phosphorylase kinase, delta)	ADCY8	adenylate cyclase 8 (brain)	4	0	4	0
CALM3_AQP6	CALM3	calmodulin 3 (phosphorylase kinase, delta)	AQP6	aquaporin 6, kidney specific	4	0	4	0
CALM3_EGFR	CALM3	calmodulin 3 (phosphorylase kinase, delta)	EGFR	epidermal growth factor receptor	4	2	4	2
CALM3_GP6	CALM3	calmodulin 3 (phosphorylase kinase, delta)	GP6	glycoprotein VI (platelet)	4	0	4	0
CALM3_GRM5	CALM3	calmodulin 3 (phosphorylase kinase, delta)	GRM5	glutamate receptor, metabotropic 5	4	0	4	0
CALM3_GRM7	CALM3	calmodulin 3 (phosphorylase kinase, delta)	GRM7	glutamate receptor, metabotropic 7	4	0	4	0
CALM3_INSR	CALM3	calmodulin 3 (phosphorylase kinase, delta)	INSR	insulin receptor	4	3	4	2
CALM3_KCNQ1	CALM3	calmodulin 3 (phosphorylase kinase, delta)	KCNQ1	potassium voltage-gated channel, KQT-like subfamily, member 1	4	1	4	1
CALM3_KCNQ3	CALM3	calmodulin 3 (phosphorylase kinase, delta)	KCNQ3	potassium voltage-gated channel, KQT-like subfamily, member 3	4	1	4	0
CALM3_KCNQ5	CALM3	calmodulin 3 (phosphorylase kinase, delta)	KCNQ5	potassium voltage-gated channel, KQT-like subfamily, member 5	4	0	4	0
CALM3_MYLK	CALM3	calmodulin 3 (phosphorylase kinase, delta)	MYLK	myosin light chain kinase	4	2	4	3
CALM3_MYLK2	CALM3	calmodulin 3 (phosphorylase kinase, delta)	MYLK2	myosin light chain kinase 2	4	0	4	0
CALM3_PDE1A	CALM3	calmodulin 3 (phosphorylase kinase, delta)	PDE1A	phosphodiesterase 1A, calmodulin-dependent	4	1	4	0
CALM3_PDE1B	CALM3	calmodulin 3 (phosphorylase kinase, delta)	PDE1B	phosphodiesterase 1B, calmodulin-dependent	4	0	4	0
CALM3_PDE1C	CALM3	calmodulin 3 (phosphorylase kinase, delta)	PDE1C	phosphodiesterase 1C, calmodulin-dependent 70kDa	4	1	4	1
CALM3_PPAPDC2	CALM3	calmodulin 3 (phosphorylase kinase, delta)	PPAPDC2	phosphatidic acid phosphatase type 2 domain containing 2	4	0	4	1
CALM3_SCN10A	CALM3	calmodulin 3 (phosphorylase kinase, delta)	SCN10A	sodium channel, voltage-gated, type X, alpha subunit	4	0	4	0
CALM3_SCN4A	CALM3	calmodulin 3 (phosphorylase kinase, delta)	SCN4A	sodium channel, voltage-gated, type IV, alpha subunit	4	0	4	0
CALM3_SELL	CALM3	calmodulin 3 (phosphorylase kinase, delta)	SELL	selectin L	4	1	4	3
CALM3_TRPC5	CALM3	calmodulin 3 (phosphorylase kinase, delta)	TRPC5	transient receptor potential cation channel, subfamily C, member 5	4	0	4	0
CALR_HLA-F	CALR	calreticulin	HLA-F	major histocompatibility complex, class I, F	4	4	4	4
CALR_ITGA2B	CALR	calreticulin	ITGA2B	integrin, alpha 2b (platelet glycoprotein IIb of IIb/IIIa complex, antigen CD41)	4	0	4	0
CALR_ITGA3	CALR	calreticulin	ITGA3	integrin, alpha 3 (antigen CD49C, alpha 3 subunit of VLA-3 receptor)	4	4	4	3
CALR_ITGAV	CALR	calreticulin	ITGAV	integrin, alpha V	4	4	4	3
CALR_LRP1	CALR	calreticulin	LRP1	low density lipoprotein receptor-related protein 1	4	3	4	3
CALR_MTNR1A	CALR	calreticulin	MTNR1A	melatonin receptor 1A	4	0	4	0
CALR_SCARF1	CALR	calreticulin	SCARF1	scavenger receptor class F, member 1	4	1	4	1
CALR_TSHR	CALR	calreticulin	TSHR	thyroid stimulating hormone receptor	4	0	4	0
CAMP_EGFR	CAMP	cathelicidin antimicrobial peptide	EGFR	epidermal growth factor receptor	0	2	0	2
CAMP_FPR2	CAMP	cathelicidin antimicrobial peptide	FPR2	formyl peptide receptor 2	0	0	0	0
CAMP_IGF1R	CAMP	cathelicidin antimicrobial peptide	IGF1R	insulin-like growth factor 1 receptor	0	3	0	3
CAMP_P2RX7	CAMP	cathelicidin antimicrobial peptide	P2RX7	purinergic receptor P2X, ligand-gated ion channel, 7	0	0	0	0
CCK_CCKAR	CCK	cholecystokinin	CCKAR	cholecystokinin A receptor	0	0	0	0
CCK_CCKBR	CCK	cholecystokinin	CCKBR	cholecystokinin B receptor	0	0	0	0
CCL11_ACKR2	CCL11	chemokine (C-C motif) ligand 11	ACKR2	atypical chemokine receptor 2	1	2	1	1
CCL11_ACKR4	CCL11	chemokine (C-C motif) ligand 11	ACKR4	atypical chemokine receptor 4	1	0	1	1
CCL11_CCR2	CCL11	chemokine (C-C motif) ligand 11	CCR2	chemokine (C-C motif) receptor 2	1	0	1	0
CCL11_CCR3	CCL11	chemokine (C-C motif) ligand 11	CCR3	chemokine (C-C motif) receptor 3	1	0	1	0
CCL11_CCR5	CCL11	chemokine (C-C motif) ligand 11	CCR5	chemokine (C-C motif) receptor 5 (gene/pseudogene)	1	1	1	0
CCL11_CXCR3	CCL11	chemokine (C-C motif) ligand 11	CXCR3	chemokine (C-X-C motif) receptor 3	1	1	1	0
CCL13_ACKR2	CCL13	chemokine (C-C motif) ligand 13	ACKR2	atypical chemokine receptor 2	1	2	1	1
CCL13_ACKR4	CCL13	chemokine (C-C motif) ligand 13	ACKR4	atypical chemokine receptor 4	1	0	1	1
CCL13_CCR1	CCL13	chemokine (C-C motif) ligand 13	CCR1	chemokine (C-C motif) receptor 1	1	1	1	0
CCL13_CCR2	CCL13	chemokine (C-C motif) ligand 13	CCR2	chemokine (C-C motif) receptor 2	1	0	1	0
CCL13_CCR3	CCL13	chemokine (C-C motif) ligand 13	CCR3	chemokine (C-C motif) receptor 3	1	0	1	0
CCL13_CCR5	CCL13	chemokine (C-C motif) ligand 13	CCR5	chemokine (C-C motif) receptor 5 (gene/pseudogene)	1	1	1	0
CCL13_CCR9	CCL13	chemokine (C-C motif) ligand 13	CCR9	chemokine (C-C motif) receptor 9	1	0	1	0
CCL13_CXCR3	CCL13	chemokine (C-C motif) ligand 13	CXCR3	chemokine (C-X-C motif) receptor 3	1	1	1	0
CCL14_ACKR2	CCL14	chemokine (C-C motif) ligand 14	ACKR2	atypical chemokine receptor 2	1	2	1	1
CCL14_CCR1	CCL14	chemokine (C-C motif) ligand 14	CCR1	chemokine (C-C motif) receptor 1	1	1	1	0
CCL14_CCR3	CCL14	chemokine (C-C motif) ligand 14	CCR3	chemokine (C-C motif) receptor 3	1	0	1	0
CCL14_CCR5	CCL14	chemokine (C-C motif) ligand 14	CCR5	chemokine (C-C motif) receptor 5 (gene/pseudogene)	1	1	1	0
CCL15_CCR1	CCL15	chemokine (C-C motif) ligand 15	CCR1	chemokine (C-C motif) receptor 1	0	1	0	0
CCL15_CCR3	CCL15	chemokine (C-C motif) ligand 15	CCR3	chemokine (C-C motif) receptor 3	0	0	0	0
CCL16_CCR1	CCL16	chemokine (C-C motif) ligand 16	CCR1	chemokine (C-C motif) receptor 1	0	1	0	0
CCL16_CCR2	CCL16	chemokine (C-C motif) ligand 16	CCR2	chemokine (C-C motif) receptor 2	0	0	0	0
CCL16_CCR5	CCL16	chemokine (C-C motif) ligand 16	CCR5	chemokine (C-C motif) receptor 5 (gene/pseudogene)	0	1	0	0
CCL16_CCR8	CCL16	chemokine (C-C motif) ligand 16	CCR8	chemokine (C-C motif) receptor 8	0	0	0	0
CCL16_HRH4	CCL16	chemokine (C-C motif) ligand 16	HRH4	histamine receptor H4	0	0	0	0
CCL17_CCR4	CCL17	chemokine (C-C motif) ligand 17	CCR4	chemokine (C-C motif) receptor 4	1	1	0	0
CCL17_CCR8	CCL17	chemokine (C-C motif) ligand 17	CCR8	chemokine (C-C motif) receptor 8	1	0	0	0
CCL17_DARC	CCL17	chemokine (C-C motif) ligand 17	DARC	Duffy blood group, atypical chemokine receptor	1	0	0	0
CCL18_C14orf1	CCL18	chemokine (C-C motif) ligand 18 (pulmonary and activation-regulated)	C14orf1	chromosome 14 open reading frame 1	3	4	1	3
CCL19_ACKR2	CCL19	chemokine (C-C motif) ligand 19	ACKR2	atypical chemokine receptor 2	1	2	1	1
CCL19_ACKR4	CCL19	chemokine (C-C motif) ligand 19	ACKR4	atypical chemokine receptor 4	1	0	1	1
CCL19_CCR10	CCL19	chemokine (C-C motif) ligand 19	CCR10	chemokine (C-C motif) receptor 10	1	0	1	0
CCL19_CCR7	CCL19	chemokine (C-C motif) ligand 19	CCR7	chemokine (C-C motif) receptor 7	1	1	1	1
CCL19_CCRL2	CCL19	chemokine (C-C motif) ligand 19	CCRL2	chemokine (C-C motif) receptor-like 2	1	2	1	1
CCL19_CXCR3	CCL19	chemokine (C-C motif) ligand 19	CXCR3	chemokine (C-X-C motif) receptor 3	1	1	1	0
CCL1_CCR8	CCL1	chemokine (C-C motif) ligand 1	CCR8	chemokine (C-C motif) receptor 8	0	0	0	0
CCL20_CCR6	CCL20	chemokine (C-C motif) ligand 20	CCR6	chemokine (C-C motif) receptor 6	2	0	2	0
CCL20_CXCR3	CCL20	chemokine (C-C motif) ligand 20	CXCR3	chemokine (C-X-C motif) receptor 3	2	1	2	0
CCL21_ACKR2	CCL21	chemokine (C-C motif) ligand 21	ACKR2	atypical chemokine receptor 2	2	2	2	1
CCL21_ACKR4	CCL21	chemokine (C-C motif) ligand 21	ACKR4	atypical chemokine receptor 4	2	0	2	1
CCL21_CCR7	CCL21	chemokine (C-C motif) ligand 21	CCR7	chemokine (C-C motif) receptor 7	2	1	2	1
CCL21_CXCR3	CCL21	chemokine (C-C motif) ligand 21	CXCR3	chemokine (C-X-C motif) receptor 3	2	1	2	0
CCL22_CCR4	CCL22	chemokine (C-C motif) ligand 22	CCR4	chemokine (C-C motif) receptor 4	1	1	1	0
CCL23_CCR1	CCL23	chemokine (C-C motif) ligand 23	CCR1	chemokine (C-C motif) receptor 1	1	1	1	0
CCL24_CCR2	CCL24	chemokine (C-C motif) ligand 24	CCR2	chemokine (C-C motif) receptor 2	0	0	0	0
CCL24_CCR3	CCL24	chemokine (C-C motif) ligand 24	CCR3	chemokine (C-C motif) receptor 3	0	0	0	0
CCL25_ACKR2	CCL25	chemokine (C-C motif) ligand 25	ACKR2	atypical chemokine receptor 2	0	2	0	1
CCL25_ACKR4	CCL25	chemokine (C-C motif) ligand 25	ACKR4	atypical chemokine receptor 4	0	0	0	1
CCL25_CCR10	CCL25	chemokine (C-C motif) ligand 25	CCR10	chemokine (C-C motif) receptor 10	0	0	0	0
CCL25_CCR9	CCL25	chemokine (C-C motif) ligand 25	CCR9	chemokine (C-C motif) receptor 9	0	0	0	0
CCL26_CCR1	CCL26	chemokine (C-C motif) ligand 26	CCR1	chemokine (C-C motif) receptor 1	1	1	2	0
CCL26_CCR2	CCL26	chemokine (C-C motif) ligand 26	CCR2	chemokine (C-C motif) receptor 2	1	0	2	0
CCL26_CCR3	CCL26	chemokine (C-C motif) ligand 26	CCR3	chemokine (C-C motif) receptor 3	1	0	2	0
CCL27_ACKR2	CCL27	chemokine (C-C motif) ligand 27	ACKR2	atypical chemokine receptor 2	0	2	0	1
CCL27_CCR10	CCL27	chemokine (C-C motif) ligand 27	CCR10	chemokine (C-C motif) receptor 10	0	0	0	0
CCL28_ACKR2	CCL28	chemokine (C-C motif) ligand 28	ACKR2	atypical chemokine receptor 2	1	2	0	1
CCL28_CCR10	CCL28	chemokine (C-C motif) ligand 28	CCR10	chemokine (C-C motif) receptor 10	1	0	0	0
CCL28_CCR3	CCL28	chemokine (C-C motif) ligand 28	CCR3	chemokine (C-C motif) receptor 3	1	0	0	0
CCL2_ACKR2	CCL2	chemokine (C-C motif) ligand 2	ACKR2	atypical chemokine receptor 2	4	2	4	1
CCL2_ACKR4	CCL2	chemokine (C-C motif) ligand 2	ACKR4	atypical chemokine receptor 4	4	0	4	1
CCL2_CCR1	CCL2	chemokine (C-C motif) ligand 2	CCR1	chemokine (C-C motif) receptor 1	4	1	4	0
CCL2_CCR10	CCL2	chemokine (C-C motif) ligand 2	CCR10	chemokine (C-C motif) receptor 10	4	0	4	0
CCL2_CCR2	CCL2	chemokine (C-C motif) ligand 2	CCR2	chemokine (C-C motif) receptor 2	4	0	4	0
CCL2_CCR3	CCL2	chemokine (C-C motif) ligand 2	CCR3	chemokine (C-C motif) receptor 3	4	0	4	0
CCL2_CCR4	CCL2	chemokine (C-C motif) ligand 2	CCR4	chemokine (C-C motif) receptor 4	4	1	4	0
CCL2_CCR5	CCL2	chemokine (C-C motif) ligand 2	CCR5	chemokine (C-C motif) receptor 5 (gene/pseudogene)	4	1	4	0
CCL2_DARC	CCL2	chemokine (C-C motif) ligand 2	DARC	Duffy blood group, atypical chemokine receptor	4	0	4	0
CCL3L1_CCR1	CCL3L1	chemokine (C-C motif) ligand 3-like 1	CCR1	chemokine (C-C motif) receptor 1	0	1	0	0
CCL3L1_CCR3	CCL3L1	chemokine (C-C motif) ligand 3-like 1	CCR3	chemokine (C-C motif) receptor 3	0	0	0	0
CCL3L1_CCR5	CCL3L1	chemokine (C-C motif) ligand 3-like 1	CCR5	chemokine (C-C motif) receptor 5 (gene/pseudogene)	0	1	0	0
CCL3L3_ACKR2	CCL3L3	chemokine (C-C motif) ligand 3-like 3	ACKR2	atypical chemokine receptor 2	1	2	1	1
CCL3L3_CCR5	CCL3L3	chemokine (C-C motif) ligand 3-like 3	CCR5	chemokine (C-C motif) receptor 5 (gene/pseudogene)	1	1	1	0
CCL3_ACKR2	CCL3	chemokine (C-C motif) ligand 3	ACKR2	atypical chemokine receptor 2	3	2	1	1
CCL3_CCR1	CCL3	chemokine (C-C motif) ligand 3	CCR1	chemokine (C-C motif) receptor 1	3	1	1	0
CCL3_CCR3	CCL3	chemokine (C-C motif) ligand 3	CCR3	chemokine (C-C motif) receptor 3	3	0	1	0
CCL3_CCR4	CCL3	chemokine (C-C motif) ligand 3	CCR4	chemokine (C-C motif) receptor 4	3	1	1	0
CCL3_CCR5	CCL3	chemokine (C-C motif) ligand 3	CCR5	chemokine (C-C motif) receptor 5 (gene/pseudogene)	3	1	1	0
CCL4_ACKR2	CCL4	chemokine (C-C motif) ligand 4	ACKR2	atypical chemokine receptor 2	2	2	1	1
CCL4_CCR1	CCL4	chemokine (C-C motif) ligand 4	CCR1	chemokine (C-C motif) receptor 1	2	1	1	0
CCL4_CCR3	CCL4	chemokine (C-C motif) ligand 4	CCR3	chemokine (C-C motif) receptor 3	2	0	1	0
CCL4_CCR5	CCL4	chemokine (C-C motif) ligand 4	CCR5	chemokine (C-C motif) receptor 5 (gene/pseudogene)	2	1	1	0
CCL4_CCR8	CCL4	chemokine (C-C motif) ligand 4	CCR8	chemokine (C-C motif) receptor 8	2	0	1	0
CCL5_ACKR2	CCL5	chemokine (C-C motif) ligand 5	ACKR2	atypical chemokine receptor 2	1	2	1	1
CCL5_ACKR4	CCL5	chemokine (C-C motif) ligand 5	ACKR4	atypical chemokine receptor 4	1	0	1	1
CCL5_CCR1	CCL5	chemokine (C-C motif) ligand 5	CCR1	chemokine (C-C motif) receptor 1	1	1	1	0
CCL5_CCR3	CCL5	chemokine (C-C motif) ligand 5	CCR3	chemokine (C-C motif) receptor 3	1	0	1	0
CCL5_CCR4	CCL5	chemokine (C-C motif) ligand 5	CCR4	chemokine (C-C motif) receptor 4	1	1	1	0
CCL5_CCR5	CCL5	chemokine (C-C motif) ligand 5	CCR5	chemokine (C-C motif) receptor 5 (gene/pseudogene)	1	1	1	0
CCL5_CXCR3	CCL5	chemokine (C-C motif) ligand 5	CXCR3	chemokine (C-X-C motif) receptor 3	1	1	1	0
CCL5_DARC	CCL5	chemokine (C-C motif) ligand 5	DARC	Duffy blood group, atypical chemokine receptor	1	0	1	0
CCL5_GPR75	CCL5	chemokine (C-C motif) ligand 5	GPR75	G protein-coupled receptor 75	1	0	1	0
CCL5_SDC1	CCL5	chemokine (C-C motif) ligand 5	SDC1	syndecan 1	1	4	1	4
CCL5_SDC4	CCL5	chemokine (C-C motif) ligand 5	SDC4	syndecan 4	1	4	1	3
CCL7_ACKR2	CCL7	chemokine (C-C motif) ligand 7	ACKR2	atypical chemokine receptor 2	0	2	0	1
CCL7_ACKR4	CCL7	chemokine (C-C motif) ligand 7	ACKR4	atypical chemokine receptor 4	0	0	0	1
CCL7_CCR1	CCL7	chemokine (C-C motif) ligand 7	CCR1	chemokine (C-C motif) receptor 1	0	1	0	0
CCL7_CCR10	CCL7	chemokine (C-C motif) ligand 7	CCR10	chemokine (C-C motif) receptor 10	0	0	0	0
CCL7_CCR2	CCL7	chemokine (C-C motif) ligand 7	CCR2	chemokine (C-C motif) receptor 2	0	0	0	0
CCL7_CCR3	CCL7	chemokine (C-C motif) ligand 7	CCR3	chemokine (C-C motif) receptor 3	0	0	0	0
CCL7_CCR5	CCL7	chemokine (C-C motif) ligand 7	CCR5	chemokine (C-C motif) receptor 5 (gene/pseudogene)	0	1	0	0
CCL7_CXCR3	CCL7	chemokine (C-C motif) ligand 7	CXCR3	chemokine (C-X-C motif) receptor 3	0	1	0	0
CCL7_DARC	CCL7	chemokine (C-C motif) ligand 7	DARC	Duffy blood group, atypical chemokine receptor	0	0	0	0
CCL8_ACKR2	CCL8	chemokine (C-C motif) ligand 8	ACKR2	atypical chemokine receptor 2	0	2	0	1
CCL8_ACKR4	CCL8	chemokine (C-C motif) ligand 8	ACKR4	atypical chemokine receptor 4	0	0	0	1
CCL8_CCR1	CCL8	chemokine (C-C motif) ligand 8	CCR1	chemokine (C-C motif) receptor 1	0	1	0	0
CCL8_CCR2	CCL8	chemokine (C-C motif) ligand 8	CCR2	chemokine (C-C motif) receptor 2	0	0	0	0
CCL8_CCR3	CCL8	chemokine (C-C motif) ligand 8	CCR3	chemokine (C-C motif) receptor 3	0	0	0	0
CCL8_CCR5	CCL8	chemokine (C-C motif) ligand 8	CCR5	chemokine (C-C motif) receptor 5 (gene/pseudogene)	0	1	0	0
CCL8_DARC	CCL8	chemokine (C-C motif) ligand 8	DARC	Duffy blood group, atypical chemokine receptor	0	0	0	0
CD14_ITGA4	CD14	CD14 molecule	ITGA4	integrin, alpha 4 (antigen CD49D, alpha 4 subunit of VLA-4 receptor)	2	2	2	2
CD14_ITGB1	CD14	CD14 molecule	ITGB1	integrin, beta 1 (fibronectin receptor, beta polypeptide, antigen CD29 includes MDF2, MSK12)	2	4	2	4
CD24_SELP	CD24	CD24 molecule	SELP	selectin P (granule membrane protein 140kDa, antigen CD62)	3	1	4	1
CD34_SELL	CD34	CD34 molecule	SELL	selectin L	2	1	1	3
CD34_SELP	CD34	CD34 molecule	SELP	selectin P (granule membrane protein 140kDa, antigen CD62)	2	1	1	1
CD40LG_CD40	CD40LG	CD40 ligand	CD40	CD40 molecule, TNF receptor superfamily member 5	0	4	0	3
CD40LG_ITGAM	CD40LG	CD40 ligand	ITGAM	integrin, alpha M (complement component 3 receptor 3 subunit)	0	1	0	1
CD40LG_ITGB2	CD40LG	CD40 ligand	ITGB2	integrin, beta 2 (complement component 3 receptor 3 and 4 subunit)	0	2	0	1
CD40LG_TRAF3	CD40LG	CD40 ligand	TRAF3	TNF receptor-associated factor 3	0	4	0	3
CD55_CD97	CD55	CD55 molecule, decay accelerating factor for complement (Cromer blood group)	CD97	CD97 molecule	4	0	4	0
CD55_CR1	CD55	CD55 molecule, decay accelerating factor for complement (Cromer blood group)	CR1	complement component (3b/4b) receptor 1 (Knops blood group)	4	1	4	0
CD55_EMR2	CD55	CD55 molecule, decay accelerating factor for complement (Cromer blood group)	EMR2	egf-like module containing, mucin-like, hormone receptor-like 2	4	0	4	0
CD5L_CD5	CD5L	CD5 molecule-like	CD5	CD5 molecule	0	1	0	1
CD70_CD27	CD70	CD70 molecule	CD27	CD27 molecule	0	1	0	1
CDH1_CDH2	CDH1	cadherin 1, type 1, E-cadherin (epithelial)	CDH2	cadherin 2, type 1, N-cadherin (neuronal)	3	0	3	0
CDH1_EGFR	CDH1	cadherin 1, type 1, E-cadherin (epithelial)	EGFR	epidermal growth factor receptor	3	2	3	2
CDH1_ERBB3	CDH1	cadherin 1, type 1, E-cadherin (epithelial)	ERBB3	v-erb-b2 avian erythroblastic leukemia viral oncogene homolog 3	3	1	3	1
CDH1_IGF1R	CDH1	cadherin 1, type 1, E-cadherin (epithelial)	IGF1R	insulin-like growth factor 1 receptor	3	3	3	3
CDH1_ITGAE	CDH1	cadherin 1, type 1, E-cadherin (epithelial)	ITGAE	integrin, alpha E (antigen CD103, human mucosal lymphocyte antigen 1; alpha polypeptide)	3	4	3	4
CDH1_ITGB7	CDH1	cadherin 1, type 1, E-cadherin (epithelial)	ITGB7	integrin, beta 7	3	1	3	0
CDH1_KLRG1	CDH1	cadherin 1, type 1, E-cadherin (epithelial)	KLRG1	killer cell lectin-like receptor subfamily G, member 1	3	1	3	0
CDH1_LRP5	CDH1	cadherin 1, type 1, E-cadherin (epithelial)	LRP5	low density lipoprotein receptor-related protein 5	3	2	3	2
CDH1_PTPRF	CDH1	cadherin 1, type 1, E-cadherin (epithelial)	PTPRF	protein tyrosine phosphatase, receptor type, F	3	2	3	2
CDH1_PTPRM	CDH1	cadherin 1, type 1, E-cadherin (epithelial)	PTPRM	protein tyrosine phosphatase, receptor type, M	3	4	3	3
CELA3B_CHRM3	CELA3B	chymotrypsin-like elastase family, member 3B	CHRM3	cholinergic receptor, muscarinic 3	0	0	0	1
CEL_CXCR4	CEL	carboxyl ester lipase	CXCR4	chemokine (C-X-C motif) receptor 4	0	2	1	3
CFH_ITGAM	CFH	complement factor H	ITGAM	integrin, alpha M (complement component 3 receptor 3 subunit)	3	1	3	1
CFH_SELL	CFH	complement factor H	SELL	selectin L	3	1	3	3
CGA_FSHR	CGA	glycoprotein hormones, alpha polypeptide	FSHR	follicle stimulating hormone receptor	0	0	0	0
CGA_LHCGR	CGA	glycoprotein hormones, alpha polypeptide	LHCGR	luteinizing hormone/choriogonadotropin receptor	0	0	0	0
CGA_SIRPA	CGA	glycoprotein hormones, alpha polypeptide	SIRPA	signal-regulatory protein alpha	0	3	0	4
CGA_TSHR	CGA	glycoprotein hormones, alpha polypeptide	TSHR	thyroid stimulating hormone receptor	0	0	0	0
CGB8_SIRPA	CGB8	chorionic gonadotropin, beta polypeptide 8	SIRPA	signal-regulatory protein alpha	0	3	0	4
CGB_LHCGR	CGB	chorionic gonadotropin, beta polypeptide	LHCGR	luteinizing hormone/choriogonadotropin receptor	0	0	0	0
CGN_F11R	CGN	cingulin	F11R	F11 receptor	1	4	1	4
CGN_OCLN	CGN	cingulin	OCLN	occludin	1	3	1	2
CGN_TGFBR1	CGN	cingulin	TGFBR1	transforming growth factor, beta receptor 1	1	4	1	3
CGN_TGFBR2	CGN	cingulin	TGFBR2	transforming growth factor, beta receptor II (70/80kDa)	1	4	1	4
CHAD_ITGA2	CHAD	chondroadherin	ITGA2	integrin, alpha 2 (CD49B, alpha 2 subunit of VLA-2 receptor)	0	3	0	3
CHAD_ITGB1	CHAD	chondroadherin	ITGB1	integrin, beta 1 (fibronectin receptor, beta polypeptide, antigen CD29 includes MDF2, MSK12)	0	4	0	4
CLCF1_CNTFR	CLCF1	cardiotrophin-like cytokine factor 1	CNTFR	ciliary neurotrophic factor receptor	2	0	1	0
CLCF1_CRLF1	CLCF1	cardiotrophin-like cytokine factor 1	CRLF1	cytokine receptor-like factor 1	2	1	1	0
CLCF1_IL6ST	CLCF1	cardiotrophin-like cytokine factor 1	IL6ST	interleukin 6 signal transducer (gp130, oncostatin M receptor)	2	4	1	4
CLCF1_LIFR	CLCF1	cardiotrophin-like cytokine factor 1	LIFR	leukemia inhibitory factor receptor alpha	2	3	1	3
CLEC11A_KIT	CLEC11A	C-type lectin domain family 11, member A	KIT	v-kit Hardy-Zuckerman 4 feline sarcoma viral oncogene homolog	1	2	1	2
CLEC3A_CLEC10A	CLEC3A	C-type lectin domain family 3, member A	CLEC10A	C-type lectin domain family 10, member A	0	1	0	0
CLEC3A_CLEC2B	CLEC3A	C-type lectin domain family 3, member A	CLEC2B	C-type lectin domain family 2, member B	0	3	0	4
CNTF_CNTFR	CNTF	ciliary neurotrophic factor	CNTFR	ciliary neurotrophic factor receptor	0	0	0	0
CNTF_IL6R	CNTF	ciliary neurotrophic factor	IL6R	interleukin 6 receptor	0	2	0	1
CNTF_IL6ST	CNTF	ciliary neurotrophic factor	IL6ST	interleukin 6 signal transducer (gp130, oncostatin M receptor)	0	4	0	4
CNTF_LIFR	CNTF	ciliary neurotrophic factor	LIFR	leukemia inhibitory factor receptor alpha	0	3	0	3
CNTN2_CNTN1	CNTN2	contactin 2 (axonal)	CNTN1	contactin 1	0	1	0	2
CNTN2_CNTNAP2	CNTN2	contactin 2 (axonal)	CNTNAP2	contactin associated protein-like 2	0	0	0	1
CNTN2_NRCAM	CNTN2	contactin 2 (axonal)	NRCAM	neuronal cell adhesion molecule	0	0	0	2
CNTN2_NRP1	CNTN2	contactin 2 (axonal)	NRP1	neuropilin 1	0	4	0	3
CNTN4_PTPRG	CNTN4	contactin 4	PTPRG	protein tyrosine phosphatase, receptor type, G	0	3	0	2
COL11A1_DDR1	COL11A1	collagen, type XI, alpha 1	DDR1	discoidin domain receptor tyrosine kinase 1	1	1	1	1
COL11A1_ITGA2	COL11A1	collagen, type XI, alpha 1	ITGA2	integrin, alpha 2 (CD49B, alpha 2 subunit of VLA-2 receptor)	1	3	1	3
COL11A1_ITGB1	COL11A1	collagen, type XI, alpha 1	ITGB1	integrin, beta 1 (fibronectin receptor, beta polypeptide, antigen CD29 includes MDF2, MSK12)	1	4	1	4
COL14A1_CD44	COL14A1	collagen, type XIV, alpha 1	CD44	CD44 molecule (Indian blood group)	1	4	1	4
COL18A1_GPC1	COL18A1	collagen, type XVIII, alpha 1	GPC1	glypican 1	3	1	2	2
COL18A1_GPC4	COL18A1	collagen, type XVIII, alpha 1	GPC4	glypican 4	3	2	2	1
COL18A1_ITGA5	COL18A1	collagen, type XVIII, alpha 1	ITGA5	integrin, alpha 5 (fibronectin receptor, alpha polypeptide)	3	4	2	4
COL18A1_ITGB1	COL18A1	collagen, type XVIII, alpha 1	ITGB1	integrin, beta 1 (fibronectin receptor, beta polypeptide, antigen CD29 includes MDF2, MSK12)	3	4	2	4
COL18A1_KDR	COL18A1	collagen, type XVIII, alpha 1	KDR	kinase insert domain receptor (a type III receptor tyrosine kinase)	3	2	2	1
COL1A1_CD36	COL1A1	collagen, type I, alpha 1	CD36	CD36 molecule (thrombospondin receptor)	4	4	4	2
COL1A1_CD44	COL1A1	collagen, type I, alpha 1	CD44	CD44 molecule (Indian blood group)	4	4	4	4
COL1A1_CD93	COL1A1	collagen, type I, alpha 1	CD93	CD93 molecule	4	2	4	2
COL1A1_DDR1	COL1A1	collagen, type I, alpha 1	DDR1	discoidin domain receptor tyrosine kinase 1	4	1	4	1
COL1A1_DDR2	COL1A1	collagen, type I, alpha 1	DDR2	discoidin domain receptor tyrosine kinase 2	4	1	4	1
COL1A1_FLT4	COL1A1	collagen, type I, alpha 1	FLT4	fms-related tyrosine kinase 4	4	1	4	1
COL1A1_ITGA1	COL1A1	collagen, type I, alpha 1	ITGA1	integrin, alpha 1	4	3	4	2
COL1A1_ITGA11	COL1A1	collagen, type I, alpha 1	ITGA11	integrin, alpha 11	4	1	4	1
COL1A1_ITGA2	COL1A1	collagen, type I, alpha 1	ITGA2	integrin, alpha 2 (CD49B, alpha 2 subunit of VLA-2 receptor)	4	3	4	3
COL1A1_ITGA5	COL1A1	collagen, type I, alpha 1	ITGA5	integrin, alpha 5 (fibronectin receptor, alpha polypeptide)	4	4	4	4
COL1A1_ITGAV	COL1A1	collagen, type I, alpha 1	ITGAV	integrin, alpha V	4	4	4	3
COL1A1_ITGB1	COL1A1	collagen, type I, alpha 1	ITGB1	integrin, beta 1 (fibronectin receptor, beta polypeptide, antigen CD29 includes MDF2, MSK12)	4	4	4	4
COL1A1_TMPRSS6	COL1A1	collagen, type I, alpha 1	TMPRSS6	transmembrane protease, serine 6	4	0	4	0
COL1A2_CD36	COL1A2	collagen, type I, alpha 2	CD36	CD36 molecule (thrombospondin receptor)	4	4	4	2
COL1A2_CD44	COL1A2	collagen, type I, alpha 2	CD44	CD44 molecule (Indian blood group)	4	4	4	4
COL1A2_CD93	COL1A2	collagen, type I, alpha 2	CD93	CD93 molecule	4	2	4	2
COL1A2_FLT4	COL1A2	collagen, type I, alpha 2	FLT4	fms-related tyrosine kinase 4	4	1	4	1
COL1A2_ITGA1	COL1A2	collagen, type I, alpha 2	ITGA1	integrin, alpha 1	4	3	4	2
COL1A2_ITGA11	COL1A2	collagen, type I, alpha 2	ITGA11	integrin, alpha 11	4	1	4	1
COL1A2_ITGA2	COL1A2	collagen, type I, alpha 2	ITGA2	integrin, alpha 2 (CD49B, alpha 2 subunit of VLA-2 receptor)	4	3	4	3
COL1A2_ITGA2B	COL1A2	collagen, type I, alpha 2	ITGA2B	integrin, alpha 2b (platelet glycoprotein IIb of IIb/IIIa complex, antigen CD41)	4	0	4	0
COL1A2_ITGAV	COL1A2	collagen, type I, alpha 2	ITGAV	integrin, alpha V	4	4	4	3
COL1A2_ITGB1	COL1A2	collagen, type I, alpha 2	ITGB1	integrin, beta 1 (fibronectin receptor, beta polypeptide, antigen CD29 includes MDF2, MSK12)	4	4	4	4
COL1A2_ITGB3	COL1A2	collagen, type I, alpha 2	ITGB3	integrin, beta 3 (platelet glycoprotein IIIa, antigen CD61)	4	2	4	1
COL2A1_DDR1	COL2A1	collagen, type II, alpha 1	DDR1	discoidin domain receptor tyrosine kinase 1	0	1	0	1
COL2A1_ITGA1	COL2A1	collagen, type II, alpha 1	ITGA1	integrin, alpha 1	0	3	0	2
COL2A1_ITGA10	COL2A1	collagen, type II, alpha 1	ITGA10	integrin, alpha 10	0	1	0	1
COL2A1_ITGA2	COL2A1	collagen, type II, alpha 1	ITGA2	integrin, alpha 2 (CD49B, alpha 2 subunit of VLA-2 receptor)	0	3	0	3
COL2A1_ITGA2B	COL2A1	collagen, type II, alpha 1	ITGA2B	integrin, alpha 2b (platelet glycoprotein IIb of IIb/IIIa complex, antigen CD41)	0	0	0	0
COL2A1_ITGB1	COL2A1	collagen, type II, alpha 1	ITGB1	integrin, beta 1 (fibronectin receptor, beta polypeptide, antigen CD29 includes MDF2, MSK12)	0	4	0	4
COL2A1_MAG	COL2A1	collagen, type II, alpha 1	MAG	myelin associated glycoprotein	0	0	0	0
COL2A1_OR1E1	COL2A1	collagen, type II, alpha 1	OR1E1	olfactory receptor, family 1, subfamily E, member 1	0	0	0	0
COL2A1_TNFRSF10A	COL2A1	collagen, type II, alpha 1	TNFRSF10A	tumor necrosis factor receptor superfamily, member 10a	0	2	0	2
COL3A1_DDR1	COL3A1	collagen, type III, alpha 1	DDR1	discoidin domain receptor tyrosine kinase 1	3	1	4	1
COL3A1_DDR2	COL3A1	collagen, type III, alpha 1	DDR2	discoidin domain receptor tyrosine kinase 2	3	1	4	1
COL3A1_ITGA2	COL3A1	collagen, type III, alpha 1	ITGA2	integrin, alpha 2 (CD49B, alpha 2 subunit of VLA-2 receptor)	3	3	4	3
COL3A1_ITGB1	COL3A1	collagen, type III, alpha 1	ITGB1	integrin, beta 1 (fibronectin receptor, beta polypeptide, antigen CD29 includes MDF2, MSK12)	3	4	4	4
COL3A1_MAG	COL3A1	collagen, type III, alpha 1	MAG	myelin associated glycoprotein	3	0	4	0
COL4A1_CD47	COL4A1	collagen, type IV, alpha 1	CD47	CD47 molecule	2	4	3	4
COL4A1_CD93	COL4A1	collagen, type IV, alpha 1	CD93	CD93 molecule	2	2	3	2
COL4A1_ITGA1	COL4A1	collagen, type IV, alpha 1	ITGA1	integrin, alpha 1	2	3	3	2
COL4A1_ITGA2	COL4A1	collagen, type IV, alpha 1	ITGA2	integrin, alpha 2 (CD49B, alpha 2 subunit of VLA-2 receptor)	2	3	3	3
COL4A1_ITGAV	COL4A1	collagen, type IV, alpha 1	ITGAV	integrin, alpha V	2	4	3	3
COL4A1_ITGB1	COL4A1	collagen, type IV, alpha 1	ITGB1	integrin, beta 1 (fibronectin receptor, beta polypeptide, antigen CD29 includes MDF2, MSK12)	2	4	3	4
COL4A1_ITGB8	COL4A1	collagen, type IV, alpha 1	ITGB8	integrin, beta 8	2	1	3	1
COL4A2_CD93	COL4A2	collagen, type IV, alpha 2	CD93	CD93 molecule	2	2	3	2
COL4A3_CD47	COL4A3	collagen, type IV, alpha 3 (Goodpasture antigen)	CD47	CD47 molecule	1	4	0	4
COL4A3_CD93	COL4A3	collagen, type IV, alpha 3 (Goodpasture antigen)	CD93	CD93 molecule	1	2	0	2
COL4A3_ITGA1	COL4A3	collagen, type IV, alpha 3 (Goodpasture antigen)	ITGA1	integrin, alpha 1	1	3	0	2
COL4A3_ITGA2	COL4A3	collagen, type IV, alpha 3 (Goodpasture antigen)	ITGA2	integrin, alpha 2 (CD49B, alpha 2 subunit of VLA-2 receptor)	1	3	0	3
COL4A3_ITGAV	COL4A3	collagen, type IV, alpha 3 (Goodpasture antigen)	ITGAV	integrin, alpha V	1	4	0	3
COL4A3_ITGB1	COL4A3	collagen, type IV, alpha 3 (Goodpasture antigen)	ITGB1	integrin, beta 1 (fibronectin receptor, beta polypeptide, antigen CD29 includes MDF2, MSK12)	1	4	0	4
COL4A4_CD47	COL4A4	collagen, type IV, alpha 4	CD47	CD47 molecule	0	4	0	4
COL4A4_CD93	COL4A4	collagen, type IV, alpha 4	CD93	CD93 molecule	0	2	0	2
COL4A4_ITGA1	COL4A4	collagen, type IV, alpha 4	ITGA1	integrin, alpha 1	0	3	0	2
COL4A4_ITGA2	COL4A4	collagen, type IV, alpha 4	ITGA2	integrin, alpha 2 (CD49B, alpha 2 subunit of VLA-2 receptor)	0	3	0	3
COL4A4_ITGAV	COL4A4	collagen, type IV, alpha 4	ITGAV	integrin, alpha V	0	4	0	3
COL4A4_ITGB1	COL4A4	collagen, type IV, alpha 4	ITGB1	integrin, beta 1 (fibronectin receptor, beta polypeptide, antigen CD29 includes MDF2, MSK12)	0	4	0	4
COL4A5_CD47	COL4A5	collagen, type IV, alpha 5	CD47	CD47 molecule	0	4	1	4
COL4A5_CD93	COL4A5	collagen, type IV, alpha 5	CD93	CD93 molecule	0	2	1	2
COL4A5_ITGA1	COL4A5	collagen, type IV, alpha 5	ITGA1	integrin, alpha 1	0	3	1	2
COL4A5_ITGA2	COL4A5	collagen, type IV, alpha 5	ITGA2	integrin, alpha 2 (CD49B, alpha 2 subunit of VLA-2 receptor)	0	3	1	3
COL4A5_ITGAV	COL4A5	collagen, type IV, alpha 5	ITGAV	integrin, alpha V	0	4	1	3
COL4A5_ITGB1	COL4A5	collagen, type IV, alpha 5	ITGB1	integrin, beta 1 (fibronectin receptor, beta polypeptide, antigen CD29 includes MDF2, MSK12)	0	4	1	4
COL4A6_CD47	COL4A6	collagen, type IV, alpha 6	CD47	CD47 molecule	0	4	1	4
COL4A6_CD93	COL4A6	collagen, type IV, alpha 6	CD93	CD93 molecule	0	2	1	2
COL4A6_ITGA1	COL4A6	collagen, type IV, alpha 6	ITGA1	integrin, alpha 1	0	3	1	2
COL4A6_ITGA2	COL4A6	collagen, type IV, alpha 6	ITGA2	integrin, alpha 2 (CD49B, alpha 2 subunit of VLA-2 receptor)	0	3	1	3
COL4A6_ITGAV	COL4A6	collagen, type IV, alpha 6	ITGAV	integrin, alpha V	0	4	1	3
COL4A6_ITGB1	COL4A6	collagen, type IV, alpha 6	ITGB1	integrin, beta 1 (fibronectin receptor, beta polypeptide, antigen CD29 includes MDF2, MSK12)	0	4	1	4
COL5A1_ITGA1	COL5A1	collagen, type V, alpha 1	ITGA1	integrin, alpha 1	2	3	1	2
COL5A1_ITGB1	COL5A1	collagen, type V, alpha 1	ITGB1	integrin, beta 1 (fibronectin receptor, beta polypeptide, antigen CD29 includes MDF2, MSK12)	2	4	1	4
COL5A1_SDC3	COL5A1	collagen, type V, alpha 1	SDC3	syndecan 3	2	4	1	2
COL5A2_DDR1	COL5A2	collagen, type V, alpha 2	DDR1	discoidin domain receptor tyrosine kinase 1	1	1	1	1
COL5A2_ITGA1	COL5A2	collagen, type V, alpha 2	ITGA1	integrin, alpha 1	1	3	1	2
COL5A2_ITGB1	COL5A2	collagen, type V, alpha 2	ITGB1	integrin, beta 1 (fibronectin receptor, beta polypeptide, antigen CD29 includes MDF2, MSK12)	1	4	1	4
COL5A3_SDC3	COL5A3	collagen, type V, alpha 3	SDC3	syndecan 3	1	4	1	2
COL6A1_ITGA1	COL6A1	collagen, type VI, alpha 1	ITGA1	integrin, alpha 1	4	3	4	2
COL6A1_ITGA2	COL6A1	collagen, type VI, alpha 1	ITGA2	integrin, alpha 2 (CD49B, alpha 2 subunit of VLA-2 receptor)	4	3	4	3
COL6A1_ITGA6	COL6A1	collagen, type VI, alpha 1	ITGA6	integrin, alpha 6	4	4	4	4
COL6A1_ITGB1	COL6A1	collagen, type VI, alpha 1	ITGB1	integrin, beta 1 (fibronectin receptor, beta polypeptide, antigen CD29 includes MDF2, MSK12)	4	4	4	4
COL6A2_ITGA1	COL6A2	collagen, type VI, alpha 2	ITGA1	integrin, alpha 1	3	3	3	2
COL6A2_ITGA2	COL6A2	collagen, type VI, alpha 2	ITGA2	integrin, alpha 2 (CD49B, alpha 2 subunit of VLA-2 receptor)	3	3	3	3
COL6A2_ITGB1	COL6A2	collagen, type VI, alpha 2	ITGB1	integrin, beta 1 (fibronectin receptor, beta polypeptide, antigen CD29 includes MDF2, MSK12)	3	4	3	4
COL6A3_ITGA1	COL6A3	collagen, type VI, alpha 3	ITGA1	integrin, alpha 1	4	3	4	2
COL6A3_ITGA2	COL6A3	collagen, type VI, alpha 3	ITGA2	integrin, alpha 2 (CD49B, alpha 2 subunit of VLA-2 receptor)	4	3	4	3
COL6A3_ITGB1	COL6A3	collagen, type VI, alpha 3	ITGB1	integrin, beta 1 (fibronectin receptor, beta polypeptide, antigen CD29 includes MDF2, MSK12)	4	4	4	4
COL7A1_ITGA2	COL7A1	collagen, type VII, alpha 1	ITGA2	integrin, alpha 2 (CD49B, alpha 2 subunit of VLA-2 receptor)	1	3	2	3
COL7A1_ITGB1	COL7A1	collagen, type VII, alpha 1	ITGB1	integrin, beta 1 (fibronectin receptor, beta polypeptide, antigen CD29 includes MDF2, MSK12)	1	4	2	4
COL8A1_ITGA1	COL8A1	collagen, type VIII, alpha 1	ITGA1	integrin, alpha 1	2	3	1	2
COL8A1_ITGA2	COL8A1	collagen, type VIII, alpha 1	ITGA2	integrin, alpha 2 (CD49B, alpha 2 subunit of VLA-2 receptor)	2	3	1	3
COL9A1_MAG	COL9A1	collagen, type IX, alpha 1	MAG	myelin associated glycoprotein	0	0	0	0
COL9A2_MAG	COL9A2	collagen, type IX, alpha 2	MAG	myelin associated glycoprotein	0	0	0	0
COL9A3_MAG	COL9A3	collagen, type IX, alpha 3	MAG	myelin associated glycoprotein	0	0	0	0
COLQ_MUSK	COLQ	collagen-like tail subunit (single strand of homotrimer) of asymmetric acetylcholinesterase	MUSK	muscle, skeletal, receptor tyrosine kinase	0	0	0	0
CORT_GHSR	CORT	cortistatin	GHSR	growth hormone secretagogue receptor	0	0	0	0
CORT_MRGPRX2	CORT	cortistatin	MRGPRX2	MAS-related GPR, member X2	0	0	0	0
CORT_SSTR1	CORT	cortistatin	SSTR1	somatostatin receptor 1	0	1	0	1
CORT_SSTR2	CORT	cortistatin	SSTR2	somatostatin receptor 2	0	0	0	0
CORT_SSTR3	CORT	cortistatin	SSTR3	somatostatin receptor 3	0	0	0	0
CORT_SSTR4	CORT	cortistatin	SSTR4	somatostatin receptor 4	0	0	0	0
CORT_SSTR5	CORT	cortistatin	SSTR5	somatostatin receptor 5	0	0	0	0
CPAMD8_SCTR	CPAMD8	C3 and PZP-like, alpha-2-macroglobulin domain containing 8	SCTR	secretin receptor	1	1	1	0
CP_SLC40A1	CP	ceruloplasmin (ferroxidase)	SLC40A1	solute carrier family 40 (iron-regulated transporter), member 1	3	4	1	4
CRH_CRHR1	CRH	corticotropin releasing hormone	CRHR1	corticotropin releasing hormone receptor 1	0	0	0	0
CRH_CRHR2	CRH	corticotropin releasing hormone	CRHR2	corticotropin releasing hormone receptor 2	0	0	0	0
CRH_MC2R	CRH	corticotropin releasing hormone	MC2R	melanocortin 2 receptor (adrenocorticotropic hormone)	0	0	0	0
CRP_OLR1	CRP	C-reactive protein, pentraxin-related	OLR1	oxidized low density lipoprotein (lectin-like) receptor 1	0	2	0	2
CSF1_CSF1R	CSF1	colony stimulating factor 1 (macrophage)	CSF1R	colony stimulating factor 1 receptor	4	1	3	1
CSF2_CSF1R	CSF2	colony stimulating factor 2 (granulocyte-macrophage)	CSF1R	colony stimulating factor 1 receptor	0	1	0	1
CSF2_CSF2RA	CSF2	colony stimulating factor 2 (granulocyte-macrophage)	CSF2RA	colony stimulating factor 2 receptor, alpha, low-affinity (granulocyte-macrophage)	0	1	0	1
CSF2_CSF2RB	CSF2	colony stimulating factor 2 (granulocyte-macrophage)	CSF2RB	colony stimulating factor 2 receptor, beta, low-affinity (granulocyte-macrophage)	0	2	0	2
CSF2_CSF3R	CSF2	colony stimulating factor 2 (granulocyte-macrophage)	CSF3R	colony stimulating factor 3 receptor (granulocyte)	0	2	0	1
CSF2_IL3RA	CSF2	colony stimulating factor 2 (granulocyte-macrophage)	IL3RA	interleukin 3 receptor, alpha (low affinity)	0	2	0	1
CSF2_ITGA9	CSF2	colony stimulating factor 2 (granulocyte-macrophage)	ITGA9	integrin, alpha 9	0	3	0	1
CSF2_ITGB1	CSF2	colony stimulating factor 2 (granulocyte-macrophage)	ITGB1	integrin, beta 1 (fibronectin receptor, beta polypeptide, antigen CD29 includes MDF2, MSK12)	0	4	0	4
CSF2_SDC2	CSF2	colony stimulating factor 2 (granulocyte-macrophage)	SDC2	syndecan 2	0	3	0	3
CSF3_CSF1R	CSF3	colony stimulating factor 3 (granulocyte)	CSF1R	colony stimulating factor 1 receptor	2	1	1	1
CSF3_CSF3R	CSF3	colony stimulating factor 3 (granulocyte)	CSF3R	colony stimulating factor 3 receptor (granulocyte)	2	2	1	1
CSH1_PRLR	CSH1	chorionic somatomammotropin hormone 1 (placental lactogen)	PRLR	prolactin receptor	0	0	0	0
CSH2_PRLR	CSH2	chorionic somatomammotropin hormone 2	PRLR	prolactin receptor	0	0	0	0
CSHL1_GHR	CSHL1	chorionic somatomammotropin hormone-like 1	GHR	growth hormone receptor	0	0	0	1
CSHL1_PRLR	CSHL1	chorionic somatomammotropin hormone-like 1	PRLR	prolactin receptor	0	0	0	0
CTF1_IL6ST	CTF1	cardiotrophin 1	IL6ST	interleukin 6 signal transducer (gp130, oncostatin M receptor)	0	4	0	4
CTF1_LIFR	CTF1	cardiotrophin 1	LIFR	leukemia inhibitory factor receptor alpha	0	3	0	3
CTGF_ERBB4	CTGF	connective tissue growth factor	ERBB4	v-erb-b2 avian erythroblastic leukemia viral oncogene homolog 4	3	0	3	0
CTGF_ITGA5	CTGF	connective tissue growth factor	ITGA5	integrin, alpha 5 (fibronectin receptor, alpha polypeptide)	3	4	3	4
CTGF_ITGAM	CTGF	connective tissue growth factor	ITGAM	integrin, alpha M (complement component 3 receptor 3 subunit)	3	1	3	1
CTGF_ITGB2	CTGF	connective tissue growth factor	ITGB2	integrin, beta 2 (complement component 3 receptor 3 and 4 subunit)	3	2	3	1
CTGF_LRP1	CTGF	connective tissue growth factor	LRP1	low density lipoprotein receptor-related protein 1	3	3	3	3
CTGF_LRP6	CTGF	connective tissue growth factor	LRP6	low density lipoprotein receptor-related protein 6	3	3	3	3
CTGF_NTRK1	CTGF	connective tissue growth factor	NTRK1	neurotrophic tyrosine kinase, receptor, type 1	3	0	3	0
CTHRC1_FZD3	CTHRC1	collagen triple helix repeat containing 1	FZD3	frizzled class receptor 3	3	0	3	0
CTHRC1_FZD5	CTHRC1	collagen triple helix repeat containing 1	FZD5	frizzled class receptor 5	3	1	3	0
CTHRC1_FZD6	CTHRC1	collagen triple helix repeat containing 1	FZD6	frizzled class receptor 6	3	3	3	3
CUBN_LRP2	CUBN	cubilin (intrinsic factor-cobalamin receptor)	LRP2	low density lipoprotein receptor-related protein 2	0	1	0	0
CX3CL1_CX3CR1	CX3CL1	chemokine (C-X3-C motif) ligand 1	CX3CR1	chemokine (C-X3-C motif) receptor 1	3	1	2	0
CXCL10_CCR3	CXCL10	chemokine (C-X-C motif) ligand 10	CCR3	chemokine (C-C motif) receptor 3	3	0	4	0
CXCL10_CXCR3	CXCL10	chemokine (C-X-C motif) ligand 10	CXCR3	chemokine (C-X-C motif) receptor 3	3	1	4	0
CXCL10_SDC4	CXCL10	chemokine (C-X-C motif) ligand 10	SDC4	syndecan 4	3	4	4	3
CXCL11_ACKR3	CXCL11	chemokine (C-X-C motif) ligand 11	ACKR3	atypical chemokine receptor 3	1	2	0	3
CXCL11_CCR3	CXCL11	chemokine (C-X-C motif) ligand 11	CCR3	chemokine (C-C motif) receptor 3	1	0	0	0
CXCL11_CXCR3	CXCL11	chemokine (C-X-C motif) ligand 11	CXCR3	chemokine (C-X-C motif) receptor 3	1	1	0	0
CXCL12_ACKR3	CXCL12	chemokine (C-X-C motif) ligand 12	ACKR3	atypical chemokine receptor 3	2	2	2	3
CXCL12_CCR4	CXCL12	chemokine (C-X-C motif) ligand 12	CCR4	chemokine (C-C motif) receptor 4	2	1	2	0
CXCL12_CD4	CXCL12	chemokine (C-X-C motif) ligand 12	CD4	CD4 molecule	2	2	2	2
CXCL12_CXCR3	CXCL12	chemokine (C-X-C motif) ligand 12	CXCR3	chemokine (C-X-C motif) receptor 3	2	1	2	0
CXCL12_CXCR4	CXCL12	chemokine (C-X-C motif) ligand 12	CXCR4	chemokine (C-X-C motif) receptor 4	2	2	2	3
CXCL12_ITGB1	CXCL12	chemokine (C-X-C motif) ligand 12	ITGB1	integrin, beta 1 (fibronectin receptor, beta polypeptide, antigen CD29 includes MDF2, MSK12)	2	4	2	4
CXCL12_SDC4	CXCL12	chemokine (C-X-C motif) ligand 12	SDC4	syndecan 4	2	4	2	3
CXCL13_ACKR4	CXCL13	chemokine (C-X-C motif) ligand 13	ACKR4	atypical chemokine receptor 4	1	0	1	1
CXCL13_CCR10	CXCL13	chemokine (C-X-C motif) ligand 13	CCR10	chemokine (C-C motif) receptor 10	1	0	1	0
CXCL13_CXCR3	CXCL13	chemokine (C-X-C motif) ligand 13	CXCR3	chemokine (C-X-C motif) receptor 3	1	1	1	0
CXCL13_CXCR5	CXCL13	chemokine (C-X-C motif) ligand 13	CXCR5	chemokine (C-X-C motif) receptor 5	1	1	1	0
CXCL13_HTR2A	CXCL13	chemokine (C-X-C motif) ligand 13	HTR2A	5-hydroxytryptamine (serotonin) receptor 2A, G protein-coupled	1	0	1	0
CXCL13_OPRD1	CXCL13	chemokine (C-X-C motif) ligand 13	OPRD1	opioid receptor, delta 1	1	0	1	0
CXCL16_CXCR6	CXCL16	chemokine (C-X-C motif) ligand 16	CXCR6	chemokine (C-X-C motif) receptor 6	4	1	3	0
CXCL1_CXCR1	CXCL1	chemokine (C-X-C motif) ligand 1 (melanoma growth stimulating activity, alpha)	CXCR1	chemokine (C-X-C motif) receptor 1	4	0	4	0
CXCL1_CXCR2	CXCL1	chemokine (C-X-C motif) ligand 1 (melanoma growth stimulating activity, alpha)	CXCR2	chemokine (C-X-C motif) receptor 2	4	0	4	0
CXCL1_DARC	CXCL1	chemokine (C-X-C motif) ligand 1 (melanoma growth stimulating activity, alpha)	DARC	Duffy blood group, atypical chemokine receptor	4	0	4	0
CXCL2_CXCR1	CXCL2	chemokine (C-X-C motif) ligand 2	CXCR1	chemokine (C-X-C motif) receptor 1	4	0	4	0
CXCL2_CXCR2	CXCL2	chemokine (C-X-C motif) ligand 2	CXCR2	chemokine (C-X-C motif) receptor 2	4	0	4	0
CXCL2_XCR1	CXCL2	chemokine (C-X-C motif) ligand 2	XCR1	chemokine (C motif) receptor 1	4	0	4	0
CXCL3_CXCR1	CXCL3	chemokine (C-X-C motif) ligand 3	CXCR1	chemokine (C-X-C motif) receptor 1	3	0	1	0
CXCL3_CXCR2	CXCL3	chemokine (C-X-C motif) ligand 3	CXCR2	chemokine (C-X-C motif) receptor 2	3	0	1	0
CXCL5_CXCR1	CXCL5	chemokine (C-X-C motif) ligand 5	CXCR1	chemokine (C-X-C motif) receptor 1	1	0	1	0
CXCL5_CXCR2	CXCL5	chemokine (C-X-C motif) ligand 5	CXCR2	chemokine (C-X-C motif) receptor 2	1	0	1	0
CXCL5_DARC	CXCL5	chemokine (C-X-C motif) ligand 5	DARC	Duffy blood group, atypical chemokine receptor	1	0	1	0
CXCL6_CXCR1	CXCL6	chemokine (C-X-C motif) ligand 6	CXCR1	chemokine (C-X-C motif) receptor 1	0	0	2	0
CXCL6_CXCR2	CXCL6	chemokine (C-X-C motif) ligand 6	CXCR2	chemokine (C-X-C motif) receptor 2	0	0	2	0
CXCL9_CCR3	CXCL9	chemokine (C-X-C motif) ligand 9	CCR3	chemokine (C-C motif) receptor 3	4	0	4	0
CXCL9_CXCR3	CXCL9	chemokine (C-X-C motif) ligand 9	CXCR3	chemokine (C-X-C motif) receptor 3	4	1	4	0
CYR61_CAV1	CYR61	cysteine-rich, angiogenic inducer, 61	CAV1	caveolin 1, caveolae protein, 22kDa	3	3	3	3
CYR61_ITGA5	CYR61	cysteine-rich, angiogenic inducer, 61	ITGA5	integrin, alpha 5 (fibronectin receptor, alpha polypeptide)	3	4	3	4
CYR61_ITGAM	CYR61	cysteine-rich, angiogenic inducer, 61	ITGAM	integrin, alpha M (complement component 3 receptor 3 subunit)	3	1	3	1
CYR61_ITGAV	CYR61	cysteine-rich, angiogenic inducer, 61	ITGAV	integrin, alpha V	3	4	3	3
CYR61_ITGB2	CYR61	cysteine-rich, angiogenic inducer, 61	ITGB2	integrin, beta 2 (complement component 3 receptor 3 and 4 subunit)	3	2	3	1
CYR61_ITGB3	CYR61	cysteine-rich, angiogenic inducer, 61	ITGB3	integrin, beta 3 (platelet glycoprotein IIIa, antigen CD61)	3	2	3	1
CYR61_ITGB5	CYR61	cysteine-rich, angiogenic inducer, 61	ITGB5	integrin, beta 5	3	4	3	3
DCN_EGFR	DCN	decorin	EGFR	epidermal growth factor receptor	2	2	4	2
DCN_ERBB4	DCN	decorin	ERBB4	v-erb-b2 avian erythroblastic leukemia viral oncogene homolog 4	2	0	4	0
DCN_MET	DCN	decorin	MET	met proto-oncogene	2	3	4	2
DEFB103A_CCR6	DEFB103A	defensin, beta 103A	CCR6	chemokine (C-C motif) receptor 6	0	0	0	0
DEFB103B_CCR2	DEFB103B	defensin, beta 103B	CCR2	chemokine (C-C motif) receptor 2	0	0	0	0
DEFB103B_CCR6	DEFB103B	defensin, beta 103B	CCR6	chemokine (C-C motif) receptor 6	0	0	0	0
DEFB1_CCR6	DEFB1	defensin, beta 1	CCR6	chemokine (C-C motif) receptor 6	0	0	1	0
DEFB4A_CCR6	DEFB4A	defensin, beta 4A	CCR6	chemokine (C-C motif) receptor 6	0	0	0	0
DEFB4A_TLR4	DEFB4A	defensin, beta 4A	TLR4	toll-like receptor 4	0	2	0	2
DEFB4B_CCR6	DEFB4B	defensin, beta 4B	CCR6	chemokine (C-C motif) receptor 6	0	0	0	0
DHH_BOC	DHH	desert hedgehog	BOC	BOC cell adhesion associated, oncogene regulated	0	1	0	2
DHH_CDON	DHH	desert hedgehog	CDON	cell adhesion associated, oncogene regulated	0	0	0	0
DHH_HHIP	DHH	desert hedgehog	HHIP	hedgehog interacting protein	0	1	0	0
DHH_PTCH1	DHH	desert hedgehog	PTCH1	patched 1	0	1	0	2
DHH_PTCH2	DHH	desert hedgehog	PTCH2	patched 2	0	0	0	0
DKK1_KREMEN1	DKK1	dickkopf WNT signaling pathway inhibitor 1	KREMEN1	kringle containing transmembrane protein 1	2	2	1	2
DKK1_KREMEN2	DKK1	dickkopf WNT signaling pathway inhibitor 1	KREMEN2	kringle containing transmembrane protein 2	2	0	1	0
DKK1_LRP5	DKK1	dickkopf WNT signaling pathway inhibitor 1	LRP5	low density lipoprotein receptor-related protein 5	2	2	1	2
DKK1_LRP6	DKK1	dickkopf WNT signaling pathway inhibitor 1	LRP6	low density lipoprotein receptor-related protein 6	2	3	1	3
DKK2_KREMEN2	DKK2	dickkopf WNT signaling pathway inhibitor 2	KREMEN2	kringle containing transmembrane protein 2	1	0	1	0
DKK2_LRP6	DKK2	dickkopf WNT signaling pathway inhibitor 2	LRP6	low density lipoprotein receptor-related protein 6	1	3	1	3
DLK1_NOTCH1	DLK1	delta-like 1 homolog (Drosophila)	NOTCH1	notch 1	1	1	0	3
DLK1_NOTCH2	DLK1	delta-like 1 homolog (Drosophila)	NOTCH2	notch 2	1	3	0	2
DLK1_NOTCH3	DLK1	delta-like 1 homolog (Drosophila)	NOTCH3	notch 3	1	2	0	2
DLK1_NOTCH4	DLK1	delta-like 1 homolog (Drosophila)	NOTCH4	notch 4	1	1	0	1
DLK2_NOTCH1	DLK2	delta-like 2 homolog (Drosophila)	NOTCH1	notch 1	0	1	1	3
DLL1_NOTCH1	DLL1	delta-like 1 (Drosophila)	NOTCH1	notch 1	1	1	0	3
DLL1_NOTCH2	DLL1	delta-like 1 (Drosophila)	NOTCH2	notch 2	1	3	0	2
DLL1_NOTCH3	DLL1	delta-like 1 (Drosophila)	NOTCH3	notch 3	1	2	0	2
DLL1_NOTCH4	DLL1	delta-like 1 (Drosophila)	NOTCH4	notch 4	1	1	0	1
DLL3_NOTCH1	DLL3	delta-like 3 (Drosophila)	NOTCH1	notch 1	0	1	0	3
DLL3_NOTCH2	DLL3	delta-like 3 (Drosophila)	NOTCH2	notch 2	0	3	0	2
DLL3_NOTCH3	DLL3	delta-like 3 (Drosophila)	NOTCH3	notch 3	0	2	0	2
DLL3_NOTCH4	DLL3	delta-like 3 (Drosophila)	NOTCH4	notch 4	0	1	0	1
DLL4_NOTCH1	DLL4	delta-like 4 (Drosophila)	NOTCH1	notch 1	2	1	1	3
DLL4_NOTCH2	DLL4	delta-like 4 (Drosophila)	NOTCH2	notch 2	2	3	1	2
DLL4_NOTCH3	DLL4	delta-like 4 (Drosophila)	NOTCH3	notch 3	2	2	1	2
DLL4_NOTCH4	DLL4	delta-like 4 (Drosophila)	NOTCH4	notch 4	2	1	1	1
DSCAM_DCC	DSCAM	Down syndrome cell adhesion molecule	DCC	deleted in colorectal carcinoma	0	0	0	0
DUSP18_CD151	DUSP18	dual specificity phosphatase 18	CD151	CD151 molecule (Raph blood group)	1	4	2	4
DUSP18_ITGA1	DUSP18	dual specificity phosphatase 18	ITGA1	integrin, alpha 1	1	3	2	2
DUSP18_ITGA2	DUSP18	dual specificity phosphatase 18	ITGA2	integrin, alpha 2 (CD49B, alpha 2 subunit of VLA-2 receptor)	1	3	2	3
DUSP18_ITGA3	DUSP18	dual specificity phosphatase 18	ITGA3	integrin, alpha 3 (antigen CD49C, alpha 3 subunit of VLA-3 receptor)	1	4	2	3
DUSP18_ITGA6	DUSP18	dual specificity phosphatase 18	ITGA6	integrin, alpha 6	1	4	2	4
DUSP18_ITGA7	DUSP18	dual specificity phosphatase 18	ITGA7	integrin, alpha 7	1	0	2	0
DUSP18_ITGB1	DUSP18	dual specificity phosphatase 18	ITGB1	integrin, beta 1 (fibronectin receptor, beta polypeptide, antigen CD29 includes MDF2, MSK12)	1	4	2	4
DUSP18_ITGB4	DUSP18	dual specificity phosphatase 18	ITGB4	integrin, beta 4	1	3	2	3
DUSP18_RPSA	DUSP18	dual specificity phosphatase 18	RPSA	ribosomal protein SA	1	4	2	4
EBI3_IL27RA	EBI3	Epstein-Barr virus induced 3	IL27RA	interleukin 27 receptor, alpha	0	0	0	0
EBI3_IL6ST	EBI3	Epstein-Barr virus induced 3	IL6ST	interleukin 6 signal transducer (gp130, oncostatin M receptor)	0	4	0	4
ECM1_CACHD1	ECM1	extracellular matrix protein 1	CACHD1	cache domain containing 1	2	2	2	2
EDA_EDA2R	EDA	ectodysplasin A	EDA2R	ectodysplasin A2 receptor	0	0	0	0
EDA_EDAR	EDA	ectodysplasin A	EDAR	ectodysplasin A receptor	0	0	0	0
EDIL3_ITGAV	EDIL3	EGF-like repeats and discoidin I-like domains 3	ITGAV	integrin, alpha V	3	4	2	3
EDIL3_ITGB5	EDIL3	EGF-like repeats and discoidin I-like domains 3	ITGB5	integrin, beta 5	3	4	2	3
EDN1_EDNRA	EDN1	endothelin 1	EDNRA	endothelin receptor type A	2	2	2	1
EDN1_EDNRB	EDN1	endothelin 1	EDNRB	endothelin receptor type B	2	2	2	1
EDN1_ELTD1	EDN1	endothelin 1	ELTD1	EGF, latrophilin and seven transmembrane domain containing 1	2	0	2	0
EDN1_KEL	EDN1	endothelin 1	KEL	Kell blood group, metallo-endopeptidase	2	0	2	0
EDN2_EDNRA	EDN2	endothelin 2	EDNRA	endothelin receptor type A	1	2	1	1
EDN2_EDNRB	EDN2	endothelin 2	EDNRB	endothelin receptor type B	1	2	1	1
EDN2_KEL	EDN2	endothelin 2	KEL	Kell blood group, metallo-endopeptidase	1	0	1	0
EDN3_EDNRA	EDN3	endothelin 3	EDNRA	endothelin receptor type A	0	2	0	1
EDN3_EDNRB	EDN3	endothelin 3	EDNRB	endothelin receptor type B	0	2	0	1
EDN3_KEL	EDN3	endothelin 3	KEL	Kell blood group, metallo-endopeptidase	0	0	0	0
EFEMP1_EGFR	EFEMP1	EGF containing fibulin-like extracellular matrix protein 1	EGFR	epidermal growth factor receptor	3	2	3	2
EFEMP2_AQP1	EFEMP2	EGF containing fibulin-like extracellular matrix protein 2	AQP1	aquaporin 1 (Colton blood group)	3	3	3	3
EFEMP2_CATSPER1	EFEMP2	EGF containing fibulin-like extracellular matrix protein 2	CATSPER1	cation channel, sperm associated 1	3	0	3	0
EFEMP2_LINGO1	EFEMP2	EGF containing fibulin-like extracellular matrix protein 2	LINGO1	leucine rich repeat and Ig domain containing 1	3	1	3	0
EFEMP2_PLSCR4	EFEMP2	EGF containing fibulin-like extracellular matrix protein 2	PLSCR4	phospholipid scramblase 4	3	2	3	2
EFNA1_EPHA1	EFNA1	ephrin-A1	EPHA1	EPH receptor A1	2	1	3	1
EFNA1_EPHA2	EFNA1	ephrin-A1	EPHA2	EPH receptor A2	2	2	3	3
EFNA1_EPHA3	EFNA1	ephrin-A1	EPHA3	EPH receptor A3	2	1	3	0
EFNA1_EPHA4	EFNA1	ephrin-A1	EPHA4	EPH receptor A4	2	2	3	2
EFNA1_EPHA5	EFNA1	ephrin-A1	EPHA5	EPH receptor A5	2	0	3	0
EFNA1_EPHA6	EFNA1	ephrin-A1	EPHA6	EPH receptor A6	2	0	3	0
EFNA1_EPHA7	EFNA1	ephrin-A1	EPHA7	EPH receptor A7	2	0	3	0
EFNA1_EPHA8	EFNA1	ephrin-A1	EPHA8	EPH receptor A8	2	0	3	0
EFNA1_EPHB1	EFNA1	ephrin-A1	EPHB1	EPH receptor B1	2	0	3	0
EFNA1_EPHB6	EFNA1	ephrin-A1	EPHB6	EPH receptor B6	2	0	3	1
EFNA2_EPHA1	EFNA2	ephrin-A2	EPHA1	EPH receptor A1	0	1	0	1
EFNA2_EPHA2	EFNA2	ephrin-A2	EPHA2	EPH receptor A2	0	2	0	3
EFNA2_EPHA3	EFNA2	ephrin-A2	EPHA3	EPH receptor A3	0	1	0	0
EFNA2_EPHA4	EFNA2	ephrin-A2	EPHA4	EPH receptor A4	0	2	0	2
EFNA2_EPHA5	EFNA2	ephrin-A2	EPHA5	EPH receptor A5	0	0	0	0
EFNA2_EPHA6	EFNA2	ephrin-A2	EPHA6	EPH receptor A6	0	0	0	0
EFNA2_EPHA7	EFNA2	ephrin-A2	EPHA7	EPH receptor A7	0	0	0	0
EFNA2_EPHA8	EFNA2	ephrin-A2	EPHA8	EPH receptor A8	0	0	0	0
EFNA3_EPHA1	EFNA3	ephrin-A3	EPHA1	EPH receptor A1	0	1	0	1
EFNA3_EPHA2	EFNA3	ephrin-A3	EPHA2	EPH receptor A2	0	2	0	3
EFNA3_EPHA3	EFNA3	ephrin-A3	EPHA3	EPH receptor A3	0	1	0	0
EFNA3_EPHA4	EFNA3	ephrin-A3	EPHA4	EPH receptor A4	0	2	0	2
EFNA3_EPHA5	EFNA3	ephrin-A3	EPHA5	EPH receptor A5	0	0	0	0
EFNA3_EPHA6	EFNA3	ephrin-A3	EPHA6	EPH receptor A6	0	0	0	0
EFNA3_EPHA7	EFNA3	ephrin-A3	EPHA7	EPH receptor A7	0	0	0	0
EFNA3_EPHA8	EFNA3	ephrin-A3	EPHA8	EPH receptor A8	0	0	0	0
EFNA3_EPHB1	EFNA3	ephrin-A3	EPHB1	EPH receptor B1	0	0	0	0
EFNA3_EPHB6	EFNA3	ephrin-A3	EPHB6	EPH receptor B6	0	0	0	1
EFNA4_EPHA1	EFNA4	ephrin-A4	EPHA1	EPH receptor A1	1	1	1	1
EFNA4_EPHA2	EFNA4	ephrin-A4	EPHA2	EPH receptor A2	1	2	1	3
EFNA4_EPHA3	EFNA4	ephrin-A4	EPHA3	EPH receptor A3	1	1	1	0
EFNA4_EPHA4	EFNA4	ephrin-A4	EPHA4	EPH receptor A4	1	2	1	2
EFNA4_EPHA5	EFNA4	ephrin-A4	EPHA5	EPH receptor A5	1	0	1	0
EFNA4_EPHA6	EFNA4	ephrin-A4	EPHA6	EPH receptor A6	1	0	1	0
EFNA4_EPHA7	EFNA4	ephrin-A4	EPHA7	EPH receptor A7	1	0	1	0
EFNA4_EPHA8	EFNA4	ephrin-A4	EPHA8	EPH receptor A8	1	0	1	0
EFNA5_EPHA1	EFNA5	ephrin-A5	EPHA1	EPH receptor A1	3	1	3	1
EFNA5_EPHA2	EFNA5	ephrin-A5	EPHA2	EPH receptor A2	3	2	3	3
EFNA5_EPHA3	EFNA5	ephrin-A5	EPHA3	EPH receptor A3	3	1	3	0
EFNA5_EPHA4	EFNA5	ephrin-A5	EPHA4	EPH receptor A4	3	2	3	2
EFNA5_EPHA5	EFNA5	ephrin-A5	EPHA5	EPH receptor A5	3	0	3	0
EFNA5_EPHA6	EFNA5	ephrin-A5	EPHA6	EPH receptor A6	3	0	3	0
EFNA5_EPHA7	EFNA5	ephrin-A5	EPHA7	EPH receptor A7	3	0	3	0
EFNA5_EPHA8	EFNA5	ephrin-A5	EPHA8	EPH receptor A8	3	0	3	0
EFNA5_EPHB1	EFNA5	ephrin-A5	EPHB1	EPH receptor B1	3	0	3	0
EFNA5_EPHB2	EFNA5	ephrin-A5	EPHB2	EPH receptor B2	3	2	3	1
EFNA5_EPHB6	EFNA5	ephrin-A5	EPHB6	EPH receptor B6	3	0	3	1
EFNB1_EPHA4	EFNB1	ephrin-B1	EPHA4	EPH receptor A4	2	2	3	2
EFNB1_EPHA6	EFNB1	ephrin-B1	EPHA6	EPH receptor A6	2	0	3	0
EFNB1_EPHB1	EFNB1	ephrin-B1	EPHB1	EPH receptor B1	2	0	3	0
EFNB1_EPHB2	EFNB1	ephrin-B1	EPHB2	EPH receptor B2	2	2	3	1
EFNB1_EPHB3	EFNB1	ephrin-B1	EPHB3	EPH receptor B3	2	0	3	2
EFNB1_EPHB4	EFNB1	ephrin-B1	EPHB4	EPH receptor B4	2	3	3	2
EFNB1_EPHB6	EFNB1	ephrin-B1	EPHB6	EPH receptor B6	2	0	3	1
EFNB1_ERBB2	EFNB1	ephrin-B1	ERBB2	v-erb-b2 avian erythroblastic leukemia viral oncogene homolog 2	2	4	3	2
EFNB2_EPHA3	EFNB2	ephrin-B2	EPHA3	EPH receptor A3	2	1	3	0
EFNB2_EPHA4	EFNB2	ephrin-B2	EPHA4	EPH receptor A4	2	2	3	2
EFNB2_EPHA6	EFNB2	ephrin-B2	EPHA6	EPH receptor A6	2	0	3	0
EFNB2_EPHB1	EFNB2	ephrin-B2	EPHB1	EPH receptor B1	2	0	3	0
EFNB2_EPHB2	EFNB2	ephrin-B2	EPHB2	EPH receptor B2	2	2	3	1
EFNB2_EPHB3	EFNB2	ephrin-B2	EPHB3	EPH receptor B3	2	0	3	2
EFNB2_EPHB4	EFNB2	ephrin-B2	EPHB4	EPH receptor B4	2	3	3	2
EFNB2_EPHB6	EFNB2	ephrin-B2	EPHB6	EPH receptor B6	2	0	3	1
EFNB2_GRM1	EFNB2	ephrin-B2	GRM1	glutamate receptor, metabotropic 1	2	0	3	0
EFNB2_GRM5	EFNB2	ephrin-B2	GRM5	glutamate receptor, metabotropic 5	2	0	3	0
EFNB2_PECAM1	EFNB2	ephrin-B2	PECAM1	platelet/endothelial cell adhesion molecule 1	2	3	3	2
EFNB2_RHBDL2	EFNB2	ephrin-B2	RHBDL2	rhomboid, veinlet-like 2 (Drosophila)	2	1	3	1
EFNB3_EPHA4	EFNB3	ephrin-B3	EPHA4	EPH receptor A4	0	2	0	2
EFNB3_EPHB1	EFNB3	ephrin-B3	EPHB1	EPH receptor B1	0	0	0	0
EFNB3_EPHB2	EFNB3	ephrin-B3	EPHB2	EPH receptor B2	0	2	0	1
EFNB3_EPHB3	EFNB3	ephrin-B3	EPHB3	EPH receptor B3	0	0	0	2
EFNB3_EPHB4	EFNB3	ephrin-B3	EPHB4	EPH receptor B4	0	3	0	2
EFNB3_EPHB6	EFNB3	ephrin-B3	EPHB6	EPH receptor B6	0	0	0	1
EFNB3_RHBDL2	EFNB3	ephrin-B3	RHBDL2	rhomboid, veinlet-like 2 (Drosophila)	0	1	0	1
EGFL8_NCR3	EGFL8	EGF-like-domain, multiple 8	NCR3	natural cytotoxicity triggering receptor 3	1	0	1	0
EGF_CAV1	EGF	epidermal growth factor	CAV1	caveolin 1, caveolae protein, 22kDa	0	3	0	3
EGF_EGFR	EGF	epidermal growth factor	EGFR	epidermal growth factor receptor	0	2	0	2
EGF_ERBB2	EGF	epidermal growth factor	ERBB2	v-erb-b2 avian erythroblastic leukemia viral oncogene homolog 2	0	4	0	2
EGF_ERBB3	EGF	epidermal growth factor	ERBB3	v-erb-b2 avian erythroblastic leukemia viral oncogene homolog 3	0	1	0	1
EGF_ERBB4	EGF	epidermal growth factor	ERBB4	v-erb-b2 avian erythroblastic leukemia viral oncogene homolog 4	0	0	0	0
EGF_FSHR	EGF	epidermal growth factor	FSHR	follicle stimulating hormone receptor	0	0	0	0
EPGN_EGFR	EPGN	epithelial mitogen	EGFR	epidermal growth factor receptor	0	2	0	2
EPO_EPOR	EPO	erythropoietin	EPOR	erythropoietin receptor	0	0	0	0
EREG_EGFR	EREG	epiregulin	EGFR	epidermal growth factor receptor	3	2	1	2
EREG_ERBB2	EREG	epiregulin	ERBB2	v-erb-b2 avian erythroblastic leukemia viral oncogene homolog 2	3	4	1	2
EREG_ERBB3	EREG	epiregulin	ERBB3	v-erb-b2 avian erythroblastic leukemia viral oncogene homolog 3	3	1	1	1
EREG_ERBB4	EREG	epiregulin	ERBB4	v-erb-b2 avian erythroblastic leukemia viral oncogene homolog 4	3	0	1	0
F10_F3	F10	coagulation factor X	F3	coagulation factor III (thromboplastin, tissue factor)	1	2	0	2
F10_ITGAM	F10	coagulation factor X	ITGAM	integrin, alpha M (complement component 3 receptor 3 subunit)	1	1	0	1
F10_ITGB2	F10	coagulation factor X	ITGB2	integrin, beta 2 (complement component 3 receptor 3 and 4 subunit)	1	2	0	1
F11_GP1BA	F11	coagulation factor XI	GP1BA	glycoprotein Ib (platelet), alpha polypeptide	0	0	0	0
F12_CD93	F12	coagulation factor XII (Hageman factor)	CD93	CD93 molecule	0	2	1	2
F12_GP1BA	F12	coagulation factor XII (Hageman factor)	GP1BA	glycoprotein Ib (platelet), alpha polypeptide	0	0	1	0
F13A1_ITGA4	F13A1	coagulation factor XIII, A1 polypeptide	ITGA4	integrin, alpha 4 (antigen CD49D, alpha 4 subunit of VLA-4 receptor)	2	2	2	2
F13A1_ITGA9	F13A1	coagulation factor XIII, A1 polypeptide	ITGA9	integrin, alpha 9	2	3	2	1
F13A1_ITGB1	F13A1	coagulation factor XIII, A1 polypeptide	ITGB1	integrin, beta 1 (fibronectin receptor, beta polypeptide, antigen CD29 includes MDF2, MSK12)	2	4	2	4
F2_F2R	F2	coagulation factor II (thrombin)	F2R	coagulation factor II (thrombin) receptor	0	3	0	3
F2_F2RL1	F2	coagulation factor II (thrombin)	F2RL1	coagulation factor II (thrombin) receptor-like 1	0	1	0	1
F2_F2RL2	F2	coagulation factor II (thrombin)	F2RL2	coagulation factor II (thrombin) receptor-like 2	0	1	0	1
F2_F2RL3	F2	coagulation factor II (thrombin)	F2RL3	coagulation factor II (thrombin) receptor-like 3	0	1	0	1
F2_GP1BA	F2	coagulation factor II (thrombin)	GP1BA	glycoprotein Ib (platelet), alpha polypeptide	0	0	0	0
F2_GP1BB	F2	coagulation factor II (thrombin)	GP1BB	glycoprotein Ib (platelet), beta polypeptide	0	0	0	0
F2_GP9	F2	coagulation factor II (thrombin)	GP9	glycoprotein IX (platelet)	0	0	0	0
F2_ITGA2B	F2	coagulation factor II (thrombin)	ITGA2B	integrin, alpha 2b (platelet glycoprotein IIb of IIb/IIIa complex, antigen CD41)	0	0	0	0
F2_THBD	F2	coagulation factor II (thrombin)	THBD	thrombomodulin	0	4	0	4
F7_F3	F7	coagulation factor VII (serum prothrombin conversion accelerator)	F3	coagulation factor III (thromboplastin, tissue factor)	0	2	0	2
F8_ASGR2	F8	coagulation factor VIII, procoagulant component	ASGR2	asialoglycoprotein receptor 2	1	0	1	0
F8_LDLR	F8	coagulation factor VIII, procoagulant component	LDLR	low density lipoprotein receptor	1	4	1	4
F8_LRP1	F8	coagulation factor VIII, procoagulant component	LRP1	low density lipoprotein receptor-related protein 1	1	3	1	3
F9_LRP1	F9	coagulation factor IX	LRP1	low density lipoprotein receptor-related protein 1	0	3	0	3
FARP2_PLXNA1	FARP2	FERM, RhoGEF and pleckstrin domain protein 2	PLXNA1	plexin A1	4	2	3	2
FARP2_PLXNA2	FARP2	FERM, RhoGEF and pleckstrin domain protein 2	PLXNA2	plexin A2	4	3	3	3
FARP2_PLXNA3	FARP2	FERM, RhoGEF and pleckstrin domain protein 2	PLXNA3	plexin A3	4	3	3	3
FARP2_PLXNA4	FARP2	FERM, RhoGEF and pleckstrin domain protein 2	PLXNA4	plexin A4	4	0	3	0
FASLG_FAS	FASLG	Fas ligand (TNF superfamily, member 6)	FAS	Fas cell surface death receptor	0	3	0	1
FASLG_TNFRSF1A	FASLG	Fas ligand (TNF superfamily, member 6)	TNFRSF1A	tumor necrosis factor receptor superfamily, member 1A	0	4	0	4
FASLG_TNFRSF6B	FASLG	Fas ligand (TNF superfamily, member 6)	TNFRSF6B	tumor necrosis factor receptor superfamily, member 6b, decoy	0	3	0	2
FAT4_DCHS1	FAT4	FAT atypical cadherin 4	DCHS1	dachsous cadherin-related 1	2	1	2	2
FBLN1_ITGB1	FBLN1	fibulin 1	ITGB1	integrin, beta 1 (fibronectin receptor, beta polypeptide, antigen CD29 includes MDF2, MSK12)	2	4	2	4
FBLN2_ITGB3	FBLN2	fibulin 2	ITGB3	integrin, beta 3 (platelet glycoprotein IIIa, antigen CD61)	2	2	2	1
FBN1_ITGA5	FBN1	fibrillin 1	ITGA5	integrin, alpha 5 (fibronectin receptor, alpha polypeptide)	3	4	2	4
FBN1_ITGAV	FBN1	fibrillin 1	ITGAV	integrin, alpha V	3	4	2	3
FBN1_ITGB1	FBN1	fibrillin 1	ITGB1	integrin, beta 1 (fibronectin receptor, beta polypeptide, antigen CD29 includes MDF2, MSK12)	3	4	2	4
FBN1_ITGB3	FBN1	fibrillin 1	ITGB3	integrin, beta 3 (platelet glycoprotein IIIa, antigen CD61)	3	2	2	1
FBN1_ITGB6	FBN1	fibrillin 1	ITGB6	integrin, beta 6	3	1	2	1
FCN2_LRP1	FCN2	ficolin (collagen/fibrinogen domain containing lectin) 2	LRP1	low density lipoprotein receptor-related protein 1	0	3	0	3
FGA_CDH5	FGA	fibrinogen alpha chain	CDH5	cadherin 5, type 2 (vascular endothelium)	1	1	0	1
FGA_ITGA2B	FGA	fibrinogen alpha chain	ITGA2B	integrin, alpha 2b (platelet glycoprotein IIb of IIb/IIIa complex, antigen CD41)	1	0	0	0
FGA_ITGA5	FGA	fibrinogen alpha chain	ITGA5	integrin, alpha 5 (fibronectin receptor, alpha polypeptide)	1	4	0	4
FGA_ITGAD	FGA	fibrinogen alpha chain	ITGAD	integrin, alpha D	1	0	0	0
FGA_ITGAM	FGA	fibrinogen alpha chain	ITGAM	integrin, alpha M (complement component 3 receptor 3 subunit)	1	1	0	1
FGA_ITGAV	FGA	fibrinogen alpha chain	ITGAV	integrin, alpha V	1	4	0	3
FGA_ITGAX	FGA	fibrinogen alpha chain	ITGAX	integrin, alpha X (complement component 3 receptor 4 subunit)	1	2	0	1
FGA_ITGB1	FGA	fibrinogen alpha chain	ITGB1	integrin, beta 1 (fibronectin receptor, beta polypeptide, antigen CD29 includes MDF2, MSK12)	1	4	0	4
FGA_ITGB2	FGA	fibrinogen alpha chain	ITGB2	integrin, beta 2 (complement component 3 receptor 3 and 4 subunit)	1	2	0	1
FGA_ITGB3	FGA	fibrinogen alpha chain	ITGB3	integrin, beta 3 (platelet glycoprotein IIIa, antigen CD61)	1	2	0	1
FGA_PLAUR	FGA	fibrinogen alpha chain	PLAUR	plasminogen activator, urokinase receptor	1	4	0	4
FGB_ITGA2B	FGB	fibrinogen beta chain	ITGA2B	integrin, alpha 2b (platelet glycoprotein IIb of IIb/IIIa complex, antigen CD41)	1	0	0	0
FGB_ITGA5	FGB	fibrinogen beta chain	ITGA5	integrin, alpha 5 (fibronectin receptor, alpha polypeptide)	1	4	0	4
FGB_ITGAM	FGB	fibrinogen beta chain	ITGAM	integrin, alpha M (complement component 3 receptor 3 subunit)	1	1	0	1
FGB_ITGAV	FGB	fibrinogen beta chain	ITGAV	integrin, alpha V	1	4	0	3
FGB_ITGB1	FGB	fibrinogen beta chain	ITGB1	integrin, beta 1 (fibronectin receptor, beta polypeptide, antigen CD29 includes MDF2, MSK12)	1	4	0	4
FGB_ITGB2	FGB	fibrinogen beta chain	ITGB2	integrin, beta 2 (complement component 3 receptor 3 and 4 subunit)	1	2	0	1
FGF10_FGFR1	FGF10	fibroblast growth factor 10	FGFR1	fibroblast growth factor receptor 1	0	2	0	3
FGF10_FGFR2	FGF10	fibroblast growth factor 10	FGFR2	fibroblast growth factor receptor 2	0	2	0	2
FGF10_FGFR3	FGF10	fibroblast growth factor 10	FGFR3	fibroblast growth factor receptor 3	0	0	0	1
FGF10_FGFR4	FGF10	fibroblast growth factor 10	FGFR4	fibroblast growth factor receptor 4	0	1	0	0
FGF11_FGFR1	FGF11	fibroblast growth factor 11	FGFR1	fibroblast growth factor receptor 1	0	2	1	3
FGF11_FGFR2	FGF11	fibroblast growth factor 11	FGFR2	fibroblast growth factor receptor 2	0	2	1	2
FGF11_FGFR3	FGF11	fibroblast growth factor 11	FGFR3	fibroblast growth factor receptor 3	0	0	1	1
FGF11_FGFR4	FGF11	fibroblast growth factor 11	FGFR4	fibroblast growth factor receptor 4	0	1	1	0
FGF12_FGFR1	FGF12	fibroblast growth factor 12	FGFR1	fibroblast growth factor receptor 1	0	2	1	3
FGF12_FGFR2	FGF12	fibroblast growth factor 12	FGFR2	fibroblast growth factor receptor 2	0	2	1	2
FGF12_FGFR3	FGF12	fibroblast growth factor 12	FGFR3	fibroblast growth factor receptor 3	0	0	1	1
FGF12_FGFR4	FGF12	fibroblast growth factor 12	FGFR4	fibroblast growth factor receptor 4	0	1	1	0
FGF13_EGFR	FGF13	fibroblast growth factor 13	EGFR	epidermal growth factor receptor	0	2	0	2
FGF13_FGFR1	FGF13	fibroblast growth factor 13	FGFR1	fibroblast growth factor receptor 1	0	2	0	3
FGF13_FGFR2	FGF13	fibroblast growth factor 13	FGFR2	fibroblast growth factor receptor 2	0	2	0	2
FGF13_FGFR3	FGF13	fibroblast growth factor 13	FGFR3	fibroblast growth factor receptor 3	0	0	0	1
FGF13_FGFR4	FGF13	fibroblast growth factor 13	FGFR4	fibroblast growth factor receptor 4	0	1	0	0
FGF13_SCN5A	FGF13	fibroblast growth factor 13	SCN5A	sodium channel, voltage-gated, type V, alpha subunit	0	0	0	0
FGF13_SCN8A	FGF13	fibroblast growth factor 13	SCN8A	sodium channel, voltage gated, type VIII, alpha subunit	0	0	0	0
FGF14_FGFR1	FGF14	fibroblast growth factor 14	FGFR1	fibroblast growth factor receptor 1	0	2	0	3
FGF14_FGFR2	FGF14	fibroblast growth factor 14	FGFR2	fibroblast growth factor receptor 2	0	2	0	2
FGF14_FGFR3	FGF14	fibroblast growth factor 14	FGFR3	fibroblast growth factor receptor 3	0	0	0	1
FGF14_FGFR4	FGF14	fibroblast growth factor 14	FGFR4	fibroblast growth factor receptor 4	0	1	0	0
FGF16_FGFR1	FGF16	fibroblast growth factor 16	FGFR1	fibroblast growth factor receptor 1	0	2	0	3
FGF16_FGFR2	FGF16	fibroblast growth factor 16	FGFR2	fibroblast growth factor receptor 2	0	2	0	2
FGF16_FGFR3	FGF16	fibroblast growth factor 16	FGFR3	fibroblast growth factor receptor 3	0	0	0	1
FGF16_FGFR4	FGF16	fibroblast growth factor 16	FGFR4	fibroblast growth factor receptor 4	0	1	0	0
FGF17_FGFR1	FGF17	fibroblast growth factor 17	FGFR1	fibroblast growth factor receptor 1	0	2	0	3
FGF17_FGFR2	FGF17	fibroblast growth factor 17	FGFR2	fibroblast growth factor receptor 2	0	2	0	2
FGF17_FGFR3	FGF17	fibroblast growth factor 17	FGFR3	fibroblast growth factor receptor 3	0	0	0	1
FGF17_FGFR4	FGF17	fibroblast growth factor 17	FGFR4	fibroblast growth factor receptor 4	0	1	0	0
FGF18_FGFR1	FGF18	fibroblast growth factor 18	FGFR1	fibroblast growth factor receptor 1	0	2	0	3
FGF18_FGFR2	FGF18	fibroblast growth factor 18	FGFR2	fibroblast growth factor receptor 2	0	2	0	2
FGF18_FGFR3	FGF18	fibroblast growth factor 18	FGFR3	fibroblast growth factor receptor 3	0	0	0	1
FGF18_FGFR4	FGF18	fibroblast growth factor 18	FGFR4	fibroblast growth factor receptor 4	0	1	0	0
FGF19_FGFR1	FGF19	fibroblast growth factor 19	FGFR1	fibroblast growth factor receptor 1	0	2	0	3
FGF19_FGFR2	FGF19	fibroblast growth factor 19	FGFR2	fibroblast growth factor receptor 2	0	2	0	2
FGF19_FGFR3	FGF19	fibroblast growth factor 19	FGFR3	fibroblast growth factor receptor 3	0	0	0	1
FGF19_FGFR4	FGF19	fibroblast growth factor 19	FGFR4	fibroblast growth factor receptor 4	0	1	0	0
FGF19_KLB	FGF19	fibroblast growth factor 19	KLB	klotho beta	0	0	0	0
FGF1_CD44	FGF1	fibroblast growth factor 1 (acidic)	CD44	CD44 molecule (Indian blood group)	0	4	1	4
FGF1_EGFR	FGF1	fibroblast growth factor 1 (acidic)	EGFR	epidermal growth factor receptor	0	2	1	2
FGF1_FGFR1	FGF1	fibroblast growth factor 1 (acidic)	FGFR1	fibroblast growth factor receptor 1	0	2	1	3
FGF1_FGFR2	FGF1	fibroblast growth factor 1 (acidic)	FGFR2	fibroblast growth factor receptor 2	0	2	1	2
FGF1_FGFR3	FGF1	fibroblast growth factor 1 (acidic)	FGFR3	fibroblast growth factor receptor 3	0	0	1	1
FGF1_FGFR4	FGF1	fibroblast growth factor 1 (acidic)	FGFR4	fibroblast growth factor receptor 4	0	1	1	0
FGF1_FGFRL1	FGF1	fibroblast growth factor 1 (acidic)	FGFRL1	fibroblast growth factor receptor-like 1	0	2	1	0
FGF1_NRP1	FGF1	fibroblast growth factor 1 (acidic)	NRP1	neuropilin 1	0	4	1	3
FGF20_FGFR4	FGF20	fibroblast growth factor 20	FGFR4	fibroblast growth factor receptor 4	0	1	0	0
FGF21_FGFR2	FGF21	fibroblast growth factor 21	FGFR2	fibroblast growth factor receptor 2	0	2	0	2
FGF21_FGFR4	FGF21	fibroblast growth factor 21	FGFR4	fibroblast growth factor receptor 4	0	1	0	0
FGF22_FGFR2	FGF22	fibroblast growth factor 22	FGFR2	fibroblast growth factor receptor 2	0	2	0	2
FGF23_FGFR1	FGF23	fibroblast growth factor 23	FGFR1	fibroblast growth factor receptor 1	0	2	0	3
FGF23_FGFR2	FGF23	fibroblast growth factor 23	FGFR2	fibroblast growth factor receptor 2	0	2	0	2
FGF23_FGFR3	FGF23	fibroblast growth factor 23	FGFR3	fibroblast growth factor receptor 3	0	0	0	1
FGF23_FGFR4	FGF23	fibroblast growth factor 23	FGFR4	fibroblast growth factor receptor 4	0	1	0	0
FGF23_PHEX	FGF23	fibroblast growth factor 23	PHEX	phosphate regulating endopeptidase homolog, X-linked	0	0	0	0
FGF2_CD44	FGF2	fibroblast growth factor 2 (basic)	CD44	CD44 molecule (Indian blood group)	0	4	0	4
FGF2_FGFR1	FGF2	fibroblast growth factor 2 (basic)	FGFR1	fibroblast growth factor receptor 1	0	2	0	3
FGF2_FGFR2	FGF2	fibroblast growth factor 2 (basic)	FGFR2	fibroblast growth factor receptor 2	0	2	0	2
FGF2_FGFR3	FGF2	fibroblast growth factor 2 (basic)	FGFR3	fibroblast growth factor receptor 3	0	0	0	1
FGF2_FGFR4	FGF2	fibroblast growth factor 2 (basic)	FGFR4	fibroblast growth factor receptor 4	0	1	0	0
FGF2_FGFRL1	FGF2	fibroblast growth factor 2 (basic)	FGFRL1	fibroblast growth factor receptor-like 1	0	2	0	0
FGF2_GPC4	FGF2	fibroblast growth factor 2 (basic)	GPC4	glypican 4	0	2	0	1
FGF2_NRP1	FGF2	fibroblast growth factor 2 (basic)	NRP1	neuropilin 1	0	4	0	3
FGF2_SDC1	FGF2	fibroblast growth factor 2 (basic)	SDC1	syndecan 1	0	4	0	4
FGF2_SDC2	FGF2	fibroblast growth factor 2 (basic)	SDC2	syndecan 2	0	3	0	3
FGF2_SDC3	FGF2	fibroblast growth factor 2 (basic)	SDC3	syndecan 3	0	4	0	2
FGF2_SDC4	FGF2	fibroblast growth factor 2 (basic)	SDC4	syndecan 4	0	4	0	3
FGF3_FGFR1	FGF3	fibroblast growth factor 3	FGFR1	fibroblast growth factor receptor 1	0	2	0	3
FGF3_FGFR2	FGF3	fibroblast growth factor 3	FGFR2	fibroblast growth factor receptor 2	0	2	0	2
FGF3_FGFR3	FGF3	fibroblast growth factor 3	FGFR3	fibroblast growth factor receptor 3	0	0	0	1
FGF3_FGFR4	FGF3	fibroblast growth factor 3	FGFR4	fibroblast growth factor receptor 4	0	1	0	0
FGF4_FGFR1	FGF4	fibroblast growth factor 4	FGFR1	fibroblast growth factor receptor 1	0	2	0	3
FGF4_FGFR2	FGF4	fibroblast growth factor 4	FGFR2	fibroblast growth factor receptor 2	0	2	0	2
FGF4_FGFR3	FGF4	fibroblast growth factor 4	FGFR3	fibroblast growth factor receptor 3	0	0	0	1
FGF4_FGFR4	FGF4	fibroblast growth factor 4	FGFR4	fibroblast growth factor receptor 4	0	1	0	0
FGF4_NRP1	FGF4	fibroblast growth factor 4	NRP1	neuropilin 1	0	4	0	3
FGF5_FGFR1	FGF5	fibroblast growth factor 5	FGFR1	fibroblast growth factor receptor 1	0	2	0	3
FGF5_FGFR2	FGF5	fibroblast growth factor 5	FGFR2	fibroblast growth factor receptor 2	0	2	0	2
FGF5_FGFR3	FGF5	fibroblast growth factor 5	FGFR3	fibroblast growth factor receptor 3	0	0	0	1
FGF5_FGFR4	FGF5	fibroblast growth factor 5	FGFR4	fibroblast growth factor receptor 4	0	1	0	0
FGF6_FGFR1	FGF6	fibroblast growth factor 6	FGFR1	fibroblast growth factor receptor 1	0	2	0	3
FGF6_FGFR2	FGF6	fibroblast growth factor 6	FGFR2	fibroblast growth factor receptor 2	0	2	0	2
FGF6_FGFR3	FGF6	fibroblast growth factor 6	FGFR3	fibroblast growth factor receptor 3	0	0	0	1
FGF6_FGFR4	FGF6	fibroblast growth factor 6	FGFR4	fibroblast growth factor receptor 4	0	1	0	0
FGF6_SDC4	FGF6	fibroblast growth factor 6	SDC4	syndecan 4	0	4	0	3
FGF7_FGFR1	FGF7	fibroblast growth factor 7	FGFR1	fibroblast growth factor receptor 1	1	2	1	3
FGF7_FGFR2	FGF7	fibroblast growth factor 7	FGFR2	fibroblast growth factor receptor 2	1	2	1	2
FGF7_FGFR3	FGF7	fibroblast growth factor 7	FGFR3	fibroblast growth factor receptor 3	1	0	1	1
FGF7_FGFR4	FGF7	fibroblast growth factor 7	FGFR4	fibroblast growth factor receptor 4	1	1	1	0
FGF7_NRP1	FGF7	fibroblast growth factor 7	NRP1	neuropilin 1	1	4	1	3
FGF8_FGFR1	FGF8	fibroblast growth factor 8 (androgen-induced)	FGFR1	fibroblast growth factor receptor 1	0	2	0	3
FGF8_FGFR2	FGF8	fibroblast growth factor 8 (androgen-induced)	FGFR2	fibroblast growth factor receptor 2	0	2	0	2
FGF8_FGFR3	FGF8	fibroblast growth factor 8 (androgen-induced)	FGFR3	fibroblast growth factor receptor 3	0	0	0	1
FGF8_FGFR4	FGF8	fibroblast growth factor 8 (androgen-induced)	FGFR4	fibroblast growth factor receptor 4	0	1	0	0
FGF9_FGFR1	FGF9	fibroblast growth factor 9	FGFR1	fibroblast growth factor receptor 1	0	2	0	3
FGF9_FGFR2	FGF9	fibroblast growth factor 9	FGFR2	fibroblast growth factor receptor 2	0	2	0	2
FGF9_FGFR3	FGF9	fibroblast growth factor 9	FGFR3	fibroblast growth factor receptor 3	0	0	0	1
FGF9_FGFR4	FGF9	fibroblast growth factor 9	FGFR4	fibroblast growth factor receptor 4	0	1	0	0
FGG_ITGA2B	FGG	fibrinogen gamma chain	ITGA2B	integrin, alpha 2b (platelet glycoprotein IIb of IIb/IIIa complex, antigen CD41)	1	0	1	0
FGG_ITGA5	FGG	fibrinogen gamma chain	ITGA5	integrin, alpha 5 (fibronectin receptor, alpha polypeptide)	1	4	1	4
FGG_ITGAV	FGG	fibrinogen gamma chain	ITGAV	integrin, alpha V	1	4	1	3
FGG_ITGB1	FGG	fibrinogen gamma chain	ITGB1	integrin, beta 1 (fibronectin receptor, beta polypeptide, antigen CD29 includes MDF2, MSK12)	1	4	1	4
FGG_ITGB2	FGG	fibrinogen gamma chain	ITGB2	integrin, beta 2 (complement component 3 receptor 3 and 4 subunit)	1	2	1	1
FGL1_EGFR	FGL1	fibrinogen-like 1	EGFR	epidermal growth factor receptor	1	2	0	2
FIGF_FLT1	FIGF	c-fos induced growth factor (vascular endothelial growth factor D)	FLT1	fms-related tyrosine kinase 1	1	2	0	1
FIGF_FLT4	FIGF	c-fos induced growth factor (vascular endothelial growth factor D)	FLT4	fms-related tyrosine kinase 4	1	1	0	1
FIGF_ITGA1	FIGF	c-fos induced growth factor (vascular endothelial growth factor D)	ITGA1	integrin, alpha 1	1	3	0	2
FIGF_ITGA2	FIGF	c-fos induced growth factor (vascular endothelial growth factor D)	ITGA2	integrin, alpha 2 (CD49B, alpha 2 subunit of VLA-2 receptor)	1	3	0	3
FIGF_ITGA4	FIGF	c-fos induced growth factor (vascular endothelial growth factor D)	ITGA4	integrin, alpha 4 (antigen CD49D, alpha 4 subunit of VLA-4 receptor)	1	2	0	2
FIGF_ITGA5	FIGF	c-fos induced growth factor (vascular endothelial growth factor D)	ITGA5	integrin, alpha 5 (fibronectin receptor, alpha polypeptide)	1	4	0	4
FIGF_ITGA9	FIGF	c-fos induced growth factor (vascular endothelial growth factor D)	ITGA9	integrin, alpha 9	1	3	0	1
FIGF_ITGB1	FIGF	c-fos induced growth factor (vascular endothelial growth factor D)	ITGB1	integrin, beta 1 (fibronectin receptor, beta polypeptide, antigen CD29 includes MDF2, MSK12)	1	4	0	4
FIGF_KDR	FIGF	c-fos induced growth factor (vascular endothelial growth factor D)	KDR	kinase insert domain receptor (a type III receptor tyrosine kinase)	1	2	0	1
FIGF_NRP2	FIGF	c-fos induced growth factor (vascular endothelial growth factor D)	NRP2	neuropilin 2	1	4	0	4
FLT3LG_FLT3	FLT3LG	fms-related tyrosine kinase 3 ligand	FLT3	fms-related tyrosine kinase 3	0	0	0	0
FN1_C5AR1	FN1	fibronectin 1	C5AR1	complement component 5a receptor 1	4	1	4	1
FN1_CD44	FN1	fibronectin 1	CD44	CD44 molecule (Indian blood group)	4	4	4	4
FN1_CD79A	FN1	fibronectin 1	CD79A	CD79a molecule, immunoglobulin-associated alpha	4	2	4	1
FN1_COL13A1	FN1	fibronectin 1	COL13A1	collagen, type XIII, alpha 1	4	1	4	1
FN1_FLT4	FN1	fibronectin 1	FLT4	fms-related tyrosine kinase 4	4	1	4	1
FN1_IL17RC	FN1	fibronectin 1	IL17RC	interleukin 17 receptor C	4	2	4	1
FN1_ITGA2	FN1	fibronectin 1	ITGA2	integrin, alpha 2 (CD49B, alpha 2 subunit of VLA-2 receptor)	4	3	4	3
FN1_ITGA2B	FN1	fibronectin 1	ITGA2B	integrin, alpha 2b (platelet glycoprotein IIb of IIb/IIIa complex, antigen CD41)	4	0	4	0
FN1_ITGA3	FN1	fibronectin 1	ITGA3	integrin, alpha 3 (antigen CD49C, alpha 3 subunit of VLA-3 receptor)	4	4	4	3
FN1_ITGA4	FN1	fibronectin 1	ITGA4	integrin, alpha 4 (antigen CD49D, alpha 4 subunit of VLA-4 receptor)	4	2	4	2
FN1_ITGA5	FN1	fibronectin 1	ITGA5	integrin, alpha 5 (fibronectin receptor, alpha polypeptide)	4	4	4	4
FN1_ITGA6	FN1	fibronectin 1	ITGA6	integrin, alpha 6	4	4	4	4
FN1_ITGA8	FN1	fibronectin 1	ITGA8	integrin, alpha 8	4	1	4	1
FN1_ITGA9	FN1	fibronectin 1	ITGA9	integrin, alpha 9	4	3	4	1
FN1_ITGAV	FN1	fibronectin 1	ITGAV	integrin, alpha V	4	4	4	3
FN1_ITGB1	FN1	fibronectin 1	ITGB1	integrin, beta 1 (fibronectin receptor, beta polypeptide, antigen CD29 includes MDF2, MSK12)	4	4	4	4
FN1_ITGB3	FN1	fibronectin 1	ITGB3	integrin, beta 3 (platelet glycoprotein IIIa, antigen CD61)	4	2	4	1
FN1_ITGB6	FN1	fibronectin 1	ITGB6	integrin, beta 6	4	1	4	1
FN1_ITGB7	FN1	fibronectin 1	ITGB7	integrin, beta 7	4	1	4	0
FN1_ITGB8	FN1	fibronectin 1	ITGB8	integrin, beta 8	4	1	4	1
FN1_MAG	FN1	fibronectin 1	MAG	myelin associated glycoprotein	4	0	4	0
FN1_NT5E	FN1	fibronectin 1	NT5E	5'-nucleotidase, ecto (CD73)	4	3	4	3
FN1_PLAUR	FN1	fibronectin 1	PLAUR	plasminogen activator, urokinase receptor	4	4	4	4
FN1_ROBO4	FN1	fibronectin 1	ROBO4	roundabout, axon guidance receptor, homolog 4 (Drosophila)	4	1	4	1
FN1_SDC2	FN1	fibronectin 1	SDC2	syndecan 2	4	3	4	3
FN1_TMPRSS6	FN1	fibronectin 1	TMPRSS6	transmembrane protease, serine 6	4	0	4	0
FN1_TNFRSF11B	FN1	fibronectin 1	TNFRSF11B	tumor necrosis factor receptor superfamily, member 11b	4	1	4	0
FN1_TSHR	FN1	fibronectin 1	TSHR	thyroid stimulating hormone receptor	4	0	4	0
FSHB_FSHR	FSHB	follicle stimulating hormone, beta polypeptide	FSHR	follicle stimulating hormone receptor	0	0	0	0
FST_BMPR1B	FST	follistatin	BMPR1B	bone morphogenetic protein receptor, type IB	0	0	1	0
FST_BMPR2	FST	follistatin	BMPR2	bone morphogenetic protein receptor, type II (serine/threonine kinase)	0	4	1	3
FST_HFE2	FST	follistatin	HFE2	hemochromatosis type 2 (juvenile)	0	0	1	0
GAD1_GRM4	GAD1	glutamate decarboxylase 1 (brain, 67kDa)	GRM4	glutamate receptor, metabotropic 4	0	0	0	0
GALP_GALR1	GALP	galanin-like peptide	GALR1	galanin receptor 1	0	0	0	0
GALP_GALR2	GALP	galanin-like peptide	GALR2	galanin receptor 2	0	0	0	0
GALP_GALR3	GALP	galanin-like peptide	GALR3	galanin receptor 3	0	0	0	0
GAL_GALR1	GAL	galanin/GMAP prepropeptide	GALR1	galanin receptor 1	0	0	0	0
GAL_GALR2	GAL	galanin/GMAP prepropeptide	GALR2	galanin receptor 2	0	0	0	0
GAL_GALR3	GAL	galanin/GMAP prepropeptide	GALR3	galanin receptor 3	0	0	0	0
GAL_GPR151	GAL	galanin/GMAP prepropeptide	GPR151	G protein-coupled receptor 151	0	0	0	0
GAS6_AXL	GAS6	growth arrest-specific 6	AXL	AXL receptor tyrosine kinase	3	2	4	1
GAS6_MERTK	GAS6	growth arrest-specific 6	MERTK	c-mer proto-oncogene tyrosine kinase	3	2	4	2
GAS6_TYRO3	GAS6	growth arrest-specific 6	TYRO3	TYRO3 protein tyrosine kinase	3	0	4	1
GAST_CCKBR	GAST	gastrin	CCKBR	cholecystokinin B receptor	0	0	1	0
GCG_GCGR	GCG	glucagon	GCGR	glucagon receptor	0	0	0	0
GCG_GLP1R	GCG	glucagon	GLP1R	glucagon-like peptide 1 receptor	0	0	0	0
GCG_GLP2R	GCG	glucagon	GLP2R	glucagon-like peptide 2 receptor	0	0	0	0
GDF10_ACVR1B	GDF10	growth differentiation factor 10	ACVR1B	activin A receptor, type IB	1	3	0	3
GDF11_ACVR1B	GDF11	growth differentiation factor 11	ACVR1B	activin A receptor, type IB	0	3	0	3
GDF11_ACVR2A	GDF11	growth differentiation factor 11	ACVR2A	activin A receptor, type IIA	0	3	0	3
GDF11_ACVR2B	GDF11	growth differentiation factor 11	ACVR2B	activin A receptor, type IIB	0	0	0	0
GDF2_ACVR1	GDF2	growth differentiation factor 2	ACVR1	activin A receptor, type I	0	3	0	3
GDF2_ACVR2A	GDF2	growth differentiation factor 2	ACVR2A	activin A receptor, type IIA	0	3	0	3
GDF2_ACVR2B	GDF2	growth differentiation factor 2	ACVR2B	activin A receptor, type IIB	0	0	0	0
GDF2_ACVRL1	GDF2	growth differentiation factor 2	ACVRL1	activin A receptor type II-like 1	0	2	0	2
GDF2_BMPR2	GDF2	growth differentiation factor 2	BMPR2	bone morphogenetic protein receptor, type II (serine/threonine kinase)	0	4	0	3
GDF2_ENG	GDF2	growth differentiation factor 2	ENG	endoglin	0	4	0	3
GDF5_ACVR1	GDF5	growth differentiation factor 5	ACVR1	activin A receptor, type I	0	3	0	3
GDF5_ACVR2A	GDF5	growth differentiation factor 5	ACVR2A	activin A receptor, type IIA	0	3	0	3
GDF5_ACVR2B	GDF5	growth differentiation factor 5	ACVR2B	activin A receptor, type IIB	0	0	0	0
GDF5_BMPR1A	GDF5	growth differentiation factor 5	BMPR1A	bone morphogenetic protein receptor, type IA	0	1	0	1
GDF5_BMPR1B	GDF5	growth differentiation factor 5	BMPR1B	bone morphogenetic protein receptor, type IB	0	0	0	0
GDF5_BMPR2	GDF5	growth differentiation factor 5	BMPR2	bone morphogenetic protein receptor, type II (serine/threonine kinase)	0	4	0	3
GDF5_ROR2	GDF5	growth differentiation factor 5	ROR2	receptor tyrosine kinase-like orphan receptor 2	0	1	0	1
GDF6_BMPR1A	GDF6	growth differentiation factor 6	BMPR1A	bone morphogenetic protein receptor, type IA	0	1	0	1
GDF6_BMPR1B	GDF6	growth differentiation factor 6	BMPR1B	bone morphogenetic protein receptor, type IB	0	0	0	0
GDF6_BMPR2	GDF6	growth differentiation factor 6	BMPR2	bone morphogenetic protein receptor, type II (serine/threonine kinase)	0	4	0	3
GDF7_ACVR2A	GDF7	growth differentiation factor 7	ACVR2A	activin A receptor, type IIA	0	3	0	3
GDF7_BMPR1A	GDF7	growth differentiation factor 7	BMPR1A	bone morphogenetic protein receptor, type IA	0	1	0	1
GDF7_BMPR2	GDF7	growth differentiation factor 7	BMPR2	bone morphogenetic protein receptor, type II (serine/threonine kinase)	0	4	0	3
GDF9_ACVR2A	GDF9	growth differentiation factor 9	ACVR2A	activin A receptor, type IIA	0	3	0	3
GDF9_BMPR1A	GDF9	growth differentiation factor 9	BMPR1A	bone morphogenetic protein receptor, type IA	0	1	0	1
GDF9_BMPR1B	GDF9	growth differentiation factor 9	BMPR1B	bone morphogenetic protein receptor, type IB	0	0	0	0
GDF9_BMPR2	GDF9	growth differentiation factor 9	BMPR2	bone morphogenetic protein receptor, type II (serine/threonine kinase)	0	4	0	3
GDF9_FXYD6	GDF9	growth differentiation factor 9	FXYD6	FXYD domain containing ion transport regulator 6	0	3	0	3
GDF9_ORAI2	GDF9	growth differentiation factor 9	ORAI2	ORAI calcium release-activated calcium modulator 2	0	1	0	0
GDF9_TGFBR1	GDF9	growth differentiation factor 9	TGFBR1	transforming growth factor, beta receptor 1	0	4	0	3
GDNF_EDNRB	GDNF	glial cell derived neurotrophic factor	EDNRB	endothelin receptor type B	0	2	0	1
GDNF_GFRA1	GDNF	glial cell derived neurotrophic factor	GFRA1	GDNF family receptor alpha 1	0	1	0	0
GDNF_GFRA2	GDNF	glial cell derived neurotrophic factor	GFRA2	GDNF family receptor alpha 2	0	0	0	0
GDNF_RET	GDNF	glial cell derived neurotrophic factor	RET	ret proto-oncogene	0	0	0	0
GDNF_SLC44A5	GDNF	glial cell derived neurotrophic factor	SLC44A5	solute carrier family 44, member 5	0	0	0	0
GH1_GHR	GH1	growth hormone 1	GHR	growth hormone receptor	0	0	0	1
GH1_PRLR	GH1	growth hormone 1	PRLR	prolactin receptor	0	0	0	0
GH2_GHR	GH2	growth hormone 2	GHR	growth hormone receptor	0	0	0	1
GHRH_GHRHR	GHRH	growth hormone releasing hormone	GHRHR	growth hormone releasing hormone receptor	0	0	0	0
GHRH_VIPR1	GHRH	growth hormone releasing hormone	VIPR1	vasoactive intestinal peptide receptor 1	0	1	0	1
GHRL_GHRHR	GHRL	ghrelin/obestatin prepropeptide	GHRHR	growth hormone releasing hormone receptor	0	0	0	0
GHRL_GHSR	GHRL	ghrelin/obestatin prepropeptide	GHSR	growth hormone secretagogue receptor	0	0	0	0
GHRL_GPR39	GHRL	ghrelin/obestatin prepropeptide	GPR39	G protein-coupled receptor 39	0	1	0	0
GHRL_MLNR	GHRL	ghrelin/obestatin prepropeptide	MLNR	motilin receptor	0	0	0	0
GIP_DPP4	GIP	gastric inhibitory polypeptide	DPP4	dipeptidyl-peptidase 4	0	3	0	1
GIP_GIPR	GIP	gastric inhibitory polypeptide	GIPR	gastric inhibitory polypeptide receptor	0	0	0	0
GIP_INSR	GIP	gastric inhibitory polypeptide	INSR	insulin receptor	0	3	0	2
GNAI2_ADCY1	GNAI2	guanine nucleotide binding protein (G protein), alpha inhibiting activity polypeptide 2	ADCY1	adenylate cyclase 1 (brain)	4	0	4	0
GNAI2_ADCY7	GNAI2	guanine nucleotide binding protein (G protein), alpha inhibiting activity polypeptide 2	ADCY7	adenylate cyclase 7	4	1	4	0
GNAI2_ADCY8	GNAI2	guanine nucleotide binding protein (G protein), alpha inhibiting activity polypeptide 2	ADCY8	adenylate cyclase 8 (brain)	4	0	4	0
GNAI2_ADCY9	GNAI2	guanine nucleotide binding protein (G protein), alpha inhibiting activity polypeptide 2	ADCY9	adenylate cyclase 9	4	1	4	1
GNAI2_ADORA1	GNAI2	guanine nucleotide binding protein (G protein), alpha inhibiting activity polypeptide 2	ADORA1	adenosine A1 receptor	4	0	4	0
GNAI2_ADRA2A	GNAI2	guanine nucleotide binding protein (G protein), alpha inhibiting activity polypeptide 2	ADRA2A	adrenoceptor alpha 2A	4	0	4	0
GNAI2_ADRA2B	GNAI2	guanine nucleotide binding protein (G protein), alpha inhibiting activity polypeptide 2	ADRA2B	adrenoceptor alpha 2B	4	0	4	0
GNAI2_AGTR2	GNAI2	guanine nucleotide binding protein (G protein), alpha inhibiting activity polypeptide 2	AGTR2	angiotensin II receptor, type 2	4	0	4	0
GNAI2_C5AR1	GNAI2	guanine nucleotide binding protein (G protein), alpha inhibiting activity polypeptide 2	C5AR1	complement component 5a receptor 1	4	1	4	1
GNAI2_CAV1	GNAI2	guanine nucleotide binding protein (G protein), alpha inhibiting activity polypeptide 2	CAV1	caveolin 1, caveolae protein, 22kDa	4	3	4	3
GNAI2_CCR5	GNAI2	guanine nucleotide binding protein (G protein), alpha inhibiting activity polypeptide 2	CCR5	chemokine (C-C motif) receptor 5 (gene/pseudogene)	4	1	4	0
GNAI2_CHRM1	GNAI2	guanine nucleotide binding protein (G protein), alpha inhibiting activity polypeptide 2	CHRM1	cholinergic receptor, muscarinic 1	4	0	4	0
GNAI2_CNR1	GNAI2	guanine nucleotide binding protein (G protein), alpha inhibiting activity polypeptide 2	CNR1	cannabinoid receptor 1 (brain)	4	0	4	0
GNAI2_CXCR1	GNAI2	guanine nucleotide binding protein (G protein), alpha inhibiting activity polypeptide 2	CXCR1	chemokine (C-X-C motif) receptor 1	4	0	4	0
GNAI2_CXCR2	GNAI2	guanine nucleotide binding protein (G protein), alpha inhibiting activity polypeptide 2	CXCR2	chemokine (C-X-C motif) receptor 2	4	0	4	0
GNAI2_CXCR3	GNAI2	guanine nucleotide binding protein (G protein), alpha inhibiting activity polypeptide 2	CXCR3	chemokine (C-X-C motif) receptor 3	4	1	4	0
GNAI2_DRD2	GNAI2	guanine nucleotide binding protein (G protein), alpha inhibiting activity polypeptide 2	DRD2	dopamine receptor D2	4	0	4	0
GNAI2_EDNRA	GNAI2	guanine nucleotide binding protein (G protein), alpha inhibiting activity polypeptide 2	EDNRA	endothelin receptor type A	4	2	4	1
GNAI2_EDNRB	GNAI2	guanine nucleotide binding protein (G protein), alpha inhibiting activity polypeptide 2	EDNRB	endothelin receptor type B	4	2	4	1
GNAI2_EGFR	GNAI2	guanine nucleotide binding protein (G protein), alpha inhibiting activity polypeptide 2	EGFR	epidermal growth factor receptor	4	2	4	2
GNAI2_F2R	GNAI2	guanine nucleotide binding protein (G protein), alpha inhibiting activity polypeptide 2	F2R	coagulation factor II (thrombin) receptor	4	3	4	3
GNAI2_FPR1	GNAI2	guanine nucleotide binding protein (G protein), alpha inhibiting activity polypeptide 2	FPR1	formyl peptide receptor 1	4	1	4	1
GNAI2_IGF1R	GNAI2	guanine nucleotide binding protein (G protein), alpha inhibiting activity polypeptide 2	IGF1R	insulin-like growth factor 1 receptor	4	3	4	3
GNAI2_LHCGR	GNAI2	guanine nucleotide binding protein (G protein), alpha inhibiting activity polypeptide 2	LHCGR	luteinizing hormone/choriogonadotropin receptor	4	0	4	0
GNAI2_LPAR3	GNAI2	guanine nucleotide binding protein (G protein), alpha inhibiting activity polypeptide 2	LPAR3	lysophosphatidic acid receptor 3	4	0	4	1
GNAI2_MTNR1A	GNAI2	guanine nucleotide binding protein (G protein), alpha inhibiting activity polypeptide 2	MTNR1A	melatonin receptor 1A	4	0	4	0
GNAI2_MTNR1B	GNAI2	guanine nucleotide binding protein (G protein), alpha inhibiting activity polypeptide 2	MTNR1B	melatonin receptor 1B	4	0	4	0
GNAI2_OPRD1	GNAI2	guanine nucleotide binding protein (G protein), alpha inhibiting activity polypeptide 2	OPRD1	opioid receptor, delta 1	4	0	4	0
GNAI2_OPRM1	GNAI2	guanine nucleotide binding protein (G protein), alpha inhibiting activity polypeptide 2	OPRM1	opioid receptor, mu 1	4	0	4	0
GNAI2_P2RY12	GNAI2	guanine nucleotide binding protein (G protein), alpha inhibiting activity polypeptide 2	P2RY12	purinergic receptor P2Y, G-protein coupled, 12	4	0	4	0
GNAI2_PTPRU	GNAI2	guanine nucleotide binding protein (G protein), alpha inhibiting activity polypeptide 2	PTPRU	protein tyrosine phosphatase, receptor type, U	4	2	4	1
GNAI2_S1PR1	GNAI2	guanine nucleotide binding protein (G protein), alpha inhibiting activity polypeptide 2	S1PR1	sphingosine-1-phosphate receptor 1	4	3	4	1
GNAI2_S1PR3	GNAI2	guanine nucleotide binding protein (G protein), alpha inhibiting activity polypeptide 2	S1PR3	sphingosine-1-phosphate receptor 3	4	1	4	1
GNAI2_S1PR4	GNAI2	guanine nucleotide binding protein (G protein), alpha inhibiting activity polypeptide 2	S1PR4	sphingosine-1-phosphate receptor 4	4	0	4	0
GNAI2_S1PR5	GNAI2	guanine nucleotide binding protein (G protein), alpha inhibiting activity polypeptide 2	S1PR5	sphingosine-1-phosphate receptor 5	4	0	4	1
GNAI2_TBXA2R	GNAI2	guanine nucleotide binding protein (G protein), alpha inhibiting activity polypeptide 2	TBXA2R	thromboxane A2 receptor	4	0	4	1
GNAI2_TSHR	GNAI2	guanine nucleotide binding protein (G protein), alpha inhibiting activity polypeptide 2	TSHR	thyroid stimulating hormone receptor	4	0	4	0
GNAI2_UNC5B	GNAI2	guanine nucleotide binding protein (G protein), alpha inhibiting activity polypeptide 2	UNC5B	unc-5 homolog B (C. elegans)	4	2	4	2
GNAS_ADCY1	GNAS	GNAS complex locus	ADCY1	adenylate cyclase 1 (brain)	4	0	4	0
GNAS_ADCY7	GNAS	GNAS complex locus	ADCY7	adenylate cyclase 7	4	1	4	0
GNAS_ADCY8	GNAS	GNAS complex locus	ADCY8	adenylate cyclase 8 (brain)	4	0	4	0
GNAS_ADCY9	GNAS	GNAS complex locus	ADCY9	adenylate cyclase 9	4	1	4	1
GNAS_ADORA1	GNAS	GNAS complex locus	ADORA1	adenosine A1 receptor	4	0	4	0
GNAS_ADRB3	GNAS	GNAS complex locus	ADRB3	adrenoceptor beta 3	4	0	4	0
GNAS_AVPR2	GNAS	GNAS complex locus	AVPR2	arginine vasopressin receptor 2	4	0	4	0
GNAS_CRHR1	GNAS	GNAS complex locus	CRHR1	corticotropin releasing hormone receptor 1	4	0	4	0
GNAS_GCGR	GNAS	GNAS complex locus	GCGR	glucagon receptor	4	0	4	0
GNAS_GLP1R	GNAS	GNAS complex locus	GLP1R	glucagon-like peptide 1 receptor	4	0	4	0
GNAS_HTR6	GNAS	GNAS complex locus	HTR6	5-hydroxytryptamine (serotonin) receptor 6, G protein-coupled	4	0	4	0
GNAS_LHCGR	GNAS	GNAS complex locus	LHCGR	luteinizing hormone/choriogonadotropin receptor	4	0	4	0
GNAS_PTGDR	GNAS	GNAS complex locus	PTGDR	prostaglandin D2 receptor (DP)	4	0	4	0
GNAS_PTGIR	GNAS	GNAS complex locus	PTGIR	prostaglandin I2 (prostacyclin) receptor (IP)	4	1	4	1
GNAS_TSHR	GNAS	GNAS complex locus	TSHR	thyroid stimulating hormone receptor	4	0	4	0
GNAS_VIPR1	GNAS	GNAS complex locus	VIPR1	vasoactive intestinal peptide receptor 1	4	1	4	1
GNB3_GABBR2	GNB3	guanine nucleotide binding protein (G protein), beta polypeptide 3	GABBR2	gamma-aminobutyric acid (GABA) B receptor, 2	0	0	0	0
GNB3_TGFBR1	GNB3	guanine nucleotide binding protein (G protein), beta polypeptide 3	TGFBR1	transforming growth factor, beta receptor 1	0	4	0	3
GNRH1_GNRHR	GNRH1	gonadotropin-releasing hormone 1 (luteinizing-releasing hormone)	GNRHR	gonadotropin-releasing hormone receptor	0	0	0	0
GNRH2_GNRHR	GNRH2	gonadotropin-releasing hormone 2	GNRHR	gonadotropin-releasing hormone receptor	0	0	0	0
GPC3_CD81	GPC3	glypican 3	CD81	CD81 molecule	1	4	2	4
GPC3_IGF1R	GPC3	glypican 3	IGF1R	insulin-like growth factor 1 receptor	1	3	2	3
GPHA2_TSHR	GPHA2	glycoprotein hormone alpha 2	TSHR	thyroid stimulating hormone receptor	0	0	0	0
GPI_AMFR	GPI	glucose-6-phosphate isomerase	AMFR	autocrine motility factor receptor, E3 ubiquitin protein ligase	4	4	4	3
GREM1_KDR	GREM1	gremlin 1, DAN family BMP antagonist	KDR	kinase insert domain receptor (a type III receptor tyrosine kinase)	1	2	1	1
GRP_BRS3	GRP	gastrin-releasing peptide	BRS3	bombesin-like receptor 3	0	0	1	0
GRP_GRPR	GRP	gastrin-releasing peptide	GRPR	gastrin-releasing peptide receptor	0	0	1	0
GRP_NMBR	GRP	gastrin-releasing peptide	NMBR	neuromedin B receptor	0	0	1	0
GSTP1_TRAF2	GSTP1	glutathione S-transferase pi 1	TRAF2	TNF receptor-associated factor 2	4	0	4	0
GUCA2A_GUCY2C	GUCA2A	guanylate cyclase activator 2A (guanylin)	GUCY2C	guanylate cyclase 2C (heat stable enterotoxin receptor)	0	0	0	0
GUCA2B_GUCY2C	GUCA2B	guanylate cyclase activator 2B (uroguanylin)	GUCY2C	guanylate cyclase 2C (heat stable enterotoxin receptor)	0	0	0	0
GUCA2B_GUCY2D	GUCA2B	guanylate cyclase activator 2B (uroguanylin)	GUCY2D	guanylate cyclase 2D, membrane (retina-specific)	0	0	0	0
GZMB_CHRM3	GZMB	granzyme B (granzyme 2, cytotoxic T-lymphocyte-associated serine esterase 1)	CHRM3	cholinergic receptor, muscarinic 3	1	0	1	1
GZMB_IGF2R	GZMB	granzyme B (granzyme 2, cytotoxic T-lymphocyte-associated serine esterase 1)	IGF2R	insulin-like growth factor 2 receptor	1	4	1	4
GZMB_PGRMC1	GZMB	granzyme B (granzyme 2, cytotoxic T-lymphocyte-associated serine esterase 1)	PGRMC1	progesterone receptor membrane component 1	1	4	1	3
HAS2_CD44	HAS2	hyaluronan synthase 2	CD44	CD44 molecule (Indian blood group)	1	4	1	4
HAS2_HMMR	HAS2	hyaluronan synthase 2	HMMR	hyaluronan-mediated motility receptor (RHAMM)	1	1	1	1
HBEGF_CD44	HBEGF	heparin-binding EGF-like growth factor	CD44	CD44 molecule (Indian blood group)	4	4	4	4
HBEGF_CD82	HBEGF	heparin-binding EGF-like growth factor	CD82	CD82 molecule	4	3	4	2
HBEGF_CD9	HBEGF	heparin-binding EGF-like growth factor	CD9	CD9 molecule	4	4	4	4
HBEGF_EGFR	HBEGF	heparin-binding EGF-like growth factor	EGFR	epidermal growth factor receptor	4	2	4	2
HBEGF_ERBB2	HBEGF	heparin-binding EGF-like growth factor	ERBB2	v-erb-b2 avian erythroblastic leukemia viral oncogene homolog 2	4	4	4	2
HBEGF_ERBB4	HBEGF	heparin-binding EGF-like growth factor	ERBB4	v-erb-b2 avian erythroblastic leukemia viral oncogene homolog 4	4	0	4	0
HBEGF_PRLR	HBEGF	heparin-binding EGF-like growth factor	PRLR	prolactin receptor	4	0	4	0
HCRT_HCRTR1	HCRT	hypocretin (orexin) neuropeptide precursor	HCRTR1	hypocretin (orexin) receptor 1	0	0	0	0
HCRT_HCRTR2	HCRT	hypocretin (orexin) neuropeptide precursor	HCRTR2	hypocretin (orexin) receptor 2	0	0	0	0
HCRT_NPFFR2	HCRT	hypocretin (orexin) neuropeptide precursor	NPFFR2	neuropeptide FF receptor 2	0	0	0	0
HDC_HRH1	HDC	histidine decarboxylase	HRH1	histamine receptor H1	1	1	1	1
HDC_HRH2	HDC	histidine decarboxylase	HRH2	histamine receptor H2	1	0	1	0
HDC_HRH3	HDC	histidine decarboxylase	HRH3	histamine receptor H3	1	0	1	0
HDC_HRH4	HDC	histidine decarboxylase	HRH4	histamine receptor H4	1	0	1	0
HEBP1_FPR3	HEBP1	heme binding protein 1	FPR3	formyl peptide receptor 3	4	1	3	1
HGF_CD44	HGF	hepatocyte growth factor (hepapoietin A; scatter factor)	CD44	CD44 molecule (Indian blood group)	1	4	1	4
HGF_MET	HGF	hepatocyte growth factor (hepapoietin A; scatter factor)	MET	met proto-oncogene	1	3	1	2
HGF_SDC1	HGF	hepatocyte growth factor (hepapoietin A; scatter factor)	SDC1	syndecan 1	1	4	1	4
HGF_SDC2	HGF	hepatocyte growth factor (hepapoietin A; scatter factor)	SDC2	syndecan 2	1	3	1	3
HGF_ST14	HGF	hepatocyte growth factor (hepapoietin A; scatter factor)	ST14	suppression of tumorigenicity 14 (colon carcinoma)	1	3	1	3
HHIPL2_CACHD1	HHIPL2	HHIP-like 2	CACHD1	cache domain containing 1	0	2	0	2
HHLA3_CHRM3	HHLA3	HERV-H LTR-associating 3	CHRM3	cholinergic receptor, muscarinic 3	1	0	0	1
HLA-A_APLP2	HLA-A	major histocompatibility complex, class I, A	APLP2	amyloid beta (A4) precursor-like protein 2	4	4	4	4
HLA-A_CD3D	HLA-A	major histocompatibility complex, class I, A	CD3D	CD3d molecule, delta (CD3-TCR complex)	4	1	4	1
HLA-A_CD3G	HLA-A	major histocompatibility complex, class I, A	CD3G	CD3g molecule, gamma (CD3-TCR complex)	4	1	4	1
HLA-A_ERBB2	HLA-A	major histocompatibility complex, class I, A	ERBB2	v-erb-b2 avian erythroblastic leukemia viral oncogene homolog 2	4	4	4	2
HLA-A_KIR2DL1	HLA-A	major histocompatibility complex, class I, A	KIR2DL1	killer cell immunoglobulin-like receptor, two domains, long cytoplasmic tail, 1	4	1	4	0
HLA-A_KIR2DL3	HLA-A	major histocompatibility complex, class I, A	KIR2DL3	killer cell immunoglobulin-like receptor, two domains, long cytoplasmic tail, 3	4	0	4	0
HLA-A_KIR3DL1	HLA-A	major histocompatibility complex, class I, A	KIR3DL1	killer cell immunoglobulin-like receptor, three domains, long cytoplasmic tail, 1	4	0	4	0
HLA-A_KIR3DL2	HLA-A	major histocompatibility complex, class I, A	KIR3DL2	killer cell immunoglobulin-like receptor, three domains, long cytoplasmic tail, 2	4	0	4	0
HLA-A_LILRB1	HLA-A	major histocompatibility complex, class I, A	LILRB1	leukocyte immunoglobulin-like receptor, subfamily B (with TM and ITIM domains), member 1	4	1	4	0
HLA-A_LILRB2	HLA-A	major histocompatibility complex, class I, A	LILRB2	leukocyte immunoglobulin-like receptor, subfamily B (with TM and ITIM domains), member 2	4	1	4	1
HLA-B_CANX	HLA-B	major histocompatibility complex, class I, B	CANX	calnexin	4	4	4	4
HLA-B_CD3D	HLA-B	major histocompatibility complex, class I, B	CD3D	CD3d molecule, delta (CD3-TCR complex)	4	1	4	1
HLA-B_CD3G	HLA-B	major histocompatibility complex, class I, B	CD3G	CD3g molecule, gamma (CD3-TCR complex)	4	1	4	1
HLA-B_KIR2DL3	HLA-B	major histocompatibility complex, class I, B	KIR2DL3	killer cell immunoglobulin-like receptor, two domains, long cytoplasmic tail, 3	4	0	4	0
HLA-B_KIR3DL1	HLA-B	major histocompatibility complex, class I, B	KIR3DL1	killer cell immunoglobulin-like receptor, three domains, long cytoplasmic tail, 1	4	0	4	0
HLA-B_KLRD1	HLA-B	major histocompatibility complex, class I, B	KLRD1	killer cell lectin-like receptor subfamily D, member 1	4	1	4	0
HLA-B_LILRB1	HLA-B	major histocompatibility complex, class I, B	LILRB1	leukocyte immunoglobulin-like receptor, subfamily B (with TM and ITIM domains), member 1	4	1	4	0
HLA-B_LILRB2	HLA-B	major histocompatibility complex, class I, B	LILRB2	leukocyte immunoglobulin-like receptor, subfamily B (with TM and ITIM domains), member 2	4	1	4	1
HLA-C_CD3D	HLA-C	major histocompatibility complex, class I, C	CD3D	CD3d molecule, delta (CD3-TCR complex)	4	1	4	1
HLA-C_CD3G	HLA-C	major histocompatibility complex, class I, C	CD3G	CD3g molecule, gamma (CD3-TCR complex)	4	1	4	1
HLA-C_DDR1	HLA-C	major histocompatibility complex, class I, C	DDR1	discoidin domain receptor tyrosine kinase 1	4	1	4	1
HLA-C_KIR2DL1	HLA-C	major histocompatibility complex, class I, C	KIR2DL1	killer cell immunoglobulin-like receptor, two domains, long cytoplasmic tail, 1	4	1	4	0
HLA-C_KIR2DL3	HLA-C	major histocompatibility complex, class I, C	KIR2DL3	killer cell immunoglobulin-like receptor, two domains, long cytoplasmic tail, 3	4	0	4	0
HLA-C_KIR2DS4	HLA-C	major histocompatibility complex, class I, C	KIR2DS4	killer cell immunoglobulin-like receptor, two domains, short cytoplasmic tail, 4	4	0	4	0
HLA-C_KIR3DL1	HLA-C	major histocompatibility complex, class I, C	KIR3DL1	killer cell immunoglobulin-like receptor, three domains, long cytoplasmic tail, 1	4	0	4	0
HLA-C_LILRA3	HLA-C	major histocompatibility complex, class I, C	LILRA3	leukocyte immunoglobulin-like receptor, subfamily A (without TM domain), member 3	4	0	4	0
HLA-C_LILRB1	HLA-C	major histocompatibility complex, class I, C	LILRB1	leukocyte immunoglobulin-like receptor, subfamily B (with TM and ITIM domains), member 1	4	1	4	0
HLA-C_LILRB2	HLA-C	major histocompatibility complex, class I, C	LILRB2	leukocyte immunoglobulin-like receptor, subfamily B (with TM and ITIM domains), member 2	4	1	4	1
HLA-C_NOTCH4	HLA-C	major histocompatibility complex, class I, C	NOTCH4	notch 4	4	1	4	1
HLA-C_SLC9C2	HLA-C	major histocompatibility complex, class I, C	SLC9C2	solute carrier family 9, member C2 (putative)	4	0	4	0
HLA-E_KIR3DL1	HLA-E	major histocompatibility complex, class I, E	KIR3DL1	killer cell immunoglobulin-like receptor, three domains, long cytoplasmic tail, 1	4	0	4	0
HLA-E_KLRC1	HLA-E	major histocompatibility complex, class I, E	KLRC1	killer cell lectin-like receptor subfamily C, member 1	4	0	4	0
HLA-E_KLRC2	HLA-E	major histocompatibility complex, class I, E	KLRC2	killer cell lectin-like receptor subfamily C, member 2	4	0	4	0
HLA-E_KLRD1	HLA-E	major histocompatibility complex, class I, E	KLRD1	killer cell lectin-like receptor subfamily D, member 1	4	1	4	0
HLA-E_SLC16A4	HLA-E	major histocompatibility complex, class I, E	SLC16A4	solute carrier family 16, member 4	4	2	4	1
HLA-G_CD4	HLA-G	major histocompatibility complex, class I, G	CD4	CD4 molecule	1	2	0	2
HLA-G_KIR2DL4	HLA-G	major histocompatibility complex, class I, G	KIR2DL4	killer cell immunoglobulin-like receptor, two domains, long cytoplasmic tail, 4	1	0	0	0
HLA-G_KLRC1	HLA-G	major histocompatibility complex, class I, G	KLRC1	killer cell lectin-like receptor subfamily C, member 1	1	0	0	0
HLA-G_KLRD1	HLA-G	major histocompatibility complex, class I, G	KLRD1	killer cell lectin-like receptor subfamily D, member 1	1	1	0	0
HLA-G_LILRB1	HLA-G	major histocompatibility complex, class I, G	LILRB1	leukocyte immunoglobulin-like receptor, subfamily B (with TM and ITIM domains), member 1	1	1	0	0
HLA-G_LILRB2	HLA-G	major histocompatibility complex, class I, G	LILRB2	leukocyte immunoglobulin-like receptor, subfamily B (with TM and ITIM domains), member 2	1	1	0	1
HMGB1_SDC1	HMGB1	high mobility group box 1	SDC1	syndecan 1	4	4	4	4
HMGB1_THBD	HMGB1	high mobility group box 1	THBD	thrombomodulin	4	4	4	4
HP_ASGR1	HP	haptoglobin	ASGR1	asialoglycoprotein receptor 1	2	0	1	0
HP_ASGR2	HP	haptoglobin	ASGR2	asialoglycoprotein receptor 2	2	0	1	0
HP_ITGAM	HP	haptoglobin	ITGAM	integrin, alpha M (complement component 3 receptor 3 subunit)	2	1	1	1
HP_ITGB2	HP	haptoglobin	ITGB2	integrin, beta 2 (complement component 3 receptor 3 and 4 subunit)	2	2	1	1
HRAS_AGTR1	HRAS	Harvey rat sarcoma viral oncogene homolog	AGTR1	angiotensin II receptor, type 1	4	1	3	1
HRAS_CAV1	HRAS	Harvey rat sarcoma viral oncogene homolog	CAV1	caveolin 1, caveolae protein, 22kDa	4	3	3	3
HRAS_GRIN2D	HRAS	Harvey rat sarcoma viral oncogene homolog	GRIN2D	glutamate receptor, ionotropic, N-methyl D-aspartate 2D	4	0	3	0
HRAS_INSR	HRAS	Harvey rat sarcoma viral oncogene homolog	INSR	insulin receptor	4	3	3	2
HRAS_SDC2	HRAS	Harvey rat sarcoma viral oncogene homolog	SDC2	syndecan 2	4	3	3	3
HRAS_TLR2	HRAS	Harvey rat sarcoma viral oncogene homolog	TLR2	toll-like receptor 2	4	2	3	1
HRAS_TLR9	HRAS	Harvey rat sarcoma viral oncogene homolog	TLR9	toll-like receptor 9	4	0	3	0
HRG_FCGR1A	HRG	histidine-rich glycoprotein	FCGR1A	Fc fragment of IgG, high affinity Ia, receptor (CD64)	0	1	0	1
HSP90AA1_CFTR	HSP90AA1	heat shock protein 90kDa alpha (cytosolic), class A member 1	CFTR	cystic fibrosis transmembrane conductance regulator (ATP-binding cassette sub-family C, member 7)	4	1	4	0
HSP90AA1_EGFR	HSP90AA1	heat shock protein 90kDa alpha (cytosolic), class A member 1	EGFR	epidermal growth factor receptor	4	2	4	2
HSP90AA1_FGFR3	HSP90AA1	heat shock protein 90kDa alpha (cytosolic), class A member 1	FGFR3	fibroblast growth factor receptor 3	4	0	4	1
HSP90B1_ASGR1	HSP90B1	heat shock protein 90kDa beta (Grp94), member 1	ASGR1	asialoglycoprotein receptor 1	4	0	4	0
HSP90B1_ERBB2	HSP90B1	heat shock protein 90kDa beta (Grp94), member 1	ERBB2	v-erb-b2 avian erythroblastic leukemia viral oncogene homolog 2	4	4	4	2
HSP90B1_LRP1	HSP90B1	heat shock protein 90kDa beta (Grp94), member 1	LRP1	low density lipoprotein receptor-related protein 1	4	3	4	3
HSP90B1_TLR1	HSP90B1	heat shock protein 90kDa beta (Grp94), member 1	TLR1	toll-like receptor 1	4	1	4	1
HSP90B1_TLR2	HSP90B1	heat shock protein 90kDa beta (Grp94), member 1	TLR2	toll-like receptor 2	4	2	4	1
HSP90B1_TLR4	HSP90B1	heat shock protein 90kDa beta (Grp94), member 1	TLR4	toll-like receptor 4	4	2	4	2
HSP90B1_TLR7	HSP90B1	heat shock protein 90kDa beta (Grp94), member 1	TLR7	toll-like receptor 7	4	0	4	0
HSP90B1_TLR9	HSP90B1	heat shock protein 90kDa beta (Grp94), member 1	TLR9	toll-like receptor 9	4	0	4	0
HSPA1A_GRIN2D	HSPA1A	heat shock 70kDa protein 1A	GRIN2D	glutamate receptor, ionotropic, N-methyl D-aspartate 2D	4	0	4	0
HSPA1A_TLR4	HSPA1A	heat shock 70kDa protein 1A	TLR4	toll-like receptor 4	4	2	4	2
HSPG2_CHRM3	HSPG2	heparan sulfate proteoglycan 2	CHRM3	cholinergic receptor, muscarinic 3	3	0	3	1
HSPG2_COL13A1	HSPG2	heparan sulfate proteoglycan 2	COL13A1	collagen, type XIII, alpha 1	3	1	3	1
HSPG2_ITGA2	HSPG2	heparan sulfate proteoglycan 2	ITGA2	integrin, alpha 2 (CD49B, alpha 2 subunit of VLA-2 receptor)	3	3	3	3
HSPG2_ITGB1	HSPG2	heparan sulfate proteoglycan 2	ITGB1	integrin, beta 1 (fibronectin receptor, beta polypeptide, antigen CD29 includes MDF2, MSK12)	3	4	3	4
HSPG2_PTPRS	HSPG2	heparan sulfate proteoglycan 2	PTPRS	protein tyrosine phosphatase, receptor type, S	3	2	3	2
HSPG2_SDC1	HSPG2	heparan sulfate proteoglycan 2	SDC1	syndecan 1	3	4	3	4
IAPP_CALCR	IAPP	islet amyloid polypeptide	CALCR	calcitonin receptor	0	0	0	0
IAPP_RAMP1	IAPP	islet amyloid polypeptide	RAMP1	receptor (G protein-coupled) activity modifying protein 1	0	2	0	0
IAPP_RAMP2	IAPP	islet amyloid polypeptide	RAMP2	receptor (G protein-coupled) activity modifying protein 2	0	2	0	1
IAPP_RAMP3	IAPP	islet amyloid polypeptide	RAMP3	receptor (G protein-coupled) activity modifying protein 3	0	1	0	1
IBSP_ITGAV	IBSP	integrin-binding sialoprotein	ITGAV	integrin, alpha V	0	4	0	3
ICAM1_CAV1	ICAM1	intercellular adhesion molecule 1	CAV1	caveolin 1, caveolae protein, 22kDa	4	3	4	3
ICAM1_EGFR	ICAM1	intercellular adhesion molecule 1	EGFR	epidermal growth factor receptor	4	2	4	2
ICAM1_IL2RA	ICAM1	intercellular adhesion molecule 1	IL2RA	interleukin 2 receptor, alpha	4	1	4	1
ICAM1_IL2RG	ICAM1	intercellular adhesion molecule 1	IL2RG	interleukin 2 receptor, gamma	4	3	4	2
ICAM1_ITGAL	ICAM1	intercellular adhesion molecule 1	ITGAL	integrin, alpha L (antigen CD11A (p180), lymphocyte function-associated antigen 1; alpha polypeptide)	4	1	4	1
ICAM1_ITGAM	ICAM1	intercellular adhesion molecule 1	ITGAM	integrin, alpha M (complement component 3 receptor 3 subunit)	4	1	4	1
ICAM1_ITGAX	ICAM1	intercellular adhesion molecule 1	ITGAX	integrin, alpha X (complement component 3 receptor 4 subunit)	4	2	4	1
ICAM1_ITGB2	ICAM1	intercellular adhesion molecule 1	ITGB2	integrin, beta 2 (complement component 3 receptor 3 and 4 subunit)	4	2	4	1
ICAM2_ITGAL	ICAM2	intercellular adhesion molecule 2	ITGAL	integrin, alpha L (antigen CD11A (p180), lymphocyte function-associated antigen 1; alpha polypeptide)	3	1	2	1
ICAM2_ITGAM	ICAM2	intercellular adhesion molecule 2	ITGAM	integrin, alpha M (complement component 3 receptor 3 subunit)	3	1	2	1
ICAM2_ITGB2	ICAM2	intercellular adhesion molecule 2	ITGB2	integrin, beta 2 (complement component 3 receptor 3 and 4 subunit)	3	2	2	1
ICAM3_CLEC4M	ICAM3	intercellular adhesion molecule 3	CLEC4M	C-type lectin domain family 4, member M	1	0	1	0
ICAM3_ITGAD	ICAM3	intercellular adhesion molecule 3	ITGAD	integrin, alpha D	1	0	1	0
ICAM3_ITGAL	ICAM3	intercellular adhesion molecule 3	ITGAL	integrin, alpha L (antigen CD11A (p180), lymphocyte function-associated antigen 1; alpha polypeptide)	1	1	1	1
ICAM3_ITGB2	ICAM3	intercellular adhesion molecule 3	ITGB2	integrin, beta 2 (complement component 3 receptor 3 and 4 subunit)	1	2	1	1
ICAM4_ITGA2B	ICAM4	intercellular adhesion molecule 4 (Landsteiner-Wiener blood group)	ITGA2B	integrin, alpha 2b (platelet glycoprotein IIb of IIb/IIIa complex, antigen CD41)	0	0	0	0
ICAM4_ITGA4	ICAM4	intercellular adhesion molecule 4 (Landsteiner-Wiener blood group)	ITGA4	integrin, alpha 4 (antigen CD49D, alpha 4 subunit of VLA-4 receptor)	0	2	0	2
ICAM4_ITGAL	ICAM4	intercellular adhesion molecule 4 (Landsteiner-Wiener blood group)	ITGAL	integrin, alpha L (antigen CD11A (p180), lymphocyte function-associated antigen 1; alpha polypeptide)	0	1	0	1
ICAM4_ITGAM	ICAM4	intercellular adhesion molecule 4 (Landsteiner-Wiener blood group)	ITGAM	integrin, alpha M (complement component 3 receptor 3 subunit)	0	1	0	1
ICAM4_ITGAV	ICAM4	intercellular adhesion molecule 4 (Landsteiner-Wiener blood group)	ITGAV	integrin, alpha V	0	4	0	3
ICAM4_ITGB1	ICAM4	intercellular adhesion molecule 4 (Landsteiner-Wiener blood group)	ITGB1	integrin, beta 1 (fibronectin receptor, beta polypeptide, antigen CD29 includes MDF2, MSK12)	0	4	0	4
ICAM4_ITGB2	ICAM4	intercellular adhesion molecule 4 (Landsteiner-Wiener blood group)	ITGB2	integrin, beta 2 (complement component 3 receptor 3 and 4 subunit)	0	2	0	1
ICAM4_ITGB3	ICAM4	intercellular adhesion molecule 4 (Landsteiner-Wiener blood group)	ITGB3	integrin, beta 3 (platelet glycoprotein IIIa, antigen CD61)	0	2	0	1
ICAM4_RHAG	ICAM4	intercellular adhesion molecule 4 (Landsteiner-Wiener blood group)	RHAG	Rh-associated glycoprotein	0	0	0	0
ICAM5_ITGAL	ICAM5	intercellular adhesion molecule 5, telencephalin	ITGAL	integrin, alpha L (antigen CD11A (p180), lymphocyte function-associated antigen 1; alpha polypeptide)	0	1	0	1
ICAM5_ITGB2	ICAM5	intercellular adhesion molecule 5, telencephalin	ITGB2	integrin, beta 2 (complement component 3 receptor 3 and 4 subunit)	0	2	0	1
IFNA10_IFNAR1	IFNA10	interferon, alpha 10	IFNAR1	interferon (alpha, beta and omega) receptor 1	0	4	0	4
IFNA10_IFNAR2	IFNA10	interferon, alpha 10	IFNAR2	interferon (alpha, beta and omega) receptor 2	0	4	0	4
IFNA13_IFNAR1	IFNA13	interferon, alpha 13	IFNAR1	interferon (alpha, beta and omega) receptor 1	0	4	0	4
IFNA13_IFNAR2	IFNA13	interferon, alpha 13	IFNAR2	interferon (alpha, beta and omega) receptor 2	0	4	0	4
IFNA14_IFNAR1	IFNA14	interferon, alpha 14	IFNAR1	interferon (alpha, beta and omega) receptor 1	0	4	0	4
IFNA14_IFNAR2	IFNA14	interferon, alpha 14	IFNAR2	interferon (alpha, beta and omega) receptor 2	0	4	0	4
IFNA16_IFNAR1	IFNA16	interferon, alpha 16	IFNAR1	interferon (alpha, beta and omega) receptor 1	0	4	0	4
IFNA16_IFNAR2	IFNA16	interferon, alpha 16	IFNAR2	interferon (alpha, beta and omega) receptor 2	0	4	0	4
IFNA17_IFNAR1	IFNA17	interferon, alpha 17	IFNAR1	interferon (alpha, beta and omega) receptor 1	0	4	0	4
IFNA17_IFNAR2	IFNA17	interferon, alpha 17	IFNAR2	interferon (alpha, beta and omega) receptor 2	0	4	0	4
IFNA1_IFNAR1	IFNA1	interferon, alpha 1	IFNAR1	interferon (alpha, beta and omega) receptor 1	0	4	0	4
IFNA1_IFNAR2	IFNA1	interferon, alpha 1	IFNAR2	interferon (alpha, beta and omega) receptor 2	0	4	0	4
IFNA21_IFNAR1	IFNA21	interferon, alpha 21	IFNAR1	interferon (alpha, beta and omega) receptor 1	0	4	0	4
IFNA21_IFNAR2	IFNA21	interferon, alpha 21	IFNAR2	interferon (alpha, beta and omega) receptor 2	0	4	0	4
IFNA2_IFNAR1	IFNA2	interferon, alpha 2	IFNAR1	interferon (alpha, beta and omega) receptor 1	0	4	0	4
IFNA2_IFNAR2	IFNA2	interferon, alpha 2	IFNAR2	interferon (alpha, beta and omega) receptor 2	0	4	0	4
IFNA4_IFNAR1	IFNA4	interferon, alpha 4	IFNAR1	interferon (alpha, beta and omega) receptor 1	0	4	0	4
IFNA4_IFNAR2	IFNA4	interferon, alpha 4	IFNAR2	interferon (alpha, beta and omega) receptor 2	0	4	0	4
IFNA5_IFNAR1	IFNA5	interferon, alpha 5	IFNAR1	interferon (alpha, beta and omega) receptor 1	0	4	0	4
IFNA5_IFNAR2	IFNA5	interferon, alpha 5	IFNAR2	interferon (alpha, beta and omega) receptor 2	0	4	0	4
IFNA6_IFNAR1	IFNA6	interferon, alpha 6	IFNAR1	interferon (alpha, beta and omega) receptor 1	0	4	0	4
IFNA6_IFNAR2	IFNA6	interferon, alpha 6	IFNAR2	interferon (alpha, beta and omega) receptor 2	0	4	0	4
IFNA7_IFNAR1	IFNA7	interferon, alpha 7	IFNAR1	interferon (alpha, beta and omega) receptor 1	0	4	0	4
IFNA7_IFNAR2	IFNA7	interferon, alpha 7	IFNAR2	interferon (alpha, beta and omega) receptor 2	0	4	0	4
IFNA8_IFNAR1	IFNA8	interferon, alpha 8	IFNAR1	interferon (alpha, beta and omega) receptor 1	0	4	0	4
IFNA8_IFNAR2	IFNA8	interferon, alpha 8	IFNAR2	interferon (alpha, beta and omega) receptor 2	0	4	0	4
IFNB1_IFNAR1	IFNB1	interferon, beta 1, fibroblast	IFNAR1	interferon (alpha, beta and omega) receptor 1	0	4	0	4
IFNB1_IFNAR2	IFNB1	interferon, beta 1, fibroblast	IFNAR2	interferon (alpha, beta and omega) receptor 2	0	4	0	4
IFNG_IFNGR1	IFNG	interferon, gamma	IFNGR1	interferon gamma receptor 1	1	4	0	4
IFNG_IFNGR2	IFNG	interferon, gamma	IFNGR2	interferon gamma receptor 2 (interferon gamma transducer 1)	1	4	0	4
IFNL1_IFNLR1	IFNL1	interferon, lambda 1	IFNLR1	interferon, lambda receptor 1	0	0	0	0
IFNL1_IL10RB	IFNL1	interferon, lambda 1	IL10RB	interleukin 10 receptor, beta	0	4	0	4
IFNL2_IFNLR1	IFNL2	interferon, lambda 2	IFNLR1	interferon, lambda receptor 1	0	0	0	0
IFNL2_IL10RB	IFNL2	interferon, lambda 2	IL10RB	interleukin 10 receptor, beta	0	4	0	4
IFNL3_IFNLR1	IFNL3	interferon, lambda 3	IFNLR1	interferon, lambda receptor 1	0	0	0	0
IFNL3_IL10RB	IFNL3	interferon, lambda 3	IL10RB	interleukin 10 receptor, beta	0	4	0	4
IFNW1_IFNAR1	IFNW1	interferon, omega 1	IFNAR1	interferon (alpha, beta and omega) receptor 1	0	4	0	4
IFNW1_IFNAR2	IFNW1	interferon, omega 1	IFNAR2	interferon (alpha, beta and omega) receptor 2	0	4	0	4
IGF1_IGF1R	IGF1	insulin-like growth factor 1 (somatomedin C)	IGF1R	insulin-like growth factor 1 receptor	2	3	2	3
IGF1_INSR	IGF1	insulin-like growth factor 1 (somatomedin C)	INSR	insulin receptor	2	3	2	2
IGF2_IGF1R	IGF2	insulin-like growth factor 2 (somatomedin A)	IGF1R	insulin-like growth factor 1 receptor	3	3	3	3
IGF2_IGF2R	IGF2	insulin-like growth factor 2 (somatomedin A)	IGF2R	insulin-like growth factor 2 receptor	3	4	3	4
IGF2_INSR	IGF2	insulin-like growth factor 2 (somatomedin A)	INSR	insulin receptor	3	3	3	2
IGFBP4_FZD8	IGFBP4	insulin-like growth factor binding protein 4	FZD8	frizzled class receptor 8	4	0	4	0
IGFBP4_LRP6	IGFBP4	insulin-like growth factor binding protein 4	LRP6	low density lipoprotein receptor-related protein 6	4	3	4	3
IGFL1_IGFLR1	IGFL1	IGF-like family member 1	IGFLR1	IGF-like family receptor 1	0	1	2	1
IGFL2_IGFLR1	IGFL2	IGF-like family member 2	IGFLR1	IGF-like family receptor 1	0	1	1	1
IGFL3_IGFLR1	IGFL3	IGF-like family member 3	IGFLR1	IGF-like family receptor 1	0	1	0	1
IHH_BOC	IHH	indian hedgehog	BOC	BOC cell adhesion associated, oncogene regulated	0	1	0	2
IHH_CDON	IHH	indian hedgehog	CDON	cell adhesion associated, oncogene regulated	0	0	0	0
IHH_HHIP	IHH	indian hedgehog	HHIP	hedgehog interacting protein	0	1	0	0
IHH_PTCH1	IHH	indian hedgehog	PTCH1	patched 1	0	1	0	2
IHH_PTCH2	IHH	indian hedgehog	PTCH2	patched 2	0	0	0	0
IL10_IL10RA	IL10	interleukin 10	IL10RA	interleukin 10 receptor, alpha	1	1	0	1
IL10_IL10RB	IL10	interleukin 10	IL10RB	interleukin 10 receptor, beta	1	4	0	4
IL10_SIRPG	IL10	interleukin 10	SIRPG	signal-regulatory protein gamma	1	1	0	0
IL11_IL11RA	IL11	interleukin 11	IL11RA	interleukin 11 receptor, alpha	0	0	0	0
IL11_IL6ST	IL11	interleukin 11	IL6ST	interleukin 6 signal transducer (gp130, oncostatin M receptor)	0	4	0	4
IL12A_CD28	IL12A	interleukin 12A (natural killer cell stimulatory factor 1, cytotoxic lymphocyte maturation factor 1, p35)	CD28	CD28 molecule	0	1	0	1
IL12A_IL12RB1	IL12A	interleukin 12A (natural killer cell stimulatory factor 1, cytotoxic lymphocyte maturation factor 1, p35)	IL12RB1	interleukin 12 receptor, beta 1	0	0	0	0
IL12A_IL12RB2	IL12A	interleukin 12A (natural killer cell stimulatory factor 1, cytotoxic lymphocyte maturation factor 1, p35)	IL12RB2	interleukin 12 receptor, beta 2	0	1	0	0
IL12B_IL12RB1	IL12B	interleukin 12B (natural killer cell stimulatory factor 2, cytotoxic lymphocyte maturation factor 2, p40)	IL12RB1	interleukin 12 receptor, beta 1	0	0	0	0
IL12B_IL12RB2	IL12B	interleukin 12B (natural killer cell stimulatory factor 2, cytotoxic lymphocyte maturation factor 2, p40)	IL12RB2	interleukin 12 receptor, beta 2	0	1	0	0
IL12B_IL23R	IL12B	interleukin 12B (natural killer cell stimulatory factor 2, cytotoxic lymphocyte maturation factor 2, p40)	IL23R	interleukin 23 receptor	0	0	0	0
IL13_IL13RA1	IL13	interleukin 13	IL13RA1	interleukin 13 receptor, alpha 1	0	4	0	4
IL13_IL13RA2	IL13	interleukin 13	IL13RA2	interleukin 13 receptor, alpha 2	0	0	0	0
IL13_IL2RG	IL13	interleukin 13	IL2RG	interleukin 2 receptor, gamma	0	3	0	2
IL13_IL4R	IL13	interleukin 13	IL4R	interleukin 4 receptor	0	4	0	4
IL15_IL15RA	IL15	interleukin 15	IL15RA	interleukin 15 receptor, alpha	1	4	1	3
IL15_IL2RA	IL15	interleukin 15	IL2RA	interleukin 2 receptor, alpha	1	1	1	1
IL15_IL2RB	IL15	interleukin 15	IL2RB	interleukin 2 receptor, beta	1	1	1	1
IL15_IL2RG	IL15	interleukin 15	IL2RG	interleukin 2 receptor, gamma	1	3	1	2
IL16_CCR5	IL16	interleukin 16	CCR5	chemokine (C-C motif) receptor 5 (gene/pseudogene)	2	1	2	0
IL16_CD4	IL16	interleukin 16	CD4	CD4 molecule	2	2	2	2
IL16_GRIN2C	IL16	interleukin 16	GRIN2C	glutamate receptor, ionotropic, N-methyl D-aspartate 2C	2	0	2	0
IL16_GRIN2D	IL16	interleukin 16	GRIN2D	glutamate receptor, ionotropic, N-methyl D-aspartate 2D	2	0	2	0
IL16_KCNA3	IL16	interleukin 16	KCNA3	potassium voltage-gated channel, shaker-related subfamily, member 3	2	1	2	1
IL16_KCND1	IL16	interleukin 16	KCND1	potassium voltage-gated channel, Shal-related subfamily, member 1	2	0	2	0
IL16_KCND2	IL16	interleukin 16	KCND2	potassium voltage-gated channel, Shal-related subfamily, member 2	2	0	2	1
IL16_KCNJ10	IL16	interleukin 16	KCNJ10	potassium inwardly-rectifying channel, subfamily J, member 10	2	0	2	0
IL16_KCNJ15	IL16	interleukin 16	KCNJ15	potassium inwardly-rectifying channel, subfamily J, member 15	2	1	2	2
IL16_KCNJ4	IL16	interleukin 16	KCNJ4	potassium inwardly-rectifying channel, subfamily J, member 4	2	0	2	0
IL17A_IL17RA	IL17A	interleukin 17A	IL17RA	interleukin 17 receptor A	0	3	0	3
IL17A_IL17RC	IL17A	interleukin 17A	IL17RC	interleukin 17 receptor C	0	2	0	1
IL17B_IL17RB	IL17B	interleukin 17B	IL17RB	interleukin 17 receptor B	0	0	0	0
IL17F_IL17RA	IL17F	interleukin 17F	IL17RA	interleukin 17 receptor A	0	3	0	3
IL18_CD48	IL18	interleukin 18 (interferon-gamma-inducing factor)	CD48	CD48 molecule	2	1	2	1
IL18_IL18R1	IL18	interleukin 18 (interferon-gamma-inducing factor)	IL18R1	interleukin 18 receptor 1	2	2	2	1
IL18_IL18RAP	IL18	interleukin 18 (interferon-gamma-inducing factor)	IL18RAP	interleukin 18 receptor accessory protein	2	1	2	0
IL18_IL1RAPL1	IL18	interleukin 18 (interferon-gamma-inducing factor)	IL1RAPL1	interleukin 1 receptor accessory protein-like 1	2	0	2	0
IL18_IL1RL2	IL18	interleukin 18 (interferon-gamma-inducing factor)	IL1RL2	interleukin 1 receptor-like 2	2	0	2	0
IL19_IL20RA	IL19	interleukin 19	IL20RA	interleukin 20 receptor, alpha	0	0	0	0
IL19_IL20RB	IL19	interleukin 19	IL20RB	interleukin 20 receptor beta	0	0	0	2
IL1A_IL1R1	IL1A	interleukin 1, alpha	IL1R1	interleukin 1 receptor, type I	1	4	1	3
IL1A_IL1R2	IL1A	interleukin 1, alpha	IL1R2	interleukin 1 receptor, type II	1	1	1	2
IL1A_IL1RAP	IL1A	interleukin 1, alpha	IL1RAP	interleukin 1 receptor accessory protein	1	4	1	4
IL1B_ADRB2	IL1B	interleukin 1, beta	ADRB2	adrenoceptor beta 2, surface	1	3	2	2
IL1B_IL1R1	IL1B	interleukin 1, beta	IL1R1	interleukin 1 receptor, type I	1	4	2	3
IL1B_IL1R2	IL1B	interleukin 1, beta	IL1R2	interleukin 1 receptor, type II	1	1	2	2
IL1B_IL1RAP	IL1B	interleukin 1, beta	IL1RAP	interleukin 1 receptor accessory protein	1	4	2	4
IL1F10_IL1R1	IL1F10	interleukin 1 family, member 10 (theta)	IL1R1	interleukin 1 receptor, type I	0	4	0	3
IL1RN_IL1R1	IL1RN	interleukin 1 receptor antagonist	IL1R1	interleukin 1 receptor, type I	2	4	3	3
IL1RN_IL1R2	IL1RN	interleukin 1 receptor antagonist	IL1R2	interleukin 1 receptor, type II	2	1	3	2
IL1RN_IL1RL2	IL1RN	interleukin 1 receptor antagonist	IL1RL2	interleukin 1 receptor-like 2	2	0	3	0
IL20_IL20RA	IL20	interleukin 20	IL20RA	interleukin 20 receptor, alpha	0	0	0	0
IL20_IL20RB	IL20	interleukin 20	IL20RB	interleukin 20 receptor beta	0	0	0	2
IL20_IL22RA1	IL20	interleukin 20	IL22RA1	interleukin 22 receptor, alpha 1	0	0	0	0
IL21_IL21R	IL21	interleukin 21	IL21R	interleukin 21 receptor	0	1	0	0
IL21_IL2RG	IL21	interleukin 21	IL2RG	interleukin 2 receptor, gamma	0	3	0	2
IL22_IL10RA	IL22	interleukin 22	IL10RA	interleukin 10 receptor, alpha	0	1	0	1
IL22_IL10RB	IL22	interleukin 22	IL10RB	interleukin 10 receptor, beta	0	4	0	4
IL22_IL21R	IL22	interleukin 22	IL21R	interleukin 21 receptor	0	1	0	0
IL22_IL22RA1	IL22	interleukin 22	IL22RA1	interleukin 22 receptor, alpha 1	0	0	0	0
IL22_IL22RA2	IL22	interleukin 22	IL22RA2	interleukin 22 receptor, alpha 2	0	0	0	0
IL23A_IL12RB1	IL23A	interleukin 23, alpha subunit p19	IL12RB1	interleukin 12 receptor, beta 1	0	0	0	0
IL23A_IL23R	IL23A	interleukin 23, alpha subunit p19	IL23R	interleukin 23 receptor	0	0	0	0
IL24_IL20RA	IL24	interleukin 24	IL20RA	interleukin 20 receptor, alpha	0	0	1	0
IL24_IL20RB	IL24	interleukin 24	IL20RB	interleukin 20 receptor beta	0	0	1	2
IL24_IL22RA1	IL24	interleukin 24	IL22RA1	interleukin 22 receptor, alpha 1	0	0	1	0
IL25_IL17RB	IL25	interleukin 25	IL17RB	interleukin 17 receptor B	0	0	0	0
IL26_IL20RA	IL26	interleukin 26	IL20RA	interleukin 20 receptor, alpha	0	0	0	0
IL27_IL27RA	IL27	interleukin 27	IL27RA	interleukin 27 receptor, alpha	0	0	0	0
IL2_CD53	IL2	interleukin 2	CD53	CD53 molecule	0	1	0	1
IL2_GYPE	IL2	interleukin 2	GYPE	glycophorin E (MNS blood group)	0	0	0	0
IL2_IL2RA	IL2	interleukin 2	IL2RA	interleukin 2 receptor, alpha	0	1	0	1
IL2_IL2RB	IL2	interleukin 2	IL2RB	interleukin 2 receptor, beta	0	1	0	1
IL2_IL2RG	IL2	interleukin 2	IL2RG	interleukin 2 receptor, gamma	0	3	0	2
IL2_NGFR	IL2	interleukin 2	NGFR	nerve growth factor receptor	0	0	0	0
IL31_IL31RA	IL31	interleukin 31	IL31RA	interleukin 31 receptor A	0	0	0	0
IL31_OSMR	IL31	interleukin 31	OSMR	oncostatin M receptor	0	3	0	3
IL34_CSF1R	IL34	interleukin 34	CSF1R	colony stimulating factor 1 receptor	1	1	0	1
IL3_CSF2RB	IL3	interleukin 3 (colony-stimulating factor, multiple)	CSF2RB	colony stimulating factor 2 receptor, beta, low-affinity (granulocyte-macrophage)	0	2	0	2
IL3_IL3RA	IL3	interleukin 3 (colony-stimulating factor, multiple)	IL3RA	interleukin 3 receptor, alpha (low affinity)	0	2	0	1
IL4_CD53	IL4	interleukin 4	CD53	CD53 molecule	0	1	0	1
IL4_IL13RA1	IL4	interleukin 4	IL13RA1	interleukin 13 receptor, alpha 1	0	4	0	4
IL4_IL13RA2	IL4	interleukin 4	IL13RA2	interleukin 13 receptor, alpha 2	0	0	0	0
IL4_IL2RG	IL4	interleukin 4	IL2RG	interleukin 2 receptor, gamma	0	3	0	2
IL4_IL4R	IL4	interleukin 4	IL4R	interleukin 4 receptor	0	4	0	4
IL5_CSF2RB	IL5	interleukin 5 (colony-stimulating factor, eosinophil)	CSF2RB	colony stimulating factor 2 receptor, beta, low-affinity (granulocyte-macrophage)	0	2	0	2
IL5_IL5RA	IL5	interleukin 5 (colony-stimulating factor, eosinophil)	IL5RA	interleukin 5 receptor, alpha	0	0	0	0
IL6_F3	IL6	interleukin 6 (interferon, beta 2)	F3	coagulation factor III (thromboplastin, tissue factor)	4	2	4	2
IL6_IL6R	IL6	interleukin 6 (interferon, beta 2)	IL6R	interleukin 6 receptor	4	2	4	1
IL6_IL6ST	IL6	interleukin 6 (interferon, beta 2)	IL6ST	interleukin 6 signal transducer (gp130, oncostatin M receptor)	4	4	4	4
IL7_IL2RG	IL7	interleukin 7	IL2RG	interleukin 2 receptor, gamma	0	3	0	2
IL7_IL7R	IL7	interleukin 7	IL7R	interleukin 7 receptor	0	3	0	3
IL8_CD79A	IL8	interleukin 8	CD79A	CD79a molecule, immunoglobulin-associated alpha	0	2	0	1
IL8_CXCR1	IL8	interleukin 8	CXCR1	chemokine (C-X-C motif) receptor 1	0	0	0	0
IL8_CXCR2	IL8	interleukin 8	CXCR2	chemokine (C-X-C motif) receptor 2	0	0	0	0
IL8_DARC	IL8	interleukin 8	DARC	Duffy blood group, atypical chemokine receptor	0	0	0	0
IL8_KDR	IL8	interleukin 8	KDR	kinase insert domain receptor (a type III receptor tyrosine kinase)	0	2	0	1
IL8_SDC1	IL8	interleukin 8	SDC1	syndecan 1	0	4	0	4
IL8_SDC2	IL8	interleukin 8	SDC2	syndecan 2	0	3	0	3
IL8_SDC3	IL8	interleukin 8	SDC3	syndecan 3	0	4	0	2
IL9_IL2RG	IL9	interleukin 9	IL2RG	interleukin 2 receptor, gamma	0	3	0	2
IL9_IL9R	IL9	interleukin 9	IL9R	interleukin 9 receptor	0	0	0	0
INHA_ACVR1	INHA	inhibin, alpha	ACVR1	activin A receptor, type I	0	3	0	3
INHA_ACVR1B	INHA	inhibin, alpha	ACVR1B	activin A receptor, type IB	0	3	0	3
INHA_ACVR2A	INHA	inhibin, alpha	ACVR2A	activin A receptor, type IIA	0	3	0	3
INHA_ACVR2B	INHA	inhibin, alpha	ACVR2B	activin A receptor, type IIB	0	0	0	0
INHA_TGFBR3	INHA	inhibin, alpha	TGFBR3	transforming growth factor, beta receptor III	0	2	0	3
INHBA_ACVR1	INHBA	inhibin, beta A	ACVR1	activin A receptor, type I	2	3	2	3
INHBA_ACVR1B	INHBA	inhibin, beta A	ACVR1B	activin A receptor, type IB	2	3	2	3
INHBA_ACVR2A	INHBA	inhibin, beta A	ACVR2A	activin A receptor, type IIA	2	3	2	3
INHBA_ACVR2B	INHBA	inhibin, beta A	ACVR2B	activin A receptor, type IIB	2	0	2	0
INHBA_BAMBI	INHBA	inhibin, beta A	BAMBI	BMP and activin membrane-bound inhibitor	2	2	2	2
INHBA_ENG	INHBA	inhibin, beta A	ENG	endoglin	2	4	2	3
INHBA_TGFBR3	INHBA	inhibin, beta A	TGFBR3	transforming growth factor, beta receptor III	2	2	2	3
INHBB_ACVR1	INHBB	inhibin, beta B	ACVR1	activin A receptor, type I	2	3	1	3
INHBB_ACVR1B	INHBB	inhibin, beta B	ACVR1B	activin A receptor, type IB	2	3	1	3
INHBB_ACVR1C	INHBB	inhibin, beta B	ACVR1C	activin A receptor, type IC	2	0	1	0
INHBB_ACVR2A	INHBB	inhibin, beta B	ACVR2A	activin A receptor, type IIA	2	3	1	3
INHBB_ACVR2B	INHBB	inhibin, beta B	ACVR2B	activin A receptor, type IIB	2	0	1	0
INHBC_ACVR1	INHBC	inhibin, beta C	ACVR1	activin A receptor, type I	0	3	0	3
INHBC_ACVR1B	INHBC	inhibin, beta C	ACVR1B	activin A receptor, type IB	0	3	0	3
INHBC_ACVR2A	INHBC	inhibin, beta C	ACVR2A	activin A receptor, type IIA	0	3	0	3
INHBC_ACVR2B	INHBC	inhibin, beta C	ACVR2B	activin A receptor, type IIB	0	0	0	0
INHBE_ACVR1	INHBE	inhibin, beta E	ACVR1	activin A receptor, type I	0	3	0	3
INHBE_ACVR1B	INHBE	inhibin, beta E	ACVR1B	activin A receptor, type IB	0	3	0	3
INHBE_ACVR2A	INHBE	inhibin, beta E	ACVR2A	activin A receptor, type IIA	0	3	0	3
INHBE_ENG	INHBE	inhibin, beta E	ENG	endoglin	0	4	0	3
INSL3_RXFP2	INSL3	insulin-like 3 (Leydig cell)	RXFP2	relaxin/insulin-like family peptide receptor 2	0	0	0	0
INSL5_RXFP3	INSL5	insulin-like 5	RXFP3	relaxin/insulin-like family peptide receptor 3	0	0	0	0
INSL5_RXFP4	INSL5	insulin-like 5	RXFP4	relaxin/insulin-like family peptide receptor 4	0	0	0	0
INS_IGF1R	INS	insulin	IGF1R	insulin-like growth factor 1 receptor	0	3	0	3
INS_INSR	INS	insulin	INSR	insulin receptor	0	3	0	2
INS_LRP2	INS	insulin	LRP2	low density lipoprotein receptor-related protein 2	0	1	0	0
ITGB3BP_ITGB3	ITGB3BP	integrin beta 3 binding protein (beta3-endonexin)	ITGB3	integrin, beta 3 (platelet glycoprotein IIIa, antigen CD61)	0	2	0	1
ITGB3BP_ITGB5	ITGB3BP	integrin beta 3 binding protein (beta3-endonexin)	ITGB5	integrin, beta 5	0	4	0	3
ITIH2_FCER1A	ITIH2	inter-alpha-trypsin inhibitor heavy chain 2	FCER1A	Fc fragment of IgE, high affinity I, receptor for; alpha polypeptide	0	1	0	0
JAG1_NOTCH1	JAG1	jagged 1	NOTCH1	notch 1	3	1	3	3
JAG1_NOTCH2	JAG1	jagged 1	NOTCH2	notch 2	3	3	3	2
JAG1_NOTCH3	JAG1	jagged 1	NOTCH3	notch 3	3	2	3	2
JAG1_NOTCH4	JAG1	jagged 1	NOTCH4	notch 4	3	1	3	1
JAG2_NOTCH1	JAG2	jagged 2	NOTCH1	notch 1	1	1	2	3
JAG2_NOTCH2	JAG2	jagged 2	NOTCH2	notch 2	1	3	2	2
JAG2_NOTCH3	JAG2	jagged 2	NOTCH3	notch 3	1	2	2	2
JAG2_NOTCH4	JAG2	jagged 2	NOTCH4	notch 4	1	1	2	1
KAL1_FGFR1	KAL1	Kallmann syndrome 1 sequence	FGFR1	fibroblast growth factor receptor 1	0	2	0	3
KAL1_SDC2	KAL1	Kallmann syndrome 1 sequence	SDC2	syndecan 2	0	3	0	3
KISS1_KISS1R	KISS1	KiSS-1 metastasis-suppressor	KISS1R	KISS1 receptor	0	0	0	0
KISS1_MMP24	KISS1	KiSS-1 metastasis-suppressor	MMP24	matrix metallopeptidase 24 (membrane-inserted)	0	0	0	0
KITLG_EPOR	KITLG	KIT ligand	EPOR	erythropoietin receptor	3	0	3	0
KITLG_KIT	KITLG	KIT ligand	KIT	v-kit Hardy-Zuckerman 4 feline sarcoma viral oncogene homolog	3	2	3	2
KLK3_EPOR	KLK3	kallikrein-related peptidase 3	EPOR	erythropoietin receptor	0	0	0	0
KNG1_BDKRB1	KNG1	kininogen 1	BDKRB1	bradykinin receptor B1	0	0	0	0
KNG1_BDKRB2	KNG1	kininogen 1	BDKRB2	bradykinin receptor B2	0	0	0	1
KNG1_CD93	KNG1	kininogen 1	CD93	CD93 molecule	0	2	0	2
KNG1_GP1BA	KNG1	kininogen 1	GP1BA	glycoprotein Ib (platelet), alpha polypeptide	0	0	0	0
KNG1_GPR135	KNG1	kininogen 1	GPR135	G protein-coupled receptor 135	0	0	0	0
KNG1_ITGAM	KNG1	kininogen 1	ITGAM	integrin, alpha M (complement component 3 receptor 3 subunit)	0	1	0	1
KNG1_ITGB2	KNG1	kininogen 1	ITGB2	integrin, beta 2 (complement component 3 receptor 3 and 4 subunit)	0	2	0	1
KNG1_PLAUR	KNG1	kininogen 1	PLAUR	plasminogen activator, urokinase receptor	0	4	0	4
KNG1_RXFP4	KNG1	kininogen 1	RXFP4	relaxin/insulin-like family peptide receptor 4	0	0	0	0
KNG1_SDC2	KNG1	kininogen 1	SDC2	syndecan 2	0	3	0	3
KRTAP4-12_AQP1	KRTAP4-12	keratin associated protein 4-12	AQP1	aquaporin 1 (Colton blood group)	0	3	0	3
KRTAP4-12_CATSPER1	KRTAP4-12	keratin associated protein 4-12	CATSPER1	cation channel, sperm associated 1	0	0	0	0
KRTAP4-12_CLDN2	KRTAP4-12	keratin associated protein 4-12	CLDN2	claudin 2	0	1	0	0
KRTAP4-12_CNTFR	KRTAP4-12	keratin associated protein 4-12	CNTFR	ciliary neurotrophic factor receptor	0	0	0	0
KRTAP4-12_DLK2	KRTAP4-12		DLK2	0	0	0	0	1
KRTAP4-12_LINGO1	KRTAP4-12	keratin associated protein 4-12	LINGO1	leucine rich repeat and Ig domain containing 1	0	1	0	0
KRTAP4-12_PDGFRB	KRTAP4-12	keratin associated protein 4-12	PDGFRB	platelet-derived growth factor receptor, beta polypeptide	0	2	0	2
KRTAP4-12_PLSCR4	KRTAP4-12	keratin associated protein 4-12	PLSCR4	phospholipid scramblase 4	0	2	0	2
L1CAM_CNTN1	L1CAM	L1 cell adhesion molecule	CNTN1	contactin 1	0	1	0	2
L1CAM_EGFR	L1CAM	L1 cell adhesion molecule	EGFR	epidermal growth factor receptor	0	2	0	2
L1CAM_EPHB2	L1CAM	L1 cell adhesion molecule	EPHB2	EPH receptor B2	0	2	0	1
L1CAM_ERBB2	L1CAM	L1 cell adhesion molecule	ERBB2	v-erb-b2 avian erythroblastic leukemia viral oncogene homolog 2	0	4	0	2
L1CAM_ERBB3	L1CAM	L1 cell adhesion molecule	ERBB3	v-erb-b2 avian erythroblastic leukemia viral oncogene homolog 3	0	1	0	1
L1CAM_FGFR2	L1CAM	L1 cell adhesion molecule	FGFR2	fibroblast growth factor receptor 2	0	2	0	2
L1CAM_ITGA5	L1CAM	L1 cell adhesion molecule	ITGA5	integrin, alpha 5 (fibronectin receptor, alpha polypeptide)	0	4	0	4
L1CAM_ITGAV	L1CAM	L1 cell adhesion molecule	ITGAV	integrin, alpha V	0	4	0	3
LACRT_SDC1	LACRT	lacritin	SDC1	syndecan 1	0	4	0	4
LAMA1_GPC1	LAMA1	laminin, alpha 1	GPC1	glypican 1	0	1	1	2
LAMA1_ITGA1	LAMA1	laminin, alpha 1	ITGA1	integrin, alpha 1	0	3	1	2
LAMA1_ITGA2	LAMA1	laminin, alpha 1	ITGA2	integrin, alpha 2 (CD49B, alpha 2 subunit of VLA-2 receptor)	0	3	1	3
LAMA1_ITGA3	LAMA1	laminin, alpha 1	ITGA3	integrin, alpha 3 (antigen CD49C, alpha 3 subunit of VLA-3 receptor)	0	4	1	3
LAMA1_ITGA6	LAMA1	laminin, alpha 1	ITGA6	integrin, alpha 6	0	4	1	4
LAMA1_ITGA7	LAMA1	laminin, alpha 1	ITGA7	integrin, alpha 7	0	0	1	0
LAMA1_ITGB1	LAMA1	laminin, alpha 1	ITGB1	integrin, beta 1 (fibronectin receptor, beta polypeptide, antigen CD29 includes MDF2, MSK12)	0	4	1	4
LAMA1_ITGB4	LAMA1	laminin, alpha 1	ITGB4	integrin, beta 4	0	3	1	3
LAMA1_ITGB8	LAMA1	laminin, alpha 1	ITGB8	integrin, beta 8	0	1	1	1
LAMA1_NT5E	LAMA1	laminin, alpha 1	NT5E	5'-nucleotidase, ecto (CD73)	0	3	1	3
LAMA1_RPSA	LAMA1	laminin, alpha 1	RPSA	ribosomal protein SA	0	4	1	4
LAMA1_SDC2	LAMA1	laminin, alpha 1	SDC2	syndecan 2	0	3	1	3
LAMA1_SDC4	LAMA1	laminin, alpha 1	SDC4	syndecan 4	0	4	1	3
LAMA1_TMPRSS6	LAMA1	laminin, alpha 1	TMPRSS6	transmembrane protease, serine 6	0	0	1	0
LAMA2_ITGA1	LAMA2	laminin, alpha 2	ITGA1	integrin, alpha 1	1	3	1	2
LAMA2_ITGA2	LAMA2	laminin, alpha 2	ITGA2	integrin, alpha 2 (CD49B, alpha 2 subunit of VLA-2 receptor)	1	3	1	3
LAMA2_ITGA3	LAMA2	laminin, alpha 2	ITGA3	integrin, alpha 3 (antigen CD49C, alpha 3 subunit of VLA-3 receptor)	1	4	1	3
LAMA2_ITGA6	LAMA2	laminin, alpha 2	ITGA6	integrin, alpha 6	1	4	1	4
LAMA2_ITGA7	LAMA2	laminin, alpha 2	ITGA7	integrin, alpha 7	1	0	1	0
LAMA2_ITGB1	LAMA2	laminin, alpha 2	ITGB1	integrin, beta 1 (fibronectin receptor, beta polypeptide, antigen CD29 includes MDF2, MSK12)	1	4	1	4
LAMA2_ITGB4	LAMA2	laminin, alpha 2	ITGB4	integrin, beta 4	1	3	1	3
LAMA2_RPSA	LAMA2	laminin, alpha 2	RPSA	ribosomal protein SA	1	4	1	4
LAMA3_SDC2	LAMA3	laminin, alpha 3	SDC2	syndecan 2	1	3	2	3
LAMA4_ITGA3	LAMA4	laminin, alpha 4	ITGA3	integrin, alpha 3 (antigen CD49C, alpha 3 subunit of VLA-3 receptor)	2	4	2	3
LAMA4_ITGA6	LAMA4	laminin, alpha 4	ITGA6	integrin, alpha 6	2	4	2	4
LAMA4_ITGAV	LAMA4	laminin, alpha 4	ITGAV	integrin, alpha V	2	4	2	3
LAMA4_ITGB1	LAMA4	laminin, alpha 4	ITGB1	integrin, beta 1 (fibronectin receptor, beta polypeptide, antigen CD29 includes MDF2, MSK12)	2	4	2	4
LAMA5_BCAM	LAMA5	laminin, alpha 5	BCAM	basal cell adhesion molecule (Lutheran blood group)	3	3	3	2
LAMA5_ITGA2	LAMA5	laminin, alpha 5	ITGA2	integrin, alpha 2 (CD49B, alpha 2 subunit of VLA-2 receptor)	3	3	3	3
LAMA5_ITGA3	LAMA5	laminin, alpha 5	ITGA3	integrin, alpha 3 (antigen CD49C, alpha 3 subunit of VLA-3 receptor)	3	4	3	3
LAMA5_ITGA6	LAMA5	laminin, alpha 5	ITGA6	integrin, alpha 6	3	4	3	4
LAMA5_ITGB1	LAMA5	laminin, alpha 5	ITGB1	integrin, beta 1 (fibronectin receptor, beta polypeptide, antigen CD29 includes MDF2, MSK12)	3	4	3	4
LAMA5_ITGB4	LAMA5	laminin, alpha 5	ITGB4	integrin, beta 4	3	3	3	3
LAMA5_SDC1	LAMA5	laminin, alpha 5	SDC1	syndecan 1	3	4	3	4
LAMB1_ITGA1	LAMB1	laminin, beta 1	ITGA1	integrin, alpha 1	3	3	3	2
LAMB1_ITGA2	LAMB1	laminin, beta 1	ITGA2	integrin, alpha 2 (CD49B, alpha 2 subunit of VLA-2 receptor)	3	3	3	3
LAMB1_ITGA3	LAMB1	laminin, beta 1	ITGA3	integrin, alpha 3 (antigen CD49C, alpha 3 subunit of VLA-3 receptor)	3	4	3	3
LAMB1_ITGA6	LAMB1	laminin, beta 1	ITGA6	integrin, alpha 6	3	4	3	4
LAMB1_ITGA7	LAMB1	laminin, beta 1	ITGA7	integrin, alpha 7	3	0	3	0
LAMB1_ITGAV	LAMB1	laminin, beta 1	ITGAV	integrin, alpha V	3	4	3	3
LAMB1_ITGB1	LAMB1	laminin, beta 1	ITGB1	integrin, beta 1 (fibronectin receptor, beta polypeptide, antigen CD29 includes MDF2, MSK12)	3	4	3	4
LAMB1_ITGB4	LAMB1	laminin, beta 1	ITGB4	integrin, beta 4	3	3	3	3
LAMB2_RPSA	LAMB2	laminin, beta 2 (laminin S)	RPSA	ribosomal protein SA	4	4	3	4
LAMB3_CD151	LAMB3	laminin, beta 3	CD151	CD151 molecule (Raph blood group)	3	4	2	4
LAMB3_COL17A1	LAMB3	laminin, beta 3	COL17A1	collagen, type XVII, alpha 1	3	2	2	2
LAMB3_ITGA2	LAMB3	laminin, beta 3	ITGA2	integrin, alpha 2 (CD49B, alpha 2 subunit of VLA-2 receptor)	3	3	2	3
LAMB3_ITGA3	LAMB3	laminin, beta 3	ITGA3	integrin, alpha 3 (antigen CD49C, alpha 3 subunit of VLA-3 receptor)	3	4	2	3
LAMB3_ITGA6	LAMB3	laminin, beta 3	ITGA6	integrin, alpha 6	3	4	2	4
LAMB3_ITGB1	LAMB3	laminin, beta 3	ITGB1	integrin, beta 1 (fibronectin receptor, beta polypeptide, antigen CD29 includes MDF2, MSK12)	3	4	2	4
LAMB3_ITGB4	LAMB3	laminin, beta 3	ITGB4	integrin, beta 4	3	3	2	3
LAMC1_ITGA1	LAMC1	laminin, gamma 1 (formerly LAMB2)	ITGA1	integrin, alpha 1	3	3	3	2
LAMC1_ITGA2	LAMC1	laminin, gamma 1 (formerly LAMB2)	ITGA2	integrin, alpha 2 (CD49B, alpha 2 subunit of VLA-2 receptor)	3	3	3	3
LAMC1_ITGA3	LAMC1	laminin, gamma 1 (formerly LAMB2)	ITGA3	integrin, alpha 3 (antigen CD49C, alpha 3 subunit of VLA-3 receptor)	3	4	3	3
LAMC1_ITGA6	LAMC1	laminin, gamma 1 (formerly LAMB2)	ITGA6	integrin, alpha 6	3	4	3	4
LAMC1_ITGA7	LAMC1	laminin, gamma 1 (formerly LAMB2)	ITGA7	integrin, alpha 7	3	0	3	0
LAMC1_ITGAV	LAMC1	laminin, gamma 1 (formerly LAMB2)	ITGAV	integrin, alpha V	3	4	3	3
LAMC1_ITGB1	LAMC1	laminin, gamma 1 (formerly LAMB2)	ITGB1	integrin, beta 1 (fibronectin receptor, beta polypeptide, antigen CD29 includes MDF2, MSK12)	3	4	3	4
LAMC1_ITGB4	LAMC1	laminin, gamma 1 (formerly LAMB2)	ITGB4	integrin, beta 4	3	3	3	3
LAMC2_CD151	LAMC2	laminin, gamma 2	CD151	CD151 molecule (Raph blood group)	2	4	2	4
LAMC2_COL17A1	LAMC2	laminin, gamma 2	COL17A1	collagen, type XVII, alpha 1	2	2	2	2
LAMC2_ITGA2	LAMC2	laminin, gamma 2	ITGA2	integrin, alpha 2 (CD49B, alpha 2 subunit of VLA-2 receptor)	2	3	2	3
LAMC2_ITGA3	LAMC2	laminin, gamma 2	ITGA3	integrin, alpha 3 (antigen CD49C, alpha 3 subunit of VLA-3 receptor)	2	4	2	3
LAMC2_ITGA6	LAMC2	laminin, gamma 2	ITGA6	integrin, alpha 6	2	4	2	4
LAMC2_ITGB1	LAMC2	laminin, gamma 2	ITGB1	integrin, beta 1 (fibronectin receptor, beta polypeptide, antigen CD29 includes MDF2, MSK12)	2	4	2	4
LAMC2_ITGB4	LAMC2	laminin, gamma 2	ITGB4	integrin, beta 4	2	3	2	3
LAMC3_ITGA2	LAMC3	laminin, gamma 3	ITGA2	integrin, alpha 2 (CD49B, alpha 2 subunit of VLA-2 receptor)	1	3	1	3
LAMC3_ITGA3	LAMC3	laminin, gamma 3	ITGA3	integrin, alpha 3 (antigen CD49C, alpha 3 subunit of VLA-3 receptor)	1	4	1	3
LAMC3_ITGA6	LAMC3	laminin, gamma 3	ITGA6	integrin, alpha 6	1	4	1	4
LAMC3_ITGB1	LAMC3	laminin, gamma 3	ITGB1	integrin, beta 1 (fibronectin receptor, beta polypeptide, antigen CD29 includes MDF2, MSK12)	1	4	1	4
LAMC3_ITGB4	LAMC3	laminin, gamma 3	ITGB4	integrin, beta 4	1	3	1	3
LCN1_LMBR1L	LCN1	lipocalin 1	LMBR1L	limb development membrane protein 1-like	0	4	0	4
LCN2_LRP2	LCN2	lipocalin 2	LRP2	low density lipoprotein receptor-related protein 2	3	1	2	0
LEFTY2_ACVR2B	LEFTY2	left-right determination factor 2	ACVR2B	activin A receptor, type IIB	0	0	0	0
LEP_LEPR	LEP	leptin	LEPR	leptin receptor	0	2	0	1
LEP_LRP2	LEP	leptin	LRP2	low density lipoprotein receptor-related protein 2	0	1	0	0
LGALS3BP_ITGB1	LGALS3BP	lectin, galactoside-binding, soluble, 3 binding protein	ITGB1	integrin, beta 1 (fibronectin receptor, beta polypeptide, antigen CD29 includes MDF2, MSK12)	4	4	4	4
LGALS3BP_VANGL1	LGALS3BP	lectin, galactoside-binding, soluble, 3 binding protein	VANGL1	VANGL planar cell polarity protein 1	4	2	4	2
LHB_LHCGR	LHB	luteinizing hormone beta polypeptide	LHCGR	luteinizing hormone/choriogonadotropin receptor	0	0	0	0
LIF_IL6ST	LIF	leukemia inhibitory factor	IL6ST	interleukin 6 signal transducer (gp130, oncostatin M receptor)	2	4	1	4
LIF_LIFR	LIF	leukemia inhibitory factor	LIFR	leukemia inhibitory factor receptor alpha	2	3	1	3
LIN7C_ABCA1	LIN7C	lin-7 homolog C (C. elegans)	ABCA1	ATP-binding cassette, sub-family A (ABC1), member 1	4	3	3	4
LIN7C_HTR2C	LIN7C	lin-7 homolog C (C. elegans)	HTR2C	5-hydroxytryptamine (serotonin) receptor 2C, G protein-coupled	4	0	3	0
LIN7C_KCNJ4	LIN7C	lin-7 homolog C (C. elegans)	KCNJ4	potassium inwardly-rectifying channel, subfamily J, member 4	4	0	3	0
LIPC_LRP1	LIPC	lipase, hepatic	LRP1	low density lipoprotein receptor-related protein 1	0	3	0	3
LIPH_LPAR1	LIPH	lipase, member H	LPAR1	lysophosphatidic acid receptor 1	1	2	0	2
LIPH_LPAR2	LIPH	lipase, member H	LPAR2	lysophosphatidic acid receptor 2	1	1	0	1
LIPH_LPAR4	LIPH	lipase, member H	LPAR4	lysophosphatidic acid receptor 4	1	0	0	0
LPA_ITGAM	LPA	lipoprotein, Lp(a)	ITGAM	integrin, alpha M (complement component 3 receptor 3 subunit)	0	1	0	1
LPA_ITGB2	LPA	lipoprotein, Lp(a)	ITGB2	integrin, beta 2 (complement component 3 receptor 3 and 4 subunit)	0	2	0	1
LPA_LRP2	LPA	lipoprotein, Lp(a)	LRP2	low density lipoprotein receptor-related protein 2	0	1	0	0
LPL_CD44	LPL	lipoprotein lipase	CD44	CD44 molecule (Indian blood group)	3	4	1	4
LPL_GPIHBP1	LPL	lipoprotein lipase	GPIHBP1	glycosylphosphatidylinositol anchored high density lipoprotein binding protein 1	3	1	1	1
LPL_LRP1	LPL	lipoprotein lipase	LRP1	low density lipoprotein receptor-related protein 1	3	3	1	3
LPL_LRP2	LPL	lipoprotein lipase	LRP2	low density lipoprotein receptor-related protein 2	3	1	1	0
LPL_SDC1	LPL	lipoprotein lipase	SDC1	syndecan 1	3	4	1	4
LPL_VLDLR	LPL	lipoprotein lipase	VLDLR	very low density lipoprotein receptor	3	2	1	2
LRP1B_PLAUR	LRP1B	low density lipoprotein receptor-related protein 1B	PLAUR	plasminogen activator, urokinase receptor	0	4	0	4
LRPAP1_LDLR	LRPAP1	low density lipoprotein receptor-related protein associated protein 1	LDLR	low density lipoprotein receptor	4	4	4	4
LRPAP1_LRP1	LRPAP1	low density lipoprotein receptor-related protein associated protein 1	LRP1	low density lipoprotein receptor-related protein 1	4	3	4	3
LRPAP1_LRP2	LRPAP1	low density lipoprotein receptor-related protein associated protein 1	LRP2	low density lipoprotein receptor-related protein 2	4	1	4	0
LRPAP1_LRP8	LRPAP1	low density lipoprotein receptor-related protein associated protein 1	LRP8	low density lipoprotein receptor-related protein 8, apolipoprotein e receptor	4	0	4	1
LRPAP1_SORL1	LRPAP1	low density lipoprotein receptor-related protein associated protein 1	SORL1	sortilin-related receptor, L(DLR class) A repeats containing	4	3	4	2
LRPAP1_SORT1	LRPAP1	low density lipoprotein receptor-related protein associated protein 1	SORT1	sortilin 1	4	4	4	3
LRPAP1_VLDLR	LRPAP1	low density lipoprotein receptor-related protein associated protein 1	VLDLR	very low density lipoprotein receptor	4	2	4	2
LTA_CACHD1	LTA	lymphotoxin alpha	CACHD1	cache domain containing 1	0	2	0	2
LTA_EDNRA	LTA	lymphotoxin alpha	EDNRA	endothelin receptor type A	0	2	0	1
LTA_LTBR	LTA	lymphotoxin alpha	LTBR	lymphotoxin beta receptor (TNFR superfamily, member 3)	0	4	0	4
LTA_TNFRSF14	LTA	lymphotoxin alpha	TNFRSF14	tumor necrosis factor receptor superfamily, member 14	0	4	0	4
LTA_TNFRSF1A	LTA	lymphotoxin alpha	TNFRSF1A	tumor necrosis factor receptor superfamily, member 1A	0	4	0	4
LTA_TNFRSF1B	LTA	lymphotoxin alpha	TNFRSF1B	tumor necrosis factor receptor superfamily, member 1B	0	2	0	2
LTBP1_ITGB5	LTBP1	latent transforming growth factor beta binding protein 1	ITGB5	integrin, beta 5	3	4	3	3
LTBP3_ITGB5	LTBP3	latent transforming growth factor beta binding protein 3	ITGB5	integrin, beta 5	4	4	4	3
LTB_CD40	LTB	lymphotoxin beta (TNF superfamily, member 3)	CD40	CD40 molecule, TNF receptor superfamily member 5	1	4	1	3
LTB_LTBR	LTB	lymphotoxin beta (TNF superfamily, member 3)	LTBR	lymphotoxin beta receptor (TNFR superfamily, member 3)	1	4	1	4
LTB_TNFRSF1A	LTB	lymphotoxin beta (TNF superfamily, member 3)	TNFRSF1A	tumor necrosis factor receptor superfamily, member 1A	1	4	1	4
LTF_GP9	LTF	lactotransferrin	GP9	glycoprotein IX (platelet)	2	0	1	0
LTF_GPR162	LTF	lactotransferrin	GPR162	G protein-coupled receptor 162	2	0	1	0
LTF_LRP1	LTF	lactotransferrin	LRP1	low density lipoprotein receptor-related protein 1	2	3	1	3
LTF_LRP11	LTF	lactotransferrin	LRP11	low density lipoprotein receptor-related protein 11	2	2	1	2
LTF_TFRC	LTF	lactotransferrin	TFRC	transferrin receptor	2	4	1	4
LY6G5C_TMEM8A	LY6G5C	lymphocyte antigen 6 complex, locus G5C	TMEM8A	transmembrane protein 8A	0	4	0	4
LY86_CD180	LY86	lymphocyte antigen 86	CD180	CD180 molecule	1	0	0	1
LYPD3_AGR2	LYPD3	LY6/PLAUR domain containing 3	AGR2	anterior gradient 2	1	3	3	1
LYZ_ITGAL	LYZ	lysozyme	ITGAL	integrin, alpha L (antigen CD11A (p180), lymphocyte function-associated antigen 1; alpha polypeptide)	4	1	3	1
MADCAM1_CD44	MADCAM1	mucosal vascular addressin cell adhesion molecule 1	CD44	CD44 molecule (Indian blood group)	0	4	0	4
MADCAM1_ITGA4	MADCAM1	mucosal vascular addressin cell adhesion molecule 1	ITGA4	integrin, alpha 4 (antigen CD49D, alpha 4 subunit of VLA-4 receptor)	0	2	0	2
MADCAM1_ITGB7	MADCAM1	mucosal vascular addressin cell adhesion molecule 1	ITGB7	integrin, beta 7	0	1	0	0
MATN1_ITGA1	MATN1	matrilin 1, cartilage matrix protein	ITGA1	integrin, alpha 1	0	3	0	2
MATN1_ITGB1	MATN1	matrilin 1, cartilage matrix protein	ITGB1	integrin, beta 1 (fibronectin receptor, beta polypeptide, antigen CD29 includes MDF2, MSK12)	0	4	0	4
MATN1_PTPRD	MATN1	matrilin 1, cartilage matrix protein	PTPRD	protein tyrosine phosphatase, receptor type, D	0	1	0	2
MBL2_CALCR	MBL2	mannose-binding lectin (protein C) 2, soluble	CALCR	calcitonin receptor	0	0	0	0
MBL2_CD93	MBL2	mannose-binding lectin (protein C) 2, soluble	CD93	CD93 molecule	0	2	0	2
MDK_ALK	MDK	midkine (neurite growth-promoting factor 2)	ALK	anaplastic lymphoma receptor tyrosine kinase	4	0	3	0
MDK_GPC2	MDK	midkine (neurite growth-promoting factor 2)	GPC2	glypican 2	4	0	3	0
MDK_ITGA4	MDK	midkine (neurite growth-promoting factor 2)	ITGA4	integrin, alpha 4 (antigen CD49D, alpha 4 subunit of VLA-4 receptor)	4	2	3	2
MDK_ITGA6	MDK	midkine (neurite growth-promoting factor 2)	ITGA6	integrin, alpha 6	4	4	3	4
MDK_ITGB1	MDK	midkine (neurite growth-promoting factor 2)	ITGB1	integrin, beta 1 (fibronectin receptor, beta polypeptide, antigen CD29 includes MDF2, MSK12)	4	4	3	4
MDK_LRP1	MDK	midkine (neurite growth-promoting factor 2)	LRP1	low density lipoprotein receptor-related protein 1	4	3	3	3
MDK_LRP2	MDK	midkine (neurite growth-promoting factor 2)	LRP2	low density lipoprotein receptor-related protein 2	4	1	3	0
MDK_PTPRB	MDK	midkine (neurite growth-promoting factor 2)	PTPRB	protein tyrosine phosphatase, receptor type, B	4	1	3	1
MDK_PTPRZ1	MDK	midkine (neurite growth-promoting factor 2)	PTPRZ1	protein tyrosine phosphatase, receptor-type, Z polypeptide 1	4	0	3	1
MDK_SDC1	MDK	midkine (neurite growth-promoting factor 2)	SDC1	syndecan 1	4	4	3	4
MDK_SDC3	MDK	midkine (neurite growth-promoting factor 2)	SDC3	syndecan 3	4	4	3	2
MDK_SDC4	MDK	midkine (neurite growth-promoting factor 2)	SDC4	syndecan 4	4	4	3	3
MDK_TSPAN1	MDK	midkine (neurite growth-promoting factor 2)	TSPAN1	tetraspanin 1	4	1	3	1
MEPE_PHEX	MEPE	matrix extracellular phosphoglycoprotein	PHEX	phosphate regulating endopeptidase homolog, X-linked	0	0	0	0
MFAP2_NOTCH1	MFAP2	microfibrillar-associated protein 2	NOTCH1	notch 1	2	1	3	3
MFAP5_NOTCH1	MFAP5	microfibrillar associated protein 5	NOTCH1	notch 1	1	1	1	3
MFGE8_ITGAV	MFGE8	milk fat globule-EGF factor 8 protein	ITGAV	integrin, alpha V	4	4	3	3
MFGE8_ITGB3	MFGE8	milk fat globule-EGF factor 8 protein	ITGB3	integrin, beta 3 (platelet glycoprotein IIIa, antigen CD61)	4	2	3	1
MFGE8_PDGFRB	MFGE8	milk fat globule-EGF factor 8 protein	PDGFRB	platelet-derived growth factor receptor, beta polypeptide	4	2	3	2
MFI2_TFRC	MFI2	antigen p97 (melanoma associated) identified by monoclonal antibodies 133.2 and 96.5	TFRC	transferrin receptor	0	4	0	4
MFNG_NOTCH1	MFNG	MFNG O-fucosylpeptide 3-beta-N-acetylglucosaminyltransferase	NOTCH1	notch 1	2	1	1	3
MFNG_NOTCH2	MFNG	MFNG O-fucosylpeptide 3-beta-N-acetylglucosaminyltransferase	NOTCH2	notch 2	2	3	1	2
MIA_CDH19	MIA	melanoma inhibitory activity	CDH19	cadherin 19, type 2	0	0	0	0
MIA_CDH7	MIA	melanoma inhibitory activity	CDH7	cadherin 7, type 2	0	0	0	0
MLLT4_EPHA7	MLLT4	myeloid/lymphoid or mixed-lineage leukemia (trithorax homolog, Drosophila); translocated to, 4	EPHA7	EPH receptor A7	4	0	4	0
MLLT4_EPHB2	MLLT4	myeloid/lymphoid or mixed-lineage leukemia (trithorax homolog, Drosophila); translocated to, 4	EPHB2	EPH receptor B2	4	2	4	1
MLLT4_EPHB3	MLLT4	myeloid/lymphoid or mixed-lineage leukemia (trithorax homolog, Drosophila); translocated to, 4	EPHB3	EPH receptor B3	4	0	4	2
MLLT4_EPHB6	MLLT4	myeloid/lymphoid or mixed-lineage leukemia (trithorax homolog, Drosophila); translocated to, 4	EPHB6	EPH receptor B6	4	0	4	1
MLLT4_F11R	MLLT4	myeloid/lymphoid or mixed-lineage leukemia (trithorax homolog, Drosophila); translocated to, 4	F11R	F11 receptor	4	4	4	4
MLLT4_NRXN2	MLLT4	myeloid/lymphoid or mixed-lineage leukemia (trithorax homolog, Drosophila); translocated to, 4	NRXN2	neurexin 2	4	0	4	0
MLLT4_NRXN3	MLLT4	myeloid/lymphoid or mixed-lineage leukemia (trithorax homolog, Drosophila); translocated to, 4	NRXN3	neurexin 3	4	0	4	0
MLLT4_PVRL1	MLLT4	myeloid/lymphoid or mixed-lineage leukemia (trithorax homolog, Drosophila); translocated to, 4	PVRL1	poliovirus receptor-related 1 (herpesvirus entry mediator C)	4	1	4	3
MLLT4_PVRL2	MLLT4	myeloid/lymphoid or mixed-lineage leukemia (trithorax homolog, Drosophila); translocated to, 4	PVRL2	poliovirus receptor-related 2 (herpesvirus entry mediator B)	4	4	4	4
MLLT4_PVRL3	MLLT4	myeloid/lymphoid or mixed-lineage leukemia (trithorax homolog, Drosophila); translocated to, 4	PVRL3	poliovirus receptor-related 3	4	3	4	2
MLLT4_PVRL4	MLLT4	myeloid/lymphoid or mixed-lineage leukemia (trithorax homolog, Drosophila); translocated to, 4	PVRL4	poliovirus receptor-related 4	4	1	4	2
MLN_MLNR	MLN	motilin	MLNR	motilin receptor	0	0	0	0
MMP12_PLAUR	MMP12	matrix metallopeptidase 12 (macrophage elastase)	PLAUR	plasminogen activator, urokinase receptor	1	4	1	4
MMP13_LRP1	MMP13	matrix metallopeptidase 13 (collagenase 3)	LRP1	low density lipoprotein receptor-related protein 1	2	3	2	3
MMP1_CD44	MMP1	matrix metallopeptidase 1 (interstitial collagenase)	CD44	CD44 molecule (Indian blood group)	3	4	3	4
MMP1_ITGA2	MMP1	matrix metallopeptidase 1 (interstitial collagenase)	ITGA2	integrin, alpha 2 (CD49B, alpha 2 subunit of VLA-2 receptor)	3	3	3	3
MMP2_SDC2	MMP2	matrix metallopeptidase 2 (gelatinase A, 72kDa gelatinase, 72kDa type IV collagenase)	SDC2	syndecan 2	3	3	4	3
MMP7_CD151	MMP7	matrix metallopeptidase 7 (matrilysin, uterine)	CD151	CD151 molecule (Raph blood group)	1	4	2	4
MMP7_CD44	MMP7	matrix metallopeptidase 7 (matrilysin, uterine)	CD44	CD44 molecule (Indian blood group)	1	4	2	4
MMP7_CDH6	MMP7	matrix metallopeptidase 7 (matrilysin, uterine)	CDH6	cadherin 6, type 2, K-cadherin (fetal kidney)	1	1	2	0
MMP7_ERBB4	MMP7	matrix metallopeptidase 7 (matrilysin, uterine)	ERBB4	v-erb-b2 avian erythroblastic leukemia viral oncogene homolog 4	1	0	2	0
MMP9_CD44	MMP9	matrix metallopeptidase 9 (gelatinase B, 92kDa gelatinase, 92kDa type IV collagenase)	CD44	CD44 molecule (Indian blood group)	2	4	2	4
MMP9_EPHB2	MMP9	matrix metallopeptidase 9 (gelatinase B, 92kDa gelatinase, 92kDa type IV collagenase)	EPHB2	EPH receptor B2	2	2	2	1
MMP9_ITGAM	MMP9	matrix metallopeptidase 9 (gelatinase B, 92kDa gelatinase, 92kDa type IV collagenase)	ITGAM	integrin, alpha M (complement component 3 receptor 3 subunit)	2	1	2	1
MMP9_ITGB2	MMP9	matrix metallopeptidase 9 (gelatinase B, 92kDa gelatinase, 92kDa type IV collagenase)	ITGB2	integrin, beta 2 (complement component 3 receptor 3 and 4 subunit)	2	2	2	1
MMP9_LRP1	MMP9	matrix metallopeptidase 9 (gelatinase B, 92kDa gelatinase, 92kDa type IV collagenase)	LRP1	low density lipoprotein receptor-related protein 1	2	3	2	3
MST1_MST1R	MST1	macrophage stimulating 1 (hepatocyte growth factor-like)	MST1R	macrophage stimulating 1 receptor (c-met-related tyrosine kinase)	0	1	1	1
MSTN_ACVR2B	MSTN	myostatin	ACVR2B	activin A receptor, type IIB	0	0	0	0
MUC2_AGR2	MUC2	mucin 2, oligomeric mucus/gel-forming	AGR2	anterior gradient 2	0	3	0	1
MUC7_SELL	MUC7	mucin 7, secreted	SELL	selectin L	0	1	0	3
MYOC_FZD1	MYOC	myocilin, trabecular meshwork inducible glucocorticoid response	FZD1	frizzled class receptor 1	0	1	0	1
MYOC_FZD10	MYOC	myocilin, trabecular meshwork inducible glucocorticoid response	FZD10	frizzled class receptor 10	0	0	0	1
MYOC_FZD3	MYOC	myocilin, trabecular meshwork inducible glucocorticoid response	FZD3	frizzled class receptor 3	0	0	0	0
MYOC_FZD4	MYOC	myocilin, trabecular meshwork inducible glucocorticoid response	FZD4	frizzled class receptor 4	0	2	0	1
MYOC_FZD7	MYOC	myocilin, trabecular meshwork inducible glucocorticoid response	FZD7	frizzled class receptor 7	0	1	0	2
NAMPT_INSR	NAMPT	nicotinamide phosphoribosyltransferase	INSR	insulin receptor	4	3	4	2
NCAM1_CACNA1C	NCAM1	neural cell adhesion molecule 1	CACNA1C	calcium channel, voltage-dependent, L type, alpha 1C subunit	0	1	0	2
NCAM1_FGFR1	NCAM1	neural cell adhesion molecule 1	FGFR1	fibroblast growth factor receptor 1	0	2	0	3
NCAM1_FGFR2	NCAM1	neural cell adhesion molecule 1	FGFR2	fibroblast growth factor receptor 2	0	2	0	2
NCAM1_GFRA1	NCAM1	neural cell adhesion molecule 1	GFRA1	GDNF family receptor alpha 1	0	1	0	0
NCAM1_PTPRA	NCAM1	neural cell adhesion molecule 1	PTPRA	protein tyrosine phosphatase, receptor type, A	0	4	0	3
NCAM1_ROBO1	NCAM1	neural cell adhesion molecule 1	ROBO1	roundabout, axon guidance receptor, homolog 1 (Drosophila)	0	3	0	3
NCAM1_ROBO3	NCAM1	neural cell adhesion molecule 1	ROBO3	roundabout, axon guidance receptor, homolog 3 (Drosophila)	0	1	0	1
NCAN_CDH2	NCAN	neurocan	CDH2	cadherin 2, type 1, N-cadherin (neuronal)	0	0	0	0
NCAN_SDC3	NCAN	neurocan	SDC3	syndecan 3	0	4	0	2
NDP_FZD4	NDP	Norrie disease (pseudoglioma)	FZD4	frizzled class receptor 4	0	2	0	1
NDP_LGR4	NDP	Norrie disease (pseudoglioma)	LGR4	leucine-rich repeat containing G protein-coupled receptor 4	0	1	0	2
NGF_KIDINS220	NGF	nerve growth factor (beta polypeptide)	KIDINS220	kinase D-interacting substrate, 220kDa	0	4	0	4
NGF_MAGED1	NGF	nerve growth factor (beta polypeptide)	MAGED1	melanoma antigen family D, 1	0	4	0	4
NGF_NGFR	NGF	nerve growth factor (beta polypeptide)	NGFR	nerve growth factor receptor	0	0	0	0
NGF_NGFRAP1	NGF	nerve growth factor (beta polypeptide)	NGFRAP1	nerve growth factor receptor (TNFRSF16) associated protein 1	0	4	0	3
NGF_NTRK1	NGF	nerve growth factor (beta polypeptide)	NTRK1	neurotrophic tyrosine kinase, receptor, type 1	0	0	0	0
NGF_SORCS3	NGF	nerve growth factor (beta polypeptide)	SORCS3	sortilin-related VPS10 domain containing receptor 3	0	0	0	0
NGF_SORT1	NGF	nerve growth factor (beta polypeptide)	SORT1	sortilin 1	0	4	0	3
NID1_COL13A1	NID1	nidogen 1	COL13A1	collagen, type XIII, alpha 1	2	1	3	1
NID1_ITGA3	NID1	nidogen 1	ITGA3	integrin, alpha 3 (antigen CD49C, alpha 3 subunit of VLA-3 receptor)	2	4	3	3
NID1_ITGAV	NID1	nidogen 1	ITGAV	integrin, alpha V	2	4	3	3
NID1_ITGB1	NID1	nidogen 1	ITGB1	integrin, beta 1 (fibronectin receptor, beta polypeptide, antigen CD29 includes MDF2, MSK12)	2	4	3	4
NID1_ITGB3	NID1	nidogen 1	ITGB3	integrin, beta 3 (platelet glycoprotein IIIa, antigen CD61)	2	2	3	1
NID1_PTPRF	NID1	nidogen 1	PTPRF	protein tyrosine phosphatase, receptor type, F	2	2	3	2
NID2_COL13A1	NID2	nidogen 2 (osteonidogen)	COL13A1	collagen, type XIII, alpha 1	2	1	2	1
NLGN1_NRXN1	NLGN1	neuroligin 1	NRXN1	neurexin 1	0	0	0	0
NLGN1_NRXN2	NLGN1	neuroligin 1	NRXN2	neurexin 2	0	0	0	0
NLGN1_NRXN3	NLGN1	neuroligin 1	NRXN3	neurexin 3	0	0	0	0
NLGN2_NRXN1	NLGN2	neuroligin 2	NRXN1	neurexin 1	1	0	1	0
NLGN2_NRXN2	NLGN2	neuroligin 2	NRXN2	neurexin 2	1	0	1	0
NLGN2_NRXN3	NLGN2	neuroligin 2	NRXN3	neurexin 3	1	0	1	0
NLGN3_NRXN1	NLGN3	neuroligin 3	NRXN1	neurexin 1	0	0	0	0
NLGN3_NRXN2	NLGN3	neuroligin 3	NRXN2	neurexin 2	0	0	0	0
NLGN3_NRXN3	NLGN3	neuroligin 3	NRXN3	neurexin 3	0	0	0	0
NMB_BRS3	NMB	neuromedin B	BRS3	bombesin-like receptor 3	0	0	1	0
NMB_GRPR	NMB	neuromedin B	GRPR	gastrin-releasing peptide receptor	0	0	1	0
NMB_NMBR	NMB	neuromedin B	NMBR	neuromedin B receptor	0	0	1	0
NMS_NMUR1	NMS	neuromedin S	NMUR1	neuromedin U receptor 1	0	0	0	0
NMS_NMUR2	NMS	neuromedin S	NMUR2	neuromedin U receptor 2	0	0	0	0
NMU_NMUR1	NMU	neuromedin U	NMUR1	neuromedin U receptor 1	2	0	0	0
NMU_NMUR2	NMU	neuromedin U	NMUR2	neuromedin U receptor 2	2	0	0	0
NODAL_ACVR1B	NODAL	nodal growth differentiation factor	ACVR1B	activin A receptor, type IB	0	3	0	3
NODAL_ACVR1C	NODAL	nodal growth differentiation factor	ACVR1C	activin A receptor, type IC	0	0	0	0
NODAL_ACVR2A	NODAL	nodal growth differentiation factor	ACVR2A	activin A receptor, type IIA	0	3	0	3
NODAL_ACVR2B	NODAL	nodal growth differentiation factor	ACVR2B	activin A receptor, type IIB	0	0	0	0
NOV_NOTCH1	NOV	nephroblastoma overexpressed	NOTCH1	notch 1	1	1	1	3
NOV_PLXNA1	NOV	nephroblastoma overexpressed	PLXNA1	plexin A1	1	2	1	2
NPB_NPBWR1	NPB	neuropeptide B	NPBWR1	neuropeptides B/W receptor 1	0	0	0	0
NPB_NPBWR2	NPB	neuropeptide B	NPBWR2	neuropeptides B/W receptor 2	0	0	0	0
NPFF_NPFFR1	NPFF	neuropeptide FF-amide peptide precursor	NPFFR1	neuropeptide FF receptor 1	0	0	0	0
NPFF_NPFFR2	NPFF	neuropeptide FF-amide peptide precursor	NPFFR2	neuropeptide FF receptor 2	0	0	0	0
NPNT_ITGA8	NPNT	nephronectin	ITGA8	integrin, alpha 8	3	1	3	1
NPNT_ITGB1	NPNT	nephronectin	ITGB1	integrin, beta 1 (fibronectin receptor, beta polypeptide, antigen CD29 includes MDF2, MSK12)	3	4	3	4
NPPA_NPR1	NPPA	natriuretic peptide A	NPR1	natriuretic peptide receptor 1	0	1	0	1
NPPA_NPR3	NPPA	natriuretic peptide A	NPR3	natriuretic peptide receptor 3	0	1	0	3
NPPB_NPR1	NPPB	natriuretic peptide B	NPR1	natriuretic peptide receptor 1	0	1	0	1
NPPB_NPR2	NPPB	natriuretic peptide B	NPR2	natriuretic peptide receptor 2	0	1	0	1
NPPB_NPR3	NPPB	natriuretic peptide B	NPR3	natriuretic peptide receptor 3	0	1	0	3
NPPC_NPR2	NPPC	natriuretic peptide C	NPR2	natriuretic peptide receptor 2	0	1	1	1
NPPC_NPR3	NPPC	natriuretic peptide C	NPR3	natriuretic peptide receptor 3	0	1	1	3
NPS_NPSR1	NPS	neuropeptide S	NPSR1	neuropeptide S receptor 1	0	0	0	0
NPVF_NPFFR1	NPVF	neuropeptide VF precursor	NPFFR1	neuropeptide FF receptor 1	0	0	0	0
NPVF_NPFFR2	NPVF	neuropeptide VF precursor	NPFFR2	neuropeptide FF receptor 2	0	0	0	0
NPW_NPBWR1	NPW	neuropeptide W	NPBWR1	neuropeptides B/W receptor 1	0	0	0	0
NPW_NPBWR2	NPW	neuropeptide W	NPBWR2	neuropeptides B/W receptor 2	0	0	0	0
NPY_FAP	NPY	neuropeptide Y	FAP	fibroblast activation protein, alpha	0	2	0	2
NPY_MC4R	NPY	neuropeptide Y	MC4R	melanocortin 4 receptor	0	0	0	0
NPY_NPFFR2	NPY	neuropeptide Y	NPFFR2	neuropeptide FF receptor 2	0	0	0	0
NPY_NPY1R	NPY	neuropeptide Y	NPY1R	neuropeptide Y receptor Y1	0	0	0	0
NPY_NPY2R	NPY	neuropeptide Y	NPY2R	neuropeptide Y receptor Y2	0	0	0	0
NPY_NPY4R	NPY	neuropeptide Y	NPY4R	neuropeptide Y receptor Y4	0	0	0	0
NPY_NPY5R	NPY	neuropeptide Y	NPY5R	neuropeptide Y receptor Y5	0	0	0	0
NPY_PRLHR	NPY	neuropeptide Y	PRLHR	prolactin releasing hormone receptor	0	0	0	0
NRG1_ERBB2	NRG1	neuregulin 1	ERBB2	v-erb-b2 avian erythroblastic leukemia viral oncogene homolog 2	0	4	2	2
NRG1_ERBB3	NRG1	neuregulin 1	ERBB3	v-erb-b2 avian erythroblastic leukemia viral oncogene homolog 3	0	1	2	1
NRG1_ERBB4	NRG1	neuregulin 1	ERBB4	v-erb-b2 avian erythroblastic leukemia viral oncogene homolog 4	0	0	2	0
NRG1_GPC1	NRG1	neuregulin 1	GPC1	glypican 1	0	1	2	2
NRG2_ERBB2	NRG2	neuregulin 2	ERBB2	v-erb-b2 avian erythroblastic leukemia viral oncogene homolog 2	0	4	0	2
NRG2_ERBB3	NRG2	neuregulin 2	ERBB3	v-erb-b2 avian erythroblastic leukemia viral oncogene homolog 3	0	1	0	1
NRG2_ERBB4	NRG2	neuregulin 2	ERBB4	v-erb-b2 avian erythroblastic leukemia viral oncogene homolog 4	0	0	0	0
NRG3_ERBB4	NRG3	neuregulin 3	ERBB4	v-erb-b2 avian erythroblastic leukemia viral oncogene homolog 4	0	0	0	0
NRG4_EGFR	NRG4	neuregulin 4	EGFR	epidermal growth factor receptor	0	2	0	2
NRG4_ERBB2	NRG4	neuregulin 4	ERBB2	v-erb-b2 avian erythroblastic leukemia viral oncogene homolog 2	0	4	0	2
NRG4_ERBB4	NRG4	neuregulin 4	ERBB4	v-erb-b2 avian erythroblastic leukemia viral oncogene homolog 4	0	0	0	0
NRTN_GFRA1	NRTN	neurturin	GFRA1	GDNF family receptor alpha 1	0	1	0	0
NRTN_GFRA2	NRTN	neurturin	GFRA2	GDNF family receptor alpha 2	0	0	0	0
NRTN_RET	NRTN	neurturin	RET	ret proto-oncogene	0	0	0	0
NTF3_NGFR	NTF3	neurotrophin 3	NGFR	nerve growth factor receptor	0	0	0	0
NTF3_NTRK1	NTF3	neurotrophin 3	NTRK1	neurotrophic tyrosine kinase, receptor, type 1	0	0	0	0
NTF3_NTRK2	NTF3	neurotrophin 3	NTRK2	neurotrophic tyrosine kinase, receptor, type 2	0	1	0	3
NTF3_NTRK3	NTF3	neurotrophin 3	NTRK3	neurotrophic tyrosine kinase, receptor, type 3	0	0	0	0
NTF4_NGFR	NTF4	neurotrophin 4	NGFR	nerve growth factor receptor	0	0	0	0
NTF4_NGFRAP1	NTF4	neurotrophin 4	NGFRAP1	nerve growth factor receptor (TNFRSF16) associated protein 1	0	4	0	3
NTF4_NTRK1	NTF4	neurotrophin 4	NTRK1	neurotrophic tyrosine kinase, receptor, type 1	0	0	0	0
NTF4_NTRK2	NTF4	neurotrophin 4	NTRK2	neurotrophic tyrosine kinase, receptor, type 2	0	1	0	3
NTF4_NTRK3	NTF4	neurotrophin 4	NTRK3	neurotrophic tyrosine kinase, receptor, type 3	0	0	0	0
NTN1_ADORA2B	NTN1	netrin 1	ADORA2B	adenosine A2b receptor	0	1	0	1
NTN1_DCC	NTN1	netrin 1	DCC	deleted in colorectal carcinoma	0	0	0	0
NTN1_NEO1	NTN1	netrin 1	NEO1	neogenin 1	0	2	0	2
NTN1_UNC5A	NTN1	netrin 1	UNC5A	unc-5 homolog A (C. elegans)	0	0	0	0
NTN1_UNC5B	NTN1	netrin 1	UNC5B	unc-5 homolog B (C. elegans)	0	2	0	2
NTN1_UNC5C	NTN1	netrin 1	UNC5C	unc-5 homolog C (C. elegans)	0	1	0	1
NTN1_UNC5D	NTN1	netrin 1	UNC5D	unc-5 homolog D (C. elegans)	0	0	0	0
NTN3_CDON	NTN3	netrin 3	CDON	cell adhesion associated, oncogene regulated	0	0	0	0
NTN3_NEO1	NTN3	netrin 3	NEO1	neogenin 1	0	2	0	2
NTN4_DCC	NTN4	netrin 4	DCC	deleted in colorectal carcinoma	3	0	2	0
NTN4_UNC5A	NTN4	netrin 4	UNC5A	unc-5 homolog A (C. elegans)	3	0	2	0
NTNG1_LRRC4C	NTNG1	netrin G1	LRRC4C	leucine rich repeat containing 4C	1	0	0	0
NTNG2_LRRC4	NTNG2	netrin G2	LRRC4	leucine rich repeat containing 4	0	1	0	1
NTNG2_LRRC4C	NTNG2	netrin G2	LRRC4C	leucine rich repeat containing 4C	0	0	0	0
NTS_NGFR	NTS	neurotensin	NGFR	nerve growth factor receptor	1	0	4	0
NTS_NTSR1	NTS	neurotensin	NTSR1	neurotensin receptor 1 (high affinity)	1	0	4	0
NTS_NTSR2	NTS	neurotensin	NTSR2	neurotensin receptor 2	1	0	4	0
NTS_SORT1	NTS	neurotensin	SORT1	sortilin 1	1	4	4	3
NUCB2_ERAP1	NUCB2	nucleobindin 2	ERAP1	endoplasmic reticulum aminopeptidase 1	4	4	4	4
NXPH1_NRXN1	NXPH1	neurexophilin 1	NRXN1	neurexin 1	0	0	0	0
NXPH1_NRXN2	NXPH1	neurexophilin 1	NRXN2	neurexin 2	0	0	0	0
NXPH1_NRXN3	NXPH1	neurexophilin 1	NRXN3	neurexin 3	0	0	0	0
NXPH2_NRXN1	NXPH2	neurexophilin 2	NRXN1	neurexin 1	0	0	0	0
NXPH3_NRXN1	NXPH3	neurexophilin 3	NRXN1	neurexin 1	0	0	0	0
NXPH3_NRXN2	NXPH3	neurexophilin 3	NRXN2	neurexin 2	0	0	0	0
NXPH3_NRXN3	NXPH3	neurexophilin 3	NRXN3	neurexin 3	0	0	0	0
OBP2A_OR1G1	OBP2A	odorant binding protein 2A	OR1G1	olfactory receptor, family 1, subfamily G, member 1	0	0	0	0
OLAH_MOG	OLAH	oleoyl-ACP hydrolase	MOG	myelin oligodendrocyte glycoprotein	0	0	0	0
OLFM2_ROBO2	OLFM2	olfactomedin 2	ROBO2	roundabout, axon guidance receptor, homolog 2 (Drosophila)	1	1	2	1
OMG_LINGO1	OMG	oligodendrocyte myelin glycoprotein	LINGO1	leucine rich repeat and Ig domain containing 1	2	1	0	0
OMG_NGFR	OMG	oligodendrocyte myelin glycoprotein	NGFR	nerve growth factor receptor	2	0	0	0
OMG_RTN4R	OMG	oligodendrocyte myelin glycoprotein	RTN4R	reticulon 4 receptor	2	0	0	0
OMG_RTN4RL1	OMG	oligodendrocyte myelin glycoprotein	RTN4RL1	reticulon 4 receptor-like 1	2	0	0	0
OMG_TNFRSF1B	OMG	oligodendrocyte myelin glycoprotein	TNFRSF1B	tumor necrosis factor receptor superfamily, member 1B	2	2	0	2
ORM1_CCR5	ORM1	orosomucoid 1	CCR5	chemokine (C-C motif) receptor 5 (gene/pseudogene)	0	1	0	0
OSM_IL6ST	OSM	oncostatin M	IL6ST	interleukin 6 signal transducer (gp130, oncostatin M receptor)	1	4	1	4
OSM_LIFR	OSM	oncostatin M	LIFR	leukemia inhibitory factor receptor alpha	1	3	1	3
OSM_OSMR	OSM	oncostatin M	OSMR	oncostatin M receptor	1	3	1	3
OSTN_NPR3	OSTN	osteocrin	NPR3	natriuretic peptide receptor 3	0	1	0	3
OXT_AVPR1A	OXT	oxytocin/neurophysin I prepropeptide	AVPR1A	arginine vasopressin receptor 1A	0	0	0	0
OXT_AVPR1B	OXT	oxytocin/neurophysin I prepropeptide	AVPR1B	arginine vasopressin receptor 1B	0	0	0	0
OXT_AVPR2	OXT	oxytocin/neurophysin I prepropeptide	AVPR2	arginine vasopressin receptor 2	0	0	0	0
OXT_OXTR	OXT	oxytocin/neurophysin I prepropeptide	OXTR	oxytocin receptor	0	0	0	0
P4HB_GPR162	P4HB	prolyl 4-hydroxylase, beta polypeptide	GPR162	G protein-coupled receptor 162	4	0	4	0
PAPLN_PVRL4	PAPLN	papilin, proteoglycan-like sulfated glycoprotein	PVRL4	poliovirus receptor-related 4	1	1	1	2
PAPLN_SIRPA	PAPLN	papilin, proteoglycan-like sulfated glycoprotein	SIRPA	signal-regulatory protein alpha	1	3	1	4
PCSK9_VLDLR	PCSK9	proprotein convertase subtilisin/kexin type 9	VLDLR	very low density lipoprotein receptor	0	2	1	2
PDAP1_PDGFRB	PDAP1	PDGFA associated protein 1	PDGFRB	platelet-derived growth factor receptor, beta polypeptide	4	2	3	2
PDGFA_PDGFRA	PDGFA	platelet-derived growth factor alpha polypeptide	PDGFRA	platelet-derived growth factor receptor, alpha polypeptide	3	1	3	1
PDGFA_PDGFRB	PDGFA	platelet-derived growth factor alpha polypeptide	PDGFRB	platelet-derived growth factor receptor, beta polypeptide	3	2	3	2
PDGFB_ART1	PDGFB	platelet-derived growth factor beta polypeptide	ART1	ADP-ribosyltransferase 1	1	0	1	0
PDGFB_ITGAV	PDGFB	platelet-derived growth factor beta polypeptide	ITGAV	integrin, alpha V	1	4	1	3
PDGFB_LRP1	PDGFB	platelet-derived growth factor beta polypeptide	LRP1	low density lipoprotein receptor-related protein 1	1	3	1	3
PDGFB_PDGFRA	PDGFB	platelet-derived growth factor beta polypeptide	PDGFRA	platelet-derived growth factor receptor, alpha polypeptide	1	1	1	1
PDGFB_PDGFRB	PDGFB	platelet-derived growth factor beta polypeptide	PDGFRB	platelet-derived growth factor receptor, beta polypeptide	1	2	1	2
PDGFB_S1PR1	PDGFB	platelet-derived growth factor beta polypeptide	S1PR1	sphingosine-1-phosphate receptor 1	1	3	1	1
PDGFC_FLT1	PDGFC	platelet derived growth factor C	FLT1	fms-related tyrosine kinase 1	3	2	2	1
PDGFC_FLT4	PDGFC	platelet derived growth factor C	FLT4	fms-related tyrosine kinase 4	3	1	2	1
PDGFC_KDR	PDGFC	platelet derived growth factor C	KDR	kinase insert domain receptor (a type III receptor tyrosine kinase)	3	2	2	1
PDGFC_PDGFRA	PDGFC	platelet derived growth factor C	PDGFRA	platelet-derived growth factor receptor, alpha polypeptide	3	1	2	1
PDGFC_PDGFRB	PDGFC	platelet derived growth factor C	PDGFRB	platelet-derived growth factor receptor, beta polypeptide	3	2	2	2
PDGFD_PDGFRA	PDGFD	platelet derived growth factor D	PDGFRA	platelet-derived growth factor receptor, alpha polypeptide	1	1	1	1
PDGFD_PDGFRB	PDGFD	platelet derived growth factor D	PDGFRB	platelet-derived growth factor receptor, beta polypeptide	1	2	1	2
PDX1_SLC2A2	PDX1	pancreatic and duodenal homeobox 1	SLC2A2	solute carrier family 2 (facilitated glucose transporter), member 2	0	0	0	0
PDYN_OPRD1	PDYN	prodynorphin	OPRD1	opioid receptor, delta 1	0	0	0	0
PDYN_OPRK1	PDYN	prodynorphin	OPRK1	opioid receptor, kappa 1	0	0	0	0
PDYN_OPRM1	PDYN	prodynorphin	OPRM1	opioid receptor, mu 1	0	0	0	0
PENK_MRGPRX1	PENK	proenkephalin	MRGPRX1	MAS-related GPR, member X1	0	0	1	0
PENK_OGFR	PENK	proenkephalin	OGFR	opioid growth factor receptor	0	0	1	1
PENK_OPRD1	PENK	proenkephalin	OPRD1	opioid receptor, delta 1	0	0	1	0
PENK_OPRK1	PENK	proenkephalin	OPRK1	opioid receptor, kappa 1	0	0	1	0
PENK_OPRM1	PENK	proenkephalin	OPRM1	opioid receptor, mu 1	0	0	1	0
PF4_CXCR3	PF4	platelet factor 4	CXCR3	chemokine (C-X-C motif) receptor 3	0	1	0	0
PF4_FGFR2	PF4	platelet factor 4	FGFR2	fibroblast growth factor receptor 2	0	2	0	2
PF4_LDLR	PF4	platelet factor 4	LDLR	low density lipoprotein receptor	0	4	0	4
PF4_PROCR	PF4	platelet factor 4	PROCR	protein C receptor, endothelial	0	1	0	2
PF4_SDC2	PF4	platelet factor 4	SDC2	syndecan 2	0	3	0	3
PF4_THBD	PF4	platelet factor 4	THBD	thrombomodulin	0	4	0	4
PGF_FLT1	PGF	placental growth factor	FLT1	fms-related tyrosine kinase 1	1	2	2	1
PGF_NRP1	PGF	placental growth factor	NRP1	neuropilin 1	1	4	2	3
PGF_NRP2	PGF	placental growth factor	NRP2	neuropilin 2	1	4	2	4
PI3_PLD2	PI3	peptidase inhibitor 3, skin-derived	PLD2	phospholipase D2	2	1	4	2
PIGF_FLT1	PIGF	phosphatidylinositol glycan anchor biosynthesis, class F	FLT1	fms-related tyrosine kinase 1	3	2	3	1
PIP_CD4	PIP	prolactin-induced protein	CD4	CD4 molecule	1	2	0	2
PIP_NPTN	PIP	prolactin-induced protein	NPTN	neuroplastin	1	4	0	4
PKM_CD44	PKM	pyruvate kinase, muscle	CD44	CD44 molecule (Indian blood group)	4	4	4	4
PLA2G10_PLA2R1	PLA2G10	phospholipase A2, group X	PLA2R1	phospholipase A2 receptor 1, 180kDa	1	1	0	2
PLAT_ITGAM	PLAT	plasminogen activator, tissue	ITGAM	integrin, alpha M (complement component 3 receptor 3 subunit)	3	1	3	1
PLAT_ITGB2	PLAT	plasminogen activator, tissue	ITGB2	integrin, beta 2 (complement component 3 receptor 3 and 4 subunit)	3	2	3	1
PLAT_LRP1	PLAT	plasminogen activator, tissue	LRP1	low density lipoprotein receptor-related protein 1	3	3	3	3
PLAU_IGF2R	PLAU	plasminogen activator, urokinase	IGF2R	insulin-like growth factor 2 receptor	4	4	4	4
PLAU_ITGA3	PLAU	plasminogen activator, urokinase	ITGA3	integrin, alpha 3 (antigen CD49C, alpha 3 subunit of VLA-3 receptor)	4	4	4	3
PLAU_ITGA5	PLAU	plasminogen activator, urokinase	ITGA5	integrin, alpha 5 (fibronectin receptor, alpha polypeptide)	4	4	4	4
PLAU_ITGAM	PLAU	plasminogen activator, urokinase	ITGAM	integrin, alpha M (complement component 3 receptor 3 subunit)	4	1	4	1
PLAU_ITGAV	PLAU	plasminogen activator, urokinase	ITGAV	integrin, alpha V	4	4	4	3
PLAU_ITGB1	PLAU	plasminogen activator, urokinase	ITGB1	integrin, beta 1 (fibronectin receptor, beta polypeptide, antigen CD29 includes MDF2, MSK12)	4	4	4	4
PLAU_ITGB2	PLAU	plasminogen activator, urokinase	ITGB2	integrin, beta 2 (complement component 3 receptor 3 and 4 subunit)	4	2	4	1
PLAU_ITGB5	PLAU	plasminogen activator, urokinase	ITGB5	integrin, beta 5	4	4	4	3
PLAU_LRP1	PLAU	plasminogen activator, urokinase	LRP1	low density lipoprotein receptor-related protein 1	4	3	4	3
PLAU_LRP2	PLAU	plasminogen activator, urokinase	LRP2	low density lipoprotein receptor-related protein 2	4	1	4	0
PLAU_MRC2	PLAU	plasminogen activator, urokinase	MRC2	mannose receptor, C type 2	4	2	4	1
PLAU_PLAUR	PLAU	plasminogen activator, urokinase	PLAUR	plasminogen activator, urokinase receptor	4	4	4	4
PLAU_ST14	PLAU	plasminogen activator, urokinase	ST14	suppression of tumorigenicity 14 (colon carcinoma)	4	3	4	3
PLAU_VLDLR	PLAU	plasminogen activator, urokinase	VLDLR	very low density lipoprotein receptor	4	2	4	2
PLG_F2R	PLG	plasminogen	F2R	coagulation factor II (thrombin) receptor	0	3	0	3
PLG_F2RL1	PLG	plasminogen	F2RL1	coagulation factor II (thrombin) receptor-like 1	0	1	0	1
PLG_F3	PLG	plasminogen	F3	coagulation factor III (thromboplastin, tissue factor)	0	2	0	2
PLG_FLT1	PLG	plasminogen	FLT1	fms-related tyrosine kinase 1	0	2	0	1
PLG_ITGA9	PLG	plasminogen	ITGA9	integrin, alpha 9	0	3	0	1
PLG_ITGAM	PLG	plasminogen	ITGAM	integrin, alpha M (complement component 3 receptor 3 subunit)	0	1	0	1
PLG_ITGB1	PLG	plasminogen	ITGB1	integrin, beta 1 (fibronectin receptor, beta polypeptide, antigen CD29 includes MDF2, MSK12)	0	4	0	4
PLG_ITGB2	PLG	plasminogen	ITGB2	integrin, beta 2 (complement component 3 receptor 3 and 4 subunit)	0	2	0	1
PLG_PLAUR	PLG	plasminogen	PLAUR	plasminogen activator, urokinase receptor	0	4	0	4
PLG_PLGRKT	PLG	plasminogen	PLGRKT	plasminogen receptor, C-terminal lysine transmembrane protein	0	3	0	3
PLTP_ABCA1	PLTP	phospholipid transfer protein	ABCA1	ATP-binding cassette, sub-family A (ABC1), member 1	4	3	4	4
PMCH_MCHR1	PMCH	pro-melanin-concentrating hormone	MCHR1	melanin-concentrating hormone receptor 1	0	0	0	0
PMCH_MCHR2	PMCH	pro-melanin-concentrating hormone	MCHR2	melanin-concentrating hormone receptor 2	0	0	0	0
PNOC_OPRL1	PNOC	prepronociceptin	OPRL1	opiate receptor-like 1	0	0	0	0
PODXL2_SELL	PODXL2	podocalyxin-like 2	SELL	selectin L	0	1	0	3
PODXL_SELL	PODXL	podocalyxin-like	SELL	selectin L	3	1	1	3
POMC_MC1R	POMC	proopiomelanocortin	MC1R	melanocortin 1 receptor (alpha melanocyte stimulating hormone receptor)	0	0	0	0
POMC_MC2R	POMC	proopiomelanocortin	MC2R	melanocortin 2 receptor (adrenocorticotropic hormone)	0	0	0	0
POMC_MC3R	POMC	proopiomelanocortin	MC3R	melanocortin 3 receptor	0	0	0	0
POMC_MC4R	POMC	proopiomelanocortin	MC4R	melanocortin 4 receptor	0	0	0	0
POMC_MC5R	POMC	proopiomelanocortin	MC5R	melanocortin 5 receptor	0	0	0	0
POMC_OPRD1	POMC	proopiomelanocortin	OPRD1	opioid receptor, delta 1	0	0	0	0
POMC_OPRK1	POMC	proopiomelanocortin	OPRK1	opioid receptor, kappa 1	0	0	0	0
POMC_OPRM1	POMC	proopiomelanocortin	OPRM1	opioid receptor, mu 1	0	0	0	0
[truncated: 558 more rows]
