# Supplementary material for: A human lung tumor microenvironment interactome identifies clinically relevant cell-type cross-talk
Source: Genome Biol. 2020 May 7;21:107. doi: 10.1186/s13059-020-02019-x (PMC7206807; doi:10.1186/s13059-020-02019-x)
Supplement: Supplementary file 8 — Table S8. PRECOG prognostic z-scores for genes that encode secreted or surface proteins in adenocarcinoma and SCC. [file 13059_2020_2019_MOESM8_ESM.xlsx]

## Sheet: ST8 prognosis cell surface
Gene	secreted	surfaceome	ADENO_metaZ	p	SCC_metaZ	p
SLC2A1	FALSE	TRUE	8.552	0	0.399	0.344947
SLC16A3	FALSE	TRUE	7.06	8.32556e-13	2.134	0.0164214
LAMC2	TRUE	FALSE	7.025	1.07037e-12	1.469	0.0709164
ADM	TRUE	FALSE	6.72	9.08618e-12	0.197	0.421914
GPI	TRUE	FALSE	6.715	9.40326e-12	-0.861	0.805381
OAS1	TRUE	FALSE	6.526	3.37746e-11	1.243	0.106934
S100A9	TRUE	FALSE	6.312	1.37726e-10	1.841	0.0328108
GGH	TRUE	FALSE	6.223	2.43869e-10	1.533	0.0626379
GPR87	FALSE	TRUE	6.183	3.14474e-10	-1.482	0.93083
STX1A	TRUE	TRUE	6.148	3.9233e-10	1.487	0.0685074
STEAP1	FALSE	TRUE	5.827	2.82163e-09	-0.816	0.79275
VRK2	FALSE	TRUE	5.757	4.2811e-09	-0.268	0.60565
TPBG	FALSE	TRUE	5.747	4.54204e-09	0.991	0.160843
SERPINB5	TRUE	FALSE	5.706	5.7831e-09	1.459	0.0722826
ADAM10	FALSE	TRUE	5.688	6.42679e-09	-0.194	0.576912
SRD5A3	FALSE	TRUE	5.598	1.08419e-08	1.714	0.0432644
CPD	FALSE	TRUE	5.591	1.12883e-08	0.028	0.488831
SPP1	TRUE	FALSE	5.576	1.23056e-08	3.007	0.0013192
PLAUR	TRUE	FALSE	5.493	1.97581e-08	0.371	0.355319
VANGL1	FALSE	TRUE	5.45	2.51849e-08	0.991	0.160843
MUC16	TRUE	TRUE	5.425	2.89773e-08	0.389	0.348638
LHFPL2	FALSE	TRUE	5.392	3.48389e-08	0.296	0.383615
GJB3	FALSE	TRUE	5.347	4.4712e-08	0.69	0.245097
COL7A1	TRUE	FALSE	5.332	4.85685e-08	0.073	0.470903
LOXL2	TRUE	FALSE	5.314	5.36223e-08	1.215	0.112183
GOLT1B	FALSE	TRUE	5.287	6.21693e-08	0.795	0.213307
ERMP1	FALSE	TRUE	5.275	6.6378e-08	-0.295	0.616003
S100A8	TRUE	FALSE	5.205	9.69983e-08	0.738	0.230257
LY6D	FALSE	TRUE	5.183	1.09173e-07	1.847	0.0323736
PTPRH	FALSE	TRUE	5.182	1.0976e-07	1.547	0.0609316
PANX1	FALSE	TRUE	5.155	1.26815e-07	-0.849	0.802059
S100A10	FALSE	TRUE	5.113	1.58541e-07	1.334	0.0911019
CDCP1	TRUE	TRUE	5.105	1.65397e-07	0.483	0.314548
PTGFRN	FALSE	TRUE	5.09	1.79032e-07	2.727	0.00319565
IL20RB	FALSE	TRUE	5.076	1.92732e-07	-0.168	0.566708
CCDC90B	FALSE	TRUE	5.052	2.18604e-07	1.309	0.0952672
SLC16A1	FALSE	TRUE	5.033	2.41432e-07	0.49	0.312067
PLAU	TRUE	FALSE	5.021	2.57016e-07	2.176	0.0147776
ANXA2	TRUE	FALSE	4.989	3.03463e-07	1.946	0.0258274
LOX	TRUE	FALSE	4.942	3.86626e-07	-0.01	0.503989
ELOVL6	FALSE	TRUE	4.916	4.41652e-07	-1.119	0.86843
SEMA3C	TRUE	FALSE	4.867	5.66525e-07	1.412	0.078975
GJB2	FALSE	TRUE	4.863	5.78099e-07	1.759	0.0392888
TMEM38B	FALSE	TRUE	4.863	5.78099e-07	-0.339	0.632695
TXN	TRUE	FALSE	4.851	6.14203e-07	-0.029	0.511568
COL11A1	TRUE	FALSE	4.847	6.26712e-07	0.807	0.209833
POSTN	TRUE	FALSE	4.823	7.07075e-07	1.404	0.0801594
LAMB3	TRUE	FALSE	4.796	8.09326e-07	1.404	0.0801594
VEGFA	TRUE	FALSE	4.782	8.67798e-07	0.881	0.189159
TSKU	TRUE	FALSE	4.771	9.16568e-07	-0.454	0.675086
NDFIP2	FALSE	TRUE	4.77	9.2113e-07	0.032	0.487236
VEGFC	TRUE	FALSE	4.698	1.31361e-06	1.757	0.0394589
SLC6A8	FALSE	TRUE	4.691	1.35936e-06	-1.096	0.863461
PCDH7	FALSE	TRUE	4.681	1.42739e-06	1.363	0.0864413
MIF	TRUE	FALSE	4.672	1.4914e-06	1.256	0.104558
STC1	TRUE	FALSE	4.661	1.57338e-06	1.818	0.0345321
MMD	FALSE	TRUE	4.552	2.65692e-06	-0.665	0.746975
LRFN4	FALSE	TRUE	4.528	2.97723e-06	1.75	0.0400592
TMEM165	FALSE	TRUE	4.507	3.28753e-06	-0.071	0.528301
HHIPL2	TRUE	FALSE	4.498	3.42978e-06	2.407	0.00804208
CISD2	FALSE	TRUE	4.497	3.44595e-06	0.209	0.417224
TMEM158	FALSE	TRUE	4.494	3.49488e-06	-0.288	0.613327
SEMA4B	FALSE	TRUE	4.493	3.51134e-06	0.201	0.420349
CALU	TRUE	FALSE	4.487	3.61165e-06	-0.673	0.749526
STC2	TRUE	FALSE	4.486	3.62864e-06	1.377	0.0842561
ST3GAL4	TRUE	FALSE	4.484	3.66283e-06	0.795	0.213307
SLC20A1	FALSE	TRUE	4.484	3.66283e-06	0.396	0.346053
GPC6	TRUE	FALSE	4.478	3.76728e-06	1.72	0.0427162
IL1R2	FALSE	TRUE	4.471	3.89273e-06	-2.073	0.980914
BIK	FALSE	TRUE	4.457	4.15573e-06	0.65	0.257846
ATL3	FALSE	TRUE	4.45	4.29351e-06	1.008	0.156727
PERP	FALSE	TRUE	4.449	4.31355e-06	0.857	0.195722
TTYH3	FALSE	TRUE	4.425	4.82211e-06	1.313	0.0945915
SRPX2	TRUE	FALSE	4.4	5.41254e-06	-0.713	0.762077
HRH1	FALSE	TRUE	4.347	6.90061e-06	-0.039	0.515555
ADAM9	TRUE	TRUE	4.307	8.27418e-06	1.034	0.150568
LTBR	FALSE	TRUE	4.302	8.46317e-06	-0.426	0.664946
MMP12	TRUE	FALSE	4.288	9.01445e-06	-0.675	0.750162
TMEM14A	FALSE	TRUE	4.288	9.01445e-06	-0.911	0.818852
DCBLD2	FALSE	TRUE	4.264	1.004e-05	1.707	0.043911
CKAP4	FALSE	TRUE	4.262	1.01303e-05	1.151	0.124866
ACP1	FALSE	TRUE	4.232	1.15811e-05	-1.051	0.853371
SLCO4A1	FALSE	TRUE	4.229	1.17366e-05	1.025	0.152682
EFNB2	TRUE	TRUE	4.193	1.37645e-05	0.937	0.174379
PPAPDC1A	FALSE	TRUE	4.18	1.45755e-05	0.458	0.323476
BOLA3	TRUE	FALSE	4.178	1.47042e-05	-1.28	0.899727
IGFBP3	TRUE	FALSE	4.169	1.52969e-05	-0.696	0.756786
YIF1B	FALSE	TRUE	4.154	1.63357e-05	1.513	0.0651398
HTR3A	FALSE	TRUE	4.151	1.65513e-05	0.182	0.427791
COL5A2	TRUE	FALSE	4.148	1.67696e-05	1.233	0.108788
FAM162A	FALSE	TRUE	4.114	1.94431e-05	-0.133	0.552903
LRP8	FALSE	TRUE	4.112	1.96123e-05	1.183	0.118405
GREM1	TRUE	FALSE	4.107	2.00416e-05	-0.746	0.772166
AKR1B10	TRUE	FALSE	4.105	2.02157e-05	0.141	0.443935
FGFBP1	TRUE	FALSE	4.097	2.09269e-05	-0.705	0.759595
CDH3	FALSE	TRUE	4.059	2.46417e-05	1.081	0.139849
NPTN	FALSE	TRUE	4.047	2.59391e-05	1.274	0.101332
NMU	TRUE	FALSE	4.047	2.59391e-05	-0.03	0.511966
KIAA1024	FALSE	TRUE	4.042	2.64986e-05	1.198	0.115459
TMEM79	FALSE	TRUE	4.01	3.03594e-05	1.219	0.111422
TGFBI	TRUE	FALSE	3.994	3.24839e-05	1.114	0.13264
PVR	TRUE	TRUE	3.987	3.3457e-05	0.973	0.165277
CST6	TRUE	FALSE	3.958	3.779e-05	1.199	0.115264
RFT1	FALSE	TRUE	3.951	3.89127e-05	0.63	0.264347
S100A12	TRUE	FALSE	3.947	3.95683e-05	-0.042	0.516751
EPSTI1	FALSE	TRUE	3.912	4.57675e-05	-0.973	0.834723
TMEM171	FALSE	TRUE	3.91	4.61481e-05	1.062	0.144118
ENTPD7	FALSE	TRUE	3.909	4.63395e-05	0.851	0.197385
ENPP1	TRUE	FALSE	3.886	5.09548e-05	-0.377	0.646913
YIF1A	FALSE	TRUE	3.864	5.57726e-05	0.178	0.429361
MIA	TRUE	FALSE	3.849	5.93005e-05	1.55	0.0605708
SUSD1	FALSE	TRUE	3.837	6.22732e-05	-0.488	0.687225
GPR137B	FALSE	TRUE	3.832	6.35529e-05	-1.63	0.948449
LPAR5	FALSE	TRUE	3.821	6.64558e-05	-0.521	0.698817
SLC12A8	FALSE	TRUE	3.821	6.64558e-05	-2.692	0.996449
NOV	TRUE	FALSE	3.802	7.17664e-05	1.148	0.125484
TM2D2	FALSE	TRUE	3.776	7.96835e-05	-0.634	0.73696
CTHRC1	TRUE	FALSE	3.77	8.16238e-05	1.452	0.0732508
ZDHHC12	FALSE	TRUE	3.763	8.39436e-05	0.635	0.262714
MBOAT2	FALSE	TRUE	3.761	8.46177e-05	1.766	0.0386979
TMEM51	FALSE	TRUE	3.76	8.49567e-05	1.674	0.0470653
NIPA2	FALSE	TRUE	3.755	8.66707e-05	0.562	0.287058
TMEM106C	FALSE	TRUE	3.743	9.09181e-05	-1.277	0.899199
GRM8	FALSE	TRUE	3.739	9.23769e-05	-0.286	0.612561
OPN3	FALSE	TRUE	3.737	9.31145e-05	1.342	0.089798
LRRC59	FALSE	TRUE	3.713	0.000102408	0.217	0.414104
IGSF9	FALSE	TRUE	3.709	0.00010404	-0.685	0.753328
IL19	TRUE	FALSE	3.694	0.000110377	-1.752	0.960113
SORD	TRUE	FALSE	3.689	0.000112569	0.564	0.286377
GPR107	FALSE	TRUE	3.672	0.00012033	0.132	0.447492
PDPN	FALSE	TRUE	3.669	0.000121751	-0.421	0.663122
COL12A1	TRUE	FALSE	3.668	0.000122228	1.429	0.0765021
TGFA	TRUE	TRUE	3.658	0.000127096	2.984	0.00142253
SPINK6	TRUE	FALSE	3.658	0.000127096	2.613	0.00448757
CMTM3	FALSE	TRUE	3.649	0.000131632	0.945	0.172329
GPR180	FALSE	TRUE	3.646	0.000133177	-0.115	0.545777
DAD1	FALSE	TRUE	3.636	0.000138452	0.127	0.44947
LMBR1	FALSE	TRUE	3.635	0.00013899	-2.418	0.992197
COL3A1	TRUE	FALSE	3.631	0.000141163	0.725	0.234226
GALNT1	TRUE	FALSE	3.63	0.000141711	0.47	0.319178
CD58	FALSE	TRUE	3.626	0.000143923	-1.224	0.889524
KCNK12	FALSE	TRUE	3.598	0.000160337	0.925	0.177483
ESM1	TRUE	FALSE	3.593	0.000163446	0.339	0.367305
TCN1	TRUE	FALSE	3.592	0.000164075	0.288	0.386673
DKK1	TRUE	FALSE	3.58	0.000171797	-0.346	0.635329
SFT2D1	FALSE	TRUE	3.566	0.000181236	-0.996	0.840375
ANGPT2	TRUE	FALSE	3.565	0.000181928	0.312	0.37752
RLN2	TRUE	FALSE	3.551	0.000191885	1.766	0.0386979
LGALS1	TRUE	FALSE	3.546	0.000195563	0.799	0.212145
ABCC2	FALSE	TRUE	3.545	0.000196307	-0.221	0.587454
IL1RN	TRUE	FALSE	3.542	0.000198553	-1.355	0.912291
ST14	FALSE	TRUE	3.525	0.000211741	1.15	0.125072
ATP11C	FALSE	TRUE	3.509	0.000224897	1.097	0.136321
ADAMDEC1	TRUE	FALSE	3.5	0.000232629	-1.672	0.952738
GJB5	FALSE	TRUE	3.494	0.000237921	0.135	0.446306
SERINC2	FALSE	TRUE	3.489	0.000242416	2.624	0.00434519
CLCF1	TRUE	FALSE	3.476	0.000254476	1.463	0.0717337
ITGB5	FALSE	TRUE	3.447	0.000283424	-0.87	0.80785
FAR2	FALSE	TRUE	3.446	0.000284475	-0.635	0.737286
ANO10	FALSE	TRUE	3.443	0.00028765	0.003	0.498803
SFN	TRUE	FALSE	3.44	0.000290857	0.92	0.178786
TNFRSF11A	FALSE	TRUE	3.423	0.00030967	-0.873	0.808668
SOST	TRUE	FALSE	3.416	0.000317741	0.122	0.45145
CCDC109B	FALSE	TRUE	3.411	0.000323625	-0.133	0.552903
CNTNAP2	FALSE	TRUE	3.409	0.000326007	-0.941	0.826648
TOR1AIP2	FALSE	TRUE	3.408	0.000327204	1.116	0.132211
MMP11	TRUE	FALSE	3.403	0.000333251	0.739	0.229953
PCSK6	TRUE	FALSE	3.397	0.000340645	0.406	0.342371
PAQR4	FALSE	TRUE	3.395	0.000343143	2.608	0.00455365
PHTF2	FALSE	TRUE	3.393	0.000345658	-1.145	0.873895
GBP1	TRUE	FALSE	3.39	0.000349463	-1.062	0.855882
TMEM54	FALSE	TRUE	3.386	0.000354597	1.186	0.117811
OXTR	FALSE	TRUE	3.378	0.000365075	1.573	0.0578594
APOL1	TRUE	TRUE	3.374	0.000370422	0.082	0.467323
SERF1A	FALSE	TRUE	3.373	0.00037177	0.742	0.229044
TMEM40	FALSE	TRUE	3.371	0.000374479	0.773	0.219761
LAMB1	TRUE	FALSE	3.361	0.000388304	0.655	0.256234
KLK6	TRUE	FALSE	3.354	0.000398262	1.031	0.15127
SLC2A5	FALSE	TRUE	3.353	0.000399704	-1.813	0.965084
CXCL11	TRUE	FALSE	3.347	0.000408456	-2.236	0.987324
P4HB	TRUE	FALSE	3.341	0.000417386	-0.413	0.660197
RHBDL2	FALSE	TRUE	3.338	0.000421919	1.601	0.0546885
RNF26	FALSE	TRUE	3.336	0.000424966	-1.076	0.859036
KLK8	TRUE	FALSE	3.316	0.000456579	0.333	0.369567
FUCA2	TRUE	FALSE	3.312	0.000463158	-2.316	0.989721
COL5A3	TRUE	FALSE	3.293	0.000495622	2.551	0.00537072
COL1A2	TRUE	FALSE	3.289	0.00050272	1.546	0.0610523
TM9SF1	FALSE	TRUE	3.281	0.000517199	-0.374	0.645798
PRSS23	TRUE	FALSE	3.275	0.00052831	0.107	0.457394
VCAN	TRUE	FALSE	3.274	0.000530183	0.791	0.214472
OSTM1	FALSE	TRUE	3.273	0.000532062	-0.693	0.755845
IL13RA1	FALSE	TRUE	3.269	0.000539642	0.542	0.293909
NSDHL	FALSE	TRUE	3.259	0.000559028	-0.631	0.73598
PSEN1	FALSE	TRUE	3.252	0.00057298	-1.448	0.926191
SLC5A6	FALSE	TRUE	3.25	0.000577025	0.322	0.373726
SLC3A2	FALSE	TRUE	3.245	0.000587253	0.469	0.319535
SCG5	TRUE	FALSE	3.232	0.000614635	0.158	0.437228
ATP1B3	FALSE	TRUE	3.231	0.00061679	-0.558	0.711578
KCNK6	FALSE	TRUE	3.23	0.000618951	0.625	0.265986
TMCO3	FALSE	TRUE	3.227	0.000625477	-1.43	0.923641
CCL20	TRUE	FALSE	3.222	0.000636496	0.037	0.485243
SAMD8	FALSE	TRUE	3.221	0.000638721	0.349	0.363545
DEFB4A	TRUE	FALSE	3.219	0.000643192	1.082	0.139626
PI3	TRUE	FALSE	3.212	0.000659072	0.386	0.349748
ADAM8	FALSE	TRUE	3.21	0.000663675	1.499	0.0669368
BMP7	TRUE	FALSE	3.208	0.000668307	-0.912	0.819116
PXDN	TRUE	FALSE	3.206	0.00067297	0.277	0.39089
SLC41A2	FALSE	TRUE	3.203	0.00068002	0.399	0.344947
ISG15	TRUE	FALSE	3.193	0.000704015	1.253	0.105103
TMED2	TRUE	FALSE	3.193	0.000704015	0.46	0.322758
PIGX	FALSE	TRUE	3.189	0.000713829	-1.328	0.907911
LCN2	TRUE	FALSE	3.185	0.00072377	0.246	0.402841
NKAIN1	FALSE	TRUE	3.184	0.000726275	0.001	0.499601
SLC7A11	FALSE	TRUE	3.175	0.000749183	0.973	0.165277
SLC2A3	FALSE	TRUE	3.17	0.000762195	-0.064	0.525515
TMEM41A	FALSE	TRUE	3.162	0.000783448	-0.964	0.832477
TNFRSF1A	TRUE	TRUE	3.153	0.000808009	1.219	0.111422
INHA	TRUE	FALSE	3.142	0.00083899	0.773	0.219761
FAM26F	FALSE	TRUE	3.141	0.00084186	-2.478	0.993394
COL1A1	TRUE	FALSE	3.125	0.000889025	1.463	0.0717337
MANF	TRUE	FALSE	3.118	0.000910414	-0.984	0.837442
CXCL6	TRUE	FALSE	3.112	0.000929122	-0.005	0.501995
CCL26	TRUE	FALSE	3.099	0.000970875	-1.454	0.927027
LPGAT1	FALSE	TRUE	3.097	0.000977449	-0.135	0.553694
GPR88	FALSE	TRUE	3.095	0.000984064	0.191	0.424263
NID2	TRUE	FALSE	3.09	0.00100078	-0.085	0.533869
SYT1	FALSE	TRUE	3.086	0.00101434	0.66	0.254627
DPY19L4	FALSE	TRUE	3.072	0.00106315	0.09	0.464144
CLDND1	FALSE	TRUE	3.065	0.00108835	-1.999	0.977196
PDZK1IP1	FALSE	TRUE	3.064	0.00109199	0.46	0.322758
TMEM117	FALSE	TRUE	3.057	0.00111782	-1.593	0.94442
GOLGA5	FALSE	TRUE	3.057	0.00111782	0.883	0.188618
EPHB2	FALSE	TRUE	3.055	0.0011253	2.111	0.0173862
COL4A1	TRUE	FALSE	3.052	0.00113661	1.44	0.0749337
TMEM206	FALSE	TRUE	3.05	0.00114421	1.349	0.0886685
CXCL1	TRUE	FALSE	3.049	0.00114802	-0.563	0.713283
SPOCK1	TRUE	FALSE	3.048	0.00115185	-0.472	0.681537
TNFSF4	TRUE	FALSE	3.048	0.00115185	-1.051	0.853371
LYPD6	TRUE	FALSE	3.042	0.00117506	-2.248	0.987712
SPINT2	FALSE	TRUE	3.034	0.00120667	0.987	0.161821
EREG	TRUE	TRUE	3.034	0.00120667	-0.164	0.565134
CD274	FALSE	TRUE	3.034	0.00120667	-0.152	0.560407
ZDHHC20	FALSE	TRUE	3.034	0.00120667	0.235	0.407104
CELSR3	FALSE	TRUE	3.033	0.00121068	0.663	0.253665
NRP2	TRUE	TRUE	3.031	0.00121873	-0.454	0.675086
SLCO1B3	FALSE	TRUE	3.027	0.00123497	0.35	0.363169
DYSF	FALSE	TRUE	3.026	0.00123906	0.257	0.398589
TNFRSF21	FALSE	TRUE	3.023	0.00125141	0.028	0.488831
WISP1	TRUE	FALSE	3.018	0.00127224	0.399	0.344947
CXCL5	TRUE	FALSE	3.015	0.0012849	-0.449	0.673284
IL1RAP	TRUE	TRUE	3.015	0.0012849	0.533	0.297017
TMEM14B	FALSE	TRUE	3.01	0.00130624	-0.211	0.583556
TFF1	TRUE	FALSE	3.006	0.00132354	0.899	0.184326
TMEM199	FALSE	TRUE	3.003	0.00133666	0.124	0.450658
ABCA12	FALSE	TRUE	2.999	0.00135434	0.286	0.387439
IL22RA1	FALSE	TRUE	2.999	0.00135434	0.385	0.350119
ITGAV	FALSE	TRUE	2.996	0.00136773	0.954	0.170042
PTPRR	FALSE	TRUE	2.987	0.00140865	1.523	0.0638794
FAT2	FALSE	TRUE	2.977	0.00145542	0.335	0.368813
XDH	TRUE	FALSE	2.968	0.00149872	0.785	0.216227
CXCL10	TRUE	FALSE	2.963	0.00152328	-0.503	0.692518
CD300A	FALSE	TRUE	2.959	0.0015432	-1.962	0.975119
IL1B	TRUE	FALSE	2.958	0.00154821	1.014	0.155291
SLC6A6	FALSE	TRUE	2.958	0.00154821	-1.747	0.959681
CTSB	TRUE	FALSE	2.956	0.00155829	0.161	0.436047
SLC47A2	FALSE	TRUE	2.955	0.00156335	1.467	0.071188
IFNE	TRUE	FALSE	2.95	0.00158887	-0.396	0.653947
TLR1	FALSE	TRUE	2.947	0.00160437	-1.633	0.948766
SGCB	FALSE	TRUE	2.943	0.00162524	-0.477	0.683319
TMEM126A	FALSE	TRUE	2.934	0.00167312	-3.248	0.999419
IGFL2	TRUE	FALSE	2.931	0.00168936	0.016	0.493617
NDP	TRUE	FALSE	2.931	0.00168936	1.54	0.0617802
CD276	FALSE	TRUE	2.926	0.00171675	1.068	0.14276
INSL4	TRUE	FALSE	2.926	0.00171675	0.443	0.328883
FCGR3B	TRUE	TRUE	2.924	0.00172782	0.024	0.490426
GPC1	TRUE	FALSE	2.92	0.00175016	0.522	0.300835
FGA	TRUE	FALSE	2.916	0.00177275	1.893	0.0291789
INSIG1	FALSE	TRUE	2.908	0.00181874	-1.01	0.843752
SERPINE1	TRUE	FALSE	2.907	0.00182457	2.098	0.0179526
CHRNA5	FALSE	TRUE	2.905	0.00183627	1.454	0.0729732
ADAM17	FALSE	TRUE	2.9	0.00186581	-0.994	0.839889
F12	TRUE	FALSE	2.881	0.00198208	1.205	0.114102
TMEM86A	FALSE	TRUE	2.871	0.00204588	0.474	0.31775
COCH	TRUE	FALSE	2.867	0.00207192	-1.402	0.919542
TMEM147	FALSE	TRUE	2.866	0.00207847	0.227	0.410212
SLC33A1	FALSE	TRUE	2.865	0.00208505	-1.46	0.927855
INHBA	TRUE	FALSE	2.861	0.00211154	2.195	0.0140818
GALNT2	TRUE	FALSE	2.86	0.00211821	0.987	0.161821
RAMP1	FALSE	TRUE	2.85	0.00218596	-0.532	0.702637
TMEM45A	FALSE	TRUE	2.846	0.00221361	0.679	0.248569
HPSE	TRUE	FALSE	2.84	0.00225568	-1.245	0.893434
CHIC2	FALSE	TRUE	2.839	0.00226276	-0.227	0.589788
UPK1B	FALSE	TRUE	2.836	0.00228412	-1.362	0.913401
KLRC3	FALSE	TRUE	2.829	0.00233468	-1.448	0.926191
FGB	TRUE	FALSE	2.823	0.00237883	1.01	0.156248
MFAP1	TRUE	FALSE	2.813	0.00245408	-1.933	0.973382
PTGES	FALSE	TRUE	2.809	0.00248478	1.447	0.0739485
SAA2	TRUE	FALSE	2.8	0.00255513	0.113	0.455015
CANT1	TRUE	FALSE	2.798	0.00257101	-0.551	0.709183
SPPL2A	FALSE	TRUE	2.788	0.00265173	-1.56	0.94062
CCL7	TRUE	FALSE	2.786	0.00266814	-0.943	0.82716
SPAG11B	TRUE	FALSE	2.785	0.00267639	-0.412	0.65983
EDIL3	TRUE	FALSE	2.784	0.00268465	0.608	0.271594
F2RL1	FALSE	TRUE	2.783	0.00269294	0.24	0.405165
CD163	FALSE	TRUE	2.782	0.00270125	-1.882	0.970082
MMP10	TRUE	FALSE	2.78	0.00271794	-0.37	0.644309
DIRC2	FALSE	TRUE	2.776	0.00275161	0.042	0.483249
IL20RA	FALSE	TRUE	2.775	0.00276009	-1.123	0.869281
EI24	FALSE	TRUE	2.767	0.00282874	-0.049	0.51954
MFSD11	FALSE	TRUE	2.767	0.00282874	-1.212	0.887244
CHODL	FALSE	TRUE	2.752	0.00296163	-1.424	0.922777
AQP9	FALSE	TRUE	2.744	0.00303478	-1.274	0.898668
GRM1	FALSE	TRUE	2.734	0.0031285	1.308	0.0954367
P2RY6	FALSE	TRUE	2.731	0.00315712	-0.188	0.574562
KCND2	FALSE	TRUE	2.719	0.00327398	-0.987	0.838179
FBN2	TRUE	FALSE	2.717	0.00329383	-0.542	0.706091
HYAL3	TRUE	FALSE	2.717	0.00329383	-0.36	0.640576
ULBP2	TRUE	TRUE	2.713	0.00333386	-0.14	0.55567
SLITRK4	FALSE	TRUE	2.712	0.00334393	-2.04	0.979325
SLAMF9	FALSE	TRUE	2.693	0.00354061	0.097	0.461363
CCL8	TRUE	FALSE	2.692	0.00355125	-1.617	0.947061
SLC30A6	FALSE	TRUE	2.685	0.00362649	-2.726	0.996795
TMEM87B	FALSE	TRUE	2.684	0.00363736	-0.559	0.711919
SLC39A6	FALSE	TRUE	2.683	0.00364825	-0.055	0.521931
TMEM127	FALSE	TRUE	2.677	0.00371423	-1.194	0.883761
ITGA2	FALSE	TRUE	2.675	0.00373646	1.066	0.143212
SERPINB4	TRUE	FALSE	2.655	0.00396542	-1.445	0.925771
FAM3C	TRUE	FALSE	2.653	0.00398899	-0.317	0.624378
MMP9	TRUE	FALSE	2.65	0.00402459	-0.325	0.627409
SLC15A1	FALSE	TRUE	2.649	0.00403652	-0.745	0.771864
LAMC1	TRUE	FALSE	2.643	0.00410875	0.208	0.417614
PRSS3	TRUE	FALSE	2.641	0.00413309	-1.375	0.915434
NIPA1	FALSE	TRUE	2.64	0.0041453	0.431	0.333234
C1QB	TRUE	FALSE	2.638	0.00416983	-0.427	0.66531
LAMP2	FALSE	TRUE	2.638	0.00416983	-0.339	0.632695
ITGA6	FALSE	TRUE	2.637	0.00418214	-0.242	0.59561
SGPP2	FALSE	TRUE	2.636	0.00419449	-2.711	0.996646
TMEM167A	FALSE	TRUE	2.636	0.00419449	-1.98	0.976148
BMP1	TRUE	FALSE	2.623	0.00435796	-0.066	0.526311
SFRP2	TRUE	FALSE	2.619	0.0044094	0.117	0.45343
SLC4A7	FALSE	TRUE	2.614	0.00447445	-0.621	0.7327
OR2B6	FALSE	TRUE	2.612	0.00450071	-1.055	0.854287
COQ2	FALSE	TRUE	2.607	0.00456697	0.146	0.441961
ITGA11	FALSE	TRUE	2.605	0.00459371	-0.301	0.618293
PPBP	TRUE	FALSE	2.601	0.00464762	0.088	0.464938
GPR84	FALSE	TRUE	2.595	0.00472955	-2.494	0.993684
TMUB1	FALSE	TRUE	2.594	0.00474332	-0.343	0.634201
SERPINE2	TRUE	FALSE	2.588	0.00482675	-0.868	0.807303
S100A7	TRUE	FALSE	2.587	0.00484078	0.832	0.202704
SLC36A1	FALSE	TRUE	2.582	0.00491148	0.928	0.176704
TM9SF4	FALSE	TRUE	2.582	0.00491148	2.736	0.00310955
LPCAT4	FALSE	TRUE	2.581	0.00492573	0.121	0.451846
TNFRSF6B	TRUE	FALSE	2.569	0.00509962	1.349	0.0886685
SPON2	TRUE	FALSE	2.569	0.00509962	2.168	0.0150793
MMP14	FALSE	TRUE	2.568	0.00511436	0.511	0.304676
NAMPT	TRUE	FALSE	2.567	0.00512913	-0.162	0.564347
PRDX4	TRUE	FALSE	2.564	0.00517368	-2.947	0.998396
STEAP2	FALSE	TRUE	2.563	0.0051886	-1.128	0.87034
TM9SF2	FALSE	TRUE	2.563	0.0051886	0.206	0.418395
FNDC1	TRUE	FALSE	2.558	0.0052638	-1.317	0.906081
PIP	TRUE	FALSE	2.558	0.0052638	0.01	0.496011
ENOX2	TRUE	FALSE	2.547	0.00543267	-0.781	0.782599
SLC7A1	FALSE	TRUE	2.539	0.00555849	1.321	0.0932507
LAD1	TRUE	FALSE	2.529	0.0057194	0.716	0.236996
COL5A1	TRUE	FALSE	2.51	0.00603656	1.898	0.028848
RNF175	FALSE	TRUE	2.51	0.00603656	2.218	0.0132774
COL15A1	TRUE	FALSE	2.509	0.00605367	-0.504	0.692869
OPN1SW	FALSE	TRUE	2.509	0.00605367	1.966	0.0246493
IL15	TRUE	FALSE	2.506	0.00610528	0.081	0.467721
ITGA3	FALSE	TRUE	2.505	0.00612257	1.836	0.0331788
KCNN4	FALSE	TRUE	2.505	0.00612257	1.975	0.0241341
MFAP5	TRUE	FALSE	2.503	0.00615728	-0.051	0.520337
CREG2	TRUE	FALSE	2.501	0.00619216	1.754	0.0397153
CLN6	FALSE	TRUE	2.5	0.00620967	1.92	0.0274289
CNIH3	FALSE	TRUE	2.499	0.00622722	0.692	0.244469
GPR89B	FALSE	TRUE	2.499	0.00622722	0.132	0.447492
SLC12A6	FALSE	TRUE	2.491	0.00636921	-0.312	0.62248
LPAR2	FALSE	TRUE	2.487	0.00644127	1.143	0.126519
TMEFF1	FALSE	TRUE	2.486	0.0064594	-1.401	0.919393
VTI1B	FALSE	TRUE	2.48	0.00656912	0.308	0.379041
ECE1	FALSE	TRUE	2.473	0.00669921	-1.739	0.958983
PAQR5	FALSE	TRUE	2.471	0.00673679	2.545	0.00546389
CA12	FALSE	TRUE	2.468	0.00679352	0.023	0.490825
MPZL1	FALSE	TRUE	2.466	0.00683157	1.393	0.0818099
PLAT	TRUE	FALSE	2.453	0.00708352	0.595	0.275922
SIGLEC15	FALSE	TRUE	2.451	0.007123	1.47	0.0707809
SLC4A11	FALSE	TRUE	2.449	0.00716267	-0.685	0.753328
MBTPS2	FALSE	TRUE	2.449	0.00716267	-0.858	0.804554
SCCPDH	FALSE	TRUE	2.443	0.00728287	-0.692	0.755531
SAA4	TRUE	FALSE	2.433	0.00748715	-1.028	0.848025
ALG10	FALSE	TRUE	2.432	0.00750785	0.496	0.309947
IL32	TRUE	FALSE	2.431	0.00752861	-0.653	0.743122
KCNMB4	FALSE	TRUE	2.428	0.00759117	0.983	0.162804
FN1	TRUE	FALSE	2.419	0.00778162	1.557	0.0597352
PROM2	FALSE	TRUE	2.418	0.00780304	1.729	0.0419045
SLC30A7	FALSE	TRUE	2.417	0.00782451	1.783	0.0372932
SLC37A3	FALSE	TRUE	2.414	0.00788923	0.537	0.295634
GRIN3A	FALSE	TRUE	2.4	0.00819754	-1.767	0.961386
ADAMTSL5	TRUE	FALSE	2.394	0.00833287	1.217	0.111802
SLC39A9	FALSE	TRUE	2.377	0.00872704	-1.447	0.926052
TMEM104	FALSE	TRUE	2.376	0.00875073	0.753	0.225725
KCNJ9	FALSE	TRUE	2.374	0.00879828	-0.25	0.598706
TMTC3	FALSE	TRUE	2.37	0.00889404	-0.51	0.694974
SLC39A14	FALSE	TRUE	2.369	0.00891813	-0.486	0.686516
TM9SF3	FALSE	TRUE	2.365	0.00901504	1.454	0.0729732
IL1A	TRUE	FALSE	2.361	0.00911287	-0.475	0.682607
TNFSF13B	TRUE	TRUE	2.36	0.00913747	-0.824	0.79503
LPO	TRUE	FALSE	2.355	0.00926135	1.205	0.114102
KARS	TRUE	FALSE	2.345	0.00951354	2.564	0.00517368
LY96	TRUE	FALSE	2.345	0.00951354	-1.306	0.904224
TMEM132A	FALSE	TRUE	2.342	0.00959036	0.133	0.447097
ITGB8	FALSE	TRUE	2.34	0.00964187	0.344	0.365423
GDPD4	FALSE	TRUE	2.328	0.00995605	2.098	0.0179526
ATG9B	FALSE	TRUE	2.324	0.0100627	0.722	0.235147
CD164	TRUE	TRUE	2.323	0.0100896	-1.381	0.916361
LILRB2	FALSE	TRUE	2.32	0.0101704	-1.417	0.921759
HLA-C	FALSE	TRUE	2.317	0.0102519	0.079	0.468516
IGSF21	TRUE	FALSE	2.316	0.0102791	1.894	0.0291125
METRNL	TRUE	FALSE	2.315	0.0103065	-0.536	0.704021
KIAA1715	FALSE	TRUE	2.315	0.0103065	0.392	0.347529
PVRL4	TRUE	TRUE	2.312	0.0103888	0.363	0.358302
PMEPA1	FALSE	TRUE	2.309	0.0104718	1.956	0.0252326
YIPF4	FALSE	TRUE	2.309	0.0104718	-0.215	0.585116
TUFT1	TRUE	FALSE	2.308	0.0104996	-1.749	0.959854
LRRC17	TRUE	FALSE	2.306	0.0105553	0.706	0.240094
RHBDF2	FALSE	TRUE	2.303	0.0106394	-0.515	0.696723
TMEM65	FALSE	TRUE	2.302	0.0106676	0.869	0.192424
RYK	FALSE	TRUE	2.291	0.0109817	1.557	0.0597352
DUOXA2	FALSE	TRUE	2.291	0.0109817	-0.118	0.546966
PYCARD	FALSE	TRUE	2.284	0.0111858	0.864	0.193794
ELOVL7	FALSE	TRUE	2.278	0.0113633	0.069	0.472495
RNF149	FALSE	TRUE	2.274	0.011483	0.464	0.321324
CHSY1	TRUE	FALSE	2.273	0.0115131	0.688	0.245726
CNGA1	FALSE	TRUE	2.273	0.0115131	1.789	0.0368074
SERPINA4	TRUE	FALSE	2.273	0.0115131	0.095	0.462157
SFT2D2	FALSE	TRUE	2.267	0.0116951	1.823	0.0341517
SCGB1D2	TRUE	FALSE	2.267	0.0116951	0.214	0.415274
SLC25A3	FALSE	TRUE	2.265	0.0117563	1.82	0.0343795
OSMR	FALSE	TRUE	2.261	0.0118796	-1.099	0.864116
PI15	TRUE	FALSE	2.259	0.0119417	-1.059	0.8552
ITGB3	FALSE	TRUE	2.257	0.012004	0.567	0.285357
KIR2DL3	FALSE	TRUE	2.257	0.012004	-1.072	0.85814
SIGLEC1	TRUE	TRUE	2.255	0.0120667	-0.461	0.677601
ACVR1	FALSE	TRUE	2.255	0.0120667	0.507	0.306077
HAVCR2	FALSE	TRUE	2.248	0.0122881	-1.705	0.955903
TMTC4	FALSE	TRUE	2.248	0.0122881	-0.486	0.686516
IL23A	TRUE	FALSE	2.248	0.0122881	2.413	0.00791091
XCL1	TRUE	FALSE	2.239	0.012578	1.001	0.158413
PODNL1	TRUE	FALSE	2.238	0.0126105	1.545	0.0611731
FGG	TRUE	FALSE	2.237	0.0126432	-0.242	0.59561
FPR1	FALSE	TRUE	2.237	0.0126432	-1.596	0.944756
SECTM1	TRUE	FALSE	2.236	0.0126759	-1.772	0.961803
VCAM1	FALSE	TRUE	2.235	0.0127087	0.084	0.466528
WFDC13	TRUE	FALSE	2.232	0.0128075	0.993	0.160355
IL6	TRUE	FALSE	2.23	0.0128737	-0.034	0.513561
KCP	TRUE	FALSE	2.23	0.0128737	-1.686	0.954102
IL4R	TRUE	FALSE	2.228	0.0129403	2.281	0.0112742
SERF1B	FALSE	TRUE	2.225	0.0130406	-0.432	0.667129
LIPG	TRUE	FALSE	2.223	0.0131079	3.295	0.000492108
CLDN12	FALSE	TRUE	2.222	0.0131417	0.721	0.235455
VSIG4	FALSE	TRUE	2.218	0.0132774	-0.244	0.596385
QPCT	TRUE	FALSE	2.214	0.0134144	-1.235	0.891585
HFE	FALSE	TRUE	2.209	0.0135873	0.319	0.374863
DSC3	FALSE	TRUE	2.203	0.0137974	-1.724	0.957646
RPN2	FALSE	TRUE	2.201	0.013868	0.479	0.315969
MCAM	FALSE	TRUE	2.2	0.0139034	0.329	0.371078
AGTRAP	FALSE	TRUE	2.196	0.014046	0.917	0.179571
PKD2L1	FALSE	TRUE	2.193	0.0141537	-0.422	0.663487
TMEM33	FALSE	TRUE	2.192	0.0141898	1.142	0.126727
FAM180A	TRUE	FALSE	2.19	0.0142621	1.453	0.0731119
ANO7	FALSE	TRUE	2.19	0.0142621	0.462	0.322041
SLC44A1	FALSE	TRUE	2.189	0.0142984	-1.074	0.858589
ABCG8	FALSE	TRUE	2.188	0.0143348	0.117	0.45343
GPR35	FALSE	TRUE	2.186	0.0144078	-0.097	0.538637
S1PR3	FALSE	TRUE	2.184	0.0144811	-0.129	0.551321
SLC35F2	FALSE	TRUE	2.178	0.014703	3.612	0.000151922
STARD3NL	FALSE	TRUE	2.173	0.0148902	0.354	0.361669
DKK4	TRUE	FALSE	2.173	0.0148902	-0.512	0.695674
TMEM182	FALSE	TRUE	2.172	0.0149278	0.325	0.372591
FAM57A	FALSE	TRUE	2.165	0.0151938	-0.28	0.610261
VLDLR	FALSE	TRUE	2.157	0.0155028	-0.898	0.815407
ANO1	FALSE	TRUE	2.154	0.0156201	0.644	0.259788
KCNE3	FALSE	TRUE	2.154	0.0156201	-3.656	0.999872
REG1B	TRUE	FALSE	2.15	0.0157776	3.223	0.000634278
LRFN3	FALSE	TRUE	2.149	0.0158172	1.311	0.0949289
SLC39A11	FALSE	TRUE	2.146	0.0159365	-2.88	0.998012
MSR1	FALSE	TRUE	2.139	0.0162178	-0.021	0.508377
CNTNAP3	TRUE	TRUE	2.139	0.0162178	-0.284	0.611795
ADAM12	TRUE	TRUE	2.135	0.0163805	0.108	0.456998
GJB6	FALSE	TRUE	2.134	0.0164214	0.118	0.453034
OR52B2	FALSE	TRUE	2.133	0.0164624	0.529	0.298403
F3	TRUE	TRUE	2.131	0.0165446	0.194	0.423088
GNRHR	FALSE	TRUE	2.128	0.0166685	1.086	0.138739
TFRC	TRUE	TRUE	2.127	0.01671	-1.343	0.910364
CKLF	FALSE	TRUE	2.123	0.0168769	-0.044	0.517548
CFB	TRUE	FALSE	2.118	0.0170875	0.192	0.423871
NPPC	TRUE	FALSE	2.118	0.0170875	-1.002	0.841828
TSPAN15	FALSE	TRUE	2.111	0.0173862	-0.431	0.666766
COL6A3	TRUE	FALSE	2.11	0.0174292	0.395	0.346421
SEMA3F	TRUE	FALSE	2.11	0.0174292	0.042	0.483249
PDCD1LG2	FALSE	TRUE	2.11	0.0174292	-2.355	0.990739
TMEM167B	FALSE	TRUE	2.107	0.0175588	-1.366	0.914031
ATP2C1	FALSE	TRUE	2.105	0.0176457	1.829	0.0336998
TMEM62	FALSE	TRUE	2.103	0.0177329	-1.135	0.871812
ART3	FALSE	TRUE	2.103	0.0177329	2.759	0.00289893
ITPRIPL1	FALSE	TRUE	2.102	0.0177766	0.045	0.482054
TRPM8	FALSE	TRUE	2.095	0.0180855	-0.216	0.585506
ECM1	TRUE	FALSE	2.088	0.0183989	-1.085	0.861039
TM4SF1	FALSE	TRUE	2.083	0.0186256	0.091	0.463746
SERPINB3	TRUE	FALSE	2.077	0.0189008	-0.688	0.754274
SIGLEC5	FALSE	TRUE	2.074	0.0190397	-0.477	0.683319
OR2V2	FALSE	TRUE	2.073	0.0190861	0.653	0.256878
FNDC3B	FALSE	TRUE	2.07	0.0192262	-0.257	0.601411
AADACL2	TRUE	FALSE	2.063	0.0195563	-1.011	0.843992
TMEM26	FALSE	TRUE	2.061	0.0196515	0.434	0.332144
KLK3	TRUE	FALSE	2.06	0.0196993	0.357	0.360546
LRRC8A	FALSE	TRUE	2.058	0.0197951	0.181	0.428184
EBP	FALSE	TRUE	2.057	0.0198431	-0.818	0.793321
NOX4	FALSE	TRUE	2.052	0.0200848	-1.492	0.93215
OR51D1	FALSE	TRUE	2.042	0.0205758	1.582	0.0568248
DCBLD1	FALSE	TRUE	2.036	0.0208752	2.582	0.00491148
CXCL3	TRUE	FALSE	2.036	0.0208752	-1.079	0.859706
POPDC3	FALSE	TRUE	2.033	0.0210263	1.306	0.0957763
MRGPRX1	FALSE	TRUE	2.029	0.0212291	0.815	0.207536
MS4A4A	FALSE	TRUE	2.028	0.0212801	-1.845	0.967481
REEP3	FALSE	TRUE	2.028	0.0212801	-0.565	0.713963
SLC4A3	FALSE	TRUE	2.027	0.0213312	3.813	6.86451e-05
PCDHB8	FALSE	TRUE	2.024	0.0214851	1.926	0.0270522
ZDHHC13	FALSE	TRUE	2.017	0.0218478	0.782	0.217107
EDN2	TRUE	FALSE	2.014	0.0220048	1.808	0.0353033
KCND1	FALSE	TRUE	2.01	0.0222156	-1.219	0.888578
ANGPTL2	TRUE	FALSE	2.001	0.0226962	-0.57	0.715661
TSPAN17	FALSE	TRUE	2.001	0.0226962	0.873	0.191332
SLC39A1	FALSE	TRUE	1.998	0.0228583	2.041	0.0206254
SLC26A4	FALSE	TRUE	1.996	0.022967	-1.307	0.904394
FBN1	TRUE	FALSE	1.993	0.0231307	0.703	0.241028
IBSP	TRUE	FALSE	1.993	0.0231307	-0.882	0.811112
CLCA2	TRUE	TRUE	1.992	0.0231855	-1.078	0.859483
DEFB1	TRUE	FALSE	1.989	0.0233506	0.376	0.353458
DMKN	TRUE	FALSE	1.987	0.0234612	1.879	0.0301222
IFITM3	FALSE	TRUE	1.987	0.0234612	0.34	0.366928
ADCY3	FALSE	TRUE	1.984	0.0236279	-1.929	0.973135
CDH2	FALSE	TRUE	1.983	0.0236837	1.727	0.0420838
INPP4A	FALSE	TRUE	1.982	0.0237396	1.392	0.0819612
ADM2	TRUE	FALSE	1.978	0.0239644	-0.119	0.547362
ABCG5	FALSE	TRUE	1.978	0.0239644	0.999	0.158897
DNER	FALSE	TRUE	1.976	0.0240774	-0.11	0.543795
ATP10D	FALSE	TRUE	1.975	0.0241341	1.142	0.126727
CCDC51	FALSE	TRUE	1.973	0.0242478	-2.041	0.979375
NGRN	TRUE	FALSE	1.972	0.0243048	1.461	0.0720077
SBSN	TRUE	FALSE	1.971	0.0243619	1.188	0.117417
FXYD3	FALSE	TRUE	1.969	0.0244765	0.035	0.48604
DLK2	FALSE	TRUE	1.965	0.0247071	-1.52	0.935745
COL17A1	TRUE	TRUE	1.964	0.024765	-0.856	0.804001
TSPAN33	FALSE	TRUE	1.963	0.0248231	-1.055	0.854287
VAPB	FALSE	TRUE	1.955	0.0252915	-1.024	0.847082
GRIK3	FALSE	TRUE	1.955	0.0252915	0.089	0.464541
HAMP	TRUE	FALSE	1.953	0.0254098	-1.224	0.889524
HAPLN3	TRUE	FALSE	1.948	0.0257075	-1.247	0.893801
SLC13A5	FALSE	TRUE	1.946	0.0258274	1.003	0.15793
MST1R	FALSE	TRUE	1.943	0.0260081	2.661	0.00389545
MMP1	TRUE	FALSE	1.939	0.0262507	1.798	0.0360885
FJX1	TRUE	FALSE	1.939	0.0262507	1.934	0.0265566
TSPAN5	FALSE	TRUE	1.938	0.0263116	-1.852	0.967987
RNASE8	TRUE	FALSE	1.938	0.0263116	0.182	0.427791
GABRP	FALSE	TRUE	1.937	0.0263727	2.08	0.0187628
APH1B	FALSE	TRUE	1.935	0.0264951	0.398	0.345315
DNAJC5	FALSE	TRUE	1.934	0.0265566	0.149	0.440777
UBAC2	FALSE	TRUE	1.933	0.0266181	-0.15	0.559618
LOXL3	TRUE	FALSE	1.927	0.0269898	-0.302	0.618674
GDPD2	FALSE	TRUE	1.924	0.0271773	2.114	0.0172576
TMEM145	FALSE	TRUE	1.923	0.02724	0.009	0.49641
SLC22A4	FALSE	TRUE	1.919	0.0274922	0.568	0.285017
SPAG11A	TRUE	FALSE	1.919	0.0274922	-1.284	0.900429
GPR19	FALSE	TRUE	1.918	0.0275555	0.549	0.291503
FGF12	TRUE	FALSE	1.912	0.0279381	0.465	0.320966
VWDE	TRUE	FALSE	1.91	0.0280666	1.147	0.125691
TMED3	FALSE	TRUE	1.909	0.028131	1.862	0.0313015
ATP6V0A2	FALSE	TRUE	1.909	0.028131	-0.007	0.502793
ZDHHC4	FALSE	TRUE	1.903	0.0285203	-0.282	0.611028
RNF128	FALSE	TRUE	1.902	0.0285856	0.485	0.313838
SLC6A14	FALSE	TRUE	1.901	0.028651	-0.371	0.644681
SLC38A7	FALSE	TRUE	1.894	0.0291125	2.263	0.0118178
ANKRD22	FALSE	TRUE	1.889	0.0294459	-1.675	0.953033
RCE1	FALSE	TRUE	1.888	0.029513	-0.622	0.733029
NLGN4X	FALSE	TRUE	1.887	0.0295802	-0.818	0.793321
BDKRB1	FALSE	TRUE	1.882	0.029918	0.978	0.164037
TMEM203	FALSE	TRUE	1.88	0.030054	0.848	0.198219
LRRC15	FALSE	TRUE	1.878	0.0301906	0.063	0.474883
PRSS1	TRUE	FALSE	1.868	0.030881	-1.058	0.854972
PPAPDC2	FALSE	TRUE	1.867	0.0309508	-0.15	0.559618
SERPINA5	TRUE	FALSE	1.863	0.0312311	-0.155	0.561589
PTPRO	FALSE	TRUE	1.86	0.0314428	-0.195	0.577304
STRA6	FALSE	TRUE	1.857	0.0316556	1.821	0.0343034
PSPN	TRUE	FALSE	1.855	0.0317981	1.083	0.139404
YIPF1	FALSE	TRUE	1.853	0.0319412	-1.096	0.863461
CLEC18B	TRUE	FALSE	1.852	0.0320129	0.881	0.189159
FST	TRUE	FALSE	1.848	0.0323012	-0.938	0.825878
PLXNA1	FALSE	TRUE	1.847	0.0323736	0.724	0.234533
DEGS1	FALSE	TRUE	1.841	0.0328108	-1.468	0.928948
GPR27	FALSE	TRUE	1.838	0.0330312	-0.751	0.773674
PDE3A	FALSE	TRUE	1.837	0.0331049	0.236	0.406716
ETNK1	FALSE	TRUE	1.837	0.0331049	0.359	0.359798
TSPAN6	FALSE	TRUE	1.833	0.0334013	-0.399	0.655053
OLFM4	TRUE	FALSE	1.827	0.0338499	0.72	0.235762
NPB	TRUE	FALSE	1.826	0.0339251	0.91	0.181411
IGFBP5	TRUE	FALSE	1.825	0.0340005	-1.535	0.937608
GABRB3	FALSE	TRUE	1.823	0.0341517	-0.255	0.600638
FNDC4	FALSE	TRUE	1.823	0.0341517	-0.625	0.734014
EGFLAM	TRUE	FALSE	1.822	0.0342275	0.133	0.447097
SCG2	TRUE	FALSE	1.821	0.0343034	0.759	0.223926
SLC30A5	FALSE	TRUE	1.819	0.0344557	-0.215	0.585116
MDK	TRUE	FALSE	1.817	0.0346086	0.069	0.472495
APLN	TRUE	FALSE	1.811	0.0350704	0.086	0.465733
NT5E	FALSE	TRUE	1.81	0.0351479	0.566	0.285697
TMBIM1	FALSE	TRUE	1.806	0.0354592	0.966	0.167022
GPR37	FALSE	TRUE	1.806	0.0354592	1.992	0.0231855
PCDHA7	FALSE	TRUE	1.801	0.0358514	2.24	0.0125455
TMEM69	FALSE	TRUE	1.798	0.0360885	1.025	0.152682
P2RX3	FALSE	TRUE	1.798	0.0360885	0.102	0.459378
CCL11	TRUE	FALSE	1.793	0.0364865	-2.085	0.981465
OR10A2	FALSE	TRUE	1.792	0.0365665	0.6	0.274253
SPINT1	TRUE	TRUE	1.789	0.0368074	1.277	0.100801
RHCG	FALSE	TRUE	1.777	0.0377841	-1.55	0.939429
TMEM143	FALSE	TRUE	1.776	0.0378665	2.155	0.0155809
EFNB1	TRUE	TRUE	1.773	0.0381144	1.175	0.119997
C1QA	TRUE	FALSE	1.769	0.0384469	-0.506	0.693572
ZDHHC5	FALSE	TRUE	1.76	0.0392039	-2.157	0.984497
ANTXR1	FALSE	TRUE	1.758	0.0393738	0.187	0.42583
MUC20	TRUE	FALSE	1.754	0.0397153	0.282	0.388972
IFITM1	FALSE	TRUE	1.754	0.0397153	-0.387	0.650622
MBOAT7	FALSE	TRUE	1.754	0.0397153	2.448	0.00718258
RHBDD3	FALSE	TRUE	1.752	0.0398869	-1.345	0.910687
CLCN2	FALSE	TRUE	1.752	0.0398869	-0.373	0.645426
SFXN4	FALSE	TRUE	1.743	0.0406668	-1.269	0.897779
PQLC2	FALSE	TRUE	1.742	0.0407542	0.728	0.233307
TMEM181	TRUE	FALSE	1.737	0.0411936	0.186	0.426222
CNPY4	TRUE	FALSE	1.736	0.0412819	0.096	0.46176
OSM	TRUE	FALSE	1.733	0.0415478	-2.596	0.995284
SLC35B3	FALSE	TRUE	1.732	0.0416368	-1.626	0.948025
TMEM92	FALSE	TRUE	1.731	0.0417259	2.523	0.00581792
MANSC1	FALSE	TRUE	1.73	0.0418151	-0.856	0.804001
ATG9A	FALSE	TRUE	1.728	0.0419941	2.52	0.00586774
B4GALT1	TRUE	FALSE	1.727	0.0420838	0.005	0.498005
GPR63	FALSE	TRUE	1.727	0.0420838	0.472	0.318463
LRP10	FALSE	TRUE	1.725	0.0422637	1.559	0.0594982
NRM	FALSE	TRUE	1.722	0.0425348	0.97	0.166023
FPR2	FALSE	TRUE	1.722	0.0425348	-1.682	0.953716
ABCA1	FALSE	TRUE	1.721	0.0426254	-1.079	0.859706
TMIGD2	FALSE	TRUE	1.715	0.0431726	-0.39	0.651732
AMH	TRUE	FALSE	1.714	0.0432644	1.025	0.152682
S1PR5	FALSE	TRUE	1.712	0.0434483	-0.95	0.828944
GJA1	FALSE	TRUE	1.707	0.043911	1.132	0.128817
ADCY8	FALSE	TRUE	1.707	0.043911	-1.735	0.95863
TMEM39A	FALSE	TRUE	1.7	0.0445655	-1.217	0.888198
SLC16A10	FALSE	TRUE	1.694	0.0451326	-0.276	0.608726
TRPC4	FALSE	TRUE	1.693	0.0452277	0.772	0.220057
EMP1	FALSE	TRUE	1.687	0.0458017	-0.511	0.695324
C1QTNF6	TRUE	FALSE	1.687	0.0458017	0.032	0.487236
TMEM200A	FALSE	TRUE	1.683	0.0461875	-0.786	0.784066
LDLRAD3	FALSE	TRUE	1.683	0.0461875	0.199	0.421131
CCK	TRUE	FALSE	1.683	0.0461875	-0.23	0.590954
CRLS1	FALSE	TRUE	1.677	0.0467712	0.191	0.424263
TMEM71	FALSE	TRUE	1.672	0.0472622	-0.94	0.826391
OR14J1	FALSE	TRUE	1.671	0.0473608	-0.611	0.7294
RNF217	FALSE	TRUE	1.662	0.0482564	-0.219	0.586675
IGFBP1	TRUE	FALSE	1.66	0.0484572	1.514	0.0650129
TMEM14C	FALSE	TRUE	1.658	0.0486587	-0.181	0.571816
AQP11	FALSE	TRUE	1.658	0.0486587	0.445	0.32816
RHBG	FALSE	TRUE	1.657	0.0487597	2.159	0.0154251
OLFML2B	TRUE	FALSE	1.652	0.0492673	-1.173	0.879602
JAG1	FALSE	TRUE	1.647	0.049779	-0.003	0.501197
LGALS3	TRUE	FALSE	1.647	0.049779	-0.68	0.751748
TMPRSS4	FALSE	TRUE	1.646	0.0498819	-0.524	0.699861
LMLN	FALSE	TRUE	1.646	0.0498819	1.78	0.037538
GRM3	FALSE	TRUE	1.644	0.0500881	-0.903	0.816737
ZG16B	TRUE	FALSE	1.641	0.0503987	0.821	0.205823
LMBRD2	FALSE	TRUE	1.639	0.0506066	-0.102	0.540622
COL4A2	TRUE	FALSE	1.638	0.0507108	0.888	0.18727
PLXDC2	FALSE	TRUE	1.635	0.0510245	-1.135	0.871812
NHLRC3	TRUE	FALSE	1.635	0.0510245	-0.7	0.758036
MFSD9	FALSE	TRUE	1.632	0.0513397	0.267	0.394735
IL15RA	TRUE	FALSE	1.63	0.0515507	-0.801	0.788434
PF4	TRUE	FALSE	1.628	0.0517624	0.241	0.404778
SEMA4C	FALSE	TRUE	1.627	0.0518685	0.69	0.245097
TRPC7	FALSE	TRUE	1.626	0.0519748	0.4	0.344578
HSP90B1	TRUE	FALSE	1.623	0.0522947	-0.807	0.790167
CETP	TRUE	FALSE	1.619	0.0527236	2.239	0.012578
TMCO5A	FALSE	TRUE	1.616	0.0530472	1.841	0.0328108
OR8D2	FALSE	TRUE	1.615	0.0531553	-0.854	0.803448
NTSR1	FALSE	TRUE	1.611	0.0535899	-0.759	0.776074
RHD	FALSE	TRUE	1.608	0.0539176	1.05	0.146859
LAMA4	TRUE	FALSE	1.604	0.054357	0.863	0.194069
SDF2	TRUE	FALSE	1.601	0.0546885	-2.485	0.993522
SLC35E4	FALSE	TRUE	1.601	0.0546885	0.666	0.252706
TMCO1	FALSE	TRUE	1.598	0.0550215	-1.016	0.845185
LNPEP	TRUE	TRUE	1.592	0.0556924	0.658	0.255269
QSOX2	TRUE	TRUE	1.589	0.0560302	-0.442	0.670755
LRRC32	FALSE	TRUE	1.588	0.0561432	0.536	0.295979
MFGE8	TRUE	FALSE	1.588	0.0561432	0.719	0.23607
CCDC80	TRUE	FALSE	1.583	0.0567107	-0.442	0.670755
CCL28	TRUE	FALSE	1.582	0.0568248	0.745	0.228136
IFI27	FALSE	TRUE	1.579	0.057168	1.972	0.0243048
TMPRSS11E	TRUE	FALSE	1.577	0.0573978	-0.861	0.805381
FXYD5	FALSE	TRUE	1.577	0.0573978	0.903	0.183263
PLTP	TRUE	FALSE	1.576	0.0575129	-0.085	0.533869
WBSCR28	FALSE	TRUE	1.572	0.0579753	-1.606	0.945863
NPTX2	TRUE	FALSE	1.57	0.0582076	1.654	0.0490638
SLC16A2	FALSE	TRUE	1.569	0.058324	2.183	0.0145179
SLC19A1	FALSE	TRUE	1.569	0.058324	2.321	0.0101434
MFF	FALSE	TRUE	1.568	0.0584406	1.307	0.0956064
TMEM185A	FALSE	TRUE	1.565	0.0587915	-0.856	0.804001
C1QBP	TRUE	FALSE	1.558	0.0596166	-1.795	0.963673
ABCB11	FALSE	TRUE	1.556	0.059854	-1.894	0.970887
PTH2R	FALSE	TRUE	1.552	0.0603311	-0.36	0.640576
PCDHB12	FALSE	TRUE	1.549	0.0606909	-0.738	0.769743
LRRC8B	FALSE	TRUE	1.548	0.0608111	-1.239	0.892327
JTB	FALSE	TRUE	1.547	0.0609316	-0.608	0.728406
ADAM22	FALSE	TRUE	1.547	0.0609316	0.776	0.218874
NETO2	FALSE	TRUE	1.546	0.0610523	-0.171	0.567888
OR8U1	FALSE	TRUE	1.546	0.0610523	1.607	0.0540272
IL2RA	FALSE	TRUE	1.544	0.0612942	-0.638	0.738263
TFF2	TRUE	FALSE	1.544	0.0612942	-0.399	0.655053
CST1	TRUE	FALSE	1.543	0.0614154	0.439	0.330331
RELT	FALSE	TRUE	1.542	0.0615368	-0.916	0.820167
PF4V1	TRUE	FALSE	1.537	0.0621467	0.032	0.487236
HP	TRUE	FALSE	1.532	0.0627612	-0.58	0.719043
DNAJC14	FALSE	TRUE	1.53	0.0630084	-0.545	0.707123
CMTM1	FALSE	TRUE	1.53	0.0630084	1.252	0.105285
SLC24A1	FALSE	TRUE	1.527	0.0633805	1.915	0.0277463
ADAM23	TRUE	TRUE	1.525	0.0636295	-1.229	0.890464
DEFB119	TRUE	FALSE	1.524	0.0637544	-0.369	0.643936
EFNA3	TRUE	FALSE	1.522	0.0640045	-0.114	0.545381
FCGR2C	FALSE	TRUE	1.52	0.0642555	-0.578	0.718368
CD86	FALSE	TRUE	1.52	0.0642555	-1.086	0.861261
TAC3	TRUE	FALSE	1.509	0.0656494	0.687	0.246041
LILRB1	TRUE	TRUE	1.504	0.0662907	-1.074	0.858589
FCRLB	TRUE	FALSE	1.504	0.0662907	0.388	0.349008
SLC15A4	FALSE	TRUE	1.502	0.0665486	1.989	0.0233506
SMPD2	FALSE	TRUE	1.5	0.0668072	-1.001	0.841587
LRRC25	FALSE	TRUE	1.496	0.0673268	-1.349	0.911332
IL24	TRUE	FALSE	1.496	0.0673268	-0.888	0.81273
PROCR	FALSE	TRUE	1.494	0.0675878	0.893	0.185929
KIAA1467	FALSE	TRUE	1.494	0.0675878	-0.677	0.750797
LINGO4	FALSE	TRUE	1.494	0.0675878	0.104	0.458585
FA2H	FALSE	TRUE	1.492	0.0678496	1.446	0.0740886
CEPT1	FALSE	TRUE	1.49	0.0681121	-1.694	0.954867
KIR3DL2	FALSE	TRUE	1.49	0.0681121	-0.04	0.515953
ARTN	TRUE	FALSE	1.489	0.0682437	-0.601	0.72608
VSIG1	FALSE	TRUE	1.487	0.0685074	-1.967	0.975408
STT3B	FALSE	TRUE	1.487	0.0685074	-1.773	0.961886
CD163L1	TRUE	TRUE	1.485	0.0687719	-1.044	0.851757
CP	TRUE	FALSE	1.484	0.0689045	0.643	0.260112
SLC11A1	FALSE	TRUE	1.481	0.0693033	-0.496	0.690053
SLC28A3	FALSE	TRUE	1.479	0.0695702	0.298	0.382852
TMEM120A	FALSE	TRUE	1.478	0.0697039	1.432	0.0760719
XKR3	FALSE	TRUE	1.476	0.0699719	2.263	0.0118178
TCTN3	FALSE	TRUE	1.475	0.0701063	-2.349	0.990588
RNF43	FALSE	TRUE	1.472	0.0705104	-1.2	0.88493
MC1R	FALSE	TRUE	1.471	0.0706456	1.471	0.0706456
GLRA1	FALSE	TRUE	1.471	0.0706456	-1.258	0.895804
NLGN4Y	FALSE	TRUE	1.468	0.0710521	1.993	0.0231307
EXTL2	TRUE	FALSE	1.466	0.0713241	0.691	0.244783
ACVR2B	FALSE	TRUE	1.465	0.0714605	-1.221	0.888957
GPR158	FALSE	TRUE	1.465	0.0714605	1.248	0.106016
CCR1	TRUE	TRUE	1.464	0.071597	-0.337	0.631942
ADAMTS5	TRUE	FALSE	1.463	0.0717337	-0.284	0.611795
ANO6	FALSE	TRUE	1.463	0.0717337	-0.43	0.666402
TMEM136	FALSE	TRUE	1.463	0.0717337	0.289	0.386291
OR1E2	FALSE	TRUE	1.463	0.0717337	1.036	0.150101
TIMP1	TRUE	FALSE	1.46	0.072145	0.678	0.248886
MUC13	TRUE	TRUE	1.459	0.0722826	0.051	0.479663
JAGN1	FALSE	TRUE	1.455	0.0728346	-0.381	0.648398
CLMN	FALSE	TRUE	1.454	0.0729732	-0.748	0.77277
PPIA	TRUE	FALSE	1.453	0.0731119	-0.283	0.611412
FAM20C	TRUE	FALSE	1.45	0.0735293	0.356	0.36092
P2RY1	FALSE	TRUE	1.45	0.0735293	-1.521	0.93587
SIGLEC9	FALSE	TRUE	1.447	0.0739485	-2.576	0.995002
TMEM115	FALSE	TRUE	1.444	0.0743695	-0.294	0.615621
CNNM4	FALSE	TRUE	1.443	0.0745102	1.686	0.0458979
TAC1	TRUE	FALSE	1.442	0.0746512	1.625	0.0520813
ATP4A	FALSE	TRUE	1.442	0.0746512	-2.015	0.978048
TMEM176A	FALSE	TRUE	1.441	0.0747923	-2.272	0.988457
MARVELD1	FALSE	TRUE	1.439	0.0750753	1.545	0.0611731
LGALS7	TRUE	FALSE	1.438	0.075217	-0.348	0.63608
ZDHHC14	FALSE	TRUE	1.434	0.0757861	0.249	0.40168
BEST3	FALSE	TRUE	1.43	0.0763585	2.855	0.00215184
FPR3	FALSE	TRUE	1.429	0.0765021	-2.29	0.988989
HTRA1	TRUE	FALSE	1.425	0.0770786	-0.747	0.772468
TIMM23	FALSE	TRUE	1.423	0.0773681	0.57	0.284339
MFAP3L	FALSE	TRUE	1.422	0.0775131	0.647	0.258816
BRI3	FALSE	TRUE	1.417	0.0782415	-0.738	0.769743
INSIG2	FALSE	TRUE	1.416	0.0783878	-0.167	0.566315
OPRM1	FALSE	TRUE	1.413	0.0788279	0.617	0.268617
IL12RB2	FALSE	TRUE	1.41	0.0792698	-1.495	0.932543
TNFRSF10D	FALSE	TRUE	1.407	0.0797137	-1.053	0.85383
ADORA2B	FALSE	TRUE	1.406	0.0798621	-0.013	0.505186
FAM19A5	TRUE	FALSE	1.405	0.0800106	1.207	0.113716
DMP1	TRUE	FALSE	1.405	0.0800106	0.463	0.321682
NOX5	FALSE	TRUE	1.404	0.0801594	2.819	0.00240868
BACE2	FALSE	TRUE	1.4	0.0807567	2.986	0.00141326
OR1L4	FALSE	TRUE	1.4	0.0807567	0.466	0.320608
ZDHHC24	FALSE	TRUE	1.399	0.0809065	0.328	0.371456
TNFRSF10A	FALSE	TRUE	1.398	0.0810565	1.301	0.0966292
AGR2	TRUE	FALSE	1.396	0.0813572	-1.257	0.895623
HTR1D	FALSE	TRUE	1.396	0.0813572	1.289	0.098699
ATP8B3	FALSE	TRUE	1.392	0.0819612	0.03	0.488034
TSHB	TRUE	FALSE	1.392	0.0819612	-0.818	0.793321
CDSN	TRUE	FALSE	1.39	0.0822644	2.163	0.0152706
PTHLH	TRUE	FALSE	1.386	0.0828735	-0.293	0.615239
SPARC	TRUE	FALSE	1.382	0.0834859	0.841	0.200174
MME	FALSE	TRUE	1.379	0.0839474	2.043	0.0205262
M6PR	FALSE	TRUE	1.378	0.0841016	-1.837	0.966895
TMEM187	FALSE	TRUE	1.377	0.0842561	-2.304	0.989389
KREMEN2	FALSE	TRUE	1.376	0.0844108	1.84	0.0328841
GJA3	FALSE	TRUE	1.375	0.0845657	-0.701	0.758348
ATP8B4	FALSE	TRUE	1.371	0.0851875	-0.472	0.681537
SPINK7	TRUE	FALSE	1.369	0.0854996	-0.098	0.539034
YIPF3	FALSE	TRUE	1.366	0.0859695	1.474	0.0702408
IL18	TRUE	FALSE	1.365	0.0861265	-0.137	0.554485
CMTM6	FALSE	TRUE	1.362	0.0865989	0.116	0.453826
FGF19	TRUE	FALSE	1.358	0.0872318	0.855	0.196276
GAST	TRUE	FALSE	1.357	0.0873906	-0.248	0.597933
CHRNA7	FALSE	TRUE	1.357	0.0873906	1.348	0.0888292
CATSPER1	FALSE	TRUE	1.353	0.0880278	0.895	0.185394
CLEC7A	FALSE	TRUE	1.352	0.0881877	-0.374	0.645798
F2R	FALSE	TRUE	1.351	0.0883477	0.576	0.282308
PCDHB10	FALSE	TRUE	1.348	0.0888292	1.251	0.105467
VTI1A	FALSE	TRUE	1.348	0.0888292	-0.71	0.761148
TRPM2	FALSE	TRUE	1.343	0.089636	-0.316	0.623999
NAALADL2	FALSE	TRUE	1.342	0.089798	-0.156	0.561983
CHRM1	FALSE	TRUE	1.34	0.0901227	-1.245	0.893434
CNTF	TRUE	FALSE	1.337	0.0906113	-0.286	0.612561
HAPLN1	TRUE	FALSE	1.332	0.0914301	-0.731	0.76761
RNF170	FALSE	TRUE	1.33	0.0917591	0.263	0.396275
FZD6	FALSE	TRUE	1.325	0.0925856	0.594	0.276256
NCLN	FALSE	TRUE	1.325	0.0925856	-0.384	0.649511
PARL	FALSE	TRUE	1.321	0.0932507	-1.766	0.961302
SLMAP	FALSE	TRUE	1.321	0.0932507	0.76	0.223627
COL6A2	TRUE	FALSE	1.319	0.0935846	0.193	0.423479
SLC1A5	FALSE	TRUE	1.319	0.0935846	0.003	0.498803
XCL2	TRUE	FALSE	1.317	0.0939193	-2.563	0.994811
PLB1	FALSE	TRUE	1.317	0.0939193	0.579	0.281295
LY6K	TRUE	TRUE	1.315	0.094255	-0.287	0.612944
BDKRB2	FALSE	TRUE	1.313	0.0945915	0.108	0.456998
CLDN6	FALSE	TRUE	1.31	0.0950979	0.316	0.376001
TOR1B	TRUE	FALSE	1.31	0.0950979	-1.532	0.937239
IL31RA	FALSE	TRUE	1.31	0.0950979	-0.175	0.56946
VSTM1	TRUE	TRUE	1.309	0.0952672	-0.53	0.701944
SLC13A4	FALSE	TRUE	1.302	0.0964582	2.319	0.0101975
SLC16A6	FALSE	TRUE	1.301	0.0966292	-1.394	0.918341
THNSL2	TRUE	FALSE	1.296	0.0974877	0.484	0.314193
TFR2	FALSE	TRUE	1.296	0.0974877	1.072	0.14186
SLAMF8	FALSE	TRUE	1.294	0.0978327	-2.124	0.983165
WFDC3	TRUE	FALSE	1.294	0.0978327	0.685	0.246672
SYPL1	FALSE	TRUE	1.294	0.0978327	-0.221	0.587454
ST7L	FALSE	TRUE	1.292	0.0981786	-0.303	0.619055
MMP3	TRUE	FALSE	1.291	0.0983518	1.125	0.130295
UTS2	TRUE	FALSE	1.291	0.0983518	-0.757	0.775475
PCDHGC5	FALSE	TRUE	1.29	0.0985253	0.51	0.305026
FAM134B	FALSE	TRUE	1.286	0.0992215	-1.097	0.863679
TMEFF2	TRUE	TRUE	1.284	0.099571	1.689	0.0456097
PROKR2	FALSE	TRUE	1.283	0.099746	-2.016	0.9781
SLC8A1	FALSE	TRUE	1.282	0.0999213	-1.438	0.924783
GPRC5A	FALSE	TRUE	1.281	0.100097	0.353	0.362044
GPR21	FALSE	TRUE	1.279	0.100449	0.781	0.217401
TMEM106B	FALSE	TRUE	1.274	0.101332	-0.726	0.766081
TNFRSF9	FALSE	TRUE	1.274	0.101332	-3.151	0.999186
LIF	TRUE	FALSE	1.272	0.101687	2.509	0.00605367
UBA5	FALSE	TRUE	1.271	0.101864	-0.596	0.724412
SYNGR2	FALSE	TRUE	1.27	0.102042	0.036	0.485641
GJB7	FALSE	TRUE	1.268	0.102399	1.101	0.135448
SLC4A2	FALSE	TRUE	1.266	0.102757	0.565	0.286037
TREM2	TRUE	TRUE	1.265	0.102936	-0.166	0.565922
LY6G5B	TRUE	FALSE	1.264	0.103115	0.22	0.412936
TNC	TRUE	FALSE	1.259	0.104015	0.041	0.483648
TMEM123	FALSE	TRUE	1.258	0.104196	-1.983	0.976316
PQLC3	FALSE	TRUE	1.257	0.104377	0.194	0.423088
SLC35F5	FALSE	TRUE	1.256	0.104558	-0.811	0.791317
DISP2	FALSE	TRUE	1.255	0.104739	-0.682	0.752381
SIRPA	FALSE	TRUE	1.254	0.104921	1.59	0.0559174
PVRL1	TRUE	TRUE	1.252	0.105285	-0.037	0.514757
STAB1	FALSE	TRUE	1.248	0.106016	-0.152	0.560407
RSPO3	TRUE	FALSE	1.248	0.106016	-0.828	0.796165
PCDHGA9	FALSE	TRUE	1.248	0.106016	-0.289	0.613709
SEMA3B	TRUE	FALSE	1.247	0.106199	1.275	0.101155
YIPF5	FALSE	TRUE	1.246	0.106382	-2.396	0.991712
BAK1	FALSE	TRUE	1.244	0.10675	2.454	0.00706385
NLGN1	FALSE	TRUE	1.239	0.107673	0.506	0.306428
COL18A1	TRUE	FALSE	1.238	0.107858	1.409	0.0794176
TMPRSS11D	TRUE	FALSE	1.236	0.108229	-2.57	0.994915
CPXM1	TRUE	FALSE	1.235	0.108415	1.292	0.0981786
KIRREL2	FALSE	TRUE	1.232	0.108975	0.108	0.456998
SLC24A2	FALSE	TRUE	1.231	0.109161	-1.624	0.947812
RPTN	TRUE	FALSE	1.231	0.109161	0.5	0.308538
ANGPTL3	TRUE	FALSE	1.23	0.109349	1.209	0.113331
ANKH	FALSE	TRUE	1.229	0.109536	0.359	0.359798
SLC5A5	FALSE	TRUE	1.229	0.109536	-0.156	0.561983
NPY	TRUE	FALSE	1.228	0.109723	0.571	0.284
TMEM176B	FALSE	TRUE	1.227	0.109911	-2.357	0.990788
SV2C	FALSE	TRUE	1.226	0.110099	2.448	0.00718258
NMB	TRUE	FALSE	1.225	0.110288	1.245	0.106566
ISLR	TRUE	FALSE	1.221	0.111043	0.39	0.348268
ZDHHC23	FALSE	TRUE	1.221	0.111043	-0.834	0.79786
LAIR2	TRUE	FALSE	1.218	0.111612	0.075	0.470107
FCN2	TRUE	FALSE	1.216	0.111992	0.534	0.296671
DSC1	FALSE	TRUE	1.216	0.111992	1.783	0.0372932
EDEM2	TRUE	FALSE	1.211	0.112948	-2.059	0.980253
NETO1	FALSE	TRUE	1.205	0.114102	0.658	0.255269
HSD17B12	FALSE	TRUE	1.205	0.114102	1.362	0.0865989
TMC2	FALSE	TRUE	1.201	0.114876	-0.503	0.692518
OR10A6	FALSE	TRUE	1.201	0.114876	-1.111	0.866716
BRI3BP	FALSE	TRUE	1.2	0.11507	1.002	0.158172
TMEM42	FALSE	TRUE	1.199	0.115264	-0.515	0.696723
CHI3L1	TRUE	FALSE	1.194	0.116239	-0.646	0.74086
GRID2	FALSE	TRUE	1.188	0.117417	-1.272	0.898313
MMP25	TRUE	FALSE	1.187	0.117614	-1.978	0.976036
LINGO2	FALSE	TRUE	1.186	0.117811	1.357	0.0873906
KCNA4	FALSE	TRUE	1.186	0.117811	-0.773	0.780239
CEACAM3	FALSE	TRUE	1.185	0.118009	-1.114	0.86736
FLRT2	FALSE	TRUE	1.178	0.119398	1.095	0.136758
PLA2G15	TRUE	FALSE	1.178	0.119398	-0.263	0.603725
ALK	TRUE	FALSE	1.177	0.119598	-2.207	0.986343
MUCL1	TRUE	FALSE	1.176	0.119797	1.938	0.0263116
SLC31A1	FALSE	TRUE	1.175	0.119997	-1.29	0.901475
FATE1	FALSE	TRUE	1.175	0.119997	-0.035	0.51396
UCN2	TRUE	FALSE	1.17	0.121	1.659	0.0485579
FGF11	TRUE	FALSE	1.169	0.121202	1.221	0.111043
SERINC4	FALSE	TRUE	1.169	0.121202	1.051	0.146629
EPHA1	FALSE	TRUE	1.167	0.121605	0.236	0.406716
MCHR1	FALSE	TRUE	1.167	0.121605	0.423	0.336148
BCAP31	TRUE	TRUE	1.166	0.121807	0.897	0.184859
WNT16	TRUE	FALSE	1.166	0.121807	-0.228	0.590177
IMPG2	FALSE	TRUE	1.165	0.122009	0.859	0.19517
DNAJC15	FALSE	TRUE	1.161	0.122821	1.53	0.0630084
PCDHA2	FALSE	TRUE	1.161	0.122821	-0.177	0.570246
KITLG	TRUE	TRUE	1.159	0.123228	-3.101	0.999036
TRHR	FALSE	TRUE	1.158	0.123432	0.748	0.22723
DHRS11	TRUE	FALSE	1.152	0.124661	-0.207	0.581995
OR6C3	FALSE	TRUE	1.151	0.124866	1.71	0.0436329
SGPP1	FALSE	TRUE	1.147	0.125691	-0.573	0.716678
FAM26E	FALSE	TRUE	1.146	0.125898	-0.08	0.531881
INHBB	TRUE	FALSE	1.144	0.126312	0.599	0.274586
KIAA0319	TRUE	TRUE	1.141	0.126935	-0.96	0.831472
TEDDM1	FALSE	TRUE	1.141	0.126935	0.401	0.34421
RNF5	TRUE	TRUE	1.139	0.127352	1.07	0.14231
LRP11	FALSE	TRUE	1.138	0.12756	0.004	0.498404
VGF	TRUE	FALSE	1.137	0.127769	0.724	0.234533
ATP2B1	FALSE	TRUE	1.135	0.128188	-1.685	0.954006
OR51E1	FALSE	TRUE	1.135	0.128188	-0.012	0.504787
IL18BP	TRUE	FALSE	1.134	0.128397	0.277	0.39089
CDH6	FALSE	TRUE	1.133	0.128607	1.679	0.046576
TEX264	TRUE	FALSE	1.131	0.129028	-1.067	0.857014
AIG1	FALSE	TRUE	1.13	0.129238	0.45	0.326355
PCDHGC3	FALSE	TRUE	1.129	0.129449	0.701	0.241652
RNF144B	FALSE	TRUE	1.129	0.129449	-1.438	0.924783
SLC6A15	FALSE	TRUE	1.128	0.12966	2.312	0.0103888
FADS6	FALSE	TRUE	1.127	0.129871	0.002	0.499202
RNASE7	TRUE	FALSE	1.12	0.131357	0.336	0.368435
FXYD4	FALSE	TRUE	1.12	0.131357	-0.764	0.777566
PSG9	TRUE	FALSE	1.119	0.13157	1.223	0.110665
GRIK2	FALSE	TRUE	1.11	0.1335	-0.499	0.69111
TMEM30A	FALSE	TRUE	1.107	0.134147	0.964	0.167523
SLC39A13	FALSE	TRUE	1.107	0.134147	2.439	0.00736398
TMEM184C	FALSE	TRUE	1.098	0.136102	-1.265	0.897064
OR8K3	FALSE	TRUE	1.095	0.136758	1.808	0.0353033
FSTL3	TRUE	FALSE	1.094	0.136977	1.611	0.0535899
SLC30A1	FALSE	TRUE	1.093	0.137197	-0.621	0.7327
MFSD8	FALSE	TRUE	1.085	0.138961	0.198	0.421523
PRRG1	FALSE	TRUE	1.083	0.139404	1.194	0.116239
DUOX2	FALSE	TRUE	1.081	0.139849	-0.461	0.677601
SLC9A2	FALSE	TRUE	1.081	0.139849	0.259	0.397818
OR8A1	FALSE	TRUE	1.08	0.140071	0.208	0.417614
YIPF2	FALSE	TRUE	1.077	0.14074	-0.045	0.517946
GPBAR1	FALSE	TRUE	1.076	0.140964	-0.163	0.564741
TIMP2	TRUE	FALSE	1.075	0.141187	-0.521	0.698817
KLK7	TRUE	FALSE	1.075	0.141187	2.623	0.00435796
GDNF	TRUE	FALSE	1.074	0.141411	0.182	0.427791
LRRC19	FALSE	TRUE	1.074	0.141411	-0.095	0.537843
HTR3B	FALSE	TRUE	1.073	0.141636	-0.437	0.668944
OCLN	FALSE	TRUE	1.072	0.14186	-0.966	0.832978
BMP10	TRUE	FALSE	1.072	0.14186	0.755	0.225124
OSBPL8	FALSE	TRUE	1.069	0.142535	-0.625	0.734014
PAEP	TRUE	FALSE	1.068	0.14276	3.283	0.000513543
KLK5	TRUE	FALSE	1.068	0.14276	0.505	0.306779
CCL4	TRUE	FALSE	1.067	0.142986	-3.096	0.999019
LRRC4	FALSE	TRUE	1.065	0.143438	-1.741	0.959158
GNLY	TRUE	FALSE	1.064	0.143664	-2.431	0.992471
TGFB2	TRUE	FALSE	1.064	0.143664	0.916	0.179833
RHBDD2	FALSE	TRUE	1.062	0.144118	0.671	0.25111
CDH24	FALSE	TRUE	1.058	0.145028	0.603	0.273254
HTR1F	FALSE	TRUE	1.058	0.145028	1.06	0.144572
TCIRG1	FALSE	TRUE	1.057	0.145256	1.508	0.0657773
GPR34	FALSE	TRUE	1.057	0.145256	-1.636	0.94908
CHRNA1	FALSE	TRUE	1.057	0.145256	-1.124	0.869493
ZPLD1	FALSE	TRUE	1.053	0.14617	-1.213	0.887435
PCDHB11	FALSE	TRUE	1.051	0.146629	-0.104	0.541415
GABRG3	FALSE	TRUE	1.051	0.146629	-1.086	0.861261
LTB4R	FALSE	TRUE	1.05	0.146859	1.535	0.0623919
GRINA	FALSE	TRUE	1.048	0.147319	1.334	0.0911019
AIMP1	TRUE	FALSE	1.046	0.147781	-0.424	0.664217
MRAP2	FALSE	TRUE	1.044	0.148243	-1.769	0.961553
IDE	TRUE	FALSE	1.043	0.148474	-1.058	0.854972
LPCAT2	FALSE	TRUE	1.039	0.149402	0.515	0.303277
PRSS2	TRUE	FALSE	1.038	0.149635	-0.836	0.798423
SLC37A2	FALSE	TRUE	1.036	0.150101	0.438	0.330693
LHFPL5	FALSE	TRUE	1.03	0.151505	1.686	0.0458979
NTN1	TRUE	FALSE	1.027	0.15221	-0.389	0.651362
RNF103	FALSE	TRUE	1.026	0.152446	0.08	0.468119
FAS	TRUE	FALSE	1.023	0.153154	-0.025	0.509973
UNC50	FALSE	TRUE	1.022	0.15339	0.796	0.213016
LOXL4	TRUE	FALSE	1.02	0.153864	-0.142	0.55646
HTR1E	FALSE	TRUE	1.019	0.154101	-0.639	0.738589
REEP4	FALSE	TRUE	1.017	0.154577	1.134	0.128397
SLC31A2	FALSE	TRUE	1.016	0.154815	-1.436	0.924499
OR2J3	FALSE	TRUE	1.015	0.155053	0.077	0.469312
KCNQ3	FALSE	TRUE	1.011	0.156008	-0.464	0.678676
ADAM32	FALSE	TRUE	1.009	0.156487	-0.455	0.675445
ADAMTS12	TRUE	FALSE	1.008	0.156727	0.836	0.201577
TLR4	FALSE	TRUE	1.008	0.156727	-1.972	0.975695
PLXNC1	FALSE	TRUE	1.007	0.156967	-3.037	0.998805
C5AR1	FALSE	TRUE	1.005	0.157448	-2.032	0.978923
SVOP	FALSE	TRUE	1	0.158655	0.124	0.450658
MFAP2	TRUE	FALSE	0.999	0.158897	-1.538	0.937976
SLC26A5	FALSE	TRUE	0.999	0.158897	0.679	0.248569
MGAT4A	TRUE	FALSE	0.998	0.15914	-1.379	0.916053
FZD10	FALSE	TRUE	0.997	0.159382	0.769	0.220947
MFSD3	FALSE	TRUE	0.993	0.160355	1.063	0.143891
ATP2A2	FALSE	TRUE	0.991	0.160843	1.248	0.106016
LRRN1	FALSE	TRUE	0.988	0.161576	1.357	0.0873906
TMEM126B	FALSE	TRUE	0.986	0.162067	-0.385	0.649881
TMEM38A	FALSE	TRUE	0.985	0.162312	-0.47	0.680822
FZD4	FALSE	TRUE	0.981	0.163296	0.168	0.433292
NRXN1	FALSE	TRUE	0.981	0.163296	0.805	0.21041
RNFT2	FALSE	TRUE	0.979	0.16379	3.345	0.000411413
CD72	FALSE	TRUE	0.976	0.164532	-1.285	0.900604
OIT3	TRUE	FALSE	0.974	0.165028	1.446	0.0740886
ADAMTS20	TRUE	FALSE	0.974	0.165028	1.928	0.0269276
LRTM2	FALSE	TRUE	0.972	0.165525	0.499	0.30889
ITPRIPL2	FALSE	TRUE	0.97	0.166023	-0.912	0.819116
CD300C	FALSE	TRUE	0.969	0.166273	0.387	0.349378
APOA1BP	TRUE	FALSE	0.968	0.166522	0.183	0.427399
KIR2DS4	FALSE	TRUE	0.968	0.166522	-1.262	0.896526
RNF183	FALSE	TRUE	0.967	0.166772	0.166	0.434078
SERPINI1	TRUE	FALSE	0.966	0.167022	-1.85	0.967843
CPZ	TRUE	FALSE	0.965	0.167272	0.329	0.371078
SLC35F3	FALSE	TRUE	0.96	0.168528	2.075	0.0189933
ISLR2	FALSE	TRUE	0.957	0.169284	0.862	0.194344
MS4A6A	FALSE	TRUE	0.955	0.169789	-1.658	0.951341
SLC7A5	FALSE	TRUE	0.955	0.169789	1.574	0.0577437
LGR5	FALSE	TRUE	0.955	0.169789	-0.59	0.722405
PSG7	TRUE	FALSE	0.955	0.169789	-0.139	0.555275
PAPPA2	TRUE	FALSE	0.953	0.170295	-2.061	0.980348
CLSTN2	FALSE	TRUE	0.949	0.17131	1.214	0.112374
LINGO1	FALSE	TRUE	0.948	0.171565	1.051	0.146629
GDAP1L1	FALSE	TRUE	0.948	0.171565	0.08	0.468119
TMEM25	TRUE	TRUE	0.947	0.171819	-1.316	0.905913
SLC6A17	FALSE	TRUE	0.947	0.171819	-0.864	0.806206
GPR82	FALSE	TRUE	0.946	0.172074	-0.786	0.784066
NKAIN4	FALSE	TRUE	0.946	0.172074	1.1	0.135666
DHRS13	TRUE	FALSE	0.943	0.17284	-0.093	0.537048
PCDHGB2	FALSE	TRUE	0.942	0.173096	-0.307	0.620578
TMEM217	FALSE	TRUE	0.942	0.173096	0.067	0.473291
KLRF1	FALSE	TRUE	0.942	0.173096	-0.436	0.668582
ADIPOR2	TRUE	TRUE	0.937	0.174379	-0.827	0.795881
ABCG4	FALSE	TRUE	0.936	0.174637	-0.731	0.76761
PSG5	TRUE	FALSE	0.934	0.175152	0.827	0.204119
LAMA5	TRUE	FALSE	0.931	0.175927	-0.338	0.632318
SLC45A2	FALSE	TRUE	0.927	0.176963	0.631	0.26402
GPNMB	FALSE	TRUE	0.926	0.177223	-2.035	0.979075
BSG	FALSE	TRUE	0.926	0.177223	-1.093	0.862803
DENND1B	FALSE	TRUE	0.926	0.177223	-1.607	0.945973
SLC1A3	FALSE	TRUE	0.925	0.177483	-3.342	0.999584
ARSI	TRUE	FALSE	0.923	0.178004	1.054	0.145941
WISP3	TRUE	FALSE	0.921	0.178525	0.695	0.243528
HRASLS2	FALSE	TRUE	0.92	0.178786	-0.675	0.750162
NOTCH2	FALSE	TRUE	0.919	0.179048	-1.028	0.848025
SYT8	TRUE	TRUE	0.918	0.179309	2	0.0227501
STX8	FALSE	TRUE	0.918	0.179309	-1.62	0.947384
GABBR2	FALSE	TRUE	0.918	0.179309	1.36	0.086915
CNDP1	TRUE	FALSE	0.916	0.179833	0.554	0.289789
STARD3	FALSE	TRUE	0.913	0.180621	1.674	0.0470653
MAGT1	FALSE	TRUE	0.911	0.181148	-0.672	0.749208
PKD2L2	FALSE	TRUE	0.909	0.181675	0.118	0.453034
CLEC4A	FALSE	TRUE	0.908	0.181939	-1.798	0.963911
ERGIC3	FALSE	TRUE	0.907	0.182203	-0.242	0.59561
HBEGF	FALSE	TRUE	0.906	0.182468	-0.136	0.554089
ATP6AP2	FALSE	TRUE	0.902	0.183528	-2.367	0.991034
TMED10	FALSE	TRUE	0.902	0.183528	-0.773	0.780239
IL11	TRUE	FALSE	0.9	0.18406	1.147	0.125691
ASPN	TRUE	FALSE	0.899	0.184326	0.728	0.233307
SLC27A4	FALSE	TRUE	0.898	0.184593	0.788	0.215348
PGLYRP4	TRUE	FALSE	0.896	0.185126	0.66	0.254627
ABCC1	FALSE	TRUE	0.895	0.185394	-0.084	0.533472
TMEM55B	FALSE	TRUE	0.892	0.186196	-0.863	0.805931
CDH17	FALSE	TRUE	0.892	0.186196	-0.788	0.784652
SNX13	FALSE	TRUE	0.89	0.186733	2.807	0.00250026
OR2D2	FALSE	TRUE	0.89	0.186733	-0.226	0.589399
TRPM1	FALSE	TRUE	0.888	0.18727	2.13	0.0165858
ZFPL1	FALSE	TRUE	0.887	0.187539	-0.84	0.799546
VIP	TRUE	FALSE	0.886	0.187809	0.008	0.496808
COL6A1	TRUE	FALSE	0.885	0.188078	-0.469	0.680465
ADAMTS16	TRUE	FALSE	0.885	0.188078	2.186	0.0144078
ATP6V0A4	FALSE	TRUE	0.883	0.188618	1.049	0.147089
APOO	TRUE	FALSE	0.88	0.18943	-1.183	0.881595
IL12A	TRUE	FALSE	0.879	0.189701	0.72	0.235762
GPR4	FALSE	TRUE	0.878	0.189972	-0.087	0.534664
SLC39A2	FALSE	TRUE	0.878	0.189972	0.697	0.242901
RNF152	FALSE	TRUE	0.876	0.190515	-0.132	0.552508
SLC7A7	FALSE	TRUE	0.876	0.190515	-1.776	0.962134
CXCL9	TRUE	FALSE	0.874	0.191059	-2.726	0.996795
STT3A	FALSE	TRUE	0.874	0.191059	-1.587	0.943744
GRIA3	FALSE	TRUE	0.868	0.192697	1.406	0.0798621
OR2W1	FALSE	TRUE	0.865	0.193519	-0.424	0.664217
CPA2	TRUE	FALSE	0.863	0.194069	-1.982	0.97626
CALCB	TRUE	FALSE	0.862	0.194344	1.016	0.154815
IL10RB	FALSE	TRUE	0.861	0.194619	0.078	0.468914
PLA2R1	TRUE	TRUE	0.858	0.195446	-0.915	0.819904
CHGB	TRUE	FALSE	0.857	0.195722	0.622	0.266971
SEMA3A	TRUE	FALSE	0.856	0.195999	0.477	0.316681
SLC35B1	FALSE	TRUE	0.855	0.196276	-1.141	0.873065
DEFB121	TRUE	FALSE	0.854	0.196552	-0.578	0.718368
HHATL	FALSE	TRUE	0.848	0.198219	-0.187	0.57417
GRIN2B	FALSE	TRUE	0.848	0.198219	-0.471	0.68118
SLC12A7	FALSE	TRUE	0.846	0.198776	1.302	0.0964582
CLDN10	FALSE	TRUE	0.842	0.199894	1.375	0.0845657
PTAFR	FALSE	TRUE	0.841	0.200174	-0.668	0.747933
SERPINA3	TRUE	FALSE	0.838	0.201015	0.179	0.428969
MARVELD3	FALSE	TRUE	0.837	0.201296	1.371	0.0851875
OR2T1	FALSE	TRUE	0.837	0.201296	0.169	0.432898
TUSC3	FALSE	TRUE	0.834	0.20214	0.755	0.225124
RHBDD1	FALSE	TRUE	0.834	0.20214	-0.468	0.680108
TMCO4	FALSE	TRUE	0.832	0.202704	-0.244	0.596385
FAM198A	TRUE	FALSE	0.832	0.202704	1.398	0.0810565
KCNH5	FALSE	TRUE	0.832	0.202704	0.61	0.270931
GABRA1	FALSE	TRUE	0.83	0.203269	2.906	0.00183041
RPRM	FALSE	TRUE	0.829	0.203552	-0.217	0.585896
HHLA1	TRUE	FALSE	0.828	0.203835	2.263	0.0118178
COL10A1	TRUE	FALSE	0.827	0.204119	0.28	0.389739
DNASE1	TRUE	FALSE	0.827	0.204119	0.527	0.299097
KCNK1	FALSE	TRUE	0.825	0.204686	0.446	0.327799
PTPRA	FALSE	TRUE	0.823	0.205254	1.101	0.135448
PRNP	FALSE	TRUE	0.822	0.205538	0.718	0.236379
REEP2	FALSE	TRUE	0.817	0.206964	1.257	0.104377
CACNG5	FALSE	TRUE	0.817	0.206964	-0.345	0.634953
ADORA3	FALSE	TRUE	0.815	0.207536	-1.614	0.946736
PTX3	TRUE	FALSE	0.815	0.207536	0.94	0.173609
MC2R	FALSE	TRUE	0.814	0.207822	-1.192	0.883369
HIGD1A	FALSE	TRUE	0.811	0.208683	0.039	0.484445
DEFA3	TRUE	FALSE	0.807	0.209833	-0.291	0.614474
GIPR	FALSE	TRUE	0.807	0.209833	-1.117	0.868003
SCARB1	FALSE	TRUE	0.806	0.210121	1.212	0.112756
CLEC11A	TRUE	FALSE	0.805	0.21041	-0.136	0.554089
ROR2	FALSE	TRUE	0.802	0.211276	-0.597	0.724746
CLDN19	FALSE	TRUE	0.8	0.211855	0.742	0.229044
LYVE1	FALSE	TRUE	0.799	0.212145	-1.306	0.904224
UNC5A	FALSE	TRUE	0.795	0.213307	0.55	0.29116
GIMAP2	FALSE	TRUE	0.793	0.213889	-1.288	0.901127
STX4	FALSE	TRUE	0.793	0.213889	0.899	0.184326
CDH1	FALSE	TRUE	0.791	0.214472	-0.252	0.599479
LGALS7B	TRUE	FALSE	0.789	0.215056	NA	#VALUE!
PCDHGA11	FALSE	TRUE	0.786	0.215934	0.48	0.315614
CDH4	FALSE	TRUE	0.786	0.215934	1.427	0.0767899
PDGFB	TRUE	FALSE	0.784	0.21652	1.216	0.111992
HTRA3	TRUE	FALSE	0.777	0.218579	-0.969	0.833727
CD24	FALSE	TRUE	0.777	0.218579	1.099	0.135884
TNFRSF12A	FALSE	TRUE	0.776	0.218874	2.14	0.0161774
TMEM140	FALSE	TRUE	0.773	0.219761	-0.4	0.655422
SQLE	FALSE	TRUE	0.772	0.220057	0.165	0.434472
GPR12	FALSE	TRUE	0.772	0.220057	2.389	0.00844715
FLVCR2	FALSE	TRUE	0.769	0.220947	0.253	0.400134
PCDHA4	FALSE	TRUE	0.769	0.220947	-0.777	0.781421
ISM1	TRUE	FALSE	0.768	0.221244	-0.831	0.797013
CDKAL1	FALSE	TRUE	0.766	0.221838	0.541	0.294254
KEL	FALSE	TRUE	0.766	0.221838	-0.115	0.545777
FGF1	TRUE	FALSE	0.764	0.222434	0.761	0.223329
PCDH19	FALSE	TRUE	0.762	0.22303	-4.203	0.999987
KCNK18	FALSE	TRUE	0.762	0.22303	-0.186	0.573778
TMEM2	FALSE	TRUE	0.757	0.224525	-0.717	0.763313
LRRC55	FALSE	TRUE	0.755	0.225124	0.953	0.170295
PCOLCE2	TRUE	FALSE	0.753	0.225725	1.935	0.0264951
C9	TRUE	FALSE	0.753	0.225725	0.999	0.158897
GABRR2	FALSE	TRUE	0.751	0.226326	-1.2	0.88493
MCTP2	FALSE	TRUE	0.749	0.226929	-0.266	0.60488
FADS2	FALSE	TRUE	0.749	0.226929	0.85	0.197663
TPCN2	FALSE	TRUE	0.749	0.226929	1.51	0.0655217
SLC17A5	TRUE	TRUE	0.748	0.22723	-1.554	0.939908
CLDN4	FALSE	TRUE	0.746	0.227834	1.637	0.0508152
ADAMTS2	TRUE	FALSE	0.745	0.228136	-0.375	0.64617
SEMA5B	FALSE	TRUE	0.745	0.228136	-0.068	0.527107
GJC3	FALSE	TRUE	0.744	0.228438	0.271	0.393196
PLD4	FALSE	TRUE	0.743	0.228741	1.35	0.088508
CAV2	FALSE	TRUE	0.742	0.229044	0.359	0.359798
STX2	FALSE	TRUE	0.742	0.229044	0.887	0.187539
GHITM	FALSE	TRUE	0.742	0.229044	-1.082	0.860374
NPR3	FALSE	TRUE	0.74	0.22965	-0.811	0.791317
PKDCC	TRUE	FALSE	0.74	0.22965	0.042	0.483249
CSMD2	FALSE	TRUE	0.738	0.230257	-1.08	0.859929
PSAP	TRUE	FALSE	0.738	0.230257	-1.013	0.84447
COPA	TRUE	FALSE	0.737	0.230561	0.496	0.309947
MGAM	FALSE	TRUE	0.736	0.230865	0.362	0.358676
ZACN	FALSE	TRUE	0.735	0.23117	-0.382	0.648769
TMPRSS5	FALSE	TRUE	0.734	0.231474	-0.866	0.806755
SLC18A1	FALSE	TRUE	0.734	0.231474	-0.215	0.585116
SLC10A7	FALSE	TRUE	0.732	0.232084	0.138	0.44512
NOTCH2NL	TRUE	FALSE	0.731	0.23239	0.616	0.268947
LTBP1	TRUE	FALSE	0.728	0.233307	0.358	0.360172
XKRX	FALSE	TRUE	0.728	0.233307	-1.283	0.900254
CLEC4G	FALSE	TRUE	0.727	0.233613	0.691	0.244783
MUC17	TRUE	TRUE	0.725	0.234226	0.112	0.455412
MOSPD1	FALSE	TRUE	0.724	0.234533	0.505	0.306779
TMC6	FALSE	TRUE	0.723	0.23484	-0.539	0.705057
TMPRSS13	FALSE	TRUE	0.72	0.235762	-0.488	0.687225
TMEM200B	FALSE	TRUE	0.717	0.236687	1.616	0.0530472
SLC45A3	FALSE	TRUE	0.717	0.236687	1.292	0.0981786
TMEM156	FALSE	TRUE	0.715	0.237305	-2.266	0.988274
SCAMP1	FALSE	TRUE	0.714	0.237614	1.104	0.134797
HTR3C	FALSE	TRUE	0.714	0.237614	1.424	0.0772232
APP	FALSE	TRUE	0.712	0.238232	2.699	0.00347741
FSTL4	TRUE	FALSE	0.712	0.238232	0.797	0.212726
OLR1	TRUE	TRUE	0.711	0.238542	-1.129	0.870551
PCDHGA5	FALSE	TRUE	0.711	0.238542	0.076	0.46971
SDCBP	FALSE	TRUE	0.705	0.240405	0.114	0.454619
F5	TRUE	FALSE	0.704	0.240716	0.179	0.428969
HTRA4	TRUE	FALSE	0.704	0.240716	-1.825	0.965999
CHRNA9	FALSE	TRUE	0.703	0.241028	-0.586	0.721062
APOLD1	FALSE	TRUE	0.697	0.242901	-0.455	0.675445
LIPF	TRUE	FALSE	0.697	0.242901	-1.604	0.945643
RDH10	FALSE	TRUE	0.695	0.243528	-0.265	0.604495
FAM173B	FALSE	TRUE	0.695	0.243528	-0.67	0.748571
CDH23	FALSE	TRUE	0.694	0.243841	2.372	0.00884605
AGT	TRUE	FALSE	0.693	0.244155	0.231	0.408657
EGF	TRUE	TRUE	0.693	0.244155	-0.179	0.571031
GYPA	FALSE	TRUE	0.692	0.244469	0.515	0.303277
SCARB2	FALSE	TRUE	0.691	0.244783	-1.125	0.869705
SLCO1A2	FALSE	TRUE	0.691	0.244783	-0.242	0.59561
LRP1B	FALSE	TRUE	0.691	0.244783	0.359	0.359798
EFNA4	TRUE	FALSE	0.689	0.245412	0.584	0.27961
IFNG	TRUE	FALSE	0.687	0.246041	-3.198	0.999308
TMEM144	FALSE	TRUE	0.687	0.246041	0.156	0.438017
PRSS53	TRUE	FALSE	0.687	0.246041	-0.487	0.686871
NRCAM	FALSE	TRUE	0.684	0.246988	-0.766	0.778162
LPAR1	FALSE	TRUE	0.681	0.247936	-0.923	0.821996
DEFA1	TRUE	FALSE	0.679	0.248569	2.235	0.0127087
PSG11	TRUE	FALSE	0.678	0.248886	-1.064	0.856336
ATP6V0B	FALSE	TRUE	0.677	0.249203	0.405	0.342739
TLCD1	FALSE	TRUE	0.674	0.250156	-1.942	0.973931
KLK10	TRUE	FALSE	0.673	0.250474	0.345	0.365047
MIA2	TRUE	FALSE	0.669	0.251748	-0.447	0.672562
DOLK	FALSE	TRUE	0.668	0.252067	-1.46	0.927855
NXPH4	TRUE	FALSE	0.665	0.253025	-0.813	0.791891
P2RY11	FALSE	TRUE	0.665	0.253025	-1.633	0.948766
JAG2	TRUE	TRUE	0.664	0.253345	-0.302	0.618674
PCDHB14	FALSE	TRUE	0.664	0.253345	2.281	0.0112742
SERPINA11	TRUE	FALSE	0.664	0.253345	0.009	0.49641
IGFL1	TRUE	FALSE	0.661	0.254306	0.326	0.372212
XPR1	FALSE	TRUE	0.66	0.254627	0.037	0.485243
CDH12	FALSE	TRUE	0.658	0.255269	-0.698	0.757411
AJAP1	FALSE	TRUE	0.657	0.25559	2.905	0.00183627
IL1RAPL2	FALSE	TRUE	0.656	0.255912	-0.544	0.706779
PKD1L1	FALSE	TRUE	0.655	0.256234	-1.457	0.927442
TMEM219	FALSE	TRUE	0.654	0.256556	-0.994	0.839889
HIAT1	FALSE	TRUE	0.654	0.256556	-0.423	0.663852
CHL1	TRUE	TRUE	0.653	0.256878	-0.437	0.668944
CNIH4	FALSE	TRUE	0.651	0.257523	-0.259	0.602182
DNAJC30	FALSE	TRUE	0.651	0.257523	-1.664	0.951944
AXL	FALSE	TRUE	0.65	0.257846	-0.685	0.753328
PSENEN	FALSE	TRUE	0.65	0.257846	-1.113	0.867146
TREML4	TRUE	FALSE	0.65	0.257846	-0.483	0.685452
CHPT1	FALSE	TRUE	0.648	0.258492	-0.199	0.578869
TMEM110	FALSE	TRUE	0.645	0.259464	-0.304	0.619436
CYB561D2	FALSE	TRUE	0.64	0.261086	-0.204	0.580823
FAM73A	FALSE	TRUE	0.638	0.261737	1.509	0.0656494
KCNK13	FALSE	TRUE	0.638	0.261737	-1.624	0.947812
STX3	FALSE	TRUE	0.637	0.262062	0.393	0.34716
PCDHB9	FALSE	TRUE	0.636	0.262388	0.613	0.269938
CASR	FALSE	TRUE	0.636	0.262388	0.673	0.250474
TMEM141	FALSE	TRUE	0.632	0.263693	-1.219	0.888578
AGPAT5	FALSE	TRUE	0.632	0.263693	1.04	0.14917
C8B	TRUE	FALSE	0.632	0.263693	1.234	0.108601
CR1L	TRUE	FALSE	0.632	0.263693	-1.704	0.955809
SLCO2B1	FALSE	TRUE	0.631	0.26402	-1.237	0.891956
CA6	TRUE	FALSE	0.63	0.264347	-2.196	0.985954
ABHD15	TRUE	FALSE	0.629	0.264675	-0.836	0.798423
ABHD12	FALSE	TRUE	0.628	0.265002	-1.111	0.866716
UGT3A2	FALSE	TRUE	0.626	0.265657	1.547	0.0609316
GDPD3	FALSE	TRUE	0.625	0.265986	1.035	0.150334
TAAR5	FALSE	TRUE	0.625	0.265986	-0.899	0.815674
ADAMTS14	TRUE	FALSE	0.623	0.266642	0.727	0.233613
KIR2DL1	FALSE	TRUE	0.623	0.266642	-1.275	0.898845
CSPG4	FALSE	TRUE	0.622	0.266971	2.438	0.00738439
YBX1	TRUE	FALSE	0.622	0.266971	0.023	0.490825
CCR9	FALSE	TRUE	0.62	0.267629	1.289	0.098699
ADCYAP1	TRUE	FALSE	0.618	0.268288	0.5	0.308538
TECTA	TRUE	FALSE	0.618	0.268288	-0.556	0.710895
VWCE	TRUE	FALSE	0.617	0.268617	1.504	0.0662907
TMEM135	FALSE	TRUE	0.615	0.269277	0.226	0.410601
GPR83	FALSE	TRUE	0.614	0.269608	0.136	0.445911
OR10AD1	FALSE	TRUE	0.612	0.270269	1.879	0.0301222
SLC2A4	FALSE	TRUE	0.61	0.270931	0.132	0.447492
TMCC3	FALSE	TRUE	0.606	0.272257	-0.001	0.500399
CFH	TRUE	FALSE	0.605	0.272589	0.398	0.345315
TM2D1	FALSE	TRUE	0.605	0.272589	0.215	0.414884
WDR81	FALSE	TRUE	0.605	0.272589	-1.056	0.854516
CSN2	TRUE	FALSE	0.605	0.272589	2.391	0.00840128
TNFRSF11B	TRUE	FALSE	0.604	0.272922	-0.406	0.657629
GDF3	TRUE	FALSE	0.604	0.272922	0.211	0.416444
STX6	FALSE	TRUE	0.6	0.274253	0.435	0.331781
SLCO5A1	FALSE	TRUE	0.6	0.274253	1.034	0.150568
LEP	TRUE	FALSE	0.6	0.274253	0.513	0.303976
DPY19L3	FALSE	TRUE	0.598	0.27492	0.992	0.160599
TRAM1L1	FALSE	TRUE	0.595	0.275922	1.721	0.0426254
HHIPL1	TRUE	FALSE	0.594	0.276256	-1.38	0.916207
TMPRSS9	FALSE	TRUE	0.594	0.276256	0.984	0.162558
CLEC18A	TRUE	FALSE	0.592	0.276925	0.416	0.338705
ZAN	FALSE	TRUE	0.591	0.27726	0.593	0.276591
SLC2A10	FALSE	TRUE	0.588	0.278266	0.244	0.403615
SERPINA1	TRUE	FALSE	0.586	0.278938	-0.12	0.547758
OR1J4	FALSE	TRUE	0.586	0.278938	-1.316	0.905913
GJA10	FALSE	TRUE	0.584	0.27961	-0.915	0.819904
MPPE1	FALSE	TRUE	0.581	0.28062	-0.166	0.565922
WNT5B	TRUE	FALSE	0.581	0.28062	0.079	0.468516
BEST1	FALSE	TRUE	0.58	0.280957	-0.877	0.809757
SLC25A17	FALSE	TRUE	0.579	0.281295	0.234	0.407492
PCDHB5	FALSE	TRUE	0.579	0.281295	0.396	0.346053
SLC5A4	FALSE	TRUE	0.577	0.28197	-1.497	0.932803
TMEM86B	FALSE	TRUE	0.575	0.282646	2.022	0.0215882
FZD3	FALSE	TRUE	0.575	0.282646	0.654	0.256556
LAIR1	FALSE	TRUE	0.568	0.285017	-1.387	0.917279
SPNS3	FALSE	TRUE	0.568	0.285017	-0.504	0.692869
MMP8	TRUE	FALSE	0.568	0.285017	0.697	0.242901
OR7C1	FALSE	TRUE	0.568	0.285017	-0.943	0.82716
TRPV4	FALSE	TRUE	0.567	0.285357	-1.672	0.952738
SLITRK6	FALSE	TRUE	0.566	0.285697	0.574	0.282984
WNT1	TRUE	FALSE	0.565	0.286037	-0.809	0.790742
ENOX1	TRUE	FALSE	0.561	0.287399	1.481	0.0693033
COL2A1	TRUE	FALSE	0.561	0.287399	2.02	0.0216917
ABCB4	FALSE	TRUE	0.561	0.287399	-1.84	0.967116
OR4K1	FALSE	TRUE	0.561	0.287399	2.097	0.0179968
REEP6	FALSE	TRUE	0.56	0.28774	0.373	0.354574
ATL2	FALSE	TRUE	0.559	0.288081	-0.06	0.523922
NMUR2	FALSE	TRUE	0.559	0.288081	-0.505	0.693221
NUCB2	TRUE	FALSE	0.558	0.288422	-2.459	0.993034
PAQR3	FALSE	TRUE	0.558	0.288422	-0.448	0.672923
ZDHHC19	FALSE	TRUE	0.557	0.288764	-0.612	0.729731
IL21R	FALSE	TRUE	0.556	0.289105	-1.899	0.971218
FCRL3	FALSE	TRUE	0.554	0.289789	-0.873	0.808668
CLRN3	FALSE	TRUE	0.554	0.289789	-0.977	0.835715
ANTXR2	TRUE	TRUE	0.553	0.290132	1.013	0.15553
APOL2	FALSE	TRUE	0.553	0.290132	-0.242	0.59561
TMEM121	FALSE	TRUE	0.553	0.290132	0.153	0.439199
KLRG2	FALSE	TRUE	0.551	0.290817	-1.371	0.914813
PCDHGB3	FALSE	TRUE	0.549	0.291503	-0.577	0.71803
CORIN	TRUE	TRUE	0.546	0.292533	-0.474	0.68225
HLA-G	FALSE	TRUE	0.545	0.292877	-0.293	0.615239
DAG1	FALSE	TRUE	0.544	0.293221	0.524	0.300139
HHAT	FALSE	TRUE	0.544	0.293221	-1.939	0.973749
DKK2	TRUE	FALSE	0.54	0.294599	0.648	0.258492
FLVCR1	FALSE	TRUE	0.539	0.294943	0.261	0.397046
ABCG2	FALSE	TRUE	0.537	0.295634	-1.576	0.942487
P2RY2	FALSE	TRUE	0.532	0.297363	2.497	0.00626245
TGFBR1	FALSE	TRUE	0.532	0.297363	-0.838	0.798985
SMPDL3A	TRUE	FALSE	0.53	0.298056	0.407	0.342004
COL16A1	TRUE	FALSE	0.529	0.298403	1.59	0.0559174
ITFG1	TRUE	TRUE	0.529	0.298403	0.784	0.21652
BTN1A1	TRUE	TRUE	0.527	0.299097	0.525	0.299792
ATP7B	FALSE	TRUE	0.525	0.299792	-0.544	0.706779
SLC5A1	FALSE	TRUE	0.524	0.300139	-0.591	0.72274
RETNLB	TRUE	FALSE	0.524	0.300139	0.099	0.460569
CD84	FALSE	TRUE	0.521	0.301183	-1.467	0.928812
WFDC10A	TRUE	FALSE	0.521	0.301183	0.714	0.237614
C1QC	TRUE	FALSE	0.517	0.302578	-0.857	0.804278
IL5	TRUE	FALSE	0.517	0.302578	0.243	0.404003
DEFA6	TRUE	FALSE	0.513	0.303976	2.385	0.00853956
PCDHGC4	FALSE	TRUE	0.512	0.304326	-1.227	0.890089
KCNQ5	FALSE	TRUE	0.511	0.304676	-0.095	0.537843
SLC36A4	FALSE	TRUE	0.511	0.304676	1.93	0.0268034
SGCD	FALSE	TRUE	0.506	0.306428	-0.794	0.786402
TECTB	TRUE	FALSE	0.505	0.306779	-0.36	0.640576
IL10	TRUE	FALSE	0.501	0.308186	-0.648	0.741508
RNASET2	TRUE	FALSE	0.5	0.308538	0.74	0.22965
TBXA2R	FALSE	TRUE	0.497	0.309595	0.995	0.159868
ATP13A1	FALSE	TRUE	0.494	0.310653	-0.671	0.74889
SLC14A1	FALSE	TRUE	0.493	0.311006	-0.017	0.506782
CHRM2	FALSE	TRUE	0.491	0.311713	1.24	0.107488
SLC12A5	FALSE	TRUE	0.49	0.312067	0.546	0.292533
SLC35D2	FALSE	TRUE	0.489	0.312421	-0.913	0.819379
CST7	TRUE	FALSE	0.488	0.312775	-2.528	0.994264
LAG3	FALSE	TRUE	0.487	0.313129	-3.607	0.999845
GLRB	FALSE	TRUE	0.487	0.313129	-0.025	0.509973
ADAM19	FALSE	TRUE	0.485	0.313838	0.674	0.250156
TF	TRUE	FALSE	0.485	0.313838	-2.418	0.992197
HAS2	FALSE	TRUE	0.484	0.314193	0.861	0.194619
GPR3	FALSE	TRUE	0.484	0.314193	-0.237	0.593672
CLDN1	FALSE	TRUE	0.483	0.314548	-1.173	0.879602
TEX261	FALSE	TRUE	0.483	0.314548	-0.051	0.520337
NCSTN	FALSE	TRUE	0.483	0.314548	1.298	0.0971437
AGPAT4	FALSE	TRUE	0.481	0.315258	-0.175	0.56946
CACNG4	FALSE	TRUE	0.481	0.315258	0.772	0.220057
LRP1	FALSE	TRUE	0.48	0.315614	-0.85	0.802337
LIM2	FALSE	TRUE	0.479	0.315969	-0.626	0.734343
CD248	FALSE	TRUE	0.476	0.317037	0.517	0.302578
MMP13	TRUE	FALSE	0.476	0.317037	1.318	0.0937518
TTYH1	FALSE	TRUE	0.476	0.317037	-0.102	0.540622
TLR6	FALSE	TRUE	0.474	0.31775	0.653	0.256878
GLT1D1	TRUE	FALSE	0.471	0.31882	0.84	0.200454
PROK2	TRUE	FALSE	0.47	0.319178	-1.464	0.928403
CD46	FALSE	TRUE	0.467	0.32025	1.58	0.0570534
COL22A1	TRUE	FALSE	0.467	0.32025	2.77	0.00280281
DAGLA	FALSE	TRUE	0.466	0.320608	1.638	0.0507108
BEST4	FALSE	TRUE	0.466	0.320608	0.149	0.440777
SRGN	TRUE	FALSE	0.463	0.321682	-1.013	0.84447
VNN2	FALSE	TRUE	0.461	0.322399	-1.604	0.945643
TMEM198	FALSE	TRUE	0.461	0.322399	2.706	0.00340495
OR2W3	FALSE	TRUE	0.461	0.322399	0.204	0.419177
TMEM155	TRUE	FALSE	0.457	0.323836	0.224	0.411379
SFXN3	FALSE	TRUE	0.454	0.324914	0.383	0.35086
EMILIN3	TRUE	FALSE	0.454	0.324914	-0.929	0.823555
LAYN	FALSE	TRUE	0.453	0.325274	-0.457	0.676164
FGF8	TRUE	FALSE	0.449	0.326716	0.687	0.246041
ARSK	TRUE	FALSE	0.446	0.327799	1.81	0.0351479
FADS1	FALSE	TRUE	0.444	0.328521	1.213	0.112565
PRLR	TRUE	TRUE	0.444	0.328521	1.054	0.145941
FRRS1	FALSE	TRUE	0.441	0.329606	-0.026	0.510371
CCDC107	FALSE	TRUE	0.441	0.329606	0.259	0.397818
OR2L2	FALSE	TRUE	0.441	0.329606	0.919	0.179048
SGMS2	FALSE	TRUE	0.44	0.329969	-0.779	0.78201
CRELD1	FALSE	TRUE	0.44	0.329969	1.944	0.0259477
TACSTD2	FALSE	TRUE	0.438	0.330693	1.433	0.0759289
TOR2A	TRUE	FALSE	0.438	0.330693	0.709	0.239162
OR5I1	FALSE	TRUE	0.438	0.330693	0.822	0.205538
PRAP1	TRUE	FALSE	0.437	0.331056	-1.728	0.958006
HS6ST2	FALSE	TRUE	0.436	0.331418	0.064	0.474485
SAA1	TRUE	FALSE	0.434	0.332144	0.62	0.267629
VMO1	TRUE	FALSE	0.434	0.332144	-1.62	0.947384
TRPA1	FALSE	TRUE	0.434	0.332144	-0.23	0.590954
GPR141	FALSE	TRUE	0.434	0.332144	-1.555	0.940027
PRSS22	TRUE	FALSE	0.429	0.333962	1.276	0.100978
TM2D3	FALSE	TRUE	0.429	0.333962	0.984	0.162558
MSLN	TRUE	FALSE	0.427	0.33469	1.028	0.151975
RNF121	FALSE	TRUE	0.427	0.33469	0.375	0.35383
PSG1	TRUE	FALSE	0.425	0.335418	0.378	0.352715
SLC39A3	FALSE	TRUE	0.424	0.335783	0.339	0.367305
EVC2	FALSE	TRUE	0.424	0.335783	1.555	0.059973
CALR	TRUE	FALSE	0.421	0.336878	0.16	0.436441
IZUMO1	FALSE	TRUE	0.42	0.337243	-1.001	0.841587
SLC16A8	FALSE	TRUE	0.42	0.337243	1.626	0.0519748
EFNA5	TRUE	FALSE	0.418	0.337974	1.36	0.086915
GYPE	FALSE	TRUE	0.415	0.339071	0.493	0.311006
G6PC2	FALSE	TRUE	0.415	0.339071	0.989	0.161332
AGPAT3	FALSE	TRUE	0.414	0.339437	-0.805	0.78959
LYSMD4	FALSE	TRUE	0.407	0.342004	-1.37	0.914657
ODAM	TRUE	FALSE	0.406	0.342371	-0.986	0.837933
TMEM138	FALSE	TRUE	0.403	0.343474	-1.158	0.876568
CATSPERB	FALSE	TRUE	0.403	0.343474	1.053	0.14617
MET	TRUE	TRUE	0.402	0.343842	-0.952	0.829452
NOTUM	TRUE	FALSE	0.402	0.343842	-1.247	0.893801
EDN1	TRUE	FALSE	0.4	0.344578	0.507	0.306077
SERPINB2	TRUE	FALSE	0.397	0.345684	-0.714	0.762386
MCOLN3	FALSE	TRUE	0.396	0.346053	-0.508	0.694273
CHRNG	FALSE	TRUE	0.395	0.346421	0.39	0.348268
GYPB	FALSE	TRUE	0.394	0.346791	1.31	0.0950979
PSORS1C2	TRUE	FALSE	0.391	0.347899	0.582	0.280283
SLC2A6	FALSE	TRUE	0.388	0.349008	-0.239	0.594447
LIPC	TRUE	FALSE	0.388	0.349008	1.604	0.054357
OR6B1	FALSE	TRUE	0.387	0.349378	-0.838	0.798985
CREG1	TRUE	FALSE	0.386	0.349748	-0.732	0.767916
TMEM17	FALSE	TRUE	0.386	0.349748	-0.3	0.617911
ADAM28	TRUE	TRUE	0.384	0.350489	-1.833	0.966599
OR1D4	FALSE	TRUE	0.383	0.35086	0.048	0.480858
EDA	TRUE	TRUE	0.382	0.351231	-0.44	0.670031
CNR2	FALSE	TRUE	0.382	0.351231	-1.215	0.887817
CRTAM	FALSE	TRUE	0.378	0.352715	-3.217	0.999352
NTRK1	FALSE	TRUE	0.378	0.352715	-2.252	0.987839
GHSR	FALSE	TRUE	0.375	0.35383	-0.283	0.611412
TSPAN1	FALSE	TRUE	0.373	0.354574	-0.047	0.518743
TBC1D20	FALSE	TRUE	0.373	0.354574	0.187	0.42583
GNAS	TRUE	FALSE	0.371	0.355319	-0.744	0.771562
KCNJ13	FALSE	TRUE	0.368	0.356437	1.071	0.142085
NTRK2	FALSE	TRUE	0.365	0.357556	-1.035	0.849666
HEPH	FALSE	TRUE	0.365	0.357556	0.368	0.356437
SLC2A9	FALSE	TRUE	0.365	0.357556	2.138	0.0162584
NCAN	TRUE	FALSE	0.364	0.357929	-0.864	0.806206
SLC16A14	FALSE	TRUE	0.363	0.358302	-2.811	0.997531
OPTC	TRUE	FALSE	0.362	0.358676	-0.562	0.712942
A1BG	TRUE	FALSE	0.361	0.35905	0.338	0.367682
FMR1NB	FALSE	TRUE	0.36	0.359424	0.158	0.437228
FCGR2B	FALSE	TRUE	0.359	0.359798	-1.284	0.900429
BTNL3	FALSE	TRUE	0.358	0.360172	0.154	0.438805
P2RX4	FALSE	TRUE	0.356	0.36092	-0.921	0.821475
C1QTNF1	TRUE	FALSE	0.351	0.362794	1.649	0.0495738
CHRFAM7A	FALSE	TRUE	0.351	0.362794	0.425	0.335418
TRPM3	FALSE	TRUE	0.351	0.362794	-0.629	0.735325
CGB5	TRUE	FALSE	0.351	0.362794	0.069	0.472495
XKR5	FALSE	TRUE	0.351	0.362794	1.961	0.0249395
FANCM	FALSE	TRUE	0.349	0.363545	0.635	0.262714
OR51M1	FALSE	TRUE	0.346	0.364671	1.123	0.130719
PCDH18	FALSE	TRUE	0.345	0.365047	0.62	0.267629
IGF1R	FALSE	TRUE	0.345	0.365047	1.479	0.0695702
SCAMP2	FALSE	TRUE	0.344	0.365423	-1.033	0.849198
GSG1	FALSE	TRUE	0.344	0.365423	0.073	0.470903
OR56B4	FALSE	TRUE	0.344	0.365423	-1.533	0.937362
ZDHHC18	FALSE	TRUE	0.342	0.366175	-1.28	0.899727
CMTM2	FALSE	TRUE	0.342	0.366175	-1.886	0.970353
SYNGR3	FALSE	TRUE	0.341	0.366552	0.049	0.48046
LAPTM5	FALSE	TRUE	0.339	0.367305	-1.539	0.938098
SLC37A1	FALSE	TRUE	0.339	0.367305	0.273	0.392427
RSPO4	TRUE	FALSE	0.337	0.368058	1.657	0.0487597
SCN10A	FALSE	TRUE	0.337	0.368058	-0.922	0.821736
SIGLEC10	TRUE	TRUE	0.336	0.368435	-2.983	0.998573
ACBD5	FALSE	TRUE	0.336	0.368435	-0.524	0.699861
SLC5A8	FALSE	TRUE	0.336	0.368435	-1.284	0.900429
GJA9	FALSE	TRUE	0.336	0.368435	0.375	0.35383
PIGZ	FALSE	TRUE	0.335	0.368813	-0.75	0.773373
CHRNB1	FALSE	TRUE	0.335	0.368813	-2.11	0.982571
CPA4	TRUE	FALSE	0.335	0.368813	-0.639	0.738589
LRCH3	TRUE	FALSE	0.334	0.36919	2.499	0.00622722
CD9	FALSE	TRUE	0.332	0.369945	-1.384	0.916821
GPR143	FALSE	TRUE	0.331	0.370322	-2.542	0.994489
SLC35D3	FALSE	TRUE	0.33	0.3707	1.733	0.0415478
DNAJC22	FALSE	TRUE	0.328	0.371456	0.399	0.344947
SCUBE1	TRUE	FALSE	0.326	0.372212	0.045	0.482054
TPCN1	FALSE	TRUE	0.324	0.372969	0.685	0.246672
PTEN	TRUE	FALSE	0.324	0.372969	0.95	0.171056
GRIN2D	FALSE	TRUE	0.323	0.373348	2.293	0.010924
HFE2	FALSE	TRUE	0.323	0.373348	0.249	0.40168
BSND	FALSE	TRUE	0.323	0.373348	0.544	0.293221
TM6SF1	FALSE	TRUE	0.321	0.374105	-1.639	0.949393
TLL2	TRUE	FALSE	0.321	0.374105	-0.295	0.616003
APOL6	FALSE	TRUE	0.32	0.374484	-0.205	0.581214
MUC4	FALSE	TRUE	0.319	0.374863	-1.28	0.899727
PLA2G16	FALSE	TRUE	0.319	0.374863	-0.013	0.505186
OR10A3	FALSE	TRUE	0.319	0.374863	-1.092	0.862583
TM7SF3	FALSE	TRUE	0.318	0.375242	-0.001	0.500399
SLC2A8	FALSE	TRUE	0.318	0.375242	-1.651	0.950631
ITGAE	FALSE	TRUE	0.317	0.375622	-2.596	0.995284
GABRA2	FALSE	TRUE	0.317	0.375622	1.222	0.110854
STOML1	FALSE	TRUE	0.316	0.376001	0.606	0.272257
SLC5A7	FALSE	TRUE	0.316	0.376001	-0.72	0.764238
PTDSS1	FALSE	TRUE	0.315	0.376381	-0.767	0.778459
CNTNAP5	FALSE	TRUE	0.315	0.376381	0.18	0.428576
CCL3	TRUE	FALSE	0.313	0.37714	-0.731	0.76761
DPP8	FALSE	TRUE	0.313	0.37714	1.857	0.0316556
ZP4	FALSE	TRUE	0.312	0.37752	2.742	0.00305332
CD300E	FALSE	TRUE	0.311	0.3779	0.174	0.430933
C1QTNF3	TRUE	FALSE	0.311	0.3779	-0.327	0.628166
GPR161	FALSE	TRUE	0.311	0.3779	-0.9	0.81594
OTOA	TRUE	FALSE	0.311	0.3779	0.67	0.251429
TPO	TRUE	TRUE	0.31	0.37828	-0.438	0.669307
MDGA2	FALSE	TRUE	0.31	0.37828	1.343	0.089636
UNC5B	FALSE	TRUE	0.308	0.379041	2.676	0.00372533
SMO	FALSE	TRUE	0.308	0.379041	0.222	0.412157
CRISPLD1	TRUE	FALSE	0.306	0.379802	1.48	0.0694366
EDA2R	FALSE	TRUE	0.305	0.380183	0.125	0.450262
TMEM132B	FALSE	TRUE	0.305	0.380183	-0.206	0.581605
TRH	TRUE	FALSE	0.303	0.380945	0.11	0.456205
CSH2	TRUE	FALSE	0.303	0.380945	0.256	0.398975
PTPN2	FALSE	TRUE	0.302	0.381326	0.814	0.207822
TMED7	TRUE	TRUE	0.301	0.381707	1.407	0.0797137
NRSN1	FALSE	TRUE	0.301	0.381707	1.612	0.053481
SLC39A5	FALSE	TRUE	0.298	0.382852	-1.522	0.935995
CNGB3	FALSE	TRUE	0.297	0.383233	1.841	0.0328108
F13A1	TRUE	FALSE	0.293	0.384761	-0.342	0.633825
GABRD	FALSE	TRUE	0.293	0.384761	-1.117	0.868003
SLC38A6	FALSE	TRUE	0.292	0.385143	-0.858	0.804554
EDN3	TRUE	FALSE	0.291	0.385526	0.451	0.325995
EPHA2	FALSE	TRUE	0.287	0.387056	0.806	0.210121
TMEM164	FALSE	TRUE	0.287	0.387056	-0.051	0.520337
GPR149	FALSE	TRUE	0.287	0.387056	0.538	0.295289
OR52D1	FALSE	TRUE	0.286	0.387439	1.031	0.15127
IL17C	TRUE	FALSE	0.281	0.389355	-1.202	0.885318
CDH10	FALSE	TRUE	0.28	0.389739	1.188	0.117417
KRTAP19-1	FALSE	TRUE	0.279	0.390122	-1.836	0.966821
C4BPB	TRUE	FALSE	0.278	0.390506	1.364	0.0862838
PPAPDC1B	FALSE	TRUE	0.278	0.390506	-2.39	0.991576
PRRG4	FALSE	TRUE	0.277	0.39089	-2.104	0.982311
SLC6A5	FALSE	TRUE	0.276	0.391274	2.239	0.012578
IL12RB1	FALSE	TRUE	0.275	0.391658	-0.037	0.514757
TULP3	TRUE	FALSE	0.273	0.392427	2.266	0.0117257
HEPACAM2	FALSE	TRUE	0.273	0.392427	3.031	0.00121873
KRTCAP3	FALSE	TRUE	0.272	0.392811	-1.011	0.843992
SDC3	FALSE	TRUE	0.272	0.392811	0.415	0.339071
UPK1A	FALSE	TRUE	0.272	0.392811	0.388	0.349008
HLA-F	FALSE	TRUE	0.27	0.39358	0.12	0.452242
IFNGR1	FALSE	TRUE	0.27	0.39358	-1.401	0.919393
GPR173	FALSE	TRUE	0.269	0.393965	0.902	0.183528
CPA1	TRUE	FALSE	0.269	0.393965	0.048	0.480858
MSMB	TRUE	FALSE	0.267	0.394735	-2.205	0.986273
HEPACAM	FALSE	TRUE	0.267	0.394735	0.921	0.178525
IGF2R	FALSE	TRUE	0.263	0.396275	-0.125	0.549738
ITGAM	FALSE	TRUE	0.261	0.397046	-0.665	0.746975
APOC1	TRUE	FALSE	0.26	0.397432	-1.703	0.955716
FAM150A	TRUE	FALSE	0.257	0.398589	1.398	0.0810565
FCRL4	FALSE	TRUE	0.256	0.398975	0.095	0.462157
KCNMA1	FALSE	TRUE	0.253	0.400134	-1.85	0.967843
PCDH11X	FALSE	TRUE	0.253	0.400134	0.033	0.486837
RAET1L	FALSE	TRUE	0.252	0.400521	0.438	0.330693
CILP	TRUE	FALSE	0.251	0.400907	-0.06	0.523922
ADORA1	FALSE	TRUE	0.25	0.401294	1.413	0.0788279
VASN	TRUE	TRUE	0.249	0.40168	0.26	0.397432
ANG	TRUE	FALSE	0.249	0.40168	1.978	0.0239644
SLC1A6	FALSE	TRUE	0.247	0.402454	0.577	0.28197
TINAGL1	TRUE	FALSE	0.246	0.402841	2.489	0.00640515
STS	FALSE	TRUE	0.246	0.402841	-1.12	0.868643
HLA-A	FALSE	TRUE	0.244	0.403615	-0.186	0.573778
SYT3	FALSE	TRUE	0.241	0.404778	2.159	0.0154251
FBLN7	TRUE	FALSE	0.237	0.406328	-0.942	0.826904
LTK	FALSE	TRUE	0.237	0.406328	-0.139	0.555275
CLDN7	FALSE	TRUE	0.236	0.406716	1.681	0.0463815
TLR3	FALSE	TRUE	0.236	0.406716	0.781	0.217401
CSF1R	FALSE	TRUE	0.235	0.407104	0.039	0.484445
AOAH	TRUE	FALSE	0.234	0.407492	-3.513	0.999778
SLC9A3	FALSE	TRUE	0.232	0.408269	-0.278	0.609494
WFDC8	TRUE	FALSE	0.227	0.410212	-1.205	0.885898
LAMA3	TRUE	FALSE	0.223	0.411768	0.534	0.296671
CCL1	TRUE	FALSE	0.223	0.411768	0.042	0.483249
PTPRG	FALSE	TRUE	0.219	0.413325	0.275	0.391658
CLDN9	FALSE	TRUE	0.219	0.413325	-1.054	0.854059
GJC1	FALSE	TRUE	0.218	0.413715	-1.372	0.914968
ECE2	FALSE	TRUE	0.217	0.414104	0.828	0.203835
DEFA4	TRUE	FALSE	0.217	0.414104	-0.187	0.57417
SLC38A5	FALSE	TRUE	0.215	0.414884	1.523	0.0638794
STX7	FALSE	TRUE	0.215	0.414884	0.013	0.494814
MMP7	TRUE	FALSE	0.212	0.416054	0.889	0.187002
TMCC1	FALSE	TRUE	0.212	0.416054	0.679	0.248569
GPR15	FALSE	TRUE	0.212	0.416054	0.634	0.26304
NAT8B	FALSE	TRUE	0.211	0.416444	0.318	0.375242
PPP1R3A	FALSE	TRUE	0.207	0.418005	0.235	0.407104
TNFSF11	TRUE	TRUE	0.206	0.418395	0.319	0.374863
CST4	TRUE	FALSE	0.203	0.419568	-0.142	0.55646
PCDHB2	FALSE	TRUE	0.2	0.42074	0.223	0.411768
SCN9A	FALSE	TRUE	0.199	0.421131	-0.445	0.67184
KCNC3	FALSE	TRUE	0.198	0.421523	0.249	0.40168
TMEM64	FALSE	TRUE	0.195	0.422696	-1.218	0.888388
SNX14	FALSE	TRUE	0.192	0.423871	0.714	0.237614
KIR3DL1	FALSE	TRUE	0.191	0.424263	-1.434	0.924214
DLL4	TRUE	TRUE	0.19	0.424655	-0.385	0.649881
SLC38A1	FALSE	TRUE	0.19	0.424655	1.599	0.0549103
COL24A1	TRUE	FALSE	0.19	0.424655	1.28	0.100273
ADRA2B	FALSE	TRUE	0.188	0.425438	-0.242	0.59561
SLC30A10	FALSE	TRUE	0.186	0.426222	2.359	0.00916213
CDH11	FALSE	TRUE	0.185	0.426615	0.183	0.427399
MMP16	TRUE	TRUE	0.185	0.426615	0.212	0.416054
TMEM216	FALSE	TRUE	0.185	0.426615	-2.445	0.992757
PDGFD	TRUE	FALSE	0.183	0.427399	1.983	0.0236837
SMPD4	FALSE	TRUE	0.183	0.427399	0.707	0.239783
PCDHA12	FALSE	TRUE	0.182	0.427791	0.219	0.413325
HAS1	FALSE	TRUE	0.181	0.428184	0.055	0.478069
DEFA5	TRUE	FALSE	0.179	0.428969	0.376	0.353458
CD99	FALSE	TRUE	0.173	0.431326	-0.211	0.583556
IGSF1	TRUE	TRUE	0.173	0.431326	-1.665	0.952044
PCDHA10	TRUE	TRUE	0.173	0.431326	1.262	0.103474
CLCC1	FALSE	TRUE	0.172	0.431719	0.635	0.262714
ANGPTL7	TRUE	FALSE	0.171	0.432112	-0.048	0.519142
CALHM2	FALSE	TRUE	0.169	0.432898	-0.334	0.63081
LRRTM1	FALSE	TRUE	0.169	0.432898	1.309	0.0952672
PRRG2	FALSE	TRUE	0.168	0.433292	1.106	0.134363
TMEM186	FALSE	TRUE	0.166	0.434078	1.319	0.0935846
BMP8B	TRUE	FALSE	0.166	0.434078	-0.284	0.611795
FSTL5	TRUE	FALSE	0.166	0.434078	0.667	0.252386
SIGLEC8	FALSE	TRUE	0.164	0.434866	-0.89	0.813267
OPRK1	FALSE	TRUE	0.164	0.434866	-0.727	0.766387
IL3RA	FALSE	TRUE	0.163	0.435259	-1.287	0.900953
UPK2	FALSE	TRUE	0.162	0.435653	2.519	0.00588443
MOG	FALSE	TRUE	0.162	0.435653	0.737	0.230561
HS3ST3B1	FALSE	TRUE	0.16	0.436441	-0.423	0.663852
OR1J2	FALSE	TRUE	0.16	0.436441	-0.849	0.802059
SLC6A9	FALSE	TRUE	0.159	0.436834	-1.409	0.920582
SEMA4G	FALSE	TRUE	0.158	0.437228	0.775	0.21917
TAS2R39	FALSE	TRUE	0.158	0.437228	1.233	0.108788
SLC12A3	FALSE	TRUE	0.157	0.437622	0.414	0.339437
KLK14	TRUE	FALSE	0.157	0.437622	0.934	0.175152
CCDC126	TRUE	FALSE	0.156	0.438017	-1.469	0.929084
AMIGO2	FALSE	TRUE	0.154	0.438805	2.822	0.00238626
LGI1	TRUE	FALSE	0.152	0.439593	0.777	0.218579
FCGR1A	FALSE	TRUE	0.151	0.439988	-0.484	0.685807
TNFSF9	TRUE	TRUE	0.151	0.439988	2.014	0.0220048
ADAMTS6	TRUE	FALSE	0.151	0.439988	-0.605	0.727411
MFSD1	FALSE	TRUE	0.15	0.440382	-1.987	0.976539
AMFR	FALSE	TRUE	0.15	0.440382	0.578	0.281632
GPRC5D	FALSE	TRUE	0.148	0.441171	-0.024	0.509574
KLRC2	FALSE	TRUE	0.146	0.441961	-0.613	0.730062
ARL6IP6	FALSE	TRUE	0.144	0.44275	-0.574	0.717016
QPCTL	FALSE	TRUE	0.144	0.44275	0.096	0.46176
CCL13	TRUE	FALSE	0.143	0.443145	-0.418	0.662026
TM4SF4	FALSE	TRUE	0.143	0.443145	1.322	0.0930841
GP6	FALSE	TRUE	0.142	0.44354	0.065	0.474087
C8A	TRUE	FALSE	0.142	0.44354	0.03	0.488034
TMEM45B	FALSE	TRUE	0.139	0.444725	0.592	0.276925
SCRG1	TRUE	FALSE	0.139	0.444725	0.386	0.349748
FZD7	FALSE	TRUE	0.138	0.44512	0.189	0.425046
SLC9A9	FALSE	TRUE	0.138	0.44512	-3.361	0.999612
ANO3	FALSE	TRUE	0.138	0.44512	0.432	0.332871
TNFSF10	TRUE	FALSE	0.137	0.445515	0.381	0.351602
IL7	TRUE	FALSE	0.137	0.445515	-0.344	0.634577
THBD	FALSE	TRUE	0.136	0.445911	2.764	0.00285488
CDH9	FALSE	TRUE	0.136	0.445911	0.826	0.204402
OR10H4	FALSE	TRUE	0.135	0.446306	-0.706	0.759906
GPR17	FALSE	TRUE	0.133	0.447097	-1.211	0.887052
LHCGR	FALSE	TRUE	0.131	0.447888	-0.741	0.770653
TMEM55A	FALSE	TRUE	0.128	0.449074	1.259	0.104015
EDDM3B	TRUE	FALSE	0.126	0.449866	1.775	0.0379489
APCDD1	FALSE	TRUE	0.125	0.450262	-0.27	0.60642
TLR7	FALSE	TRUE	0.125	0.450262	-0.11	0.543795
SLC35C2	FALSE	TRUE	0.124	0.450658	0.129	0.448679
HAVCR1	FALSE	TRUE	0.123	0.451054	-0.659	0.745052
STX1B	FALSE	TRUE	0.123	0.451054	0.132	0.447492
IL1RL1	FALSE	TRUE	0.122	0.45145	-0.291	0.614474
KCNE1	FALSE	TRUE	0.121	0.451846	-0.995	0.840132
BMPR2	FALSE	TRUE	0.12	0.452242	-0.289	0.613709
CXCL2	TRUE	FALSE	0.12	0.452242	1.813	0.0349159
ITGB1	FALSE	TRUE	0.12	0.452242	2.148	0.0158569
OR10J1	FALSE	TRUE	0.12	0.452242	0.533	0.297017
ACSL6	FALSE	TRUE	0.118	0.453034	-0.558	0.711578
UBXN8	FALSE	TRUE	0.117	0.45343	-1.972	0.975695
IL1RAPL1	FALSE	TRUE	0.116	0.453826	1.526	0.0635049
FAM3D	TRUE	FALSE	0.113	0.455015	-1.565	0.941209
APOA1	TRUE	FALSE	0.112	0.455412	-0.623	0.733358
OR1D5	FALSE	TRUE	0.112	0.455412	-0.078	0.531086
LAPTM4A	FALSE	TRUE	0.11	0.456205	-0.747	0.772468
DNAJC25	FALSE	TRUE	0.11	0.456205	0.405	0.342739
TNR	TRUE	FALSE	0.11	0.456205	1.459	0.0722826
TMEM35	FALSE	TRUE	0.11	0.456205	0.334	0.36919
PCOLCE	TRUE	FALSE	0.109	0.456601	-0.95	0.828944
CCDC134	TRUE	FALSE	0.104	0.458585	-0.038	0.515156
SLC2A14	FALSE	TRUE	0.102	0.459378	0.183	0.427399
TMEM207	FALSE	TRUE	0.102	0.459378	0.565	0.286037
PPP1R3F	FALSE	TRUE	0.101	0.459775	-0.132	0.552508
TMEM44	FALSE	TRUE	0.1	0.460172	-0.884	0.811652
CLDN14	FALSE	TRUE	0.1	0.460172	0.051	0.479663
OR2H2	FALSE	TRUE	0.1	0.460172	0.286	0.387439
CRLF2	TRUE	TRUE	0.098	0.460966	-0.672	0.749208
PATE2	TRUE	FALSE	0.098	0.460966	0.108	0.456998
NKG7	FALSE	TRUE	0.097	0.461363	-1.034	0.849432
RNASE6	TRUE	FALSE	0.097	0.461363	-1.598	0.944979
FGF5	TRUE	FALSE	0.096	0.46176	-0.414	0.660563
VSTM2A	TRUE	FALSE	0.096	0.46176	0.006	0.497606
ORAI1	FALSE	TRUE	0.095	0.462157	0.872	0.191604
CRELD2	TRUE	FALSE	0.094	0.462555	0.329	0.371078
ZDHHC6	FALSE	TRUE	0.093	0.462952	-0.129	0.551321
GPR174	FALSE	TRUE	0.09	0.464144	1.609	0.0538082
SLC37A4	FALSE	TRUE	0.088	0.464938	-1.915	0.972254
ATRN	TRUE	TRUE	0.087	0.465336	1.107	0.134147
TLL1	TRUE	FALSE	0.086	0.465733	0.697	0.242901
OR2A4	FALSE	TRUE	0.085	0.466131	-0.738	0.769743
KMO	FALSE	TRUE	0.082	0.467323	-2.098	0.982047
COL11A2	TRUE	FALSE	0.082	0.467323	2.513	0.00598547
CUZD1	FALSE	TRUE	0.082	0.467323	0.042	0.483249
GRN	TRUE	FALSE	0.081	0.467721	0.758	0.224225
CD70	TRUE	FALSE	0.077	0.469312	1.765	0.0387819
MCHR2	FALSE	TRUE	0.077	0.469312	-0.701	0.758348
ITGAX	FALSE	TRUE	0.075	0.470107	-1.245	0.893434
KIAA1919	FALSE	TRUE	0.073	0.470903	-0.639	0.738589
SLC35B2	FALSE	TRUE	0.069	0.472495	0.841	0.200174
ADPGK	TRUE	FALSE	0.069	0.472495	-0.499	0.69111
TYROBP	FALSE	TRUE	0.066	0.473689	-1.156	0.876159
CD300LB	FALSE	TRUE	0.065	0.474087	0.229	0.409434
VKORC1L1	FALSE	TRUE	0.064	0.474485	0.063	0.474883
L1CAM	FALSE	TRUE	0.064	0.474485	1.951	0.0255285
ACRBP	TRUE	FALSE	0.063	0.474883	0.211	0.416444
TIMP4	TRUE	FALSE	0.063	0.474883	-0.771	0.779647
TMEM18	FALSE	TRUE	0.062	0.475281	-0.282	0.611028
CPB1	TRUE	FALSE	0.062	0.475281	1.075	0.141187
PANX2	FALSE	TRUE	0.06	0.476078	0.96	0.168528
PRB4	TRUE	FALSE	0.059	0.476476	0.466	0.320608
TAS2R14	FALSE	TRUE	0.058	0.476874	-0.271	0.606804
CMTM8	FALSE	TRUE	0.052	0.479264	-0.051	0.520337
RNF112	FALSE	TRUE	0.05	0.480061	0.971	0.165774
PTPRJ	FALSE	TRUE	0.048	0.480858	-0.298	0.617148
IMPG1	TRUE	TRUE	0.047	0.481257	1.031	0.15127
BAX	FALSE	TRUE	0.046	0.481655	-0.563	0.713283
OR10A5	FALSE	TRUE	0.045	0.482054	1.378	0.0841016
EGFL6	TRUE	FALSE	0.044	0.482452	-1.925	0.972885
ACVR1C	FALSE	TRUE	0.044	0.482452	1.343	0.089636
ALKBH5	FALSE	TRUE	0.042	0.483249	-1.255	0.895261
RSPRY1	TRUE	FALSE	0.039	0.484445	-0.459	0.676883
SERINC1	FALSE	TRUE	0.036	0.485641	-1.128	0.87034
TMUB2	FALSE	TRUE	0.036	0.485641	1.041	0.148938
IFI6	FALSE	TRUE	0.035	0.48604	1.021	0.153627
CFHR1	TRUE	FALSE	0.033	0.486837	-1.404	0.919841
SLC3A1	FALSE	TRUE	0.032	0.487236	-0.266	0.60488
BMPR1B	FALSE	TRUE	0.03	0.488034	0.776	0.218874
ERBB2	FALSE	TRUE	0.029	0.488432	1.64	0.0505026
PAQR6	FALSE	TRUE	0.029	0.488432	0.064	0.474485
ABCA13	FALSE	TRUE	0.026	0.489629	-1.453	0.926888
MUC6	TRUE	FALSE	0.026	0.489629	-0.218	0.586285
CILP2	TRUE	FALSE	0.026	0.489629	-0.318	0.624758
DCHS2	FALSE	TRUE	0.025	0.490027	0.658	0.255269
FGF17	TRUE	FALSE	0.025	0.490027	-0.437	0.668944
HM13	FALSE	TRUE	0.024	0.490426	0.357	0.360546
KCNQ4	FALSE	TRUE	0.02	0.492022	0.529	0.298403
XK	FALSE	TRUE	0.019	0.492421	0.271	0.393196
MTNR1A	FALSE	TRUE	0.019	0.492421	-0.427	0.66531
CBLN4	TRUE	FALSE	0.018	0.492819	0.162	0.435653
ADAMTS4	TRUE	FALSE	0.017	0.493218	0.207	0.418005
EDAR	FALSE	TRUE	0.017	0.493218	-1.624	0.947812
KCNJ6	FALSE	TRUE	0.017	0.493218	0.755	0.225124
LILRB5	FALSE	TRUE	0.015	0.494016	-2.353	0.990689
GDF9	TRUE	FALSE	0.015	0.494016	-2.146	0.984064
ADAM15	FALSE	TRUE	0.014	0.494415	0.715	0.237305
DRD2	FALSE	TRUE	0.014	0.494415	-0.987	0.838179
SLC26A8	FALSE	TRUE	0.013	0.494814	1.457	0.0725582
RARRES2	TRUE	FALSE	0.011	0.495612	0.259	0.397818
OPRD1	FALSE	TRUE	0.011	0.495612	0.397	0.345684
ADAMTS19	TRUE	FALSE	0.002	0.499202	0.8	0.211855
MEGF10	FALSE	TRUE	0.001	0.499601	0.182	0.427791
ENDOU	TRUE	FALSE	0.001	0.499601	-0.985	0.837688
OR5F1	FALSE	TRUE	-0.002	0.500798	0.712	0.238232
TREM1	TRUE	TRUE	-0.003	0.501197	2.077	0.0189008
HIATL1	FALSE	TRUE	-0.004	0.501596	-0.746	0.772166
BACE1	FALSE	TRUE	-0.005	0.501995	1.021	0.153627
KRTCAP2	FALSE	TRUE	-0.005	0.501995	0.156	0.438017
KCNC4	FALSE	TRUE	-0.005	0.501995	1.792	0.0365665
CHRNA2	FALSE	TRUE	-0.008	0.503192	-1.456	0.927304
HLA-B	FALSE	TRUE	-0.011	0.504388	0.387	0.349378
GPR55	FALSE	TRUE	-0.011	0.504388	0.098	0.460966
TREML1	FALSE	TRUE	-0.012	0.504787	0.369	0.356064
TMEM61	FALSE	TRUE	-0.013	0.505186	-1.961	0.97506
PTGER2	FALSE	TRUE	-0.013	0.505186	-0.506	0.693572
CHRD	TRUE	FALSE	-0.013	0.505186	-0.073	0.529097
DCST2	FALSE	TRUE	-0.014	0.505585	-0.896	0.814874
LILRB3	FALSE	TRUE	-0.017	0.506782	-0.127	0.55053
OR6N1	FALSE	TRUE	-0.017	0.506782	0.218	0.413715
BMP4	TRUE	FALSE	-0.019	0.507579	0.395	0.346421
VWA3A	TRUE	FALSE	-0.019	0.507579	0.608	0.271594
ZDHHC21	FALSE	TRUE	-0.019	0.507579	-0.082	0.532677
BMP8A	TRUE	FALSE	-0.02	0.507978	1.048	0.147319
TMEM139	FALSE	TRUE	-0.021	0.508377	0.447	0.327438
FGF7	TRUE	FALSE	-0.022	0.508776	-0.477	0.683319
MPZL3	FALSE	TRUE	-0.022	0.508776	-0.666	0.747294
SLC22A14	FALSE	TRUE	-0.023	0.509175	-1.108	0.866069
ST3GAL3	TRUE	FALSE	-0.028	0.511169	-0.814	0.792178
GZMA	TRUE	FALSE	-0.031	0.512365	-2.162	0.984691
SEZ6L2	FALSE	TRUE	-0.031	0.512365	3.992	3.27592e-05
LRRC8D	FALSE	TRUE	-0.032	0.512764	-2.547	0.994567
P2RY12	FALSE	TRUE	-0.033	0.513163	-0.538	0.704711
PROS1	TRUE	FALSE	-0.034	0.513561	-0.999	0.841103
NPBWR1	FALSE	TRUE	-0.035	0.51396	2.105	0.0176457
ENTPD2	FALSE	TRUE	-0.036	0.514359	-0.602	0.726413
ENHO	TRUE	FALSE	-0.038	0.515156	2.741	0.00306263
TMEM119	FALSE	TRUE	-0.039	0.515555	-0.586	0.721062
IFI30	TRUE	FALSE	-0.041	0.516352	-1.698	0.955246
TM4SF18	FALSE	TRUE	-0.042	0.516751	0.148	0.441171
LRRC37A2	FALSE	TRUE	-0.042	0.516751	0.296	0.383615
STX17	FALSE	TRUE	-0.043	0.517149	-0.562	0.712942
IGF2	TRUE	FALSE	-0.044	0.517548	1.282	0.0999213
IFNK	TRUE	FALSE	-0.047	0.518743	-0.271	0.606804
PIGM	FALSE	TRUE	-0.048	0.519142	0.158	0.437228
PRSS37	TRUE	FALSE	-0.048	0.519142	1.042	0.148706
CCL24	TRUE	FALSE	-0.049	0.51954	1.078	0.140517
TMEM30B	FALSE	TRUE	-0.05	0.519939	-0.668	0.747933
TMEM184B	FALSE	TRUE	-0.05	0.519939	-0.528	0.70125
KAZALD1	TRUE	FALSE	-0.05	0.519939	0.431	0.333234
CHRNB4	FALSE	TRUE	-0.05	0.519939	0.141	0.443935
ATP10A	FALSE	TRUE	-0.053	0.521134	-0.042	0.516751
TMEM190	FALSE	TRUE	-0.054	0.521532	-0.302	0.618674
OR1L1	FALSE	TRUE	-0.054	0.521532	0.334	0.36919
TMEM53	FALSE	TRUE	-0.056	0.522329	0.938	0.174122
MYCT1	FALSE	TRUE	-0.057	0.522727	0.797	0.212726
ASGR1	TRUE	TRUE	-0.057	0.522727	-0.704	0.759284
FGFRL1	FALSE	TRUE	-0.059	0.523524	1.254	0.104921
ATP6V0C	FALSE	TRUE	-0.059	0.523524	2.031	0.0211275
SYP	FALSE	TRUE	-0.061	0.52432	0.362	0.358676
PGAP1	FALSE	TRUE	-0.062	0.524719	-0.367	0.64319
BPI	TRUE	FALSE	-0.062	0.524719	-0.489	0.687579
AFP	TRUE	FALSE	-0.063	0.525117	-0.932	0.824332
PLAC1	TRUE	FALSE	-0.064	0.525515	-0.468	0.680108
MAS1	FALSE	TRUE	-0.066	0.526311	0.212	0.416054
KLK12	TRUE	FALSE	-0.068	0.527107	0.317	0.375622
CACNA1B	FALSE	TRUE	-0.069	0.527505	-1.509	0.934351
MOGAT2	FALSE	TRUE	-0.07	0.527903	0.538	0.295289
NAT2	FALSE	TRUE	-0.07	0.527903	0.81	0.20897
ENDOD1	TRUE	FALSE	-0.072	0.528699	0.966	0.167022
TRPC1	FALSE	TRUE	-0.072	0.528699	0.285	0.387822
LUM	TRUE	FALSE	-0.075	0.529893	-0.632	0.736307
KCNH7	FALSE	TRUE	-0.076	0.53029	0.176	0.430147
LRRC8C	FALSE	TRUE	-0.077	0.530688	0.105	0.458188
KCNK2	FALSE	TRUE	-0.079	0.531484	-1.94	0.97381
GHRHR	FALSE	TRUE	-0.079	0.531484	-1.14	0.872857
XYLT1	TRUE	FALSE	-0.08	0.531881	1.707	0.043911
TAS2R40	FALSE	TRUE	-0.082	0.532677	2.267	0.0116951
WNT7B	TRUE	FALSE	-0.083	0.533074	-0.579	0.718705
TLR8	FALSE	TRUE	-0.084	0.533472	-3.181	0.999266
PCDHGB6	FALSE	TRUE	-0.085	0.533869	-0.729	0.766999
SLC22A15	FALSE	TRUE	-0.086	0.534267	-0.787	0.784359
DCC	FALSE	TRUE	-0.086	0.534267	-2.267	0.988305
OMD	TRUE	FALSE	-0.087	0.534664	-0.298	0.617148
PKD1L2	FALSE	TRUE	-0.087	0.534664	1.965	0.0247071
CRHR2	FALSE	TRUE	-0.087	0.534664	-0.348	0.63608
CBLN1	TRUE	FALSE	-0.088	0.535062	0.293	0.384761
IGSF11	FALSE	TRUE	-0.089	0.535459	0.462	0.322041
HTR1B	FALSE	TRUE	-0.089	0.535459	0.561	0.287399
SCN5A	FALSE	TRUE	-0.089	0.535459	1.532	0.0627612
KCNA1	FALSE	TRUE	-0.089	0.535459	-0.551	0.709183
SCAMP3	FALSE	TRUE	-0.091	0.536254	0.504	0.307131
EPHB1	FALSE	TRUE	-0.091	0.536254	-0.328	0.628544
SLC5A12	FALSE	TRUE	-0.091	0.536254	-0.213	0.584337
ZDHHC2	FALSE	TRUE	-0.092	0.536651	-0.819	0.793607
INSL3	TRUE	FALSE	-0.092	0.536651	0.618	0.268288
OR51B6	FALSE	TRUE	-0.092	0.536651	1.187	0.117614
CXADR	TRUE	TRUE	-0.093	0.537048	0.961	0.168276
CELSR1	FALSE	TRUE	-0.093	0.537048	0.447	0.327438
WNT9A	TRUE	FALSE	-0.093	0.537048	-1.819	0.965544
CPXM2	TRUE	FALSE	-0.094	0.537445	-1.454	0.927027
CMTM7	FALSE	TRUE	-0.094	0.537445	-0.626	0.734343
SLCO6A1	FALSE	TRUE	-0.094	0.537445	0.51	0.305026
REG3G	TRUE	FALSE	-0.094	0.537445	1.419	0.0779495
KCNJ2	FALSE	TRUE	-0.096	0.53824	-1.248	0.893984
SCAMP5	FALSE	TRUE	-0.096	0.53824	0.273	0.392427
MPL	FALSE	TRUE	-0.097	0.538637	-0.335	0.631187
CCKAR	FALSE	TRUE	-0.097	0.538637	-0.995	0.840132
CELSR2	FALSE	TRUE	-0.098	0.539034	-0.524	0.699861
MTNR1B	FALSE	TRUE	-0.099	0.539431	0.801	0.211566
KCND3	FALSE	TRUE	-0.102	0.540622	2.004	0.022535
RXFP1	FALSE	TRUE	-0.105	0.541812	-0.004	0.501596
PCDHGB5	FALSE	TRUE	-0.106	0.542209	-1.252	0.894715
SGCZ	FALSE	TRUE	-0.107	0.542606	-0.264	0.60411
XG	FALSE	TRUE	-0.108	0.543002	-0.356	0.63908
OR10C1	FALSE	TRUE	-0.108	0.543002	-1.67	0.95254
LRRC37A3	FALSE	TRUE	-0.109	0.543399	-2.115	0.982785
APLP1	FALSE	TRUE	-0.109	0.543399	1.407	0.0797137
HVCN1	FALSE	TRUE	-0.113	0.544985	-1.858	0.968415
TNFRSF10B	FALSE	TRUE	-0.113	0.544985	1.577	0.0573978
DEFB125	TRUE	FALSE	-0.113	0.544985	1.199	0.115264
CDH18	FALSE	TRUE	-0.113	0.544985	-1.626	0.948025
SLC7A4	FALSE	TRUE	-0.114	0.545381	1.461	0.0720077
GRAMD1A	FALSE	TRUE	-0.115	0.545777	-0.037	0.514757
WFDC10B	TRUE	FALSE	-0.116	0.546174	-0.049	0.51954
LEFTY1	TRUE	FALSE	-0.118	0.546966	0.683	0.247303
NCAM2	FALSE	TRUE	-0.12	0.547758	1.836	0.0331788
ALG11	FALSE	TRUE	-0.12	0.547758	0.333	0.369567
KCNH1	FALSE	TRUE	-0.12	0.547758	-0.945	0.827671
IGFBPL1	TRUE	FALSE	-0.121	0.548154	-0.025	0.509973
PORCN	FALSE	TRUE	-0.124	0.549342	-0.802	0.788724
GC	TRUE	FALSE	-0.124	0.549342	0.043	0.482851
OR10H3	FALSE	TRUE	-0.126	0.550134	1.806	0.0354592
BOC	FALSE	TRUE	-0.129	0.551321	-1.098	0.863898
OCLM	FALSE	TRUE	-0.13	0.551717	-0.703	0.758972
IFITM2	FALSE	TRUE	-0.131	0.552112	1.343	0.089636
MASP2	TRUE	FALSE	-0.133	0.552903	1.894	0.0291125
QSOX1	TRUE	TRUE	-0.136	0.554089	-1.796	0.963753
BOLA1	TRUE	FALSE	-0.136	0.554089	-2.255	0.987933
RELN	TRUE	FALSE	-0.137	0.554485	1.378	0.0841016
OXER1	FALSE	TRUE	-0.137	0.554485	0.806	0.210121
OXGR1	FALSE	TRUE	-0.139	0.555275	-0.453	0.674726
CYTL1	TRUE	FALSE	-0.14	0.55567	-1.614	0.946736
PCDHGA6	FALSE	TRUE	-0.14	0.55567	0.951	0.170802
APOE	TRUE	FALSE	-0.142	0.55646	-1.389	0.917584
TM4SF5	FALSE	TRUE	-0.143	0.556855	0.354	0.361669
KCNJ8	FALSE	TRUE	-0.145	0.557645	-1.151	0.875134
TNFSF8	TRUE	TRUE	-0.145	0.557645	0.139	0.444725
HHLA2	FALSE	TRUE	-0.146	0.558039	0.562	0.287058
SLC39A7	FALSE	TRUE	-0.146	0.558039	-1.123	0.869281
KCNN2	FALSE	TRUE	-0.147	0.558434	0.192	0.423871
UNC93B1	FALSE	TRUE	-0.147	0.558434	-0.743	0.771259
TACR2	FALSE	TRUE	-0.148	0.558829	-0.164	0.565134
MRGPRX3	FALSE	TRUE	-0.148	0.558829	1.505	0.066162
LHFPL1	FALSE	TRUE	-0.149	0.559223	-0.349	0.636455
TMPRSS6	FALSE	TRUE	-0.151	0.560012	1.148	0.125484
EMILIN2	TRUE	FALSE	-0.155	0.561589	-0.536	0.704021
NKAIN3	FALSE	TRUE	-0.156	0.561983	2.025	0.0214337
SLC39A4	FALSE	TRUE	-0.157	0.562378	0.87	0.19215
OR13D1	FALSE	TRUE	-0.157	0.562378	-1.15	0.874928
TFPI2	TRUE	FALSE	-0.16	0.563559	2.02	0.0216917
S100A13	TRUE	FALSE	-0.161	0.563953	0.865	0.193519
OR2A7	FALSE	TRUE	-0.161	0.563953	-1.567	0.941443
ARSJ	TRUE	FALSE	-0.163	0.564741	-0.508	0.694273
CHRM5	FALSE	TRUE	-0.163	0.564741	0.486	0.313484
ABCA2	FALSE	TRUE	-0.164	0.565134	1.035	0.150334
GLP1R	FALSE	TRUE	-0.164	0.565134	0.784	0.21652
P2RY4	FALSE	TRUE	-0.164	0.565134	-3.691	0.999888
KDR	TRUE	TRUE	-0.166	0.565922	-0.356	0.63908
EPYC	TRUE	FALSE	-0.166	0.565922	-0.821	0.794177
CRISP3	TRUE	FALSE	-0.168	0.566708	0.013	0.494814
MXRA8	FALSE	TRUE	-0.169	0.567102	-0.052	0.520736
EFEMP2	TRUE	FALSE	-0.169	0.567102	2.443	0.00728287
ADCY1	FALSE	TRUE	-0.169	0.567102	1.575	0.0576282
SLC38A11	FALSE	TRUE	-0.17	0.567495	0.883	0.188618
PSG6	TRUE	FALSE	-0.17	0.567495	0.529	0.298403
LMTK2	FALSE	TRUE	-0.171	0.567888	-0.272	0.607189
RYR3	FALSE	TRUE	-0.171	0.567888	-0.779	0.78201
OR4C46	FALSE	TRUE	-0.171	0.567888	-0.132	0.552508
OR4S1	FALSE	TRUE	-0.173	0.568674	-0.221	0.587454
GRIA2	FALSE	TRUE	-0.175	0.56946	-0.211	0.583556
SEMA6B	FALSE	TRUE	-0.176	0.569853	0.586	0.278938
CSPG5	FALSE	TRUE	-0.176	0.569853	-1.484	0.931096
CRHBP	TRUE	FALSE	-0.176	0.569853	0.406	0.342371
FCGR3A	TRUE	TRUE	-0.179	0.571031	-1.154	0.87575
CCL18	TRUE	FALSE	-0.179	0.571031	-1.978	0.976036
SERPINA6	TRUE	FALSE	-0.18	0.571424	0.639	0.261411
CLCA4	TRUE	TRUE	-0.181	0.571816	-0.558	0.711578
SYT9	FALSE	TRUE	-0.181	0.571816	1.283	0.099746
GRAMD1C	FALSE	TRUE	-0.182	0.572209	0.504	0.307131
KLRC1	FALSE	TRUE	-0.183	0.572601	-0.564	0.713623
EPDR1	TRUE	FALSE	-0.186	0.573778	2.261	0.0118796
LAMB4	TRUE	FALSE	-0.187	0.57417	1.278	0.100625
ADAM21	FALSE	TRUE	-0.187	0.57417	-0.538	0.704711
FAM131A	TRUE	FALSE	-0.188	0.574562	-0.773	0.780239
PCDHGA3	FALSE	TRUE	-0.188	0.574562	0.602	0.273587
[truncated: 2,084 more rows]
