# Supplementary material for: A human lung tumor microenvironment interactome identifies clinically relevant cell-type cross-talk
Source: Genome Biol. 2020 May 7;21:107. doi: 10.1186/s13059-020-02019-x (PMC7206807; doi:10.1186/s13059-020-02019-x)
Supplement: Supplementary file 9 — Table S9. Number of uDEG ligands and receptors (Data underlying Fig. 2c and d). Shown are the number of cases where a ligand (rows) is a uDEG in the indicated population and its cognate receptor is a uDEG in a population (column). Top panel: adenocarcinoma; bottom panel: SCC. [file 13059_2020_2019_MOESM9_ESM.xlsx]

## Sheet: ST9 uDEG ligands receptors
	Fibroblast	Endothelial	Immune	Malignant
Fibroblast	32	45	24	37
Endothelial	15	36	26	15
Immune	5	13	51	10
Malignant	14	27	32	41
Fibroblast	34	47	23	66
Endothelial	17	22	20	22
Immune	3	12	13	11
Malignant	27	23	16	47
(Data underlying Figure 2c and 2d). Shown are the number of cases where a ligand (rows) is a uDEG in the indicated population and its cognate receptor is a uDEG in a population (column). Top panel: adenocarcinoma; bottom panel: SCC.
