# Supplementary material for: A human lung tumor microenvironment interactome identifies clinically relevant cell-type cross-talk
Source: Genome Biol. 2020 May 7;21:107. doi: 10.1186/s13059-020-02019-x (PMC7206807; doi:10.1186/s13059-020-02019-x)
Supplement: Supplementary file 10 — Table S10. Gene Set Enrichment analysis applied to ranked gene lists representing correlation between expression levels in malignant sorted populations vs GREM1 expression in fibroblasts. The c2 (curated gene sets) and c5 (Gene Ontology) gene sets were used from the Molecular Signatures Database. Selected enrichment results are shown in Fig. 3b). [file 13059_2020_2019_MOESM10_ESM.xlsx]

## Sheet: ST10 GREM1 GSEA
		ADENOCARCINOMA						SQUAMOUS CELL CARCINOMA
pathway	size	pval	padj	ES	NES	nMoreExtreme	leadingEdge	pval	padj	ES	NES	nMoreExtreme	leadingEdge
GO_TRANSLATIONAL_INITIATION	142	0.000125345	0.000436951	0.712868	3.60904	0	UBA52 RPS28 RPL36 RPL18A EIF4A1 EIF2B2 RPL21 RPS15 RPL13A RPS11 RPL31 RPL38 RPL41 RPL35A RPL32 RPL37A RPL35 RPL15 RPS27 EIF2S1 RPL14 EIF5B RPL29 RPS13 RPS15A RPSA RPLP0 RPS29 RPL27A RPS17 RPS24 RPL5 EIF4E2 EIF3G RPL22 RPL24 RPS4X RPL27 RPL8 RPS16 PABPC1 RPL18 RPS7 RPS25 RPS8 RPL6 EIF3L RPL11 RPL34 DENR DHX29 EIF3F RPL10A RPL36A RPS18 RPL12 RPL3 RPLP2 EIF4B PTBP1 RPL4 RPS23 RPS27A EIF3I RPL19 RPL3…	0.00763595	0.108557	-0.356694	-1.44232	147	RPS16 EIF3K EIF3F RPLP2 RPS27 EIF3C FAU RPL24 EIF3CL EIF2B1 EIF3G EIF2D RPL23 RPL36 DHX29 RPL38 RPL13A EIF3I EIF2B4 RPS21 RPS2 EIF3B MCTS1 RPS14 RPL27A EIF4E2 EIF2S2 RPS28 EIF6 RPS12 RPS26 RPL26L1 RPS3A RPL37A EIF4G1 EIF3M RPS19 RPS15A RPL27 RPL23A MTIF2 EIF2B5 RPS4X RPL35 RPL10A EIF4G3 RPS18 RPL19 RPS9 RPL13 RPS11 RPL9 RPL4 PCBP2 RPLP1 RPL17 EIF2B3 EIF1 UBA52 RPL18 RPL14
GO_ESTABLISHMENT_OF_PROTEIN_LOCALIZATION_TO_ENDOPLASMIC_RETICULUM	103	0.000121124	0.000436951	0.750566	3.60627	0	UBA52 RPS28 RPL36 RPL18A RPL21 RPS15 RPL13A RPS11 RPL31 RPL38 RPL41 RPL35A RPL32 RPL37A RPL35 RPL15 RPS27 RPL14 RPL29 RPS13 RPS15A RPSA RPLP0 SSR3 RPS29 RAB10 RPL27A RPS17 RPS24 RPL5 RPL22 RPL24 RPS4X CHMP4B RPL27 RPL8 RPS16 RPL18 RPS7 RPS25 RPS8 RPL6 RPL11 RPL34 RPL10A RPL36A RPS18 RPL12 RPL3 RPLP2 RPL4 RPS23 RPS27A SRP19 RPL19 RPL39 SEC61A1 RPS6 RPL23 SRP72 RPS2 RPS9 RPL37 SRP54 RPS3 RPL9 SRP9 …	0.00110859	0.0359819	-0.409503	-1.60353	20	RPS16 RPLP2 RPS27 FAU RPL24 RPL23 RPL36 RPL38 RPL13A RPS21 RPS2 ZFAND2B SEC61G RPS14 RPL27A SRP9 RPS28 SRP19 RPS12 SPCS1 RYR2 SRPRB RPS26 RPL26L1 RPS3A RPL37A RPS19 RPS15A RPL27 RPL23A CHMP4B RPS4X RPL35 RPL10A SEC62 RPS18 RPL19 CHMP4A RPS9 RPL13 RAB3GAP1 SRP14 SEC61A1 RPS11 RPL9 RPL4 RPLP1 RPL17 UBA52 RPL18 RPL14
REACTOME_TRANSLATION	162	0.000127567	0.000436951	0.694654	3.59164	0	UBA52 RPS28 RPL36 RPL18A EIF4A1 EIF2B2 RPL21 RPS15 RPL13A RPS11 RPL31 RPL38 RPL41 RPL35A RPN2 RPL32 EEF2 RPL37A RPL35 RPL15 RPS27 EIF2S1 RPL14 EIF5B RPL29 RPS13 RPS15A RPSA RPLP0 SSR3 RPS29 RPL27A RPS17 RPS24 RPL5 ETF1 EEF1B2 EIF3G RPL22 RPL24 RPS4X RPSAP9 RPL27 RPL23AP74 RPL8 RPS16 PABPC1 RPL18 RPS7 RPS25 RPS8 RPL6 RPL11 RPL34 EIF3F RPL10A RPL36A RPS18 RPL12 RPL3 RPLP2 SEC11A EIF4B RPL4 RPS23 RP…	0.00455686	0.0799403	-0.353625	-1.44524	88	RPS16 EIF3K EIF3F RPLP2 RPS27 EIF3C FAU RPL24 EIF2B1 SEC61B EIF3G RPL23 RPL36 RPL38 RPL13A EIF3I EIF2B4 RPS21 RPS2 EIF3B SEC61G RPS14 RPL27A EIF2S2 SRP9 RPS28 RPL36AP51 SRP19 RPS12 SSR2 SPCS1 RPN1 SSR1 SRPRB SPCS3 RPS26 RPL26L1 SRP9P1 RPS3A RPL37A EIF4G1 SEC11A RPS19 RPS15A RPL27 RPL23A RPL21P134 EIF3FP3 EIF2B5 RPS4X RPL35 RPL10A RPS18 RPL19 EEF1G EEF1A1 SSR4 SEC11C RPS9 RPL13 SRP14 SEC61A1 RPS11…
KEGG_RIBOSOME	85	0.000118835	0.000436951	0.772822	3.5833	0	UBA52 RPS28 RPL36 RPL18A RPL21 RPS15 RPL13A RPS11 RPL31 RPL38 RPL41 RPL35A RPL32 RPL37A RPL35 RPL15 RPS27 RPL14 RPL29 RPS13 RPS15A RPSA RPLP0 RPS29 RPL27A RPS17 RPS24 RPL5 RPL22 RPL24 RPS4X RPL27 RPL8 RPS16 RPL18 RPS7 RPS25 RPS8 RPL6 RPL11 RPL34 RPL10A RPL36A RPS18 RPL12 RPL3 RPLP2 RPL4 RPS23 RPS27A RPL22L1 RPL19 RPL39 RPL36AL RPS6 RPL23 RPS2 RPS9 RPL37 RPS3 RPL9 RPL30 RPL7 RPS20 RPL7A RPS12 RPS1…	0.00637933	0.0983803	-0.398472	-1.52569	118	RPS16 RPLP2 RPS27 FAU RPS27L RPL24 RPL23 RPL36 RPL38 RPL13A RPS21 RPS2 RPL27A RPS28 RPS12 RPS26 RPL26L1 RPS3A RPL37A RPL22L1 RPS19 RPS15A RPL27 RPL23A RPS4X RPL35 RPL10A RPS18 RPL19 RPS9 RPL13 RPS11 RPL9 RPL4 RPLP1 RPL17 UBA52 RPL18 RPL14 RPL22 RPL30 RPL18A RPS29 RPS15
GO_PROTEIN_LOCALIZATION_TO_ENDOPLASMIC_RETICULUM	122	0.000123092	0.000436951	0.716116	3.54101	0	UBA52 RPS28 RPL36 RPL18A RPL21 RPS15 RPL13A RPS11 RPL31 RPL38 RPL41 RPL35A RPL32 RPL37A HSPA5 RPL35 RPL15 RPS27 KDELR3 RPL14 RPL29 RPS13 RPS15A OS9 RPSA RPLP0 ANK2 SSR3 RPS29 RAB10 RPL27A RPS17 RPS24 RPL5 RPL22 RPL24 RPS4X CHMP4B RPL27 RPL8 RPS16 RPL18 RPS7 UBAC2 RPS25 RPS8 RPL6 RPL11 RPL34 RPL10A RPL36A RPS18 RPL12 RPL3 RPLP2 RPL4 RPS23 RPS27A SRP19 RPL19 RPL39 SEC61A1 RPS6 VAPA RPL23 SRP72 RPS2…	0.0013029	0.0393005	-0.39722	-1.58339	24	RPS16 RPLP2 RPS27 FAU RPL24 RPL23 UBAC2 RPL36 RPL38 RPL13A RPS21 RPS2 ZFAND2B SEC61G RPS14 RPL27A KDELR1 SRP9 RPS28 GRIK5 SRP19 RPS12 SPCS1 SEC16B RYR2 SRPRB RPS26 RPL26L1 BCAP29 RPS3A RPL37A BCAP31 RPS19 RPS15A RPL27 RPL23A GPAA1 CHMP4B KDELR2 RPS4X RPL35 RPL10A SEC62 RPS18 RPL19 PPP1R15A CHMP4A RPS9 RPL13 RAB3GAP1 SRP14 SEC61A1 RPS11 RPL9 RPL4 RPLP1 RPL17 UBA52 RPL18 RPL14
GO_NUCLEAR_TRANSCRIBED_MRNA_CATABOLIC_PROCESS_NONSENSE_MEDIATED_DECAY	117	0.000122865	0.000436951	0.72083	3.53815	0	UBA52 RPS28 RPL36 RPL18A PPP2CA RPL21 RPS15 RPL13A RPS11 RPL31 RPL38 RPL41 RPL35A UHMK1 RPL32 RPL37A RPL35 RPL15 RPS27 RPL14 UPF1 NCBP1 RPL29 RPS13 RPS15A RPSA RPLP0 RPS29 RPL27A RPS17 RPS24 RPL5 ETF1 RPL22 RPL24 RPS4X RBM8A RPL27 RPL8 RPS16 PABPC1 RPL18 RPS7 RPS25 RPS8 RPL6 RPL11 RPL34 RPL10A RPL36A RPS18 RPL12 RPL3 RPLP2 RPL4 UPF3A RPS23 RPS27A RPL19 RPL39 RPS6 EIF3E MAGOH RPL23 RPS2 RPS9 RPL37…	0.00470514	0.0814068	-0.376772	-1.49515	89	RPS16 RPLP2 RPS27 FAU RPL24 UPF3A RPL23 RPL36 RPL38 RPL13A PARN RPS21 RPS2 PPP2R1A RPS14 NCBP1 RPL27A RPS28 UPF1 UHMK1 PPP2CA SMG5 GSPT1 RPS12 RPS26 RPL26L1 PNRC2 SMG8 RPS3A RPL37A EIF4G1 RPS19 RPS15A RPL27 RPL23A WIBG RPS4X RPL35 RPL10A RPS18 RPL19 RPS9 RPL13 EIF4A3 RPS11 RPL9 RPL4 RPLP1 RPL17 UBA52 RPL18 RPL14 GSPT2 RPL22 RPL30 RPL18A DCP1A RPS29 RPS15 CTIF
HSIAO_HOUSEKEEPING_GENES	388	0.00014708	0.000436951	0.608174	3.51426	0	UBA52 HNRNPL RPS28 RPL18A PTMA CTNNB1 EIF4A1 OAZ1 CSTB PSME1 RPL21 RPS15 VDAC2 RPL13A NFKBIA RPS11 RPL31 RPL38 LGALS1 WARS RPL41 RPL35A RPN2 KARS RPL32 QARS UBE2C EEF2 RPL37A LDHB MT2A RPL35 LTA4H RPL14 IFITM1 RPL29 RPS15A CCNI OS9 PIM1 RPSA ERH NAP1L1 RPLP0 RPS29 RPL27A RPS17 ATP5G3 PSEN1 EEF1B2 NACA ARF4 RPL24 GPX4 NDUFV2 PDLIM1 RPL27 PTP4A2 RPL8 RPS16 HNRNPA1 PABPC1 RPL18 RPS7 TMBIM6 RPS25 RPS…	0.00660661	0.100406	-0.303448	-1.29977	131	RPS16 SNRPD2 SNRNP70 GPS1 DHPS EIF3F ATP5G2 RPLP2 PSMB3 AES NDUFA4 DYNLL1 OAZ1 H3F3B PSMD8 HYAL2 RAC1 RPL24 LASP1 PSMB4 PSMB2 GSTP1 COX8A CAPZA1 SEC61B CST3 STMN1 RPL23 COX7C ATP5F1 ARAF SOD1 ECHS1 COMT ATP5O ATP5G1 RPL38 RPL13A SURF1 RPS21 RPS2 CSNK2B ATOX1 TRIM28 NEFL CYB5R3 RPS14 BECN1 AAMP RPL27A IRAK1 FCGRT ALDOA UBE2C RPS28 GPS2 CHKB QARS PFDN5 POLR2L PEBP1 ARHGAP1 TAX1BP1 RPA2 MTRNR2L8 MDH…
REACTOME_3_UTR_MEDIATED_TRANSLATIONAL_REGULATION	121	0.000122911	0.000436951	0.709459	3.50349	0	UBA52 RPS28 RPL36 RPL18A EIF4A1 RPL21 RPS15 RPL13A RPS11 RPL31 RPL38 RPL41 RPL35A RPL32 RPL37A RPL35 RPL15 RPS27 EIF2S1 RPL14 RPL29 RPS13 RPS15A RPSA RPLP0 RPS29 RPL27A RPS17 RPS24 RPL5 EIF3G RPL22 RPL24 RPS4X RPSAP9 RPL27 RPL23AP74 RPL8 RPS16 PABPC1 RPL18 RPS7 RPS25 RPS8 RPL6 RPL11 RPL34 EIF3F RPL10A RPL36A RPS18 RPL12 RPL3 RPLP2 EIF4B RPL4 RPS23 RPS27A EIF3I RPL19 RPL39 EIF2S3 RPS6 EIF4A2 EIF3C…	0.042114	0.278345	-0.333843	-1.32965	807	RPS16 EIF3K EIF3F RPLP2 RPS27 EIF3C FAU RPL24 EIF3G RPL23 RPL36 RPL38 RPL13A EIF3I RPS21 RPS2 EIF3B RPS14 RPL27A EIF2S2 RPS28 RPL36AP51 RPS12 RPS26 RPL26L1 RPS3A RPL37A EIF4G1 RPS19 RPS15A RPL27 RPL23A RPL21P134 EIF3FP3 RPS4X RPL35 RPL10A RPS18 RPL19 RPS9 RPL13 RPS11 RPL9 RPL4 RPLP1 RPL17 UBA52 RPL18 RPL14
GO_MULTI_ORGANISM_METABOLIC_PROCESS	136	0.00012486	0.000436951	0.695472	3.49488	0	UBA52 RPS28 RPL36 RPL18A MAP2K1 RPL21 RPS15 RPL13A RPS11 RPL31 MAP2K3 RPL38 RPL41 RPL35A RPL32 RPL37A RPL35 RPL15 RPS27 RPL14 SEH1L RPL29 RPS13 RPS15A RPSA RPLP0 NUP188 RPS29 RPL27A RPS17 RPS24 RPL5 ATG16L1 EIF3G RPL22 RPL24 RPS4X RPL27 NUP107 RPL8 RPS16 MAP2K7 RPL18 RPS7 RPS25 RPS8 RPL6 EIF3L RPL11 RPL34 MON1B EIF3F RPL10A RPL36A RPS18 RANBP2 RPL12 RPL3 RPLP2 PTBP1 RPL4 RPS23 RPS27A MAP2K2 NUP50…	0.00688727	0.10244	-0.360186	-1.45012	132	RPS16 EIF3F RPLP2 RPS27 MAP2K7 SUPT5H FAU NUPL2 NUP133 RPL24 NUP62 NUP85 EIF3G RPL23 RPL36 RPL38 RPL13A ATG16L2 RPS21 RPS2 EIF3B RPS14 RPL27A SMARCB1 RPS28 EIF2AK4 RPS12 USF2 RPS26 RPL26L1 RPS3A RPL37A RPS19 RPS15A RPL27 RPL23A RPS4X RPL35 RPL10A RPS18 RPL19 USF1 RPS9 RPL13 RPS11 RPL9 RPL4 PCBP2 RPLP1 RPL17 MAP2K1 UBA52 RPL18 RPL14 NUP205 MON1B RPL22 EIF3D RPL30 RPL18A RAE1 RPS29 RPS15 NUP88 NUP5…
REACTOME_SRP_DEPENDENT_COTRANSLATIONAL_PROTEIN_TARGETING_TO_MEMBRANE	124	0.000123198	0.000436951	0.704424	3.49372	0	UBA52 RPS28 RPL36 RPL18A RPL21 RPS15 RPL13A RPS11 RPL31 RPL38 RPL41 RPL35A RPN2 RPL32 RPL37A RPL35 RPL15 RPS27 RPL14 RPL29 RPS13 RPS15A RPSA RPLP0 SSR3 RPS29 RPL27A RPS17 RPS24 RPL5 RPL22 RPL24 RPS4X RPSAP9 RPL27 RPL23AP74 RPL8 RPS16 RPL18 RPS7 RPS25 RPS8 RPL6 RPL11 RPL34 RPL10A RPL36A RPS18 RPL12 RPL3 RPLP2 SEC11A RPL4 RPS23 RPS27A SSR1 SRP19 RPL19 RPL39 SEC61A1 RPS6 RPL23 SRP72 RPS2 RPS9 RPL37 …	0.0117139	0.136262	-0.357957	-1.42929	224	RPS16 RPLP2 RPS27 FAU RPL24 SEC61B RPL23 RPL36 RPL38 RPL13A RPS21 RPS2 SEC61G RPS14 RPL27A SRP9 RPS28 RPL36AP51 SRP19 RPS12 SSR2 SPCS1 RPN1 SSR1 SRPRB SPCS3 RPS26 RPL26L1 SRP9P1 RPS3A RPL37A SEC11A RPS19 RPS15A RPL27 RPL23A RPL21P134 RPS4X RPL35 RPL10A RPS18 RPL19 SSR4 SEC11C RPS9 RPL13 SRP14 SEC61A1 RPS11 RPL9 RPL4 RPLP1 RPL17 UBA52 RPL18 RPL14
REACTOME_NONSENSE_MEDIATED_DECAY_ENHANCED_BY_THE_EXON_JUNCTION_COMPLEX	121	0.000122911	0.000436951	0.693888	3.4266	0	UBA52 RPS28 RPL36 RPL18A PPP2CA RPL21 RPS15 RPL13A RPS11 RPL31 RPL38 RPL41 RPL35A RPL32 RPL37A RPL35 RPL15 RPS27 RPL14 NCBP1 RPL29 RPS13 RPS15A RPSA RPLP0 RPS29 RPL27A RPS17 RPS24 RPL5 ETF1 RPL22 RPL24 RPS4X RPSAP9 RBM8A RPL27 RPL23AP74 RPL8 RPS16 PABPC1 RPL18 RPS7 RPS25 RPS8 RPL6 RPL11 RPL34 RPL10A RPL36A RPS18 RPL12 RPL3 RPLP2 RPL4 UPF3A RPS23 RPS27A RPL19 RPL39 RPS6 MAGOH RPL23 RPS2 RPS9 RPL37…	0.0779214	0.376163	-0.319735	-1.27347	1494	RPS16 RPLP2 RPS27 FAU RPL24 UPF3A RPL23 RPL36 RPL38 RPL13A RPS21 RPS2 PPP2R1A RPS14 NCBP1 RPL27A RPS28 RPL36AP51 PPP2CA SMG5 RPS12 RPS26 RPL26L1 SMG8 RPS3A RPL37A EIF4G1 RPS19 RPS15A RPL27 RPL23A RPL21P134 RPS4X RPL35 RPL10A RPS18 RPL19 RPS9 RPL13 EIF4A3 RPS11 RPL9 RPL4 RPLP1 RPL17 UBA52 RPL18 RPL14 GSPT2
REACTOME_PEPTIDE_CHAIN_ELONGATION	100	0.000120395	0.000436951	0.712327	3.4056	0	UBA52 RPS28 RPL36 RPL18A RPL21 RPS15 RPL13A RPS11 RPL31 RPL38 RPL41 RPL35A RPL32 EEF2 RPL37A RPL35 RPL15 RPS27 RPL14 RPL29 RPS13 RPS15A RPSA RPLP0 RPS29 RPL27A RPS17 RPS24 RPL5 RPL22 RPL24 RPS4X RPSAP9 RPL27 RPL23AP74 RPL8 RPS16 RPL18 RPS7 RPS25 RPS8 RPL6 RPL11 RPL34 RPL10A RPL36A RPS18 RPL12 RPL3 RPLP2 RPL4 RPS23 RPS27A RPL19 RPL39 RPS6 RPL23 RPS2 RPS9 RPL37 RPS3 RPL9 RPL30 RPL7 RPS20 RPL7A RPS1…	0.088489	0.402502	-0.327124	-1.27625	1671	RPS16 RPLP2 RPS27 FAU RPL24 RPL23 RPL36 RPL38 RPL13A RPS21 RPS2 RPS14 RPL27A RPS28 RPL36AP51 RPS12 RPS26 RPL26L1 RPS3A RPL37A RPS19 RPS15A RPL27 RPL23A RPL21P134 RPS4X RPL35 RPL10A RPS18 RPL19 EEF1A1 RPS9 RPL13 RPS11 RPL9 RPL4 RPLP1 RPL17 UBA52 RPL18 RPL14 RPL22 RPL30 RPL18A EEF2 RPS29 RPS15
REACTOME_INFLUENZA_LIFE_CYCLE	150	0.000125786	0.000436951	0.664325	3.39534	0	UBA52 RPS28 RPL36 RPL18A GTF2F1 RPL21 RPS15 RPL13A RPS11 RPL31 RPL38 RPL41 RPL35A RPL32 DNAJC3 RPL37A RPL35 RPL15 RPS27 RPL14 SEH1L RPL29 RPS13 RPS15A RPSA RPLP0 NUP188 RPS29 RPL27A RPS17 RPS24 RPL5 RPL22 RPL24 RPS4X RPSAP9 RPL27 RPL23AP74 NUP107 RPL8 RPS16 RPL18 RPS7 RPS25 RPS8 RPL6 RPL11 RPL34 RPL10A RPL36A RPS18 CALR RANBP2 RPL12 RPL3 RPLP2 RPL4 RPS23 RAN RPS27A KPNA1 NUP50 CLTA RPL19 RPL39 RP…	0.183593	0.566264	-0.285861	-1.16143	3573	RPS16 RPLP2 RPS27 FAU NUPL2 NUP133 HSPA1B IPO5 RPL24 POLR2H NUP62 NUP85 RPL23 POLR2J RPL36 RPL38 RPL13A POLR2C RPS21 RPS2 RPS14 RPL27A RPS28 RPL36AP51 POLR2L POLR2G RPS12 RPS26 RPL26L1 RPS3A RPL37A POLR2I KPNA1 RPS19 RPS15A RPL27 RPL23A RPL21P134 RPS4X RPL35 RPL10A POLR2E DNAJC3 RPS18 RPL19 RPS9 RPL13 GTF2F1 RPS11 RPL9 RPL4 RPLP1 RPL17 UBA52 RPL18 RPL14 NUP205 CLTC RPL22 POLR2K RPL30 RPL18A RAE1 …
GO_RNA_CATABOLIC_PROCESS	218	0.000132696	0.000436951	0.628549	3.39384	0	UBA52 RPS28 RPL36 RPL18A EIF4A1 EXOSC7 PPP2CA RPL21 RPS15 RPL13A RPS11 RPL31 RPL38 RPL41 RPL35A UHMK1 RPL32 RPL37A RPL35 RPL15 RPS27 ATM RPL14 UPF1 NCBP1 RPL29 RPS13 RPS15A RPSA RPLP0 RPS29 RPL27A RPS17 RPS24 RPL5 ETF1 RNASEH2A RPL22 RPL24 RPS4X RBM8A RPL27 ERN1 CNOT2 RPL8 RPS16 PABPC1 RPL18 RPS7 RPS25 RPS8 ZC3H12A CCRN4L RPL6 RPL11 RPL34 PAN3 PELO RPL10A RPL36A RPS18 RPL12 RPL3 RPLP2 EIF4B RPL4 …	0.000809799	0.0297298	-0.359048	-1.49662	15	RPS16 EXOSC5 SLFN14 LSM5 RPLP2 RNASE6 RPS27 FAU RPL24 CNOT6 UPF3A RQCD1 RNH1 NBAS RNASE3 RPL23 LSM6 SKIV2L RPL36 RPL38 RPL13A PRPF18 PARN EXOSC7 RPS21 RPS2 PPP2R1A RNASET2 RPS14 RNASEH2A NCBP1 KHSRP RPL27A EXOSC8 RPS28 XRN2 UPF1 UHMK1 TNKS1BP1 PPP2CA LSM2 SMG5 POLR2G SKIV2L2 GSPT1 RPS12 PAN3 DEDD2 RPS26 RPL26L1 PNRC2 SMG8 RPS3A RPL37A PABPC4 EIF4G1 EDC3 LSM4 ZCCHC11 RPS19 RPS15A RPL27 RPL23A DIS3…
REACTOME_INFLUENZA_VIRAL_RNA_TRANSCRIPTION_AND_REPLICATION	116	0.000122459	0.000436951	0.68896	3.37653	0	UBA52 RPS28 RPL36 RPL18A GTF2F1 RPL21 RPS15 RPL13A RPS11 RPL31 RPL38 RPL41 RPL35A RPL32 DNAJC3 RPL37A RPL35 RPL15 RPS27 RPL14 RPL29 RPS13 RPS15A RPSA RPLP0 RPS29 RPL27A RPS17 RPS24 RPL5 RPL22 RPL24 RPS4X RPSAP9 RPL27 RPL23AP74 RPL8 RPS16 RPL18 RPS7 RPS25 RPS8 RPL6 RPL11 RPL34 RPL10A RPL36A RPS18 RPL12 RPL3 RPLP2 RPL4 RPS23 RPS27A RPL19 RPL39 RPS6 RPL23 RPS2 RPS9 RPL37 POLR2A RPS3 POLR2F RPL9 HSP9…	0.0472429	0.296338	-0.334272	-1.32522	902	RPS16 RPLP2 RPS27 FAU IPO5 RPL24 POLR2H RPL23 POLR2J RPL36 RPL38 RPL13A POLR2C RPS21 RPS2 RPS14 RPL27A RPS28 RPL36AP51 POLR2L POLR2G RPS12 RPS26 RPL26L1 RPS3A RPL37A POLR2I RPS19 RPS15A RPL27 RPL23A RPL21P134 RPS4X RPL35 RPL10A POLR2E DNAJC3 RPS18 RPL19 RPS9 RPL13 GTF2F1 RPS11 RPL9 RPL4 RPLP1 RPL17 UBA52 RPL18 RPL14
CHARAFE_BREAST_CANCER_LUMINAL_VS_BASAL_DN	437	0.000148192	0.000436951	0.575252	3.36234	0	CFB EMP1 TRIP10 FAM83A CXCL1 C3 CORO1C OGFRL1 ELL2 CFLAR DSG3 PKP2 HIF1A CTSC APOL6 TWSG1 FST IRS2 ATP1B3 INHBA LOXL2 SNAI2 CHMP1B C1S IL1RAP FAP IL20RB PTGS2 PGM2 CLIC4 ETS1 FAM69A NNMT LOX TNFAIP8 BIRC3 C1R MT2A CXCL2 IL1A ZBTB38 CDH3 GNA15 FGFBP1 KRT5 HOXA5 NRP1 PDZK1IP1 MT1H F3 TGFA NFAT5 KRT6B SGK1 AKR1C1 KRT6A BTG3 CD109 FRMD6 MDFIC TGFBI LUZP1 PHLDA1 TRIM22 ETF1 ORMDL1 PPP4R1 ARHGAP5 DPYD …	0.99965	1	-0.142581	-0.612861	19977	SIRPA NMI NCK1 GNG12 NR3C1 GPSM2 CLIC4 SH3D19 GSTP1 KLK10 ARAP3 MT1H LUZP1 EGFR SLPI FOXQ1 SH3GLB1 KRT14 CCDC28A WWTR1 MT1G C15orf52 STAMBPL1 MPZL1 CYBRD1 CYB5R3 CTSC CASP1 PIK3CD GM2A NNMT INHBA IFNGR1 HP1BP3 CMPK1 ABCD3 VAMP3 CRK MDH1 IL20RB COL8A1 UBE2E3 GNA15 GBP3 CDH13 WDR1 TRIM22 RUNX3 HOXA3 HLA-E GART CDK6 CD58 PSMB8 IFI44 EHBP1 STAT4 SMAD3 RETSAT NXN MT2A CHMP1B ATP10D TKT RGL1 CEBPD PDZK…
BILANGES_SERUM_AND_RAPAMYCIN_SENSITIVE_GENES	66	0.000115433	0.000436951	0.756641	3.34345	0	UBA52 RPL18A RPL21 RPL13A GLTSCR2 RPL32 QARS EEF2 LTA4H RPL15 RPL14 RPL29 RPS13 RPL27A RPS17 RPS24 RPL5 EEF1B2 RPL24 RPS4X RPL8 RPS16 RPL18 RPS7 RPS25 RPS8 TPT1 RPL6 EIF3L EIF3F RPL36A EIF4B RPL4 SIN3B USE1 RPS23 RPS27A RPS6 EIF3M RPL23 RPS9 EEF1G RPS3 COX7A2L RPL30 RPL7 RPL7A EIF3H RPS19 RPS3A NBEA RPL26 EEF1A1	0.148091	0.513721	-0.333704	-1.23442	2695	RPS16 GLTSCR2 EIF3F FAU SIN3B RPL24 RPL23 RPL13A RPS14 RPL27A QARS RPS3A EIF3M USE1 RPS19 RPS4X EEF1G EEF1A1 RPS9 RPL13 LTA4H RPL4 UBA52 RPL18 RPL14 RPL30 RPL18A EEF2
GO_VIRAL_LIFE_CYCLE	282	0.000137969	0.000436951	0.598692	3.34306	0	UBA52 ITGB3 RPS28 RPL36 RPL18A ITGAV PVRL1 RPL21 RPS15 RPL13A RPS11 RPL31 CHMP1B HSPA1A RPL38 ITCH CTSB RPL41 RPL35A RPL32 VCP RPL37A RPL35 F11R RPL15 RPS27 RPL14 SEH1L CHMP2B RPL29 RPS13 RPS15A RPSA ITGA2 RPLP0 MITD1 NUP188 IST1 RPS29 RPL27A RPS17 RPS24 RPL5 ATG16L1 CHMP5 EIF3G RPL22 RPL24 XPR1 RPS4X CHMP4B RPL27 NUP107 RPL8 RPS16 RPL18 RPS7 RPS25 RPS8 TBC1D20 RPL6 CD86 EIF3L RPL11 RPL34 MON1B E…	0.00206082	0.0507568	-0.330911	-1.39847	40	RPS16 CCR5 EIF3F RPLP2 SELPLG RPS27 CD209 SUPT5H FAU RAB1B VTA1 RAB43 NUPL2 NUP133 HYAL2 HSPA1B CHMP2A RPL24 NUP62 SIVA1 NUP85 CHMP6 SLC1A5 GAS6 EIF3G CR1 SERPINB3 RPL23 CTBP1 ADRBK1 THOC5 RPL36 MRC1 THOC7 RPL38 RPL13A ITGB5 ATG16L2 CLEC4G RPS21 RPS2 EIF3B RPS14 RPL27A DPP4 CCL2 SMARCB1 RPS28 NMT2 DYNLT1 CR2 TSG101 EIF2AK4 CHMP7 TNFRSF14 RPS12 USF2 TBC1D20 RPS26 RPL26L1 RAB1A CLEC5A CHMP1B VPS18 …
ZHANG_RESPONSE_TO_IKK_INHIBITOR_AND_TNF_UP	216	0.000132293	0.000436951	0.618998	3.3403	0	CCL20 PELI1 IL36G PLAUR CXCL1 BAZ1A RWDD1 TNFAIP2 LIF MMP13 IRAK2 SDC4 INHBA NFKBIA MAP2K3 BCL2A1 IL1R2 ETS1 SOD2 TNFAIP8 SPRR3 DNAJC3 SEMA4C BIRC3 CXCL2 IL1A MXD1 DNAJB6 CXCL10 SPRR2C DDIT4 EDN1 RNF19B NFAT5 KRT6B SGK1 TNFRSF10B B4GALT5 GRHL3 CEBPB PAOX OASL PSEN1 CSRNP2 LYN IL1B CD83 NFKBIZ TMCC3 ZC3H12A IFNGR1 RIPK2 CYTH1 BIRC2 SEMA7A SPSB1 CDC42EP4 NFKBIE PI3 HCAR3 C8orf4 IRF9 SLC7A2 CCL5 CHS…	0.92549	1	0.142157	0.86121	235	ATF3 EDN1 MXD1 B3GNT5 BAZ1A BTG2 DDIT4 IL7R NEDD4L OASL ELOVL7 ZNF697 IL1A TNFAIP3 OLR1 GCH1 TMCC3 IL1B HERPUD1 ARHGAP42 BTG1 SAMD4A TRAF3IP3 CD83 SNX9 ABCA12 DUSP16 NFKBIA TMEM133 TM4SF1 IRF6 PELI1 CSRNP2 C3orf52 PAG1 CLDN1 SPRR2C ANKRD33B ARL14 LACC1 LAMB3 MAFF PLAUR TNFRSF10D
SHEDDEN_LUNG_CANCER_POOR_SURVIVAL_A6	434	0.000148677	0.000436951	0.570318	3.33039	0	UBE2D1 DUSP9 PFKP SLC16A3 CDKN2D PKP2 HJURP SAR1A TWSG1 KLHL5 EGLN3 PGM3 IL1RAP ITCH PHTF2 RC3H2 WARS PSRC1 DNAJC9 DR1 SOD2 UBE2C SLC2A1 LDHB BUB3 ERO1L PMAIP1 SEC23A CCNB1 GTSE1 HMGB2 DLGAP5 EIF5B NCBP1 BUB1 CBS GNAI3 SMNDC1 NCAPG2 GPR37 DEPDC1 MAD2L1 TROAP EIF4E2 MELK R3HDM1 HMMR PRMT1 STC1 TFDP1 TNNT1 NAB1 NCAPG CDK1 HK2 KIF11 KIF15 MIF SNX6 TACC3 SETD8 ANKLE2 ERN1 IMPAD1 SRD5A1 CENPE CMAS DDA…	0.764423	0.963159	-0.212931	-0.915072	15276	PSRC1 NME1 TBRG4 MAPKAPK5 BUB1B MED8 TACC3 SLC25A10 CARHSP1 IPO5 GPSM2 ACD UBAC1 SMNDC1 KCTD5 ZWILCH RAD54L PNKP PSMB2 PLK4 NUP62 ACP1 RPP25 KIF2C CDC45 RQCD1 MYBL1 TSSC1 STMN1 HCCS CCNE1 CCDC93 CDKN2C PHF10 KIAA0101 BUB3 PPARD AP2S1 RUVBL2 NUDT3 NCBP1 MAGEA6 HAUS3 GTSE1 DR1 IL2RA CCL7 TFDP1 HBS1L EIF4E2 WAPAL UBE2C TFPT MTCH2 GINS2 DNAJC9 CENPM CENPA SNRPB SLBP DEPDC1 RECQL4 FANCI YKT6 ADRM1 TUB…
TIEN_INTESTINE_PROBIOTICS_24HR_DN	213	0.000131944	0.000436951	0.617574	3.32614	0	NFIL3 ST6GALNAC4 RPL13A RPS11 FAM120A ARIH1 TMED2 WARS RPL41 EEF2 RPL37A HSPA5 RPS27 PCK2 HYOU1 TXNRD1 DDIT4 RNF19B RPLP0 UBXN4 AKR1C1 MARCH5 RPL27A RPS24 TMCO3 RPL5 CEBPB PHLDA1 PPIB ARF4 FNDC3A MANF PABPC1 RPS7 TTC3 TPT1 HSP90B1 RPL34 RPS18 CALR WIPI1 RPL12 RPL3 DNAJC10 S100P EIF4B MTHFD2 PDCD4 RPL4 RPS23 P4HB AKR1C2 DNAJB9 KAT6B SAT1 MAP2K2 COG5 THOC2 MAN1A2 RPL39 ACBD3 IFRD1 RPS6 PDIA4 VEGFA …	0.892356	1	-0.192357	-0.800438	17615	RPS27 SLC35E1 CLCN3 CDC5L SGSM3 CBX4 WDR45 WIPI1 RARRES3 SLC1A5 RPL23 CDK2AP2 SH3GLB1 AUH RPL13A RPS2 RPS14 RPL27A KDELR1 S100P ZNF282 SLC3A2 CEBPB PPIB FTH1P5 ARHGAP35 TFE3 HSPA8 TFG TMED7 MLPH PDCD4 NBR1 HSPA13 HKDC1 FTL RPS3A RPL37A C6orf48 TMCO3 RMND5B KLHL24 SARS RPS19 RPL23A EPHB4 RANBP9 PTPRF KAT6B SEL1L3 CSNK1A1 UBE2H RPS18 PPP1R15A MBNL2 EEF1G EEF1A1 ATF2 STX5 SQSTM1 RPL13 RNF19B RARA JA…
GO_PROTEIN_TARGETING_TO_MEMBRANE	152	0.000126406	0.000436951	0.646175	3.30818	0	UBA52 RPS28 RPL36 RPL18A RPL21 RPS15 RPL13A RPS11 RPL31 RPL38 TMED2 CHM RPL41 RPL35A RPL32 RPL37A PARD3 RPL35 RPL15 RPS27 RPL14 RPL29 RPS13 RPS15A RPSA RPLP0 ANK2 SSR3 RPS29 RPL27A RPS17 RPS24 RPL5 RPL22 RPL24 RPS4X CHMP4B RPL27 RPL8 RPS16 RPL18 RPS7 RPS25 RPS8 ATG4D RPL6 RPL11 RPL34 RPL10A RPL36A RPS18 RPL12 RPL3 RPLP2 RPL4 RPS23 RPS27A SSR1 SRP19 RPL19 RPL39 SEC61A1 RPS6 RABGEF1 RPL23 SRP72 RPS…	0.00143656	0.0407994	-0.374739	-1.52456	27	RPS16 ATG4D RPLP2 RPS27 FAU RPL24 PEX19 GAS6 RPL23 RPL36 RPL38 RPL13A RPS21 RPS2 ATG3 ZFAND2B TAOK2 RPS14 NCF1 RPL27A SRP9 RPS28 TRAM1L1 PRKCI SRP19 SMURF1 RPS12 ATG4B SSR2 SSR1 SRPRB RPS26 RPL26L1 RPS3A RPL37A CHM ATG4C RAB8B RPS19 RPS15A RPL27 RPL23A MICALL1 CHMP4B PACS2 ICMT RPS4X RPL35 RPL10A SEC62 RPS18 RPL19 NKD2 MYO1C CHMP4A RPS9 RPL13 SRP14 SEC61A1 RPS11 RPL9 RPL4 RPLP1 RPL17 INPP5K UBA52…
REACTOME_METABOLISM_OF_MRNA	223	0.000133191	0.000436951	0.608289	3.29555	0	UBA52 RPS28 RPL36 RPL18A EIF4A1 EXOSC7 PSME2 PPP2CA PSME1 RPL21 RPS15 RPL13A RPS11 RPL31 RPL38 RPL41 RPL35A RPL32 PSMB10 RPL37A RPL35 RPL15 RPS27 RPL14 NCBP1 RPL29 RPS13 RPS15A PSMA6 RPSA RPLP0 RPS29 RPL27A RPS17 RPS24 RPL5 PSMC6 ETF1 RPL22 RPL24 MAPKAPK2 RPS4X RPSAP9 RBM8A RPL27 RPL23AP74 CNOT2 RPL8 RPS16 PABPC1 RPL18 RPS7 PSMD12 RPS25 RPS8 RPL6 RPL11 RPL34 RPL10A RPL36A RPS18 PSME4 RPL12 RPL3 R…	0.000556033	0.0232007	-0.361469	-1.50873	10	RPS16 EXOSC5 LSM5 RPLP2 PSMB3 RPS27 FAU PSMD8 PSMC4 PSMD4 PSMD13 HSPA1B RPL24 CNOT6 PSMB4 PSMB2 PRKCA UPF3A RQCD1 RPL23 PSMC5 LSM6 RPL36 PSMB1 RPL38 RPL13A PARN EXOSC7 RPS21 RPS2 PSMD9 PSMD3 PPP2R1A PSMC2 RPS14 NCBP1 KHSRP RPL27A EXOSC8 RPS28 RPL36AP51 TNKS1BP1 PPP2CA LSM2 SMG5 PSMC3 PSMB10 HSPB1 RPS12 MAPK11 HSPA8 PSMB8 PSMA4 MAPK14 RPS26 RPL26L1 PSME2 SMG8 RPS3A RPL37A PSMB6 EIF4G1 EDC3 LSM4 PS…
GO_RRNA_METABOLIC_PROCESS	250	0.000135612	0.000436951	0.598167	3.28569	0	UBA52 RPS28 RPL36 RPL18A EXOSC7 RRP1B IMP4 RPL21 RPS15 RPL13A RPS11 RPL31 DDX21 RPL38 RPL41 RPL35A RPL32 RPL37A RPL35 RPL15 RPS27 NOP14 RPL14 MPHOSPH6 RPL29 RPS13 RPS15A WDR75 PDCD11 RPSA RPLP0 RPS29 RPL27A RPS17 RPS24 RPL5 RPL22 RPL24 SRFBP1 RPS4X RPL27 RPL8 RPS16 NOP56 RPL18 RPS7 NGDN RPS25 RPS8 RCL1 RPL6 RPL11 RPL34 RNMTL1 RPL10A RPL36A RPS18 WDR36 RPL12 RPL3 DDX47 DIMT1 RPLP2 UTP20 RPL4 RPS23…	0.00533897	0.0876639	-0.328017	-1.37754	105	RPS16 EXOSC5 NHP2 SLFN14 RPP21 RPLP2 RPS27 FAU FRG1 ERI3 NSUN5 NOL8 RPS27L RPL24 FTSJ2 DDX52 RNASEL NSA2 RPP25 RPL23 LSM6 RPL36 RPL38 RPL13A EXOSC7 WDR18 RPS21 RPS2 POP4 DDX49 RRP7A RPS14 WDR55 RPL27A EXOSC8 WDR46 RPS28 FTSJ3 XRN2 PIN4 EIF6 UTP15 SKIV2L2 MRPS11 IMP3 RPP40 RPS12 NSUN3 NOP14 UTP14C NPM3 DIEXF DEDD2 TBL3 RPS26 RPL26L1 METTL16 TRMT112 MPHOSPH6 DDX27 RPS3A RPL37A NOC4L PELP1 HEATR1 FB…
REACTOME_METABOLISM_OF_RNA	269	0.000136705	0.000436951	0.591241	3.27964	0	UBA52 RPS28 RPL36 RPL18A EIF4A1 EXOSC7 PSME2 PPP2CA PSME1 RPL21 RPS15 RPL13A RPS11 RPL31 RPL38 RPL41 RPL35A RPL32 PSMB10 RPL37A RPL35 RPL15 RPS27 RPL14 SEH1L NCBP1 RPL29 RPS13 RPS15A PSMA6 RPSA RPLP0 NUP188 RPS29 RPL27A RPS17 RPS24 RPL5 PSMC6 ETF1 RPL22 RPL24 MAPKAPK2 RPS4X RPSAP9 RBM8A RPL27 RPL23AP74 CNOT2 NUP107 RPL8 RPS16 PABPC1 RPL18 RPS7 PSMD12 RPS25 RPS8 RPL6 RPL11 RPL34 SNRPD1 RPL10A RPL3…	0.00181114	0.0469952	-0.337492	-1.42277	35	RPS16 SNRPD2 EXOSC5 LSM5 RPLP2 PSMB3 RPS27 FAU PSMD8 PSMC4 NUPL2 NUP133 SNRPD3 PSMD4 PSMD13 HSPA1B RPL24 PHAX CNOT6 PSMB4 PSMB2 NUP62 PRKCA NUP85 UPF3A RQCD1 RPL23 PSMC5 LSM6 RPL36 PSMB1 RPL38 RPL13A PARN EXOSC7 RPS21 RPS2 PSMD9 PSMD3 PPP2R1A PSMC2 RPS14 NCBP1 KHSRP RPL27A EXOSC8 RPS28 SNRPD2P1 RPL36AP51 TNKS1BP1 PPP2CA LSM2 SNRPB SMG5 PSMC3 PSMB10 HSPB1 RPS12 MAPK11 HSPA8 SNUPN PSMB8 PSMA4 MAPK1…
FOSTER_TOLERANT_MACROPHAGE_DN	397	0.000146951	0.000436951	0.56409	3.2677	0	SPHK1 DUSP2 TRIP10 PLAUR CCL22 MAP3K8 PDLIM5 CXCL1 ADAP2 NFIL3 ST6GALNAC4 REL OGFRL1 ETV6 TNFSF9 ITGAV BATF2 MMP13 FKBP5 CTSC SDC4 FAM129A SAMSN1 PPM1K CP PTGS2 ERRFI1 IL6 ZYX DYNC1H1 SOCS2 SEMA4C MT2A VEZT F11R TNC IL1A MTMR14 MXD1 SEPT11 DUSP5 ARHGEF3 GNA15 CMTM6 PDZK1IP1 TIPARP MINPP1 EDN1 PIM1 PDSS1 TPM4 MITD1 SGK3 ITPKB B4GALT5 MARCH5 TMCO3 PHC2 DGKH LUZP1 RCN1 TPST1 PPA1 PPP1R15B IL1B FNDC3…	0.994145	1	-0.160116	-0.686454	19865	CASP12 NR3C1 HSPA1B SOCS7 GPSM2 UBTD2 RIN2 SOCS1 SDCCAG3 RCAN1 C19orf66 LUZP1 RHBDF2 ZBTB8A TRIM21 MCF2L SELP LHX2 LCK PARP14 NFIX CTSC NOD1 IL13RA1 FKBP5 PRPF38A CD40 BFAR ARHGEF3 TNFSF10 TMEM50B PML TLK2 GBP4 APAF1 TNFSF4 REL KHDRBS1 FOXP4 ZNF800 TAL1 SRSF3 SLFN5 NLRC5 IFIH1 GSPT1 GNA15 FAM208B AIDA SAMSN1 TLE3 STAT5A MGAT4A DDX58 ARMC8 SLC45A3 NOS2 AGRN PIK3R6 MT2A JUNB TPST1 MX1 MTMR14 HMGN3 …
ENK_UV_RESPONSE_KERATINOCYTE_DN	482	0.000151378	0.000436951	0.553924	3.26484	0	PTMA PTHLH FKBP5 MCL1 BHLHE40 ZFAND5 CPSF4 ATP1B3 ATP6V1A STRN3 SCFD1 SLC2A3 ANXA7 ATP2A2 FNTB UBE2C GOLGA4 FAT1 GBE1 BIRC3 CLIP1 SLC2A1 TNC BUB3 SEC23A DUSP5 ITSN2 MPHOSPH6 TNFRSF1A IRS1 MAP3K5 MT1H COPB1 CPD ERH BMI1 ATRX FLRT2 ACADSB CPOX MARCH7 MAD2L1 ARHGEF4 MRPL3 PAFAH1B1 BCAR3 CDKN1B BPTF OGT TRIM13 AGL MAOA RBM8A CNOT2 PTP4A2 STAU1 ZNF133 SEMA3C SNTB2 CD58 MARK3 DDX17 IGF2BP3 GAPDH MAN2A1…	0.336384	0.719942	-0.243187	-1.04852	6725	KATNB1 MMS19 BAIAP2 RNF2 BCAT2 NMI MAPKAPK5 TUSC2 SDHD MCM3AP TFAP4 DUT IPO5 RRM1 IKBKAP FNTB CAMKK2 TROVE2 PGRMC2 BET1 ZNF133 UPF3A B4GALT2 TUBGCP2 TRIM23 MT1H HNRNPR AKAP11 PCGF3 NPTN CTBP1 SCAF11 PURA AUH YTHDC1 WWTR1 MT1G ITGB5 IL10RB CBX3 BUB3 HOXA9 GNPAT DSCR3 ANXA7 RABIF PUM2 ID1 CDK2 TGDS KHSRP FKBP5 COL16A1 RPA3 CELSR2 CDKN1B ARL6IP5 XPA UBE2C TRIM44 NMT2 MAP4 FH WNT5A SRSF1 MBD4 HIST1H4…
GO_ESTABLISHMENT_OF_PROTEIN_LOCALIZATION_TO_MEMBRANE	257	0.000135667	0.000436951	0.591477	3.26263	0	UBA52 RPS28 RPL36 RPL18A TIMM9 PKP2 ATP1B1 RPL21 RPS15 RPL13A RPS11 RPL31 RPL38 RAB31 TMED2 CHM RPL41 RPL35A RPL32 GOLGA4 RPL37A CLIP1 PARD3 RPL35 F11R RPL15 RPS27 PMAIP1 RPL14 RPL29 RPS13 RPS15A TNFRSF1A SLC9A3R1 RPSA VAMP5 RPLP0 ANK2 CACNB2 SSR3 RPS29 OPTN RAB10 RPL27A RPS17 RPS24 RPL5 FLOT2 KRT18 RPL22 RPL24 RPS4X CHMP4B RPL27 RPL8 RPS16 RPL18 RPS7 RPS25 RPS8 ATG4D RPL6 RPL11 RPL34 OXA1L RPL10…	0.00332226	0.0667581	-0.332396	-1.39814	65	GET4 RPS16 ATG4D RPLP2 JUP RPS27 FAU RPL24 BLZF1 PEX19 GAS6 EGFR RPL23 WNT4 TNF RPL36 RPL38 RPL13A PKP3 ARFRP1 VAMP5 RPS21 RPS2 ATG3 SLC12A1 ZFAND2B TAOK2 RPS14 NCF1 RPL27A COX18 ASNA1 SRP9 RPS28 RAB11A LAMA5 BMF BBS2 TRAM1L1 VAMP3 RAB11B PRKCI BBS1 UBL4A SRP19 TMEM150A SYS1 SMURF1 BAD RPS12 ATG4B CAV3 SSR2 MOAP1 BID TIMM10 SSR1 SRPRB RPS26 RPL26L1 RPS3A RPL37A RILPL2 CHM ATG4C TOMM7 RAB8B COLQ N…
OSMAN_BLADDER_CANCER_DN	366	0.000143864	0.000436951	0.564915	3.24756	0	UBA52 RPL36 RPL18A SRSF6 TNFAIP2 GATAD2A PITPNC1 PPTC7 PPP2CA SRSF4 RPS15 RPL13A RPS11 RPL38 PABPN1 SAFB GLTSCR2 ST8SIA4 ELL RPL35A CHD2 RPL32 CLIP1 KCMF1 RPL35 RPL15 SELK MRPS25 RPS27 RPL14 SS18L2 DIABLO MARS EIF5B RPL29 RPS13 RPSA RPLP0 SGK1 C9orf91 ITPKB CKLF RPS17 RPS24 HNRNPM ZNF275 EEF1B2 OGT RPL22 RPL24 RPS4X PPP2R5C TAGAP CXCL6 GAS5 RPS16 MGEA5 MRPS6 RPS7 SERTAD2 ZNF133 RPS25 TMCC3 EPC1 C…	0.000701157	0.0265678	-0.329158	-1.40685	13	RPS16 SCAP GLTSCR2 PRUNE IFT20 HIF1AN RPLP2 RPS27 EBPL RPA1 H3F3B FAU CSTF3 WIPI2 MRPS25 ZNF230 SNHG8 TRAF7 PITPNC1 CD53 RPL24 NAA10 GZMK GNG7 TNFAIP2 CYB5A C12orf57 ZNF133 SKI SF3A1 RPL36 NFATC1 ERGIC1 CYB561D1 RPL38 RPL13A SURF1 RPS21 HIST1H1C ENGASE SERF2 NISCH MPZL1 DDX19A SRSF4 RHBDD1 FKBP15 INPP5F HIST1H2AC NMT2 SS18L2 SPATA2 PPP2CA PML HMGN4 TUBD1 MTHFS MRPS30 C11orf31 SRSF8 PRPF3 ARFGAP2 …
HINATA_NFKB_TARGETS_KERATINOCYTE_UP	90	0.000119062	0.000436951	0.691508	3.24536	0	GADD45A CCL20 SAA1 SPRR1B TNFAIP2 CFLAR NFKBIA CYP27B1 MAP2K3 BCL2A1 IL6 SOD2 TNFAIP8 TNC IL1A CDH3 CXCL10 CD9 KRT6B IL1B FN1 CD83 CXCL6 PLAT BIRC2 VIM SLC7A2 CCL2 CCL5 WFDC2 TNFAIP3 VEGFA MMP14 ICAM1 IFNAR2 SERPINE1 TNFAIP6 TIAM1 PLAU TNF CDKN1A GSTO1 IL7R CXCL3 EFNA1 GPRC5B ESM1 CSF2 ARHGDIB KRT14 SOD1 NPR1 MMP1 RARRES1	0.968538	1	-0.166958	-0.643879	18131	ARHGDIA RAC1 KRT10 TNFAIP2 EGFR TNF SOD1 KRT14 CCL2 SAA1 WNT5A STAT5A MT3 CXCL6 TAP1 RARRES1 EFNA1 BMP2 PLAU PDPN LITAF MTSS1 MAPK9
GENTILE_UV_HIGH_DOSE_DN	303	0.000139334	0.000436951	0.576274	3.24272	0	GADD45A TRIP10 NFIL3 MCL1 BHLHE40 ZFAND5 BACH1 STRN3 PHTF2 RAF1 ARF6 ATP2A2 DR1 PPAP2B TNFAIP8 SMURF2 PMAIP1 CCNB1 DUSP5 HMGB2 PRRX1 MPHOSPH6 RYBP UAP1 TNFRSF1A TIPARP DDIT4 BMI1 COL13A1 PITPNB PHC2 PAFAH1B1 QKI TPST1 BCAR3 FERMT2 PMP22 TRIM13 NDUFV2 NFYB PPP2R5C TIPRL CNOT2 NRIP1 SERTAD2 ARID5B JMJD6 TLK1 DDX17 IGF2BP3 ISG15 THBS1 KPNA2 PDGFRA DUSP11 CHSY1 DUSP7 CDC42EP4 DYRK1A LBR TRIB2 PCGF3 A…	0.982382	1	-0.166562	-0.706089	19571	NCK1 CSTF3 UBTF TIPRL TCEB2 NR3C1 ZC3H4 PLK4 MRFAP1L1 PGRMC2 NFYB DUSP7 NUPR1 VEGFC PCGF3 SNRNP40 UNG HIST2H2AA3 PUM2 ID1 TAF11 DR1 RAF1 QKI RAB11A LSM2 CENPA TLK2 TBL1X SLBP PPAP2B PKP4 SRSF3 RPP40 HDHD1 ZMYND8 PHF3 HSPA8 TUBGCP3 SATB2 MFAP1 HNRNPU FBXO46 SMAD3 RAB1A HIST1H2BE GTF2E1 GNA12 TPST1 MPHOSPH6 MAML1 COIL CEBPD BRD8 SS18 NTF3 NR2F6 FSTL3 DICER1 BACH1 ADNP PHC2 KPNA2 IFNGR2 CRKL BLCAP U…
PECE_MAMMARY_STEM_CELL_UP	140	0.000124984	0.000436951	0.637683	3.22224	0	UBA52 RPS28 RPL18A PTMA BAG3 CSTB RPL13A TRAPPC5 GLTSCR2 RC3H2 RPL41 RPL35A KARS SOD2 MT2A F11R RPL15 MARS RPS13 UQCR11 MT1H RPSA INHBC KRT6B AKR1C1 RPS29 RPL27A NACA NDUFA11 RPL22 RPL24 MT1X GAS5 RPL8 RPS16 RPS7 PKP1 RPS25 ATP5I GAPDH RPL10A RPS18 DUSP7 RPLP2 SNHG6 AKR1C2 S100A2 MT1E HINT1 RPL39 RPL36AL UBL5 NDUFB2 RPS2 ACTG1 C8orf59 LAMB3 GNPTAB RPS3 SERPINA3 SEC61G DDX24 TALDO1 COX6C RPS20 RPL…	0.000567859	0.0233101	-0.392794	-1.58644	10	RPS16 NDUFA11 NDUFB2 GLTSCR2 EIF3K C17orf89 ATP5I TALDO1 RPLP2 DYNLL1 FAU RPS19BP1 UQCR11 RPL24 EPS8L2 C9orf16 INHBC DUSP7 MT1H CNP PRDX2 KRT14 TRAPPC5 RPL13A MT1G WFS1 RPS2 SEC61G RPS14 ATP5L UBL5 TBCA RPL27A RPS28 C11orf31 FTH1P5 RPS12 RPS26 MT2A RALA CEBPD SMARCA4 NDUFA6 MT1E CNPPD1 RPS19 RPL23A MANBA EDF1 AK1 RPL10A PPIA TIMM8B RPS18 DDR1 NDP RPL13 JAG1 CLTB ABHD6 RPLP1 HINT1 BAG3 UBA52 SNRPE…
REACTOME_METABOLISM_OF_PROTEINS	432	0.000148943	0.000436951	0.550383	3.21152	0	SPHK1 UBA52 RPS28 RPL36 RPL18A PLAUR SEC13 B3GNT6 EIF4A1 ST6GALNAC4 TIMM9 EIF2B2 RPL21 RPS15 DOLK PFDN2 RPL13A RPS11 RPL31 PGM3 PIGO SEC24D RPL38 RPL41 RPL35A RPN2 RPL32 EEF2 RPL37A RPL35 RPL15 RPS27 EIF2S1 RPL14 SEC23A GALNT14 FUT8 EIF5B GMPPA RPL29 RPS13 RPS15A TIMM13 RPSA RPLP0 TOMM5 B3GNT4 SSR3 B4GALT5 LMAN1 RPS29 RPL27A RPS17 RPS24 RPL5 ETF1 EEF1B2 EIF3G RPL22 RPL24 RPS4X RPSAP9 B4GALT1 RPL2…	0.000950761	0.0327772	-0.317947	-1.36613	18	RPS16 EIF3K DHPS PIGQ PAM16 EIF3F TBCB RPLP2 RFT1 TIMM50 RPS27 TIMM44 EIF3C SEC24C FAU COX17 GALNT13 FBXW5 PIGV TIMM17B SLC25A12 B3GNT9 GALNT9 RPL24 PFDN1 EIF5A2 PIGX EIF2B1 ALG3 PREB DPM3 B4GALT2 SEC61B EIF3G AP3M1 RPL23 LONP2 FBXW2 DNAJC19 RPL36 B3GNT7 ATP5G1 F7 RPL38 RPL13A PIGM EIF3I EIF2B4 RPS21 RPS2 EIF3B EDEM2 B3GNT8 ALG2 SEC61G RPS14 MUC5B MGAT4B TBCA RPL27A MOGS MGAT2 GALNT1 EIF2S2 SRP9 …
PHONG_TNF_RESPONSE_NOT_VIA_P38	332	0.000140805	0.000436951	0.564322	3.20952	0	GADD45A PELI1 EFHD2 EMP1 TRIP10 PLAUR PDLIM5 ECE1 MAP2K1 TNFAIP2 CFLAR ATP1B1 BHLHE40 BMP5 SDC4 IRS2 PTGES LOXL2 FAM129A NFKBIA MAP2K3 HSPA1A BCL2A1 PLEKHA5 ETS1 TRIO SOD2 PPAP2B TNFAIP8 DNAJC3 BIRC3 HSPA5 HYOU1 CXCL10 IL6ST DLEU2 C1QTNF1 RNF19B CARS ITGA2 SGK1 TNFRSF10B ADARB1 B4GALT5 OPTN ABR CEBPB CDKN1B TPCN1 PDE10A TMEM158 NAB1 MREG PIK3CD CD83 ANKLE2 COL6A2 MANF CNOT2 MMP2 SERTAD2 ARID5B DD…	0.811495	0.981152	-0.206997	-0.881404	16194	NMI AMPD3 KCNAB2 PDLIM4 INF2 BSDC1 RELB TNIP2 CSNK1G2 NUP62 TNFAIP2 RCAN1 MYBL1 EML2 EGFR RHBDF2 TRIM21 WDR48 HTRA2 C1orf106 SBNO2 PIK3CD MGAT4B CDKN1B TMEM132A NFKB2 NECAP2 FOXF1 TMEM50B TMEM204 IFNGR1 GPRC5C GCHFR ABCD3 TUBD1 PPAP2B DNAJB1 CYB561 CEBPB JUN TFE3 STK10 MAP3K3 CD58 APBA3 NETO2 MREG JAK1 IKBKE BID SMAD3 NXN CCDC28B PLXNA1 NR2F2 HN1L CROT PRSS23 GBP2 ZMIZ2 FSTL3 N4BP3 IRF2 EFNA1 CUL…
SHAFFER_IRF4_TARGETS_IN_MYELOMA_VS_MATURE_B_LYMPHOCYTE	99	0.000120236	0.000436951	0.67204	3.2094	0	PRDM1 NFIL3 CFLAR GAA ELL DUSP5 MARS UAP1 BMI1 FKBP11 PAM CCL3 PPP2R5C PDK1 HSP90B1 AHCY MAN2A1 SPATS2 DNAJC10 P4HA1 SLC31A1 XPOT SSR1 DNAJB9 TUFT1 TNFAIP3 PDS5A PDIA4 VDAC1 GFPT1 PAICS PABPC4 YES1 CCNC LDHA MXI1 SLC38A2 UBE2H ATP5D TXNDC5 UBE2J1 HSP90AA1 NAMPT UBE2B ISG20 GRSF1 TNFRSF17 EIF2S2 ATF4 SUMO1 NDRG1 MPZL1 PGK1 TRAM1 ACP1 BCL2L2 LDLRAP1 HDAC5 MYC CD38 CYCS LDLR BSPRY	0.140681	0.498756	0.212418	1.15287	156	ATF3 APOBEC3B MYC LDLR PNP GARS LDHA NDRG1 HSP90AA1 DDIT3 TNFAIP3 TUFT1 HSP90B1 SPATS2 CCL3 PDK1 NAMPT DNAJC10 PRDM1 SLC37A4 SLC38A2 CYP51A1 NR4A1 PIM2
SCHLOSSER_MYC_TARGETS_REPRESSED_BY_SERUM	155	0.000126486	0.000436951	0.624632	3.20795	0	SEC13 OAT TIAL1 FAM120A LDHB HPRT1 BUB3 EIF2S1 APP MAD2L1 CEBPB MRPL3 ETF1 FBXO21 HK2 ACVR1B C12orf29 HNRNPA1 NGDN IDH3A CCT2 KPNA2 PFDN4 ZBTB11 DIMT1 XPOT MTHFD2 ZC3H15 BTF3 FASTKD2 RAN ADSS TMX1 ATP13A3 PNO1 UBE2K CCT8 DHX9 NOP16 EPRS CHERP TFAM EIF4E PSMG1 EIF4A3 H2AFY EIF3A NOLC1 NR2F2 G3BP2 CCT5 DDX10 EI24 IARS2 NUFIP1 SNRPF ACTL6A HSPE1 ALG8 SARS TOMM70A TARS USP10 YY1 PDIA6 AASDHPPT CNBP D…	0.0500385	0.305189	-0.316795	-1.29082	975	ITPA TFAP4 ADSS IPO5 CHERP DEAF1 ACP1 TIAL1 AUH NDUFB6 CBX3 BUB3 API5 CNBP DDX19A TGDS MNT KDSR DDX1 EXOSC8 FH SRSF1 RABGGTB PTGES3 NAE1 SRSF8 SLC3A2 KIAA0020 IDH3A G3BP2 CEBPB UBA2 TOMM70A BLMH ZZZ3 ZMPSTE24 ZBTB11 TFAM HIRA NR2F2 TOMM20 PGAM1 SEC13 KPNA2 FBXO21 COPS2 CCT8 USP10 SARS OAT SLC39A6 DCTD GNL2 FBXO9 COX11 UBE2G1 PFDN4 GLOD4
GO_RIBONUCLEOPROTEIN_COMPLEX_BIOGENESIS	423	0.000149165	0.000436951	0.551026	3.2077	0	UBA52 RPS28 RPL36 RPL18A EXOSC7 SRSF6 RRP1B IMP4 RPL21 RPS15 RPL13A RPS11 RPL31 DDX21 RPL38 GNL3 RPL41 RPL35A BICD1 RPL32 DYNC1H1 RPL37A RPL35 RPL15 RPS27 NOP14 RPL14 MPHOSPH6 USP4 RPL29 RPS13 RPS15A WDR75 PDCD11 RPSA RPLP0 RPS29 RPL27A RPS17 RPS24 RPL5 SF3B1 SETX EIF3G RPL22 RPL24 SRFBP1 RPS4X RPL27 RPL8 RPS16 NOP56 RPL18 RPS7 NGDN RPS25 RPS8 CCRN4L RCL1 RPL6 EIF3L RPL11 RPL34 SNRPD1 DENR EIF3F …	0.000150105	0.00977645	-0.335749	-1.44197	2	RPS16 SNRPD2 EXOSC5 NHP2 EIF3K TARBP2 EIF3F RPP21 RPLP2 RPS27 MTG1 EIF3C FAU SHQ1 FRG1 SF3A3 SNRPD3 ERI3 NSUN5 NOL8 RPS27L RPL24 FTSJ2 DDX52 LUC7L RNASEL NSA2 EIF3CL RPP25 ERAL1 SNRPC PIH1D1 EIF3G EIF2D CRNKL1 SF3A2 SF3A1 RPL23 LSM6 SCAF11 RPL36 YTHDC1 RPL38 RPL13A PRPF18 EXOSC7 EIF3I ADAR WDR18 RPS21 RPS2 POP4 NOC2L EIF3B DDX49 SDAD1 RRP7A PUM2 ORAOV1 MCTS1 RPS14 MRPS7 DDX1 WDR55 RPL27A PRPF31 E…
GO_RIBOSOME_BIOGENESIS	299	0.000138562	0.000436951	0.570318	3.20527	0	UBA52 RPS28 RPL36 RPL18A EXOSC7 RRP1B IMP4 RPL21 RPS15 RPL13A RPS11 RPL31 DDX21 RPL38 GNL3 RPL41 RPL35A RPL32 RPL37A RPL35 RPL15 RPS27 NOP14 RPL14 MPHOSPH6 RPL29 RPS13 RPS15A WDR75 PDCD11 RPSA RPLP0 RPS29 RPL27A RPS17 RPS24 RPL5 RPL22 RPL24 SRFBP1 RPS4X RPL27 RPL8 RPS16 NOP56 RPL18 RPS7 NGDN RPS25 RPS8 RCL1 RPL6 RPL11 RPL34 RNMTL1 RPL10A RPL36A RPS18 WDR36 RPL12 RPL3 DDX47 DIMT1 RPLP2 UTP20 RPL4 …	0.00642183	0.0988537	-0.316669	-1.34198	127	RPS16 EXOSC5 NHP2 RPP21 RPLP2 RPS27 MTG1 FAU FRG1 ERI3 NSUN5 NOL8 RPS27L RPL24 FTSJ2 DDX52 RNASEL NSA2 RPP25 ERAL1 RPL23 LSM6 RPL36 RPL38 RPL13A EXOSC7 WDR18 RPS21 RPS2 POP4 NOC2L DDX49 SDAD1 RRP7A ORAOV1 RPS14 MRPS7 WDR55 RPL27A EXOSC8 WDR46 RPS28 FTSJ3 XRN2 RRN3 PIN4 MRPL20 EIF6 UTP15 SKIV2L2 MRPS11 IMP3 ZNHIT6 RPP40 RPS12 NSUN3 NOP14 UTP14C NPM3 DIEXF TBL3 RPS26 RPL26L1 PPAN METTL16 TRMT112 MP…
REN_ALVEOLAR_RHABDOMYOSARCOMA_DN	400	0.0001468	0.000436951	0.552808	3.20442	0	PDXK SPHK1 EMP1 PLAUR PDLIM5 ACADVL TFPI2 ELL2 BAG3 ITGAV COL1A1 CSTB PTGES INHBA LOXL2 SEC24D C1S FAP RAB31 CTSB CLIC4 ANXA7 NNMT ZYX LOX PPAP2B CLIP1 ATP6V0D1 SMURF2 KDELR3 TIMP1 EPAS1 UAP1 CHMP2B TNFRSF1A ANO10 CALU CMTM6 NRP1 TPM4 FKBP11 LMAN1 COQ10B LAMA4 TGFBI CCDC109B TPST1 LIMA1 ARF4 PAM FKBP14 FN1 B4GALT1 CREB3L2 COL6A2 MMP2 PAPSS2 SEMA3C CD151 SEC24A SKAP2 MAN2A1 THBS1 CNN2 LAMP2 PDGFRA…	0.0531952	0.313702	-0.278843	-1.1958	1062	ARHGDIA IFT20 AP1S1 GNG12 CORO1B NUCB1 NTAN1 RCN3 RAB5C RAC1 CLIC4 SQRDL LRP1 WDR45 SMTN CREB3L1 WIPI1 PRKCA CAPG VEGFC SEC61B GAS6 EGFR CST3 NPTN RNPEP RABAC1 PRAF2 ITGB5 IL10RB PSMD9 LEPROT ATOX1 ATG3 ANXA7 NEU1 MCTS1 EPAS1 AP2S1 TSPO QPCT IL13RA1 SNAP23 NPDC1 IRAK1 GALNT1 COL8A2 CAPZB TSPAN4 SLC33A1 NQO2 NNMT NECAP2 LY6E PAPSS1 INHBA ATP6AP1 ARPC5 VAMP3 TMEM50A RRBP1 PPAP2B CHPF2 PTEN LGALS8 C…
REACTOME_ACTIVATION_OF_THE_MRNA_UPON_BINDING_OF_THE_CAP_BINDING_COMPLEX_AND_EIFS_AND_SUBSEQUENT_BINDING_TO_43S	61	0.000115407	0.000436951	0.735774	3.20033	0	RPS28 EIF4A1 RPS15 RPS11 RPS27 EIF2S1 RPS13 RPS15A RPSA RPS29 RPS17 RPS24 EIF3G RPS4X RPSAP9 RPS16 PABPC1 RPS7 RPS25 RPS8 EIF3F RPS18 EIF4B RPS23 RPS27A EIF3I EIF2S3 RPS6 EIF4A2 EIF3C EIF3E RPS2 RPS9 EIF4E EIF3A RPS3 RPS20 EIF2S2 RPS12 EIF3H RPS19 RPS3A RPS19P3	0.0222972	0.19617	-0.399677	-1.46194	402	RPS16 EIF3K EIF3F RPS27 EIF3C FAU EIF3G EIF3I RPS21 RPS2 EIF3B RPS14 EIF2S2 RPS28 RPS12 RPS26 RPS3A EIF4G1 RPS19 RPS15A EIF3FP3 RPS4X RPS18 RPS9
BORCZUK_MALIGNANT_MESOTHELIOMA_UP	295	0.000138543	0.000436951	0.568795	3.19244	0	UBE2D1 MAP2K1 ITGAV LOXL2 SEC24D RAF1 RCOR1 ATP2A2 UBE2C HPRT1 BUB3 CCNB1 MAPRE1 ARL1 LPGAT1 RPS15A CALU SMNDC1 NAP1L1 CRABP2 MAPKAP1 KIF5B MAD2L1 MRPL3 QKI KDM1A TFDP1 ERGIC3 CAPN7 MAPKAPK2 KIF11 SRD5A1 PABPC1 CCT2 AHCY H2AFZ KPNA2 LAMP2 PAPOLA DUSP7 P4HA1 XPOT AP3B1 BUB1B RAN SAP30 CKS1B XRCC5 S100A2 SSR1 DOCK1 DNAJA1 EIF3I CALD1 PNO1 JTB SCCPDH RIT1 ARPC4 BET1 RFC4 ACBD3 FKBP1A SRPK2 SLC25A3 S…	0.000301265	0.0155728	-0.34391	-1.45599	5	RNF2 NHP2 NME1 RBBP4 JTB NCK1 BUB1B RPA1 PSMD8 RAC1 SMNDC1 KRT10 APITD1 NDUFS2 TROVE2 PRKCA DUSP7 BET1 BLVRA TAF12 RAD1 UROS CDKN2C KIAA0101 EIF3I CDC42BPA CBX3 BUB3 SCAMP3 S100A11 MRPL28 AHCY PYCR1 MPZL1 LIN37 AP2S1 TAF11 SEC61G RAB4A KIF5B DOCK1 TFDP1 RAF1 QKI UBE2C SRSF1 PTGES3 VAMP3 PIGC RIT1 ATP5A1 YKT6 UBE2E3 UBA2 SRSF3 PRPS2 CRABP2 BLMH AP3B1 THAP11 HSPA8 GRB2 CREBBP CCNF TGFB1 SMAD4 PMS2P…
PHONG_TNF_RESPONSE_VIA_P38_PARTIAL	158	0.000126695	0.000436951	0.618618	3.18753	0	CCL20 SPHK1 PLAUR CXCL1 BAZ1A REL PTHLH ITGAV LIF SLC31A2 MCL1 BMP5 INHBA IL6 FAM46A PPAP2B TNC CXCL2 PMAIP1 FJX1 IRS1 HOXA5 IL6ST TIPARP TGFA TNFRSF10B BTG3 PHLDA1 TPST1 FLRT3 B4GALT1 TTC27 SEMA3C TGIF2 TNFRSF21 THBS1 BIRC2 PPIF NFKBIE INTS6 TRIB2 C8orf4 SLC5A3 AURKA HIVEP2 RGS2 DNAJB9 KYNU TNFAIP3 CCNG2 MFHAS1 PTGER4 PITX2 CALHM2 GLIPR1 SERPINE1 FGD6 FOSL2 NR2F2 VDR IL27RA TANK MAFF PLAU ADM NA…	0.302469	0.688282	0.178654	1.04739	146	AURKA LDLR HAS2 BAZ1A IER3 NEDD4L FOSL2 INTS6 MCL1 SLC20A1 TGFA THBS1 TNFAIP3 SERPINE1 RGS2 HERPUD1 PMAIP1 TUBB2B SLC5A3 EFNB2 FNDC3B INSIG1 KDM6B NAMPT PHLDA1 TSC22D2 TIPARP C3orf52 FOXO1 PTHLH ZNF395 DKK1 ID3 ARL14 MAFF PLAUR GLIPR1 SDF2L1 TNC SSFA2 FAM46A ADM ALCAM CCL20 DNAJB4
BLUM_RESPONSE_TO_SALIRASIB_UP	238	0.000134971	0.000436951	0.581588	3.17645	0	GADD45A SPHK1 ELL2 TIMM9 BACH1 FST PFDN2 NFKBIA SCFD1 GLTSCR2 SGPL1 WARS AZI2 CCNB1IP1 ANXA7 TP53BP2 IL6 ZYX GOLGA4 EEF2 KCMF1 SERPINB8 TIMP1 MARS HYOU1 CALU CBS CARS ANK2 TNFRSF10B SSR3 NARS PSEN1 STX4 CSRNP2 ARF4 OGT PTP4A2 TMBIM6 HSP90B1 XIAP TESK1 BIRC2 RPL12 XPOT MTHFD2 VIM NDEL1 RAD23A GLG1 MYO5A P4HB FOSL1 DNAJB9 ENTPD6 TNFAIP3 COG5 RAB5A DAP3 SIAH1 PEA15 ACBD3 ACVR1 IFRD1 AVEN ESRRA GFPT1…	0.18141	0.561808	-0.271705	-1.13821	3596	GLTSCR2 TSSC4 DAP3 PPIE TIMM44 RELB ECH1 PSMD8 CBX4 BLVRB RAD23A DNAJA3 YIF1A LRP1 SLC1A5 NUPR1 NIT1 CTSD SKIV2L ZNF593 UNG STK19 UBXN1 SURF1 ANXA7 EIF2S2 ZFPL1 SLC33A1 AP3S2 FEM1B TSG101 TBL1X C12orf10 RNF14 YKT6 SERPINB8 NINJ1 TOM1 RRAGC PKD1 APBA3 USP3 TP53 RNF13 RALA HSPA13 HMGCL STX4 CSTA C6orf48 BUD31 VPS28 PTP4A2 LAPTM4A BACH1 TMED3 SEPHS2 RAD50 PPP2R5B SARS RAB22A GOLGB1 CDK13 CASP4 TESK1…
MILI_PSEUDOPODIA_HAPTOTAXIS_UP	499	0.000151745	0.000436951	0.535634	3.16852	0	BZW1 RWDD1 OGFRL1 UGP2 DDR2 HIF1A RPL21 RPL31 TIAL1 PPP1CB USP46 ARF6 PPP4R2 TP53INP2 SS18L2 EIF5B RYBP CHMP2B STRN WDR75 BTBD1 IWS1 BUB1 NAP1L1 PDSS1 BMI1 ATRX SLIRP KIF5B SF3B1 TNKS2 PAFAH1B1 PSMC6 QKI R3HDM1 ZNF326 ARHGAP5 SREK1IP1 CSNK1G3 THUMPD3 DYNC1LI2 FNDC3A SNX6 CNOT2 PTP4A2 MAP2K7 ESF1 SMCHD1 PDK1 PRPF40A SOS1 DNM1L FAM179B ABI2 CUL2 OLA1 SNHG6 PPHLN1 SARNP STYX FASTKD2 INTS6 NDUFS4 LTN…	0.805151	0.980044	-0.209476	-0.904169	16098	MAP2K7 CDC5L FRG1 SUCLA2 NR3C1 CENPP XAF1 ZMAT2 SMAP1 TROVE2 VPS41 TIAL1 HNRNPR DPP8 AP3M1 FBXW2 CCDC90B SH3GLB1 ABCB7 YTHDC1 WWTR1 THOC7 CRBN AGGF1 ZRANB2 MFF CYB5R3 VPS35 KIF5B DDX1 SNAP23 QKI ORC2 KIF1C EIF2S2 BTBD1 TTC1 TRIM44 RAB11A APC SS18L2 SRSF1 SBF2 CYP2C18 C5orf24 TTC33 TLK2 RFWD2 PLEKHA8 PKP4 NAE1 HNRNPH3 COX7B2 ATE1 TOPORS TAX1BP1 SUMO1 MTPN KIAA0020 GAB2 CXorf56 CTTNBP2NL C1orf216 T…
OSMAN_BLADDER_CANCER_UP	392	0.000147102	0.000436951	0.546826	3.16318	0	HNRNPL TOP1 RFXANK PDLIM5 CTSC FOXN2 LONRF3 CDADC1 STRN3 PABPN1 SPI1 FAM120A ARIH1 CTSB AZI2 UHMK1 SOCS2 GBE1 RPL37A SAE1 EIF2S1 SLC26A2 IL1A LDLRAD3 DCAF10 LPGAT1 STRN TPM4 UBXN4 INHBC RAB10 SF3B1 TNKS2 IRAK3 GOLIM4 DPYD MAGT1 THUMPD3 HTATSF1P2 RAD23B KHDRBS1 BLM TIPRL PTP4A2 NRIP1 RAP2A ESF1 NFKBIZ ADRBK2 IFNGR1 PRPF40A RIPK2 SNTB2 SOS1 CRTAP HSP90B1 SEC24A MAN2A1 PDAP1 ATF7IP CALR PSME4 SERINC…	0.0605545	0.334488	-0.27764	-1.18963	1209	H1FX RFXANK KLHL7 LAIR1 GLYR1 FCRL2 SAE1 CDC5L NCKAP1L KLHDC3 FBXW5 VTA1 TIPRL MS4A4A ADSS ACTR1A PHAX CHST2 CAMKK2 SDHC SCAMP1 TROVE2 PTPN22 INHBC SDF4 RNH1 CTSD C1orf162 ZYG11B SCAF11 ERGIC1 NUCKS1 MFF DNAJB14 CTSC SPIN4 SNX13 NUDT3 MAP3K2 CYP1B1 AGTRAP SLC25A40 GOLIM4 GALNT1 BBX RSBN1 INO80D FAM172A SPI1 UHMK1 RNPC3 RAP2A RAB27A MBD4 IFNGR1 GAS7 FPGT EDEM3 CXorf40A ALDH2 TTC33 TSNAX CCND3 SRP1…
WINTER_HYPOXIA_METAGENE	231	0.000133654	0.000436951	0.579725	3.15622	0	ANGPTL4 AK2 PLAUR NFIL3 SRSF6 ELL2 MMP13 HIF1A BHLHE40 KDR LGALS1 CP PTGS2 ETS1 SLC2A3 DR1 ERRFI1 IL6 LOX GBE1 SLC2A1 HSPA5 LDHB PGF HMOX1 CLK1 HK1 HYOU1 TGM2 DDIT4 EDN1 F3 PIM1 TGFA TGFBI CDKN1B ARHGAP5 KRT18 CDK1 MMP7 FN1 HK2 MIF MMP2 TPI1 CA9 GAPDH PPARA RPL36A THBS1 BIRC2 P4HA1 ENPEP VIM BNIP3 ITGA5 PFKFB3 SAT1 TNFAIP3 CCNG2 CALD1 COL5A1 SLC16A2 COL5A2 TF PLIN2 SGSM2 LONP1 VEGFA PNN ICAM1 PSM…	0.00490196	0.0830311	0.27833	1.7068	0	COL4A5 VEGFA STC2 EGR1 HK2 TGFB3 GAPDH SLC6A16 FKBP4 PFKFB3 PFKFB4 EDN2 EDN1 PNP SPP1 DDIT4 PPAT LDHA NDRG1 TPI1 ANXA1 ELF3 PGF SIAH2 SLC6A8 DDIT3 GBE1 SLC20A1 TGFA THBS1 TNFAIP3 SERPINE1 CA9 IGFBP2 HERPUD1 BTG1 ENPEP ODC1 BNIP3 PLOD2 ERRFI1 HSPA5 IGFBP5 LOX PDGFB ARHGAP5 PNN DEC1 INSIG1 KRT18 PTGS2 SLC2A3 ARSE HAP1 IRF6 VIM BHLHE40 CXCR4 ENO3 FLT1 HSPH1 NOS1 PDK3 TPBG CP GPRC5A NR4A1 PIM2 PLAUR …
GO_ESTABLISHMENT_OF_PROTEIN_LOCALIZATION_TO_ORGANELLE	349	0.000141884	0.000436951	0.551543	3.15606	0	UBA52 JAK3 RPS28 RPL36 RPL18A CTNNB1 TIMM9 TRIP11 RPL21 RPS15 RPL13A NFKBIA RPS11 RPL31 RPL38 RPL41 RPL35A RPL32 GOLGA4 RPL37A RPL35 RPL15 RPS27 PMAIP1 RPL14 HK1 RPL29 RPS13 RPS15A TIMM13 RPSA RPLP0 TOMM5 NUP188 SSR3 RPS29 OPTN RAB10 RPL27A RPS17 RPS24 RPL5 RPL22 RPL24 RPS4X HK2 CHMP4B RPL27 VPS36 LRWD1 MTX1 MTX2 NUP107 RPL8 RPS16 RPL18 RPS7 RPS25 RPS8 RPL6 RPL11 RPL34 IPO4 RGPD6 RPL10A RPL36A RP…	0.000150263	0.00977645	-0.35028	-1.49434	2	RPS16 IFNG DNLZ PAM16 RPLP2 TIMM50 RPS27 TIMM44 WASH3P FAU TSC2 IPO13 PEX10 MCM3AP NUP133 HGS GNPTG VTI1A TIMM17B IPO5 ACD RPL24 FIS1 NUP62 NUP85 VPS41 SEC61B PIH1D1 PEX19 AP3M1 RPL23 LONP2 GOLGA1 DNAJC19 TNF RPL36 PEX14 RPL38 RPL13A NAGPA ADAR RPS21 RPS2 MFF ZFAND2B TSPO SEC61G RUVBL2 RPS14 BECN1 RPL27A GCC1 COX18 VPS25 SRP9 RPS28 RAB11A JAK3 BMF OR1D2 TNPO2 PML PEX12 LRWD1 H2AFY2 SRP19 KPNA6 AI…
SENESE_HDAC1_TARGETS_UP	429	0.000149254	0.000436951	0.540628	3.15228	0	CCL20 TOP1 C3 NLRP3 ST6GALNAC4 PTPN12 OGFRL1 RNASE7 PPTC7 PTHLH IRAK2 MCL1 BACH1 SETD5 NFKBIA ASAH2B BCL2A1 PHTF2 LIG4 TMED2 DGKI ETS1 CBFB ERRFI1 TRIO SOD2 UHMK1 MOSPD1 BIRC3 GPCPD1 SERPINB8 IL1A DUSP5 GTF2I REEP3 ZBTB38 ANAPC5 CHD4 FCHO2 GPR3 STRN BUB1 IL6ST TGM2 ITGA2 TNFRSF10B AKR1C1 SSR3 LMAN1 RPL27A SF3B1 PHLDA1 PTPN11 ARHGAP5 KBTBD2 TMEM158 CSGALNACT2 EXOC5 NAB1 FN1 MAOA SETD8 NFKBIZ ZC3H1…	0.966373	1	-0.181601	-0.780211	19311	GPR65 ARHGDIA GNG12 DUS3L PDLIM4 CANT1 GLYR1 AKT1S1 RAB35 C4orf46 DUSP3 EIF5A2 PLK4 FOPNL DUSP7 IL24 DPY19L1 VEGFC SRRT IL13RA2 KBTBD2 FBXW11 POMGNT1 NFS1 TOR1AIP1 PDE12 DNAJB14 APH1A ALPL MYCT1 MAP3K2 FKBP15 SNAP23 RPL27A MYH16 GM2A CCL2 NFKB2 LRRC58 INO80D UHMK1 SKP2 OTUB2 LIG4 LGALS8 GPCPD1 G3BP2 TGFBR1 SERPINB8 FAM208B TFE3 RPAP3 KBTBD8 GART CDK6 TAOK1 SF3B1 TFAM SUPT6H SPOPL PNRC2 OGDH TMOD3…
CHARAFE_BREAST_CANCER_LUMINAL_VS_MESENCHYMAL_DN	446	0.000149388	0.000436951	0.537601	3.1472	0	GADD45A PFKP CDH11 CORO1C ZEB1 EIF4A1 ANKRD28 ITGAV HJURP IRAK2 CTSC TWSG1 BACH1 FST INHBA LOXL2 SNAI2 C1S RAB31 PTGS2 ETS1 FAM69A NAV1 NNMT TRIO IL6 SH2B3 ZIC2 SACS LDHB ATM CXCL2 TIMP1 GNG11 CKAP2L MAPRE1 CYP26B1 BUB1 NRP1 PIM1 SGK1 FLRT2 NMNAT2 COL13A1 DEPDC1 MDFIC MSRB3 TGFBI LUZP1 PAFAH1B1 PHLDA1 QKI RUNX2 ARHGAP21 PPP4R1 DPYD EHBP1 TMEM158 PMP22 LYN NAB1 EMP3 NCAPG LAMB1 PIK3CD COL6A2 KATNA…	1	1	-0.129933	-0.558756	19984	GNG12 SLC35B4 NR3C1 IPO5 EIF5A2 CHST2 PSMB2 GSTP1 PRKCA ARAP3 FAM20C DPY19L1 LUZP1 EGFR FOXQ1 ECHDC1 ZYG11B SH3GLB1 CDKN2C WWTR1 MAP7D1 STAMBPL1 GNG11 CTSC CASP1 PIK3CD MPP1 QKI STIL PNMA2 NNMT NMT2 INHBA KDELC2 DEPDC1 SKP2 CNRIP1 AIDA STK10 CDK6 BNC2 ASB1 TGFB1 LAYN EHBP1 SMAD3 KIF3C CPNE2 CDC20 ATP10D PSMB6 PABPC4 LTBP2 CCBE1 AKR1B1 AAK1 WRAP53 STRADB RAB8B FEZ2 BACH1 ANLN TAP2 SEMA3A NAV1 MAPR…
FISCHER_G2_M_CELL_CYCLE	225	0.00013312	0.000436951	0.580199	3.14719	0	UBE2D1 CDKN2D TNFAIP2 BAG3 CFLAR HJURP NDE1 PLEKHA5 PSRC1 DR1 UBE2C BIRC3 BUB3 CCNB1 GTSE1 HMGB2 CKAP2L STAT1 ESPL1 BUB1 DEPDC1 GIT2 KIF5B MAD2L1 SLC25A24 TROAP MELK BCAR3 CDKN1B HMMR HMGB3 CDK1 KIF11 KIF15 TACC3 EIF2AK3 NFYB PPP2R5C CENPE FAM83D PTTG1 TNFRSF21 ECT2 FAM3C MPHOSPH9 ATF7IP KPNA2 IQGAP3 CDC42EP4 FAM64A LBR BUB1B ASPM CENPL SAP30 AURKA CKS1B CENPA DNAJB1 TSN ZNF267 GPSM2 CHEK2 NUP50 …	0.312449	0.696389	-0.257705	-1.07622	6183	PSRC1 BUB1B NDE1 CNTROB TACC3 RAD51C ARHGAP19 CENPL GPSM2 SMTN CEP350 TSN RIN2 PLK4 TNFAIP2 NFYB KIF2C GIT2 ESPL1 CDKN2C CSPG4 BUB3 KIF22 HMG20B KIF5B GTSE1 DR1 SGOL2 MGAT2 CHEK2 CDKN1B UBE2C STIL RSBN1 CKAP5 TNPO2 HP1BP3 CENPA TUBD1 DEPDC1 ARHGAP11A SLC25A24 DNAJB1 STAT1 CCNF CKS1B PNRC2 H2AFV CDC20 NIF3L1 BRD8 SLCO1B3 CEP55 ANLN KPNA2 CDCA8 BMP2 PLAU PKNOX1 KIF23 BTBD3 BIRC5 RNF4 RDH11 TOP2A NU…
WANG_TUMOR_INVASIVENESS_UP	361	0.000143781	0.000436951	0.547051	3.14018	0	AK2 RPL18A GTF3A HIGD1A HIF1A RPL21 VDAC2 RPL13A NFKBIA RPS11 IFITM2 SGPL1 ARIH1 ANXA7 RPL32 KCMF1 HSPA5 RPL35 POSTN COL1A2 RPL14 HDLBP HMGB2 EIF5B STAT1 IFITM1 RPS15A WDR75 BRD3 CLEC10A NAP1L1 RPLP0 CRABP2 IFITM3 RNF10 DAZAP1 SSR3 B4GALT5 RPS29 PITPNB TGFBI RNASEH2A NACA ERGIC3 PPP1R15B MDP1 FN1 LAMB1 PIK3CD TACC3 NDUFB7 RPL27 PTP4A2 RPL8 RPS16 PABPC1 RPS7 PTTG1 RPS8 RPL6 CCT2 HSP90B1 RALY RPL34…	0.00300496	0.0622859	-0.314829	-1.345	59	RPS16 NDUFB7 ABCF3 SNRPD2 KLHL17 NHP2 SSNA1 ATP5I RPLP2 CLEC10A SUPT5H FAU TACC3 BLOC1S1 STK11 NR3C1 PLCD1 IPO5 CAMK2G SNORA33 PSMB4 NDUFS2 AK2 COX8A S100A14 CAPZA1 AIMP1 SKI SEC61B HNRNPR AP3M1 ATP5F1 FASLG POLR1D RPL13A ORMDL3 HS6ST1 DGCR6 UBXN1 RPS21 RBM10 PSMD3 KRT4 HTRA2 EIF3B BRD3 ANXA7 TRIM28 RFC1 PSMC2 NUCKS1 NISCH AKR1A1 RPS14 RNASEH2A RALY PIK3CD FAF1 DPP3 DDX1 EIF2S2 NDUFC2 HNRNPA2B1 A…
TARTE_PLASMA_CELL_VS_PLASMABLAST_DN	307	0.000139159	0.000436951	0.556735	3.13876	0	TOP1 PFKP NFIL3 PSME2 RRP1B OAT CLEC2B ATP1B3 SUMO2 LGALS1 WARS ATP5J SOD2 UBE2C ARID3A LDHB HPRT1 EIF2S1 CCNB1 HMGB2 DLGAP5 ESPL1 MPHOSPH6 SGK1 CPOX GIT2 NARS MAD2L1 TROAP MRPL3 ETF1 HMMR IGF1 ZNF410 CDK1 KIF11 NDUFV2 PDLIM1 NDUFB7 CENPE CCT2 CD58 ADD1 AHCY ITGB1 PDAP1 KPNA2 PAPOLA PPIF PSME4 ACTA2 MRPL19 LBR MTHFD2 ICT1 SLC39A7 NDUFA9 UQCRC2 MYO5A CKS1B CENPA SSR1 TOPBP1 KYNU ATIC ATP13A3 YBX1 …	0.0294531	0.230936	-0.295424	-1.25335	586	SCAP NDUFB7 NME1 TRAP1 DDX39A TBCB RNASE6 ENTPD1 RPA1 MVP CLCN3 KLHDC3 COX7B SNRPD3 PSMD4 DUT ADD1 IPO5 RRM1 ZMAT2 PSMB2 PLK4 KIF2C SLC19A1 GIT2 SUMO2 SNRPC PSMC5 CCNE1 ATP5F1 ESPL1 COASY ATP5O KIAA0101 CBX3 KIF22 AHCY CASP1 MRPL23 GALNT1 ASNA1 AIMP2 UBE2C STIL FH ANXA6 RAB27A HSD17B10 CPOX CENPA ABCD3 SNRPB2 NAE1 SUMO1 SRSF3 PRPS2 GSPT1 BLMH SELL GART CD58 CD52 CCNF TUBG1 PSMB8 MCM3 CKS1B CCT7 S…
SENGUPTA_NASOPHARYNGEAL_CARCINOMA_UP	284	0.000138543	0.000436951	0.561782	3.13681	0	CDH11 BST2 ITGAV COL1A1 FKBP5 CTSC TWSG1 KLHL5 CD274 INHBA NFKBIA RASSF4 NDE1 PTGS2 DNAJC9 GAPDHP62 SOCS2 VEZT CHI3L1 POSTN COL1A2 PMAIP1 HMGB2 DLGAP5 STAT1 CXCL10 DLEU2 MINPP1 TIA1 COL3A1 NAP1L1 POGLUT1 TNFRSF10B COL15A1 MAD2L1 RCN1 MELK CLASP1 C11orf96 NCAPG CDK1 FN1 KIF11 KIF15 LAMB1 NFYB CENPE PAPSS2 GZMA FANCI ECT2 MPHOSPH9 ASCC3 ACTA2 ATAD2 CD14 DSCC1 BUB1B ARL6IP6 RAN CXCL9 SOCS5 CCL2 GJA1…	0.998291	1	-0.146759	-0.620415	19860	IFNG TFEC BUB1B NDE1 CASC5 DUT IPO5 RRM1 EIF5A2 XAF1 VANGL2 RBBP9 SOCS1 NFYB DPY19L1 POGLUT1 UNG KIAA0101 CTSC FKBP5 SLC25A40 SGOL2 IGSF6 CCL2 MCMBP INHBA HNRNPA2B1 DNAJC9 RASSF4 FANCI COL8A1 SRSF3 IFIH1 STAT1 GART CENPK CCNF SRSF10 QDPR MTR CEP55 CD14 ANLN ZNF131 UHRF1 DPYSL2 C11orf96 WDR91 SOCS5 SLC44A1 PLAU NCAPG KIF23 FASTKD1 SLC39A6 PCNA G3BP1 TOP2A RBFOX2 NUSAP1 NPNT MPHOSPH9 PIWIL4 PAPSS2 …
DEURIG_T_CELL_PROLYMPHOCYTIC_LEUKEMIA_DN	299	0.000138562	0.000436951	0.557596	3.13377	0	PRDM1 PFKP CFLAR CLEC2B FAM129A TBK1 CCL4 EVI2B CTSW BIRC3 MT2A ATM PMAIP1 SEC23A SS18L2 ZBTB43 RNF19A GNG11 DUSP5 ZBTB38 GFI1 IFITM1 DUSP12 CST7 MAP3K5 TIPARP GNAI3 MT1H MAF GIT2 OPTN EIF4E2 LUZP1 TRIM22 ATG16L1 TAF1D ARHGAP25 LAIR2 PAM KLRB1 NDUFV2 MT1X CREBZF HOPX MGEA5 GZMA CD58 MAN2A1 PSME4 CUL2 STAT4 BRAP INTS6 MBP CD3D ACSL3 H3F3B CCL5 TRAPPC10 CAPN2 YME1L1 TNFRSF1B KLRF1 BCL2 NFX1 PRKCB T…	0.290437	0.676577	-0.254645	-1.07913	5788	GPR65 IFNG CRTAM TRAV8-3 H3F3B ICOS CD244 GZMK CD3D GPR137B RARRES3 PGRMC2 XCL1 GIT2 TRIM23 MT1H LUZP1 KLRF1 DDB2 CTLA4 SLC25A28 DSC1 CTR9 ASCC2 NAP1L2 CDKN2C SAP30L FAM208A ZNF394 TOR1AIP1 PPAP2A GNG11 CASP1 HAUS3 DUSP12 HBS1L EIF4E2 ARL6IP5 ZBED5 NAP1L3 TNFSF10 ST8SIA1 SS18L2 RAB27A HSPA14 DYNLT1 HNRNPH3 GNB5 PPP1R16B SRSF8 LGALS8 CD160 YKT6 LEPROTL1 CHMP7 TRIM22 THAP11 MCM9 CD58 CD52 REEP5 KIF…
MITSIADES_RESPONSE_TO_APLIDIN_DN	243	0.000135943	0.000436951	0.57204	3.12998	0	PDXK HJURP FAM120A CBFB OSBPL8 CCNB1 FUT8 CHD4 DLGAP5 ANKRD10 BUB1 NCAPG2 CD9 NOTCH2 NUP188 SF3B1 MELK PTPN11 TFDP1 NCAPG TACC3 BLM RAP2A TTC3 NGLY1 PTTG1 FANCI ECT2 AHCY MRPL19 CMPK1 EIF4B LBR BUB1B ASPM PIK3CB SLC5A3 AURKA DDX46 CENPA TOPBP1 IMPA2 ATP13A3 PDS5A HEATR1 MAN1A2 MUM1 NUP50 KIF14 CUL3 MFHAS1 RFC4 SUPT16H MYBL2 EPRS RRM2 KIAA0101 TOP2A ELAVL1 FAM20B PPAT CCNA2 SUMO3 ZNF22 BIRC5 EIF3A…	0.306463	0.691538	-0.256677	-1.07643	6078	HCFC1 BUB1B TACC3 RASSF2 ARHGAP19 DUT IPO5 RRM1 SCAMP1 PRKCA RCAN1 PDS5B HNRNPR AKAP11 NSDHL CCNE1 DDX46 KIAA0101 CDC42BPA CBX3 IMPDH1 FAM20B AHCY NUCKS1 TFDP1 RAB11A FAM168B RAP2A EDEM3 CMPK1 CENPA ANKRD10 USP7 TBL1X PPP1R16B SKP2 FANCI TMEM106C SF3B1 NF2 SUGP2 PRKAR2A OSBPL8 MSH6 IMPA2 ZFP64 HN1L TOMM20 PGAM1 MTMR4 EIF4G1 SUMO3 PALB2 LPCAT1 HEATR1 WHSC1 CDCA8 UBE2G2 NCAPG FBXO5 BIRC5 ERCC6L TOP…
GRUETZMANN_PANCREATIC_CANCER_UP	352	0.000141965	0.000436951	0.546222	3.12788	0	GADD45A BZW1 TOP1 TRIP10 PLAUR BST2 PTPN12 EXOSC7 CFLAR COL1A1 CSTB CTSC KCNK1 ATP1B3 LOXL2 FAP IFITM2 RAB31 PTGS2 CBFB NNMT UBE2C BIRC3 SLC2A1 POSTN SEC23A DUSP5 HMGB2 AREG STAT1 MPHOSPH6 SCNN1A IRS1 TXNRD1 SERPINH1 ITGA2 CRABP2 CD9 LAMA4 PSMC6 RCN1 MELK R3HDM1 FLOT2 GOLIM4 BPTF DPYD PMP22 EMP3 FN1 GPX4 NDUFB7 DUSP6 MMP2 SERTAD2 CD86 CYTH1 LAMP2 PLAT ECM1 P4HA1 RALB S100P TSC22D1 NDUFA9 SLC1A3 C…	0.127373	0.477877	-0.269179	-1.14864	2542	NDUFB7 BST1 ARHGDIA TBCB PSMB3 AMPD3 ENTPD1 ETFB MFSD10 ADSS GNPDA1 CD53 RAB5B TRADD TSN AKAP1 EVPL WNT2 NMT1 EMP2 CD1C ITGB1BP1 FLAD1 STMN1 SLPI NSDHL HCCS SOD1 RHOG KIAA0101 ITGB5 EXOSC7 CBX3 S100A11 PPP2R1A HIST2H2AA3 CTSC CASP1 TSPO RAP1GAP KDSR MRPS12 GOLIM4 GM2A ASNA1 UBE2C NNMT MAP4 FOXF1 WNT5A HMGN4 DHX8 ATP6AP1 SNRPB2 SLBP S100P CSK ARHGAP1 ALAS1 SUMO1 CRABP2 SPTA1 ZMYND8 STAT1 GRB2 MCM3…
DACOSTA_UV_RESPONSE_VIA_ERCC3_COMMON_DN	473	0.000151149	0.000436951	0.530658	3.12125	0	CDK17 LARS2 PBX3 MAP2K1 ZEB1 BAZ1A PTPN12 RBM39 PPP2CA BHLHE40 IL1RAP STRN3 ARIH1 RCOR1 TP53BP2 TRIO GOLGA4 OSBPL8 FAT1 GBE1 CLIP1 PARD3 SMURF2 FUT8 ITSN2 IRS1 STK24 TIPARP F3 ATRX FLRT2 ADARB1 MARCH7 PAFAH1B1 QKI MELK R3HDM1 SPECC1L BCAR3 CLASP1 BPTF DPYD EHBP1 FERMT2 LYN OGT PIK3C3 FNDC3A RAD23B KIF11 CREB3L2 MNAT1 BLM PPP2R5C PPP3CB CENPE CNOT2 LARP4 MTX2 NRIP1 ARID5B SEMA3C SMCHD1 SOS1 MARK3 …	0.986697	1	-0.172812	-0.744613	19728	NCK1 BUB1B SGSM3 PTPRA NR3C1 CEP350 ZC3H4 RIN2 PRR3 PRKCA MYBL1 GLRB VEGFC EGFR SPOP CCDC93 AUH PARN FBXW11 CLEC16A CDC42BPA FAM208A EVI5 PUM2 PPP3CB MGLL ID1 SNX13 NFYC APPBP2 TRIM37 QKI ORC2 INPP5F BBX WAPAL TRIM44 STIL NMT2 CKAP5 WNT5A PPP2CA CENPA TLK2 TBL1X PRKCI PKP4 SUZ12 SKIV2L2 KIAA0020 SRSF3 RBPJ JUN ZZZ3 ZMYND8 PHF3 CREBBP CDS2 BRCA1 TUBGCP3 SRGAP2 SATB2 FCHSD2 EHBP1 ZNF804A SMAD3 OSBP…
RUTELLA_RESPONSE_TO_HGF_UP	406	0.000147319	0.000436951	0.53675	3.1152	0	PDXK SPHK1 IL1R1 EMP1 TRIP10 CCL22 CXCL1 C3 CFLAR SDC4 ATP1B3 DYNC1LI1 INHBA FAM129A CYP27B1 C1S TNIP3 SGPL1 CTSB IL1R2 FAM69A SOD2 PPAP2B CCR1 TNFAIP8 BIRC3 MT2A CHI3L1 EIF2S1 IL1A PCK2 DUSP5 STAT1 DNAJB6 CXCL10 IL6ST NRP1 TGM2 MT1H CPD CNPY2 CD9 POGLUT1 SGK1 AKR1C1 B4GALT5 NARS OPTN TPST1 IL1B HK2 IDO1 MAOA MREG MT1X ASMTL MMP2 MTX2 TMBIM6 ADRBK2 CD58 LAMP2 SLC11A2 ATP6V1C1 PPIF SLC31A1 TSC22D1…	0.0583496	0.328096	-0.277305	-1.18955	1165	CRTAM CCR5 SLC35B1 LAIR1 ENTPD1 CD1E TCIRG1 NIT2 CD209 CSTF3 SLC12A8 TNIP2 SLC36A1 SYNGR3 GPR137B CEP350 ADAMDEC1 RIN2 RAB38 NDUFS2 CYB5A BET1 MT1H LYPD3 CTSD POGLUT1 DNAJB6 TBC1D13 PSTPIP1 LY75 TBC1D16 MT1G PPARD LEPROT CREG1 CD1B PPAP2A MPZL1 MGLL TMEM51 SLAMF8 CYP1B1 GM2A CCL2 ARL6IP5 IL1R2 ST8SIA1 INHBA CYP27A1 PPAP2B CHPF2 ALAS1 SUZ12 SLC3A2 OAZ2 MDH1 KMO HSPB1 TFEB CCL8 STAT1 CDS2 CD58 TFG …
RUTELLA_RESPONSE_TO_CSF2RB_AND_IL4_UP	329	0.000141844	0.000436951	0.548821	3.11512	0	IL1R1 TRIP10 CCL22 CFLAR SDC4 ATP1B3 DYNC1LI1 INHBA EGLN3 FAM129A CYP27B1 C1S TNIP3 NDE1 PLEKHA5 SGPL1 IL1R2 FAM69A PPAP2B TNFAIP8 BIRC3 CHI3L1 EIF2S1 IL1A DUSP5 DNAJB6 IL6ST NRP1 TGM2 CCNI TIA1 CD9 POGLUT1 AKR1C1 B4GALT5 NARS OPTN TPST1 MAOA MREG CD83 ASMTL MMP2 MTX2 TMBIM6 ADRBK2 CD86 CD58 CYTH1 LAMP2 SLC11A2 ATP6V1C1 EBI3 SLC1A3 SLC5A3 ACSL3 AKR1C2 CXCL9 DAD1 KYNU YIPF6 CCNG2 LPAR1 QPRT BET1 D…	0.0667101	0.350458	-0.281612	-1.19842	1330	NME3 TBCB FCER1A NDE1 CD1E NIT2 CD209 CSTF3 SLC12A8 TNIP2 MAP3K6 SYNGR3 TRADD GPR137B CEP350 ADAMDEC1 RAB38 NDUFS2 TROVE2 CYB5A BET1 LYPD3 GAS6 SCN11A POGLUT1 DNAJB6 TBC1D13 LY75 PPARD CREG1 CD1B PPAP2A MPZL1 MGLL TMEM51 SLAMF8 IL13RA1 CYP1B1 GM2A ARL6IP5 IL1R2 ST8SIA1 INHBA PPAP2B ALAS1 PPP1R16B SUZ12 SLC3A2 MDH1 KMO HSPB1 CCL8 RUNX3 CDS2 CD58 TFG NETO2 MREG JAK1 FCHSD2 CSF2RA CELF2 CCL18 RER1 H…
SOTIRIOU_BREAST_CANCER_GRADE_1_VS_3_UP	146	0.000124875	0.000436951	0.611768	3.11464	0	HJURP ITCH C20orf24 DNAJC9 UBE2C CCNB1 GTSE1 MARS DLGAP5 ESPL1 TXNRD1 BUB1 NCAPG2 PDSS1 MAD2L1 TROAP MELK HMMR RNASEH2A HMGB3 NCAPG CDK1 KIF11 KIF15 TACC3 BLM CENPE PSMD12 PTTG1 ECT2 JMJD6 H2AFZ KPNA2 XPOT FAM64A DSCC1 TUBA1B BUB1B ASPM AURKA CENPA CDKN3 QPRT KIF14 RFC4 VRK1 GTPBP4 KIF2C MYBL2 AURKB RRM2 TOP2A CDC20 CCNA2 BIRC5 TPX2 CCT5 FEN1 PTTG3P CENPI SNRPF CDC25A TOMM70A EXO1 CENPN KIF20A DO…	0.509321	0.838917	-0.245456	-0.995038	9889	NME1 DDX39A BUB1B TACC3 COX7B KIF2C CDC45 SNRPC STMN1 HCCS ESPL1 RAD51 CDK2 RNASEH2A GTSE1 UBE2C STIL PKMYT1 LAGE3 DNAJC9 CENPA TOMM70A NUTF2 E2F1 NUDT1 MCM3 TIMM10 H2AFV CDC20 CEP55 KPNA2 CDCA8 NCAPG FBXO5 C20orf24 BIRC5 MIS18A TOP2A PSMA7 NUSAP1 EXO1 UBE2S SPAG5 MRPL12 GINS1 MKI67 LMNB1 KIF4A MCM6 KIFC1 ITCH CDK1 PTTG3P
HIRSCH_CELLULAR_TRANSFORMATION_SIGNATURE_UP	234	0.000134499	0.000436951	0.571075	3.1122	0	PELI1 RGS17 IL1R1 RPL36 TNFRSF6B PLAUR ANKRD28 HIF1A CLEC2B C17orf62 FST BCL2A1 C1S IL1RAP CTSB WARS SLC2A3 ANXA7 EVI2B IL6 SOD2 LOX TNFAIP8 SEMA4C C1R CFH PMAIP1 IL1A TIMP1 FUT8 EPAS1 IFITM1 UAP1 MAP3K5 RNF19B UBXN4 CSF3 PHLDA1 MME STC1 IL1B PROCR ARPC5L CA9 IFNGR1 PDP1 RIPK2 TNFRSF21 CYTH1 SNAPC1 WIPI1 HERC5 P4HA1 IRF9 STON1 ACSL3 BNIP3 FOSL1 RGS2 SAT1 PTPN2 GSDMD DFNA5 RBM7 IFRD1 MTMR11 LHFPL2…	0.758539	0.961794	-0.213294	-0.892814	15034	MPG MRPL9 NMI CANT1 TNIP2 CARHSP1 IFI35 PGS1 SNRNP27 WIPI1 NIT1 TNFAIP1 SIGIRR RPL36 PROCR ETHE1 HTRA2 CSNK2B CPSF3L C17orf62 ANXA7 SBNO2 S1PR1 MOSPD2 MFF EPAS1 SNAP23 ZNF200 SLC33A1 IFNGR1 UCKL1 HAX1 APPL2 ALAS1 LGALS8 RRAGC NR1H2 MAPK14 GSDMD DENND1A AGFG1 JUNB STON1-GTF2A1L NARF CYTH1 CTBS ANGEL2 CSF3 TAP1 SLC39A8 IRF2 PLAU LHFPL2 HEXA EREG CASP4 ZNF45 PAPPA IL7 CD68 VAMP4 TNFRSF21 RABGGTA PTP…
LINDSTEDT_DENDRITIC_CELL_MATURATION_A	65	0.000115022	0.000436951	0.705967	3.11166	0	CCL20 PLAUR CXCL1 TNFSF9 FKBP5 INHBA CCL4 IL6 SOD2 TNC CXCL2 STAT1 TXNRD1 CXCL10 IL1B CCL3 CD58 ISG15 PLAT NFKBIE STAT4 HCAR3 CCL2 CCL5 KYNU ATP13A3 RAB5A PTGER4 ICAM1 PSMA3 P2RX4 PLA2G4A PLEK TNFRSF4 TNF IL7R GPR137B CSF2 MAN1A1	0.319971	0.70372	-0.298168	-1.10103	5826	TFEC ENTPD1 GPR137B CCL1 TNF FKBP5 CD40 CCL2 SCARF1 INHBA SLC3A2 CCL8 STAT1 CD58 STAT4
PICCALUGA_ANGIOIMMUNOBLASTIC_LYMPHOMA_DN	128	0.000123503	0.000436951	0.623731	3.10972	0	GADD45A PELI1 DUSP2 MAP3K8 REL RSRC2 MCL1 JMJD1C ZFAND5 IRS2 SLC2A3 ZNF331 CHD2 TP53INP2 SMURF2 PMAIP1 MXD1 CLK1 AREG TIPARP COG3 KDM3A PPP1R15B CSGALNACT2 TMX4 CSRNP1 PTP4A2 EPC1 BCL10 JMY THAP2 SON H3F3B RGS2 TNFAIP3 MOAP1 IFRD1 B3GNT2 IER5 MGAT4A PTGER4 PRNP TSC22D3 OPA1 ZFAND2A EIF4E CCDC59 FOSL2 G3BP2 KLF4 CHD1 SRSF5 NAMPT RGS1 STK17B CNOT6L CNST SNHG1 EIF5 ESYT2 FBXO33 HAUS3 IKZF5 PTP4A1 MP…	0.00672948	0.10099	0.260048	1.46936	4	ETNK1 RGS1 B3GNT2 MXD1 KDM3A CSRNP1 SIK3 MYLIP WIPF1 FOSL2 THAP2 FOSB MCL1 TNFAIP3 RGS2 PMAIP1 BTG1 PNPLA8 NR4A3 NR4A2 MPZL3 PDE4D SLC2A3 ZBTB10 KDM6B NAMPT PELI1 PIGA TSC22D2 RNF103 TIPARP PER1 SNHG1 TRA2B PPP1R15B KLF10 EIF5 IFRD1 RSRC2 OPA1 CCNL1 FBXO33 SETD2 ZFAND5 CHD2 DUSP4 JMJD1C MEX3C
REACTOME_FORMATION_OF_THE_TERNARY_COMPLEX_AND_SUBSEQUENTLY_THE_43S_COMPLEX	53	0.000113908	0.000436951	0.737184	3.10958	0	RPS28 RPS15 RPS11 RPS27 EIF2S1 RPS13 RPS15A RPSA RPS29 RPS17 RPS24 EIF3G RPS4X RPSAP9 RPS16 RPS7 RPS25 RPS8 EIF3F RPS18 RPS23 RPS27A EIF3I EIF2S3 RPS6 EIF3C EIF3E RPS2 RPS9 EIF3A RPS3 RPS20 EIF2S2 RPS12 EIF3H RPS19 RPS3A RPS19P3	0.0100886	0.12553	-0.433425	-1.5499	179	RPS16 EIF3K EIF3F RPS27 EIF3C FAU EIF3G EIF3I RPS21 RPS2 EIF3B RPS14 EIF2S2 RPS28
WONG_EMBRYONIC_STEM_CELL_CORE	331	0.000141143	0.000436951	0.546554	3.10645	0	HNRNPL EIF4A1 EXOSC7 CTSC GNL3 ATP5J EEF2 SLC2A1 RPS27 BUB3 STOML2 GTSE1 HMGB2 DLGAP5 BUB1 SERPINH1 TIMM13 UQCR11 RPSA NAP1L1 RAD18 CRABP2 RPL27A MAD2L1 PRMT1 NDUFA11 RPL22 CDK1 RAD23B KIF11 C2orf47 NDUFB7 BLM NUP107 RPS16 HNRNPA1 PABPC1 RPS8 TGIF2 EIF3L SNRPD1 RPL10A KPNA2 EIF4B ELOVL6 MTHFD2 CLPP BTF3 BUB1B MRPL4 RPS23 SET NDUFA9 AURKA CKS1B XRCC5 GJA1 EIF3I NONO DAP3 FAM60A CDCA5 CHEK2 CDKN3 B…	0.00896839	0.11827	-0.306641	-1.30558	178	RPS16 NDUFAB1 NDUFB10 NDUFB7 NDUFA11 NHP2 EIF3K LSM5 DAP3 BUB1B RPS27 POP7 TIMM44 SDHD GNPDA1 UQCR11 RRM1 SDHC ACAD8 PLK4 NDUFS2 FARSA CDC34 MRPL37 POLR3K OTX2 SNRNP40 NTHL1 ECHS1 ATP5O ABCB7 PUS1 EXOSC7 EIF3I CBX3 BUB3 KIF22 COX5B RCC2 LSM10 CTSC RUVBL2 MRPL4 MCM7 GTSE1 DPP3 RPL27A RPA3 EIF2S2 CHEK2 FH LSM2 HSPA14 EIF6 COQ3 CLPP MRPS30 SUMO1 RPA2 NME4 KPNA6 RPP40 MRPL39 CRABP2 CDCA5 SLC25A5 RPS1…
RHEIN_ALL_GLUCOCORTICOID_THERAPY_DN	350	0.000141864	0.000436951	0.542477	3.10498	0	SPTSSA AK2 EMP1 UGP2 BHLHE40 RPL31 ATP5J GBE1 LDHB LTA4H HPRT1 SEPT11 SLC35E3 STOML2 PSMA6 KIAA0391 NAP1L1 CNPY2 CD9 ATRX MAD2L1 ATP5G3 MRPL3 MELK HMMR PRMT1 EHBP1 HAUS4 MME PPA1 HMGB3 NCAPG RPL22 CDK1 KIF11 KIF15 MIF PDLIM1 RBM8A DUSP6 ARPC5L TPI1 PTTG1 ECT2 AHCYL1 AHCY GAPDH RPL3 DIMT1 OLA1 TUBA1B BUB1B SET SSRP1 UQCRC2 CYFIP1 SLC5A3 CKS1B SSR1 DAD1 PRPSAP1 ADA ATIC HNRNPA3 SCCPDH BCL2 CTBP1 ME…	0.287324	0.673587	-0.251994	-1.07519	5736	SNRPD2 NHP2 NME1 RBBP4 LSM5 TALDO1 DYNLL1 BUB1B RPA1 SNRPD3 DUT RRM1 SDHC MRPS33 PSMB2 AK2 CYB5A TUFM RCAN1 GGCT STMN1 RPL23 CTBP1 CCDC90B MRC1 UNG THOC7 KIAA0101 CSNK2B CNBP BZW2 AHCY RAD51 MCTS1 AKR1A1 MPP1 ATP5L TBCA RSL1D1 PIN4 HMGN4 GINS2 CCND3 PRPSAP1 MDH1 HSPB1 RPP40 PRPS2 JUN BLMH SCP2 NDUFA10 HSPA8 BCCIP PSMB8 NUDT1 EHBP1 CKS1B CETN2 CCT7 SSR1 IMPDH2 ACAA2 TKT MRPS35 SH3BGRL RTN3 LRPPRC …
BIDUS_METASTASIS_UP	206	0.000131182	0.000436951	0.578342	3.09957	0	PPP2CA DDX21 RLIM STRN3 AZI2 CBFB RCOR1 UBE2C ZIC2 SEC23A CCNB1 DLGAP5 BUB1 STK24 NAP1L1 DEPDC1 MAD2L1 BPTF TFDP1 HMGB3 CDK1 KHDRBS1 KIF11 SLMO2 SRD5A1 KCTD6 LARP4 FANCI ECT2 MPHOSPH9 SNRPD1 NDRG3 H2AFZ P4HA1 SSRP1 NRAS AURKA CENPA SRSF2 RAB28 TLK2 NONO YBX1 RFC4 TSR1 SMC1A VDAC1 YTHDF1 UBXN2B ATF2 SRSF9 KLHL23 RRM2 WBP11 ELAVL1 HMGXB4 EIF4E CCNA2 PATL1 EIF4A3 HNRNPK HNRNPU H2AFY BIRC5 TPX2 DBF4 …	0.928072	1	-0.183276	-0.761135	18308	RBBP4 MAPKAPK5 NDRG3 CASC5 SLC35B4 RRM1 SNRNP27 PLK4 HNRNPR PHF10 PREPL TFDP1 HBS1L UBE2C CKAP5 SRSF1 RRN3 RABGGTB PTGES3 PPP2CA HNRNPA2B1 CENPA TLK2 HNRNPH3 DEPDC1 CDC23 KHDRBS1 FANCI CCDC57 HNRNPU UBQLN2 MEAF6 VBP1 TUBGCP4 ARPP19 ADNP WHSC1 SRD5A1 CRKL RAB22A KLC1 BIRC5 ANKRD54 NRAS G3BP1 ERCC6L CDK2AP1 WRB NUSAP1 MPHOSPH9 MAPK1 RABGAP1L ATF2 SRSF9 LMNB1 KIF4A HNRNPD EIF4A3 CBFB ASF1B YTHDF1 IF…
GARY_CD5_TARGETS_DN	423	0.000149165	0.000436951	0.531711	3.09525	0	BZW1 LARS2 CCAR1 RRP1B USP15 DYNC1LI1 RLIM PGM2 ETS1 DNAJC9 SOD2 TNFAIP8 HSPA5 SELK EIF2S1 CCNB1 DNTTIP2 ANAPC7 BAG5 DNAJB6 NCBP1 DLEU2 TIA1 CDK5RAP1 CNPY2 SGK3 DNAJB11 PQBP1 UFM1 EIF4E2 PAFAH1B1 PSMC6 HNRNPM PRPF38B ETF1 MRPL1 PPIB MAGT1 SRFBP1 MT1X NDUFB7 RBM8A MANF GAS5 LARP4 MGEA5 NOP56 SERTAD2 AIM2 MRPL30 RCL1 CD86 HSP90B1 DHX29 ASCC3 KPNA2 RABEPK SLC11A2 TSFM WDR36 ARL5B ATP6V1C1 PAPOLA CUL…	0.0772541	0.374601	-0.272365	-1.16975	1543	NDUFB7 SIGLEC10 NME1 ANAPC7 H3F3B TLR10 NUP133 SNRPD3 PSMD13 IFI35 FUBP3 SERPINA9 IPO5 PHAX PFDN1 IKBKAP KRT10 BLZF1 TSN EIF2B1 SLC35B3 PGRMC2 INTS5 FARSA MYBL1 SNRPC FLAD1 SRRT PSMC5 HCCS DNAJB6 DHX29 DDX46 EIF2B4 CHUK API5 PPIL1 PSMC2 LSM10 CDK5RAP1 CASP1 RUNX1T1 NCBP1 KDSR DDX1 CCAR1 MRPS12 MGAT2 METTL13 EIF4E2 AIMP2 TNPO2 SRSF1 SP140 MRPL20 HSPA14 FPGT DNAJC9 UTP15 PSMC3 SRSF8 SKP2 MRPS11 KMO…
GO_AMIDE_BIOSYNTHETIC_PROCESS	483	0.000151561	0.000436951	0.524868	3.09437	0	UBA52 LARS2 RPS28 RPL36 RPL18A EIF4A1 ST6GALNAC4 EIF2B2 SLC25A15 CERS5 RPL21 RPS15 RPL13A RPS11 RPL31 RPL38 ST8SIA4 WARS ALOXE3 RPL41 RPL35A KARS SLC25A26 RPL32 QARS EEF2 RPL37A RPL35 RPL15 MRPS25 RPS27 EIF2S1 RPL14 MARS EIF5B RPL29 RPS13 RPS15A RPSA CARS RPLP0 SLC25A21 RPS29 NARS RPL27A RPS17 RPS24 RPL5 SLC25A24 EIF4E2 MRPL3 ASS1 ETF1 MRPL1 MRPL52 EEF1B2 NACA PPA1 EIF3G GUF1 RPL22 RPL24 RPS4X RP…	5.001e-05	0.00501746	-0.360428	-1.55416	0	NMRAL1 RPS16 EIF3K DHPS SARS2 MRPL9 EIF3F RPLP2 MRPL55 DAP3 SLC25A29 MRPL38 RPS27 EIF3C EEF2K HARS2 HAGH FAU SLC25A10 MRPS25 MRPL24 ABTB1 SLC25A12 ST6GALNAC1 GADD45GIP1 SLC25A14 RPS27L RPL24 EIF5A2 TARSL2 MRPS33 DEGS2 SLC25A45 LRRC47 EIF3CL EIF2B1 AURKAIP1 SLC25A23 P2RX7 FARSA TUFM NDUFA7 MRPL37 GTF2H3 GGCT AIMP1 MRPS34 EIF4EBP2 EIF3G EIF2D SOX11 SLC25A28 RPL23 PPA2 RPL36 GBA DHX29 SLC25A26 RPL38…
SCHUETZ_BREAST_CANCER_DUCTAL_INVASIVE_UP	339	0.000141463	0.000436951	0.541064	3.08513	0	SPHK1 IL1R1 EMP1 PLAUR CDH11 ZEB1 SLC16A3 OLFML3 COL1A1 MMP13 CLEC2B INHBA LOXL2 SNAI2 KDR C1S SAMSN1 FAP LGALS1 SLC2A3 NNMT EVI2B LOX CCR1 C1R OLFML2B POSTN CFH COL1A2 HMOX1 SEC23A SEPT11 ADORA3 PRRX1 NRP1 SERPINH1 TGM2 COL3A1 FKBP11 SGK1 RARRES2 MAF COL15A1 LAMA4 TGFBI QKI TRIM22 IRAK3 DPYD MME PDE10A TMEM158 FERMT2 LYN EMP3 PAM FN1 LAMB1 COL6A2 MMP2 SKAP2 COL6A3 PDGFRA ENPEP CLEC4A CCL5 RGS2 A…	0.454545	0.805105	0.157696	1.01245	19	C3AR1 RGS1 EFEMP2 ERG MAP1B ZEB2 ANXA1 CCND2 SULF1 TRPC1 ZFPM2 CTGF EMP1 WIPF1 NRP1 RGS4 MXRA7 SPOCK1 CLEC7A COL4A2 MAP4K4 SRPX2 OLR1 DCN GPNMB RGS2 FCGR2A SEC23A DPYSL3 ENPEP FBN1 MMP11 SAMD4A ADAM12 COL15A1 COL3A1 EDNRA CYR61 LOX MXRA5 COL14A1 PDGFRA EML1 OLFML2B SLC2A3 PTPRC CDH11 COL1A2 F2R RECK TGFB1I1 FERMT2 KCNJ2 LMCD1 POSTN SERPINE2 ANKRD6 HTR2B NID1 COL6A3 GRK5 VCAN ZEB1 NID2 PLAUR WISP1…
HORIUCHI_WTAP_TARGETS_DN	298	0.000138485	0.000436951	0.546899	3.07304	0	PPM1A HJURP RPL13A HACL1 FANCD2 ST8SIA4 ARF6 PSRC1 UHMK1 UBE2C GNG10 LDHB PGF RPL15 BUB3 CCNB1 GTSE1 HMGB2 USP28 CKAP2L DLGAP5 ESPL1 BUB1 NAP1L1 DEPDC1 MAD2L1 TROAP MELK HMMR EEF1B2 LMNB2 NCAPG CDK1 SEPT10 KIF11 TMEM123 WDFY1 FAM83D PTTG1 EBPL C11orf58 CNN2 LAMP2 ARL5B PAPOLA RPL3 DNAJC10 CMPK1 FAM64A LBR STYX BTBD6 BUB1B ARL6IP6 ASPM STON1 SLC5A3 AURKA CKS1B ULBP2 CENPA C12orf57 UHRF1 RPL22L1 GM…	0.242847	0.632749	-0.259375	-1.09889	4837	PSRC1 BUB1B TIMM50 EBPL CASC5 RASSF2 COX7B STUB1 RRM1 SNRNP27 PGRMC2 KIF2C C12orf57 NDUFA7 DPY19L1 ESPL1 WWTR1 UNG RPL13A PHF10 KIAA0101 BUB3 KIF22 GNG10 PURB NUCKS1 DCXR MCM7 GTSE1 SGOL2 UBE2C TDP2 NMT2 CENPW CDH5 UHMK1 TAF10 HIST1H4C HACL1 FECH COQ3 CMPK1 CENPM CENPA ABCD3 TSNAX DEPDC1 CSK LMNB2 LEPROTL1 IPO11 GSPT1 SLC25A5 TMEM106B DRG2 CKS1B CCT7 SRPRB PNRC2 IMPDH2 H2AFV CDC20 BCAP29 ATP2C1 N…
VECCHI_GASTRIC_CANCER_EARLY_UP	404	0.000147384	0.000436951	0.52913	3.06953	0	PFKP CXCL1 PTMA SEMA4B LIF PFDN2 INHBA IFITM2 FANCD2 CLDN7 CTSB SOD2 UBE2C ZIC2 CHI3L1 BUB3 CCNB1 GTSE1 DLGAP5 ANKRD10 CDH3 IFITM1 MARVELD3 BUB1 PDZK1IP1 DLEU2 TIMM13 E2F7 ITGA2 NCAPG2 PDSS1 RAD18 CD9 IFITM3 DEPDC1 MAD2L1 ASS1 ATG16L1 MELK HMMR PRMT1 TFDP1 TMEM158 KRT18 HMGB3 NCAPG CDK1 MMP7 ATP10B KIF15 TMEM45B GAS5 RPL8 MYEOV NOP56 PTTG1 FANCI PDP1 ECT2 SNRPD1 ISG15 PFDN4 ARL5B ATAD2 PI3 DSCC1 …	0.193045	0.577487	-0.258333	-1.10806	3857	ITPA NME1 IDH3B TBCB JUP BUB1B POP7 CSTF3 CASC5 WDR72 SHQ1 SCYL1 NSUN5P2 NSUN5 GPSM2 ABHD10 KLK10 H19 CDC34 NSUN5P1 SHANK3 CCNE1 WDR90 RP9 RASGEF1A HUS1 MCF2L KIAA0101 BUB3 S100A11 RPS21 MAGEA3 KCNN4 HOXA9 EIF3B TFAP2A STAMBPL1 SPIN4 RUVBL2 MCM7 GTSE1 DPP3 ASCL2 VARS TFDP1 SGOL2 RPA3 CLRN3 UBE2C SLC4A11 LAMA5 CENPW MTCH2 INHBA GINS2 EFNA4 DHX8 CENPM CENPA ANKRD10 SNRPB POLR2G DEPDC1 C12orf10 SKP2…
BAELDE_DIABETIC_NEPHROPATHY_DN	425	0.000148854	0.000436951	0.526781	3.06868	0	GADD45A ITGB3 PLA2R1 PDLIM5 BST2 RGS10 CFLAR ITGAV UGP2 MCL1 SDC4 TIAL1 C1S USP46 WARS ARF6 SLC2A3 ATP2A2 RPN2 LOX FAT1 BIRC3 C1R GYG1 HSPA5 PARD3 CHI3L1 POSTN CXCL2 SEPT11 TIMP1 PTPRO STAT1 ARL1 IFITM1 UAP1 IRS1 CALU PSMA6 F3 PRKAR2B COL3A1 CACNB2 FLRT2 RARRES2 KIF5B OPTN PAFAH1B1 TRIM22 BCAR3 PTPN11 ARHGAP5 MME FERMT2 FBXO21 NAB1 PAM RAD23B SEPT10 TMX4 TMEM123 CREB3L2 MTX2 HNRNPA1 ARID5B SEMA3C…	0.991744	1	-0.166015	-0.713105	19819	SCRN1 RBBP4 ZNF185 NMI NR3C1 ARHGAP19 IFI35 AIF1 CHST2 TMX4 RCAN1 NUPR1 TRIM23 TIAL1 AKAP11 CR1 NPTN CTBP1 PEX14 UNG ITGB5 GDE1 CLEC16A LEPROT HOXA9 SERINC5 PREPL CTDSPL CASP1 SEC61G KIF5B CYP1B1 TRIM37 TBCA TRIM44 RSBN1 PNMA2 TOM1L2 PAPSS1 KCND3 PRKCI TAX1BP1 LETMD1 GLUD2 GAB2 PRKAR2B HSPA2 AP3B1 TRIM22 STAT1 SRGAP2 LSR IFI44 DSTN AGRN TCF21 SERINC1 RAB1A PTPN7 HIRA TBC1D9B PRKACB PAM HMGN3 CEBP…
RUTELLA_RESPONSE_TO_HGF_VS_CSF2RB_AND_IL4_UP	396	0.000147341	0.000436951	0.529885	3.06779	0	PDXK SPHK1 SH3BP5 EMP1 GTF3A CXCL1 C3 ACADVL NLRP3 TRIT1 CYP27B1 C1S TNIP3 IFITM2 CTSB SLC2A3 SOD2 PPAP2B CCR1 MT2A CHI3L1 LTA4H EIF2S1 S100A9 IL1A PCK2 DNTTIP2 STAT1 TREM1 ACPP CXCL10 NRP1 TGM2 FCN1 DDIT4 MT1H CPD CNPY2 CD9 SGK1 AKR1C1 NOTCH2 B4GALT5 NARS IRAK3 TPST1 AMPD2 IL1B TMX4 HK2 IDO1 MT1X DUSP6 MMP2 MTX2 FCAR TMBIM6 LAMP2 SLC11A2 ATP6V1C1 PPIF SLC31A1 TSC22D1 CD14 MYOF SCARB2 SLC1A3 SLC5…	0.105455	0.436306	-0.269353	-1.15456	2106	CRTAM CCR5 LY86 SLC35B1 CX3CR1 TNK2 LAIR1 ENTPD1 TCIRG1 CFD CSTF3 SLC12A8 SLC36A1 MS4A4A AIF1 TMX4 PGS1 ADAMDEC1 RIN2 NDUFS2 RARRES3 FCN1 MT1H CTSD SIGIRR PSTPIP1 PRKRIP1 TBC1D16 MT1G PPARD LEPROT RNASET2 MPZL1 CASP1 TMEM51 SLAMF8 CYP1B1 SCO2 GM2A CCL2 MYO15B CYP27A1 PPAP2B CHPF2 ALAS1 TSEN34 SLC3A2 OAZ2 MDH1 KMO TFEB SDR39U1 CCL8 STAT1 SELL HLA-E CDS2 CD52 CCL18 ZNF804A SP140L SMAD3 S100A9 RER1 …
KOBAYASHI_EGFR_SIGNALING_24HR_DN	243	0.000135943	0.000436951	0.56037	3.06613	0	SPHK1 TFPI2 ELL2 HJURP PSRC1 DNAJC9 UBE2C CCNB1 DUSP5 GTSE1 HMGB2 AREG DLGAP5 ESPL1 BUB1 NCAPG2 TGFA CKLF DEPDC1 MAD2L1 PHLDA1 MELK OASL HMMR RNASEH2A STC1 TFDP1 TMEM158 LMNB2 NCAPG CDK1 KIF11 KIF15 BLM DUSP6 NOP56 FANCI ECT2 SNRPD1 H2AFZ KPNA2 PPIF ATAD2 FAM64A DSCC1 TUBA1B BUB1B RRP15 ASPM AURKA CKS1B CENPA FOSL1 GPSM2 G0S2 MYBL1 NUDT15 CDKN3 SPC25 KIF14 RFC4 HIST1H4C VRK1 KIF2C MYBL2 PNN AURKB…	0.591803	0.888781	-0.230442	-0.966405	11738	PSRC1 NME1 DDX39A HAUS7 BUB1B DUT GPSM2 RRM1 ZWILCH PLK4 KIF2C CDC45 MYBL1 POLR3K ESPL1 WWTR1 UNG RAD51 CDK2 RNASEH2A MCM7 GTSE1 TFDP1 EXOSC8 UBE2C STIL RFWD3 PKMYT1 NOC3L HSPA14 HIST1H4C GINS2 DNAJC9 CENPM CENPA CDCA4 DEPDC1 CCND3 FANCI LMNB2 E2F1 CCNF BRCA1 TUBG1 NETO2 MCM3 CKS1B MSH6 CDC20 SLC43A3 ORC6 FABP5 BARD1 CEP55 KPNA2 CDCA8 NCAPG KIF23 EREG BIRC5 PCNA ERCC6L TOP2A PSMC3IP NUSAP1 EXO1 U…
GO_PROTEIN_TARGETING	392	0.000147102	0.000436951	0.529183	3.06112	0	UBA52 JAK3 RPS28 RPL36 RPL18A CTNNB1 TIMM9 TRIP11 RPL21 RPS15 RPL13A NFKBIA RPS11 RPL31 RPL38 TMED2 CHM RPL41 RPL35A RPL32 GOLGA4 RPL37A PARD3 RPL35 RPL15 RPS27 RPL14 RPL29 RPS13 RPS15A OS9 TIMM13 RPSA RPLP0 TOMM5 ANK2 NUP188 SSR3 RPS29 OPTN RPL27A RPS17 RPS24 RPL5 RPL22 RPL24 RPS4X CHMP4B RPL27 VPS36 CDC37 MTX1 MTX2 NUP107 RPL8 RPS16 RPL18 RPS7 RPS25 RPS8 ATG4D RPL6 RPL11 RPL34 IPO4 PAN3 RGPD6 R…	0.000150135	0.00977645	-0.34825	-1.49218	2	KATNB1 RPS16 IFNG ATG4D DNLZ PAM16 RPLP2 TIMM50 RPS27 TIMM44 WASH3P FAU TSC2 IPO13 PEX10 MCM3AP NUP133 HGS GNPTG VTI1A TIMM17B IPO5 RPL24 FIS1 NUP62 NUP85 VPS41 SEC61B PEX19 GAS6 AP3M1 RPL23 LONP2 GOLGA1 DNAJC19 TNF RPL36 PEX14 GIPC1 RPL38 RPL13A NAGPA ADAR RPS21 RPS2 ATG3 MFF HOMER3 ZFAND2B TSPO TAOK2 SEC61G RPS14 NCF1 BECN1 RPL27A GCC1 VPS25 SRP9 RPS28 JAK3 OR1D2 TRAM1L1 TNPO2 RAB27A PML PEX12 …
LEE_LIVER_CANCER_SURVIVAL_DN	166	0.00012865	0.000436951	0.589028	3.05625	0	PELI1 UBE2D1 PTMA RWDD1 HIF1A RBM17 RPL31 SUMO2 RPL38 RPE RPL35 BUB3 CCNB1 HMGB2 DLGAP5 MAPRE1 SERPINH1 RPSA NAP1L1 DEPDC1 KIF5B PRMT1 KHDRBS1 LAMB1 RPL27 HNRNPA1 NOP56 RPS7 ECT2 RPL36A RPS18 PFDN4 RPL12 ATAD2 MTHFD2 RBX1 TUBA1B SET RAN ACTR3 RGS2 TOPBP1 YWHAB DBNDD2 SPC25 RPS6 HIST1H4C GTPBP4 DYNLT1 HNRNPC KIAA0101 RPS9 CCNA2 EIF4A3 CCDC6 RPS3 CCT5 OPLAH RPL9 ACTL6A HMGN1 CTBP2 MARCKS SLBP KNTC1…	0.0964028	0.418929	-0.298856	-1.22304	1883	RMI2 DYNLL1 MFSD10 ZWILCH NAA38 KRT10 DBNDD2 ZADH2 SUMO2 ITGB1BP1 RPL38 KIAA0101 CBX3 BUB3 C1orf106 BZW2 RCC2 MCM7 KIF5B HIST1H4C DYNLT1 SNRPB2 SLBP DEPDC1 SUZ12 KHDRBS1 DCTPP1 UBA2 PRMT2 PDCD5 AGRN AGFG1 MYH2 RBM17 MSH6 RALA RPS3A FABP5 LXN ITPR3 CLIC1 ANLN RWDD1 PRMT1 NSF MAPRE1 FBL CDCA8 SLC44A1 SFT2D1 RPL27 CALM2 PCNA ANXA4 RPL35 RPS18 PFDN4 HIST1H4A CTBP2 TMSB4X RPS9 LRRCC1 EIF4A3 RPL9 MCM6 …
ALTEMEIER_RESPONSE_TO_LPS_WITH_MECHANICAL_VENTILATION	127	0.000123107	0.000436951	0.612879	3.05285	0	CCL20 IL36G PLAUR MAP3K8 CXCL1 TFPI2 SLC26A4 OAS3 NFIL3 TNFAIP2 TNFSF9 NFKBIA BCL2A1 CCL4 IL1R2 IL6 SOD2 CCR1 MT2A CXCL2 IL1A MXD1 TIMP1 STAT1 CXCL10 F3 IL1B CCL3 ATP10B CXCL6 NFKBIZ ISG15 THBS1 CD14 EBI3 SAP30 CLEC4D CCL2 PFKFB3 TNFAIP3 CCRL2 GDA CLEC4E ST3GAL1 GBP4 SERPINE1 CMPK2 NARF GCH1 PLEK MAFF ADM ZNF652 LCP2 STAT2 CSF3R CSF2RB GK CSF2 ADAM19 GPR65 BCL3 MS4A6A AKAP12 C5AR1 MARCKSL1 UPP1 C…	0.799979	0.978673	-0.20869	-0.835387	15401	GPR65 BST1 TFEC RELB CLEC6A TNFAIP2 RCAN1 SELP CCR2 RFESD CCL2 IL1R2 GBP4 TREX1 IFIH1 CLEC4D STAT1 SELL MT2A JUNB OR2L2 NARF CXCL6 CEBPD SLC26A4 CYBB CD14 ATP10B TNFSF9 LITAF CSF2RB CASP4 STAT2 EBI3 CCR1 CCRL2 MEFV MS4A6A F13A1 ZNF652 MX2 IL15 CMPK2 BCL2A1 USP18
TONKS_TARGETS_OF_RUNX1_RUNX1T1_FUSION_MONOCYTE_UP	198	0.000131027	0.000436951	0.572923	3.05255	0	AK2 PFKP TFPI2 ADAP2 GATAD2A ATP1B3 INHBA BCL2A1 PPAP2B HSPA5 MT2A COL1A2 NOP14 SEH1L FJX1 TREM1 GLRX3 CALU CXCL10 CBS SLIRP PHLDA1 TNNT1 TMEM158 FERMT2 AMPD2 MREG MT1X DUSP6 MTX1 NOP56 ESF1 PSMD12 ATP5I ISG15 HERC5 ARHGEF12 MYOF SLC39A7 SLC5A3 G0S2 QPRT ALDH1A2 HOMER3 PLIN2 ECHS1 GTPBP4 NES EPRS L1CAM CSF1 MRPL17 NOLC1 SLCO4A1 SNRPA1 TFPI HSPE1 UBE2J1 UXS1 WDR43 FASTKD1 DUSP14 EIF5A TP53I3 DDX24…	0.374816	0.746591	-0.253937	-1.05221	7387	NDUFAB1 NHP2 NME1 ATP5I DEXI HPGDS PTDSS2 AK2 SIVA1 ARAP3 MDH2 ECHS1 UNG UCHL1 STRA13 PUS1 ITGB5 IFRD2 KCNN4 EIF3B BZW2 HOMER3 CTDSPL CRHBP KHSRP GLRX3 LY6E TNPO2 INHBA PPAP2B NEFH HSPB1 CKB NES GSPT1 CCL8 HGF NOP14 MREG LGALS9 IFI44 PPP1R14B MT2A MX1 MRPS35 SMARCA4 DAG1 NR2F6 ADAP2 FASTKD1 FAM136A CD180 AQP1 KANK2 JAM3 DLAT ATP1B3 PLTP PLIN2 GOSR2 FLNB DDR1 CALU SEPP1 NCLN GCSH
LEI_MYB_TARGETS	314	0.000140311	0.000436951	0.539486	3.04831	0	PDXK SAA1 S100A7 SLC16A3 SRSF6 CFLAR PTHLH HSPA6 MCL1 BHLHE40 HSPA1A FAP IFITM2 CLDN7 ARF6 CLIC4 SLC2A3 NNMT TRIO IL6 NRD1 SH2B3 UBE2C ATP6V0D1 LDHB LTA4H COL1A2 HMOX1 S100A9 GNG11 IFITM1 FGFBP1 RPS15A KRT5 TXNRD1 SLC9A3R1 TGM2 CRABP2 KRT6A TGFBI CEBPB EIF4E2 PPIB SETD3 TMEM158 KRT18 IL1B FN1 LAMB1 MAOA CREB3L2 MT1X HNRNPA1 ARID5B PTTG1 PRPF40A COL6A3 ISG15 ACTA2 S100P PI3 VIM AURKA XRCC5 CCL2 GJ…	0.409203	0.774562	-0.243201	-1.03273	8154	AP2A2 FASTK BAIAP2 NME1 JUP COMMD4 NDUFS8 PFKL CLIC4 LASP1 GSTP1 FARSA NUPR1 EMP2 HSPA6 CTSD SOX15 SERPINB3 PPL CDK2AP2 PURA KRT14 KIAA0101 MRPL28 EIF3B TFAP2A GNG11 MCM7 CYP1B1 TRIM37 MRPS12 GM2A EIF4E2 CCL2 UBE2C SAA1 NNMT LY6E LAMA5 S100A7 SETD3 S100P ALAS1 HSPB1 DNAJB1 CEBPB TMEM106C PPIB NINJ1 MUC1 CRABP2 CLEC11A TUBG1 PSMA4 NF2 NDUFV1 MBOAT7 SMAD3 S100A9 NRD1 MRPL49 E2F4 CLDN3 TFF3 IFITM2 E…
GO_NCRNA_PROCESSING	369	0.000143802	0.000436951	0.529341	3.04738	0	UBA52 RPS28 RPL36 RPL18A EXOSC7 TRIT1 RRP1B IMP4 CPSF4 RPL21 RPS15 RPL13A RPS11 RPL31 DDX21 RPL38 RPL41 RPL35A KARS RPL32 TRMT1 RPL37A RPL35 RPL15 RPS27 NOP14 RPL14 MPHOSPH6 RPL29 RPS13 RPS15A WDR75 PDCD11 KIAA0391 RPSA CDK5RAP1 RPLP0 RPS29 RPL27A RPS17 RPS24 RPL5 RPL22 RPL24 SRFBP1 RPS4X ALKBH8 RPL27 RPL8 RPS16 TRMT61B NOP56 RPL18 RPS7 ADAT3 NGDN RPS25 RPS8 RCL1 RPL6 RPL11 RPL34 RNMTL1 RPL10A RP…	0.000150195	0.00977645	-0.344717	-1.47405	2	RPS16 EXOSC5 NHP2 TARBP2 RPP21 RPLP2 DUS3L RPS27 POP7 TSEN54 FAU FRG1 ERI3 ADAT3 TRMT1 NSUN5 NOL8 RPS27L RPL24 FTSJ2 DDX52 RPUSD1 RNASEL NSA2 RPP25 INTS5 SRRT RPL23 LSM6 ALKBH8 RPL36 RPL38 RPL13A PUS1 EXOSC7 ADAR WDR18 TSEN2 RPS21 RPS2 POP4 DDX49 CPSF3L RRP7A INTS1 CDK5RAP1 RPUSD2 RPS14 PUS10 DDX1 WDR55 RPL27A EXOSC8 WDR46 RPS28 QTRT1 LAGE3 FTSJ3 XRN2 PIN4 HSD17B10 HNRNPA2B1 EIF6 C2orf49 UTP15 TS…
SENESE_HDAC3_TARGETS_UP	476	0.000151906	0.000436951	0.517958	3.04678	0	CCL20 LEPR ITGB3 TOP1 CDK17 PRDM1 EFHD2 EMP1 PTPN12 SLC25A15 PPTC7 MCL1 JMJD1C BACH1 BMP5 SETD5 NFKBIA ATP6V1A PDK4 AP1AR IL1RAP PHTF2 TMED2 CTSB SLC2A3 CBFB NNMT ERRFI1 TRIO SOD2 UHMK1 LOX MOSPD1 PCDHB15 BIRC3 PGM2L1 PMAIP1 RNF19A SEPT11 GTF2I ZBTB38 CHD4 FCHO2 PTPRO ANKRD10 STRN CXCL10 IL6ST MMP16 E2F7 NFAT5 KRT6B TNFRSF10B AKR1C1 MAPKAP1 LMAN1 AKIRIN1 SF3B1 TNKS2 PHLDA1 OASL ORMDL1 PTPN11 ARHG…	0.997249	1	-0.158947	-0.685001	19937	ARHGDIA AP1S1 GNG12 DUS3L PDLIM4 CANT1 GLYR1 AKT1S1 SLC12A8 RAB35 RAB43 LEPR SCAMP1 RBBP9 IL24 ABCA3 VEGFC KBTBD2 OLFM1 FBXW11 POMGNT1 MAML3 CPEB2 NEFL DNAJB14 APH1A TRPM4 MAP3K2 GUCY1A2 ARFIP1 RSPO3 SNAP23 GM2A CCL2 VPS25 OPN3 NNMT NFKB2 MAPK8IP1 UHMK1 ANKRD10 STMN2 VAMP3 SKP2 OTUB2 HHIP G3BP2 TGFBR1 SLFN5 FAM208B STK10 RPAP3 CDK6 TAOK1 SF3B1 SERPINB4 MAPK14 JAK1 HNRNPU TFAM SUPT6H OGDH METTL16 …
GALINDO_IMMUNE_RESPONSE_TO_ENTEROTOXIN	84	0.000118161	0.000436951	0.657932	3.04521	0	GADD45A DUSP2 PLAUR TNFAIP2 TNFSF9 BHLHE40 NFKBIA BCL2A1 PTGS2 CCL4 ERRFI1 MT2A CXCL2 PIM1 CSF3 CEBPB PHLDA1 RREB1 IL1B CCL3 CD83 CCRN4L GAPDH BCL10 CDC42EP4 TSC22D1 CD14 PTPRE CCL5 FOSL1 ITGA5 TNFAIP3 VEGFA ICAM1 ADORA2B ACTG1 SLC11A1 RHOB SPP1 TNF CSF2RB EHD1 PDGFB UBB PDLIM7 BCL3 MARCKSL1	0.00223048	0.0524665	0.332356	1.7442	2	VEGFA EGR2 GAPDH BCL2L11 SPP1 IER3 TNFAIP3 IL1B SLC11A1 HERPUD1 ODC1 ACTG1 CD83 CCRN4L ERRFI1 FOSL1 PDGFB SRPR CCL3 NFKBIA PTGS2 UBC PHLDB1 VMP1 PHLDA1 BHLHE40
WINNEPENNINCKX_MELANOMA_METASTASIS_UP	154	0.000126727	0.000436951	0.593028	3.04217	0	C9orf40 SUPT7L HSPA5 CCNB1 SURF4 DLGAP5 NCBP1 IWS1 BUB1 NCAPG2 SSR3 MELK PRPF38B CLASP1 ARF4 FERMT2 NCAPG CDK1 KIF11 PTTG1 ECT2 UGGT1 KPNA2 ATAD2 OLA1 DSCC1 ASPM AURKA CKS1B CENPA UHRF1 DNAJA1 CDCA5 CDKN3 SPC25 SRP19 RFC4 NUF2 KIF2C CCT4 PAICS RRM2 KIAA0101 TOP2A DPH3 BIRC5 CCT5 SRSF10 GLRX2 IPO7 EXO1 TARS KDELR2 NANS CENPN DONSON MRPS16 GEMIN6 HSPD1 KNTC1 SPAG5 DDX18 TYMS CCT7 CHTOP WHSC1 CDCA8 …	0.840259	0.989638	-0.200578	-0.816872	16379	NME1 IMMT RAD54L KIF2C CDC45 SURF4 KIAA0101 HTRA2 NCBP1 SGOL2 RPA3 GINS2 CENPA SRP19 CDCA5 UBFD1 NANS MRPS5 CKS1B CCT7 SRSF10 MSH6 H2AFV MRPS16 MRPL32 SMARCA5 CEP55 ANLN WHSC1 UHRF1 OGG1 KPNA2 CDCA8 NCAPG EEPD1 BIRC5 PCNA KDELR2 TOP2A PSMC3IP EXO1 SPAG5 GLRX2 DTYMK
DANG_MYC_TARGETS_UP	138	0.000125423	0.000436951	0.604009	3.04164	0	TOP1 EMP1 PTMA EIF4A1 RPS6KA2 CSTB CTSC GNL3 RPL32 UBE2C LTA4H EIF2S1 CCNB1 RPS13 NAP1L1 RPL27A RPS17 RPL5 RPL22 RPL27 RPS16 HNRNPA1 GAPDH XIAP H2AFZ TESK1 RPL3 EIF4B IRF9 NRAS FOSL1 SRSF2 IMPA2 TOMM22 RPL19 BAX SLC25A3 EIF3C ELAVL1 CCNC EIF4E PPAT PSMG1 UXT LDHA CCT5 DDX10 RPL9 CDC25A HSPE1 MINA MRTO4 RPS20 DDX5 MAT2A PYCR1 HSPD1 DDX18 TYMS CDC25C RPS19 PA2G4 TFRC RPL26 CEBPZ EXOSC8 SRSF1 E2F3 M…	0.804416	0.979739	-0.207541	-0.836812	15554	RPS16 NME1 EIF3C SNRPD3 AKAP1 PSMB1 UCHL1 CBX3 PYCR1 CTSC MYCT1 RPL27A EXOSC8 AIMP2 UBE2C SRSF1 HNRNPA2B1 SNRPB PRPS2 E2F1 HSPA8 TIMM10 PINK1 IMPA2 TP53 GNL3 RPS19 RPL27 UXT TESK1 SLC39A6 POLD2 PCNA NRAS MRPL10 XIAP PPIA
SHEN_SMARCA2_TARGETS_UP	415	0.000147754	0.000436951	0.522738	3.04103	0	RSRC2 TWSG1 SCFD1 RAF1 ANXA7 SUCLG2 SUCLG1 OSBPL8 GBE1 GYG1 BUB3 NSMCE4A ITSN2 PDHB ATRX ATMIN MARCH7 PAFAH1B1 PSMC6 CHMP5 PRPF38B CDKN1B PTPN11 ARHGAP5 SETX NAB1 CAPN7 RALGAPB SEPT10 TMX4 ERCC3 RPRD1A CREBZF NFYB PPP2R5C STAU1 PSMD12 TLK1 DHX29 C11orf58 SERINC3 CUL2 RALB ZC3H15 UPF3A SON STON1 UQCRC2 DERA ACTR3 DDX46 XRCC5 ADSS PUM2 SLC30A5 TMED10 RAB28 TSN SP3 HNRNPA3 NCOA6 FAM208B SEPT2 ACVR1 …	5.00325e-05	0.00501746	-0.386209	-1.65775	0	SCAPER RPA1 HLTF SDHD SLC35A5 SUCLA2 NUP133 SLC25A12 RHOT1 ADSS RWDD3 IKBKAP TMX4 CEP350 TSN SMAP1 MRFAP1L1 TROVE2 NFYB UPF3A PEX19 AKAP11 ZDHHC6 NPTN FBXW2 CTR9 CCDC90B PURA NAP1L2 DHX29 DDX46 ATP5O YTHDC1 NDUFB6 FBXW11 CALCOCO2 BUB3 AGGF1 LEPROT CREG1 CNBP ATG3 ANXA7 AMZ2 WDR11 TOR1AIP1 PUM2 PREPL RAB4A PDHB NFYC DDX1 ARFIP1 APPBP2 RAF1 CDKN1B ZNF302 XPA TDP2 SRP9 RSBN1 NSMCE4A ISCU BBIP1 APC T…
MCLACHLAN_DENTAL_CARIES_UP	241	0.000135355	0.000436951	0.556285	3.041	0	CFB TYMP PLAUR CXCL1 C3 NFIL3 CTSC MCL1 CLEC2B INHBA BCL2A1 SAMSN1 RAB31 PTGS2 CTSB THBS4 WARS SLC2A3 NNMT EVI2B IL6 SOD2 CCR1 TNFAIP8 BIRC3 MT2A CHI3L1 S100A9 TIMP1 TREM1 FCN1 FKBP11 ORM1 COL15A1 IGFLR1 PHLDA1 ACSL1 LYN IL1B MT1X TNFRSF21 SKAP2 MAN2B1 KPNA2 MTHFD2 PI3 CD14 HCAR3 LTB TRIB1 CXCL9 CCL2 CCL5 RGS2 CHST15 KYNU SAT1 TNFAIP3 TNFRSF1B G0S2 S100A8 CD79A ACP5 HLA-DQA1 VAMP8 PTGER4 SRGN IL1…	0.916578	1	-0.187787	-0.787362	18183	RNASE6 CFD CD209 MS4A4A CD53 ADAMDEC1 CAPG FCN1 SLPI MRC1 MNDA MT1G CTSC CCR2 SLAMF8 IL13RA1 SCO2 ORM1 LRCH4 CCL2 SASH3 NNMT INHBA HLA-DRB6 CSF1R STAB1 CHL1 CCL8 SAMSN1 FKBP11 CCL18 S100A9 NCF4 MT2A GUSBP11 LSP1 CECR1 CEBPD CD1D FPR1 CHI3L2 C3 CYBB CD14 ACSL1 NCF2 KPNA2 HLA-DMB CFB PLAU LYZ FCGR2C FCGR2B CSF2RB PI3 CYBA ARPC1B SEL1L3 LTB CYTIP CXCL5 TNFRSF21 CTSH CCR1 ACP5 TYMP SSR4 S100A8 MS4A6A…
RICKMAN_TUMOR_DIFFERENTIATED_WELL_VS_POORLY_DN	361	0.000143781	0.000436951	0.528436	3.03333	0	GJB6 PRDM1 FAM83A PLAUR CORO1C SPRR1B ELL2 SEMA4B RNASE7 PTHLH SAR1A SLC31A2 HIF1A TRIP11 USP15 BACH1 FST INHBA EGLN3 GJB2 UBAP1 RAB3D STRN3 IL20RB RAB31 CLIP1 SLC2A1 ATP6V0D1 ERO1L KDELR3 IL1A MXD1 CD36 PLIN3 TREM1 GNA15 KRT5 DNAJB5 TPM4 TNS4 KRT6B KRT6A MAF KCTD11 RAB10 FRMD6 GRHL3 CCDC109B LUZP1 GOLGA7B LIMA1 ARF4 LRRC8E PAM FKBP14 RAB8A CDC37 DDA1 DOCK6 PSMD12 TMCC3 RHOV MAN2A1 ELOF1 ADAMTS15…	0.0243402	0.206719	-0.291767	-1.24647	485	UBE2Q2 TRIM7 PLIN3 NGEF JUP DYNLL1 TRAPPC3 CC2D1B GDPD2 CARHSP1 RAB3D B3GNT9 SQRDL KCTD5 KCNK6 SMTN HSD17B1 RNF39 RAB38 KCNK10 ANKRD9 KLK10 DUSP7 RCAN1 IVL C19orf66 LUZP1 GJB2 ELOF1 TNFAIP1 FAM114A2 DSC1 AIM1L MRC1 KRT14 ILVBL GIPC1 MAP7D1 PPARD IMPDH1 ARRDC4 SLC31A2 RSPH3 KLK8 HOMER3 NACC1 MRPL4 IL13RA1 FKBP15 GM2A FBXO8 CLCA2 MAP4 SNX33 RHOV NIPAL4 INHBA AFAP1L1 VAMP3 ALAS1 SPTLC1 OVOL1 IL20RB …
GRADE_COLON_AND_RECTAL_CANCER_UP	274	0.000137665	0.000436951	0.544953	3.02914	0	PDXK CFB GTF3A DNTTIP1 EIF4A1 PTPN12 HJURP SLC12A2 DOLK PFDN2 RLIM CTSB KARS SOD2 LDHB TIMP1 CCNB1 MARS HM13 HMGB2 IFITM1 WDR75 DDIT4 TGFBI MRPL3 RCN1 MELK KBTBD2 PPA1 CDK1 POMP HNRNPA1 NOP56 TPI1 AHCY H2AFZ OLA1 EIF4B MTHFD2 SET SSRP1 RAN AZGP1 AURKA SRSF2 ATIC GPSM2 HMGB1 NONO DAP3 VKORC1L1 XRN2 PTCD3 UTP11L VEGFA CCT8 DHX9 EIF3E DCAF7 EPRS PSMA3 TRAP1 RRM2 SRP72 SPARC KIF23 C4BPB PSMG1 PSMB7 H…	0.135472	0.491021	-0.274541	-1.15828	2693	RMI2 ACBD6 TRAP1 DDX39A CEP57L1 MRPL9 MLST8 TALDO1 PSMB3 NMI DAP3 AMPD3 ABCB8 NIT2 CARHSP1 ENOPH1 PSMD4 DNAJA3 CHCHD2 NOL8 GPSM2 RRM1 CDC45 S100A14 DPY19L1 PSMB1 POLR1D PAFAH1B3 KBTBD2 ITGB5 KIAA1407 EIF3B CNBP AHCY MDC1 TGDS MCM7 DDX1 AAMP IRAK1 EIF2S2 PLA2G16 NQO2 LY6E XRN2 SRSF1 HNRNPA2B1 EIF6 DHX8 USP7 SNRPB POFUT1 ZMYND8 RBM26 MCM3 CCT7 ALG1 TKT DDX27 VBP1 GSK3B DOLK WDR74 MAGED2 FBL CFB CCT…
OUELLET_OVARIAN_CANCER_INVASIVE_VS_LMP_UP	117	0.000122865	0.000436951	0.616675	3.02691	0	MAP2K1 OAT SRSF4 CSTB ATP1B3 SUMO2 RAF1 HMGB2 MAPRE1 TPM4 UBXN4 CD9 BTG3 MRPL3 PSMC6 HNRNPM MELK ARF4 NDUFV2 RALY H2AFZ CKS1B SSR1 TMED10 ATP13A3 YBX1 NDUFS1 CDKN3 RFC4 EPRS PSMA3 SRSF9 HNRNPU RHEB SDHB ADAR LDHA SRPK1 UBE2V2 THAP11 HMGN1 PLSCR1 MAL TARS CCNE1 KDELR2 SPP1 PTS LRPPRC CFI DDX5 SNRPB2 SUMO1 RAD21 RANBP1 ACP1 COX6A1 PARP1 YWHAZ COX7B DPM1 DDX39A COPB2 CYCS SLC25A5 EFR3A HNRNPD PRKDC …	0.0672313	0.351665	-0.324946	-1.28949	1285	DDX39A SLC35B1 NMI COX7B SNRPD3 PSMB4 PSMB2 ACP1 CAPG PRSS8 SUMO2 CCNE1 ATP5F1 ADAR CSNK2B SRSF4 RALY RAF1 FH CKAP5 TNFSF10 SNRPB2 PRKCI SUMO1 MDH1 THAP11 SLC25A5 IFI44 HNRNPU CKS1B SSR1 PTS HMGN3 LRPPRC SDHB MAPRE1 BTG3 OAT GLO1 PRKCD KDELR2 MBTPS1 ATP1B3
GROSS_HYPOXIA_VIA_ELK3_DN	154	0.000126727	0.000436951	0.58897	3.02136	0	GADD45A DUSP2 HIGD1A PDLIM5 CXCL1 C3 NFIL3 BHLHE40 JMJD1C FST NFKBIA SAMSN1 PTGS2 ETS1 ERRFI1 IL6 MAP3K1 GBE1 SLC2A1 HSPA5 TNC CXCL2 ERO1L CXCL10 EDN1 CARS CSF3 KCTD11 CEBPB RAD23B KIF5A CSRNP1 CXCL6 CCRN4L BCL10 LAMP2 MTHFD2 C8orf4 CCL2 GJA1 RIOK1 TSTA3 PFKFB3 SAT1 S100A8 ADIPOR2 ACBD3 IFRD1 RABGEF1 VEGFA PTGER4 SRGN IL13RA1 EPRS SLPI XBP1 CYR61 PLEK FGD6 KLF4 ADM CHIC2 RND1 FGB ASCC2 TRPS1 IFI1…	0.00393701	0.0724583	0.267431	1.56056	1	ATF3 VEGFA MYC EGR1 PFKFB3 EDN1 ERO1L NDRG1 RAD54B CSRNP1 SIAH2 CTGF MTHFD2 NEDD4L GBE1 SLC20A1 SLC7A11 HOXB9 DHRS9 NEDD9 ALDH1L2 ASNS VLDLR ATXN2L CCRN4L CYR61 ERRFI1 HSPA5 NFKBIA TIAM2 PTGS2 ADIPOR2 TM4SF1 BHLHE40 RIOK1 TGIF1
LEONARD_HYPOXIA	47	0.000113856	0.000436951	0.735469	3.01944	0	PFKP NFIL3 SLC16A3 BHLHE40 SLC2A3 SLC2A1 HOXA5 DDIT4 KDM3A F3 TGFA PHC2 CDKN1B HK2 HNRNPA1 JMJD6 P4HA1 SAP30 BNIP3 CCNG2 PLIN2 VEGFA PFKFB4 SERPINE1 ADORA2B HOXA4 FOSL2 MXI1 RASGRP1 EFNA1 PDGFB PGK1 PPP1R3C	0.00290698	0.0611317	0.386994	1.80771	6	VEGFA STC2 HK2 PFKFB4 DDIT4 KDM3A FOSL2 DDIT3 TGFA SERPINE1 BNIP3 SLC7A5 PDGFB PPP1R3C SLC2A3 BHLHE40
GO_PROTEIN_LOCALIZATION_TO_MEMBRANE	364	0.000143472	0.000436951	0.524711	3.01499	0	UBA52 RPS28 RPL36 RPL18A TIMM9 PKP2 ATP1B1 RPL21 RPS15 ATP1B3 RPL13A RPS11 RPL31 RPL38 RAB31 NLGN2 TMED2 CHM RPL41 RPL35A RPL32 GOLGA4 OSBPL8 RPL37A CLIP1 PARD3 RPL35 F11R RPL15 RPS27 PMAIP1 RPL14 FCHO2 RPL29 RPS13 RPS15A TNFRSF1A SLC9A3R1 RPSA VAMP5 RPLP0 ANK2 CACNB2 PPIL2 SSR3 RPS29 OPTN RAB10 RPL27A RPS17 RPS24 RPL5 FLOT2 FERMT2 KRT18 RPL22 RPL24 RPS4X LIN7B RAB8A CHMP4B RPL27 RPL8 RPS16 RAP2A…	0.00280463	0.0598837	-0.315134	-1.34666	55	GET4 RPS16 SSNA1 ATG4D RPLP2 JUP RPS27 CDK5 FAU HGS DNAJA3 RAC1 RPL24 BLZF1 RAB38 EMP2 GLRB PEX19 ITGB1BP1 GAS6 EGFR SHANK3 RPL23 WNT4 TNF SH3GLB1 RPL36 RPL38 RPL13A PKP3 DVL1 ARFRP1 VAMP5 RPS21 RPS2 ATG3 SLC12A1 PICK1 ZFAND2B TAOK2 RPS14 NCF1 RPL27A HPS6 COX18 ASNA1 SRP9 RPS28 RAB11A PPIL2 LAMA5 GRIK5 BMF BBS2 BBIP1 TRAM1L1 RAP2A CRB3 VAMP3 RAB11B PRKCI DPP10 BBS1 UBL4A SUMO1 SRP19 TMEM150A SYS1…
LI_AMPLIFIED_IN_LUNG_CANCER	175	0.000129066	0.000436951	0.575451	3.01226	0	TOP1 PFKP COL1A1 ATP1B1 CSTB MCL1 RPL31 SUMO2 RPL38 UBE2C RPL37A HSPA5 LDHB RPL35 COL1A2 RPS27 TIMP1 HYOU1 STAT1 SCNN1A KRT5 TXNRD1 CRABP2 AKR1C1 RPL27A LTF NACA RPS4X MIF RPL27 RPL8 RPS16 PABPC1 RPS7 RPL10A RPL36A CALR S100P RAN P4HB TSTA3 FGG JTB MALL CDH1 VEGFA EIF3C COL11A1 RPS2 UGDH CCT3 SNRPD2 RPL37 SDHA XBP1 EEF1A2 LDHA CCT5 PLAU HSPE1 UQCRH RPL30 RPL7 FGB SPP1 PRDX4 TALDO1 RPS20 IGFBP3 RA…	0.0361587	0.258136	-0.317283	-1.30353	708	RPS16 SNRPD2 NME1 FGG JTB TALDO1 JUP RPS27 EIF3C SLC22A18 PSMD8 MSLN YIF1A PSMB4 LTF CHIT1 TUFM SUMO2 DPP7 CDK2AP2 PPAP2C UCHL1 RPL38 CBX3 RPS21 RPS2 TRIM28 AKR1A1 RPL27A KDELR1 ALDOA UBE2C ERBB2 ASCL1 S100P HAX1 NME4 HSPB1 MUC1 CRABP2 STAT1 UBE2I RAB1A GALNS TKT TFF3 RPL37A APRT TSTA3 SDHA RPL27 RPL23A PLAU PTPRF RPS4X RPL35 RPL10A ENC1 SSR4 SFN RPL13 HYOU1 EEF1A2 COX6A1 PRDX1 PGD TSPAN8 RPL17 L…
KIM_WT1_TARGETS_8HR_UP	162	0.000127567	0.000436951	0.582474	3.01162	0	SPHK1 HNRNPL TOP1 SH3BP5 EMP1 PLAUR SRSF6 PTHLH HSPA6 SNAI2 MAP2K3 HSPA1A BCL2A1 IL1RAP CBFB ZYX AREG RYBP DNAJB5 IL6ST SERPINH1 PIM1 BTG3 QKI GOLIM4 PDE10A LYN PIK3CD RBM8A SERTAD2 AHCYL1 DUSP7 CHST3 GTPBP1 SON TRIB1 BMPR2 MTMR1 ULBP2 ERGIC2 FOSL1 DNAJB1 PEA15 CSPG4 PLEKHO1 SRP72 ST3GAL1 SERPINE1 SWAP70 CSF1 CX3CL1 LAMB3 MAFF ADM HSPH1 PODXL HSP90AA1 SIRPA EIF5A WSB1 BAIAP2 IVNS1ABP PDGFC METAP2…	0.761712	0.962368	-0.213113	-0.87098	14876	BAIAP2 ARHGDIA SIRPA PDLIM4 CARM1 CREB3L1 DUSP7 HSPA6 PURA WWTR1 CSPG4 PEG3 LEPROT PIK3CD KHSRP SNAP23 QKI GOLIM4 PLXND1 RSL1D1 KPNA6 DNAJB1 NLK JUN HNRNPL FHOD1 CDR2L ARC SUPT6H JUNB STRN4 MARK4 SWAP70 PPP3CA DICER1 DPEP3 BTG3 MICALL1 HIPK1 EREG ZMIZ1 PRKCD HBEGF ABAT PLEC AREG SYNE1 SFN RHOF CBFB CA12 AHCYL1
VANTVEER_BREAST_CANCER_ESR1_DN	226	0.000133618	0.000436951	0.555035	3.01114	0	PDXK DUSP2 DUSP9 PFKP CORO1C GATAD2A HJURP UGP2 HIF1A CSTB CTSC ATP1B3 PPP1CB BCL2A1 WARS SOD2 LDHB CHI3L1 CDH3 BUB1 PDZK1IP1 PIM1 INHBC KRT6B BTG3 OPTN ASS1 MELK LYN MMP7 IDO1 TMEM123 CREB3L2 BLM P2RY6 GPR180 PKP1 CA9 TNFRSF21 GAPDH BIRC2 PSME4 FAM64A NFKBIE HAPLN3 CENPA CCL5 TOPBP1 TNFAIP3 IMPA2 QSOX2 GPSM2 NCOA7 YBX1 RRP1 KATNA1 MALL IFRD1 KIF2C MYBL2 SRGN IFNAR2 RSU1 CCNC CDC20 PSMG1 GLIPR1 C…	0.76317	0.962758	-0.212644	-0.888275	15109	SIRPA NMI NCK1 SH3BP1 GPSM2 CHST2 RAD54L KIF2C INHBC ATAD3A FABP7 RCAN1 TNF SLC35C1 KCNN4 MPZL1 CTSC SLAMF8 MARCO STIL CENPW ST8SIA1 GABRP CENPA FAM20A UBE2E3 PDCD5 NF2 DEFB1 CCL18 AGFG1 IMPA2 CDC20 SLC43A3 NMB PDZK1IP1 ILF2 HK3 RARRES1 CYBB CEP55 ANLN TRPV6 CDCA8 BTG3 BIN1 UGP2 HAPLN3 CYBA CLCN4 CDK2AP1 CD180 TBPL1 MRAS ATP1B3 TNFRSF21 PLTP PADI2 MID1 CHI3L1 SLC2A6 SFT2D2 QSOX2 MEMO1 MCM6 TES RN…
WANG_LMO4_TARGETS_DN	333	0.000141583	0.000436951	0.529489	3.01111	0	GADD45A BZW1 TOP1 BST2 EXOC6 BAG3 SAR1A HACL1 PCGF6 CHMP1B RNFT1 ITCH COG6 RC3H2 RPL35A DYNC1H1 DIABLO FUT8 USP28 EIF5B IFITM3 USP37 OPTN RPS17 HMMR PMP22 CSGALNACT2 PAM SRFBP1 THUMPD3 DYNC1LI2 SNX6 PAPSS2 NFKBIZ NGDN ATG4D CPEB2 EPC1 PRPF40A PSAP ATP5I PDAP1 XIAP ATP6V1C1 ACTA2 AP3B1 FAM178A IRF9 SLC7A2 PIK3CB ACSL3 AURKA DDX46 PRMT5 UBR5 RBM25 BACE1 KRTCAP2 STX12 COG5 NCOA7 ZFR CPSF2 ELP2 ARCN1…	0.157597	0.526412	-0.266213	-1.13375	3144	DUSP23 ATG4D ATP5I KALRN RBM15 DUSP3 RUFY2 HEATR6 RNF181 RNASEL KBTBD4 RPL23 PSMC5 SH3GLB1 FAM178A DDX46 B3GNT7 SRA1 KAT5 FBXW11 EIF2B4 OCIAD1 HIST1H1C CPEB2 RAB18 PURB MRPS31 HOOK2 FAM126B BBX AIMP2 WAPAL HACL1 CRB3 ATP6AP1 TUBD1 TBC1D7 HS6ST3 TOPORS SLC3A2 EXOC4 JUN IFIH1 AP3B1 SPG20 RBM26 CCT7 SMAP2 SAR1A LIN7A CWC27 CHMP1B BCAP29 ABCF2 PSG6 ZNF24 TMOD3 SIPA1L2 PTS PAM NBR1 MEAF6 KRTCAP2 HN1L …
WINTER_HYPOXIA_UP	88	0.000118991	0.000436951	0.643568	3.00519	0	ANGPTL4 PLEKHG3 CORO1C ECE2 SLC2A1 PGF VEZT EIF2S1 S100A3 TNS4 SLIRP KCTD11 PPP4R1 MIF MNAT1 MTX1 TPI1 CA9 GAPDH P4HA1 SNX24 RAN BNIP3 GMFB NUDT15 VEGFA C16orf74 PFKFB4 XPO5 PSMB7 ADORA2B LDHA PLAU PYGL RNPS1 PGAM1 TMTC3 GSS PSMD2 RHOC NDRG1 PGK1 NDUFA4L2 SLC6A8 TPBG LDLR DPM2 GPN3 ANLN KRT17 PSMA7 BMS1 COL4A5 CNIH4 RNF24	0.0170675	0.16619	0.262058	1.38978	21	COL4A5 VEGFA GAPDH LDLR PFKFB4 GMFB LDHA NDRG1 TPI1 ANKRD37 PGF SLC6A8 PPP4R1 CA9 KRT17 BNIP3
ZHENG_FOXP3_TARGETS_IN_THYMUS_UP	186	0.000130702	0.000436951	0.568569	3.00335	0	PELI1 TOP1 CDK17 HIF1A JMJD1C ATP6V1A STRN3 PHTF2 ETS1 FAM69A ERRFI1 TRIO MAP3K1 SOCS2 LTA4H REEP3 ARHGEF3 MAP3K5 CPOX MDFIC RPL5 ATG16L1 ARHGAP5 PVT1 PPP2R5C CNOT2 UBAC2 ARID5B NFKBIZ FAM3C STAT4 TTC39B FAM91A1 HIVEP2 KAT6B SLC35B3 TNFAIP3 ASXL2 SGMS1 MAN1A2 B3GNT2 GPR183 RUNDC3B CBLB IFNAR2 PGAP1 PTGER2 WNK1 KLF3 DBF4 HBP1 HEATR5A LRCH1 PIP4K2A SLC25A40 RGS1 P2RY10 CITED2 ARHGAP15 CNOT6L C21orf…	0.933718	1	0.140971	0.84462	323	ETNK1 RGS1 CNOT2 B3GNT2 SLA F2RL1 CDK17 SIK3 SOCS2 CD28 IL7R FEM1C TLR1 TNFAIP3 IBTK WNK1 AP4S1 CPE ERRFI1 L3MBTL3 ARHGAP5 PVT1 NUP153 PPP3CC PELI1 CXCR4 GPHN TRA2B MALT1 FAM76B NAA30 PIP4K2A SDCBP GPR183 HIF1A SEC63 CD84 NT5E PHTF2
SWEET_LUNG_CANCER_KRAS_UP	472	0.000151355	0.000436951	0.510365	3.00108	0	GADD45A RPL36 CXCL1 MAP2K1 NFIL3 RNF149 SRSF6 ELL2 TNFSF9 ATP1B1 HIF1A CSTB CTSC KCNK1 SLC12A2 BHLHE40 PSME1 PFDN2 RFK GJB2 GNL3 CLDN7 CTSB ARF6 GRHPR ERRFI1 SOCS2 EEF2 ATP6V0D1 HSPA5 MT2A SLC4A4 CHI3L1 CHD4 HDLBP HM13 AREG HK1 MAPRE1 F3 TPM4 CD9 CEACAM1 TFCP2L1 C9orf91 ORM1 CPOX MARCH5 COL15A1 MDFIC TGFBI ZFP1 PHLDA1 PSEN1 EEF1B2 TNNT1 KRT18 HMGB3 HK2 PGLS MANF PPP2R5C DUSP6 MMP2 MTX1 RPL8 HNRNP…	0.446612	0.80224	-0.235693	-1.0155	8929	BST1 CCR5 AXIN1 SIRPA AES ENTPD1 RELB PFKL PSMD4 HSPA1B ST7 POLRMT PFDN1 SCAMP1 ETV2 C9orf16 TROVE2 SIVA1 MAP3K11 H19 NMT1 STXBP2 MRPS34 LAP3 GJB2 CTSD C16orf89 ZDHHC6 TNFAIP1 SLPI IL13RA2 CDK2AP2 ATP5F1 PLA2G5 RPL36 PGLS PAFAH1B3 NEK1 MRC1 LY75 ATP5G1 F7 CKMT1B UBXN1 RPS2 ATOX1 CYB5R3 CTSC RAP1GAP MARCO ORM1 NPDC1 KIAA1522 KDELR1 ALDOA ZNHIT3 SPG21 C17orf49 TMEM50B RABGGTB CRB3 CPOX RRBP1 ZNF282…
RUTELLA_RESPONSE_TO_HGF_VS_CSF2RB_AND_IL4_DN	240	0.000135446	0.000436951	0.549025	3.00013	0	PELI1 IL1R1 TRIP10 CCL22 CFLAR MCL1 ZFAND5 SDC4 ATP1B3 DYNC1LI1 INHBA EGLN3 FAM129A NDE1 PLEKHA5 SGPL1 IL1R2 FAM69A TNFAIP8 BIRC3 DUSP5 MAP4K1 DNAJB6 IL6ST CCNI TIA1 POGLUT1 ATRX OPTN RPL22 MAOA MREG CD83 ASMTL HNRNPA1 ADRBK2 CD86 CD58 CYTH1 EBI3 SON ACSL3 LTB4R RGS2 CCNG2 PPM1F QPRT BET1 ABCG1 IER5 CD1B GFPT1 IL13RA1 TCF3 PSEN2 NETO2 SYF2 NARF VDR PPAP2A SLC1A2 TNFRSF4 ST8SIA1 CD1E NKTR NET1 PPP…	0.131724	0.485427	-0.278829	-1.16879	2612	NME3 ZNF185 TBCB FCER1A SLC16A5 NDE1 CD1E NIT2 CD209 SETD1B TNIP2 PPM1F MAP3K6 SYNGR3 TRADD GPR137B CEP350 RAB38 TROVE2 CYB5A BET1 LYPD3 GAS6 SCN11A POGLUT1 DNAJB6 TBC1D13 LY75 CREG1 CD1B PPAP2A MGLL IL13RA1 ARL6IP5 IL1R2 ST8SIA1 INHBA PPP1R16B SUZ12 HSPB1 SYF2 RUNX3 CD58 TFG NETO2 MREG JAK1 FCHSD2 CSF2RA CELF2 PLXNA1 NARF CYTH1 CEBPD C6orf48 ADAM8 ST3GAL6 SLAMF1 RAB8B MOB1A DPYSL2 CSRP1 TRIP10 P…
CHNG_MULTIPLE_MYELOMA_HYPERPLOID_UP	52	0.000114168	0.000436951	0.713805	2.99877	0	UBA52 RPL36 RPL21 RPS15 RPL13A RPL35A RPL32 QARS EEF2 RPL35 RPL15 RPL14 RPL29 RPS13 RPSA RPL27A RPS17 EEF1B2 EIF3G RPL24 RPS16 RPL18 RPLP2 RPL4 RPS23 UBA7 CLTA RPS6 EIF4A2 RPS9 RPL37 EEF1G RPS3 MRPL34 RPL7A USP3 RPS19 NCBP2 SNRNP70 FBL RPL28	0.00713283	0.104424	-0.443324	-1.57978	126	RPS16 SNRNP70 EIF3K DHPS RPLP2 RPL24 EIF3G RPL36 RPL13A RPS14 RPL27A QARS IMP3 MRPL34 USP3 FBL RPS19 RPL35 EEF1G UBA7 RPS9 RPL4 HERC1 SCAMP5 RPLP1 UBA52 RPL18 RPL14
HARRIS_HYPOXIA	77	0.00011722	0.000436951	0.658148	2.99848	0	PFKP PLAUR MMP13 HIF1A BHLHE40 CP PTGS2 SLC2A3 IL6 SLC2A1 PGF HMOX1 EPAS1 HK1 TGM2 EDN1 F3 TGFA CDKN1B STC1 HK2 MIF CA9 GAPDH P4HA1 ENPEP VIM BNIP3 XRCC5 CCL2 SAT1 CCNG2 COL5A1 TF VEGFA L1CAM LDHA ADM SPP1 CDKN1A IGFBP3 BIK PDGFB CD99 PGK1 TFRC	0.00196207	0.0496385	0.345709	1.78951	2	VEGFA HK2 TGFB3 GAPDH EDN2 EDN1 SPP1 LDHA PGF DDIT3 TGFA CA9 IGFBP2 ENPEP BNIP3 PDGFB PTGS2 SLC2A3 VIM BHLHE40 PRPS1 FLT1 CP PLAUR ANGPT2 FOS HIF1A
SESTO_RESPONSE_TO_UV_C7	68	0.000115513	0.000436951	0.674282	2.99714	0	PTMA EXOSC7 LIF CTSC ATP1B3 LGALS1 ALDH3B2 UBE2C HSPA5 PCK2 IFITM1 FGFBP1 CRABP2 AKR1C1 ASS1 PPIB ACSL1 PAM MT1X SRD5A1 ITGB1 RPL3 CBR1 ATIC HMGB1 MT1E CDKN3 KIAA0101 RSU1 CDC20 PLA2G4A XBP1 SLC1A5 HSD17B4 TAF10 AARS PRCP MMP1 MTHFD1 CEBPD CDC25B AKR1A1 TK1 ADK BLVRA NCAPD2 MMP10 ASNS ODC1 YARS	0.0180624	0.17325	-0.396161	-1.47236	329	EPHX2 PLCD1 ALDH3B2 ETV2 H19 SLC1A5 BLVRA STMN1 KIAA0101 EXOSC7 CTSC AKR1A1 UBE2C TAF10 HNRNPA2B1 HSD17B4 PPIB CRABP2 CDC20 PAM CEBPD ACSL1 VSNL1 SRD5A1 MT1E
KIM_WT1_TARGETS_UP	209	0.000131683	0.000436951	0.557408	2.99372	0	SPHK1 PLEKHG3 HNRNPL CDK17 SH3BP5 PLAUR PDLIM5 ZEB1 SPRR1B BAZ1A SRSF6 PTHLH LIF ATP1B1 KCNK1 BHLHE40 SDC4 INHBA NFKBIA SNAI2 MAP2K3 IL1RAP ETS1 CBFB RCOR1 EVI2B TRIO ZYX SH2B3 DUSP5 AREG APP DNAJB5 F3 SGK1 PITPNB CSRNP2 PDE10A SENP5 FERMT2 NAB1 CD83 ARID5B ITPKC THBS1 PDGFRA CHST3 NFKBIE MBP PTPRE TRIB1 BMPR2 MTMR1 CCL2 FOSL1 PMM2 TNFAIP3 ATP13A3 CALD1 LPAR1 B3GNT2 CSPG4 BAZ2A SHB ST3GAL1 GLIPR1…	0.0220588	0.19617	0.219063	1.3298	5	MAPK1IP1L MYC EGR1 TRIB1 B3GNT2 BAZ1A GRB10 CDK17 IER3 FOSL2 RGS4 SHB SLC20A1 THBS1 TNFAIP3 SERPINE1 SRF HMGCS1 KRT17 WT1 ACTG1 CD83 UCP2 CYR61 FOSL1 SOX9 NFKBIA PDGFRA RND3 SLC7A1 SYDE1 TM4SF1 TMC6 FHL2 IMPA1 KDM6B BHLHE40 CSRNP2 FERMT2 KLF9 VCL C3orf52 CA2 CERS6 PTHLH MAP3K9 SH2B2 CYP51A1 KLF10 TPBG ZEB1 LAMB3 MAFF NR4A1 PLAUR TIAM1 GLIPR1 MTMR1 NPC1 ATP13A3 IL11 PDGFA
RUTELLA_RESPONSE_TO_CSF2RB_AND_IL4_DN	307	0.000139159	0.000436951	0.53063	2.99158	0	PDXK PELI1 SPHK1 SH3BP5 EMP1 GTF3A CXCL1 C3 ACADVL NLRP3 TRIT1 MCL1 ZFAND5 IFITM2 CTSB SLC2A3 SOD2 CCR1 MT2A LTA4H S100A9 PCK2 DNTTIP2 MAP4K1 STAT1 TREM1 ACPP CXCL10 FCN1 DDIT4 MT1H CPD CNPY2 SGK1 ATRX NOTCH2 IRAK3 AMPD2 IL1B RPL22 TMX4 HK2 IDO1 MT1X DUSP6 FCAR HNRNPA1 PPIF SLC31A1 TSC22D1 CD14 MYOF SCARB2 SON ITPR1 CCL2 LTB4R RGS2 CHST15 SNTB1 IMPA2 ATP13A3 CCRL2 HADHA PPM1F SGMS1 SCCPDH ARFGAP3…	0.198796	0.582884	-0.263358	-1.11731	3961	CRTAM CCR5 LY86 SLC35B1 CX3CR1 ZNF185 TNK2 LAIR1 ENTPD1 SLC16A5 TCIRG1 CFD SETD1B SLC36A1 PPM1F MS4A4A AIF1 TMX4 PGS1 RIN2 RARRES3 FCN1 MT1H CTSD SIGIRR PSTPIP1 PRKRIP1 TBC1D16 MT1G LEPROT RNASET2 CASP1 SCO2 CCL2 MYO15B CYP27A1 CHPF2 TSEN34 OAZ2 TFEB SYF2 SDR39U1 STAT1 SELL HLA-E CD52 ZNF804A SP140L SMAD3 S100A9 PINK1 MT2A IMPA2 CLEC5A ACAA2 KIAA0226L SLC43A3 PLCL2 NCOA4 MAFB IFITM2 CTBS CEBPD ME…
GO_MITOTIC_NUCLEAR_DIVISION	345	0.000142268	0.000436951	0.52347	2.98925	0	CHFR DYNC1LI1 CHMP1B NDE1 PSRC1 SPAST UBE2C BIRC3 CLIP1 BUB3 SEH1L CCNB1 REEP3 ANAPC5 ANAPC7 DLGAP5 MAPRE1 ESPL1 CHMP2B BUB1 NCAPG2 USP37 MAD2L1 PAFAH1B1 CDK3 CHMP5 CLASP1 TTC28 HAUS4 NCAPG CDK1 KIF11 KIF15 AKAP8 CHMP4B SETD8 SNX18 ANKLE2 CENPE MAD2L2 FAM83D PTTG1 PINX1 STOX1 XIAP NEK9 BIRC2 CCNK FAM64A DSCC1 BUB1B NDEL1 ASPM RAN AURKA AURKC CCNG2 PDS5A NEDD1 CDCA5 CHEK2 HAUS8 JTB SPC25 KIF14 CUL…	0.000200391	0.0116918	-0.349274	-1.48942	3	PSRC1 KATNB1 E4F1 CEP57L1 NLRC4 HAUS7 JTB BABAM1 BUB1B NDE1 MAU2 ANAPC7 CASC5 PHF13 FBXW5 AKAP8 PPP5C CDC16 SIRT7 MAD1L1 CHMP2A INCENP ZWILCH APITD1 NUP62 KIF2C CHMP6 SIRT2 PDS5B NSL1 TUBGCP2 CENPT NEK1 ESPL1 TUBGCP6 STRA13 DCTN1 BUB3 PPP2R1A KIF22 ANAPC11 RECQL5 RCC2 LZTS2 HAUS8 CDK2 WEE2 HAUS3 BECN1 RGS14 GSG2 CHEK2 ANAPC2 WAPAL UBE2C RAB11A PKMYT1 CKAP5 CENPW SNX33 MCMBP KIF25 DYNLT1 CDC23 AUR…
GO_GOLGI_VESICLE_TRANSPORT	307	0.000139159	0.000436951	0.529985	2.98795	0	SEC13 ANKRD28 TRIP11 CTSC MON2 TRAPPC5 COMMD1 SEC24D AP1AR SCFD1 COG6 RAB31 TMED2 TRAPPC6B SPAST VCP DYNC1H1 GOLGA4 KDELR3 SEC23A SEC22C SURF4 AREG HYOU1 ARL1 COG3 COPB1 VAMP5 TGFA ANK2 LMAN1 OPTN RAB10 AP1G1 STX4 ARF4 KRT18 EXOC5 SEC16A DYNC1LI2 KIF11 KIF15 RAB8A KIF5A CREB3L2 HTT SPTB CENPE TBC1D20 SEC24A RGPD6 WIPI1 USE1 MYO5A ERGIC2 TMED10 TRAPPC10 ATL2 CCDC93 COG5 MCFD2 SEC31A ARCN1 ARFGAP3 …	5.01756e-05	0.00501746	-0.397965	-1.68839	0	NAPA CORO7 TRAPPC6A DYNLL1 DNM2 ARF5 TRAPPC3 SPTBN2 SEC24C RAB35 RAB1B SCYL1 COPZ1 STX10 COPE VTI1A TMEM115 RAB6C LMF1 COG1 SCAMP1 COG8 BLZF1 WIPI1 PREB KIF2C BET1 NBAS MYO18A AP4M1 VPS41 SURF4 GOLPH3L GAS6 SNX1 GOLGA1 CCDC93 TBC1D14 ERGIC1 F7 TRAPPC5 DCTN1 COMMD1 ARFRP1 VAMP5 SCAMP3 RAB7B KIF22 PICK1 F5 CTSC C16orf62 AP2A1 SNAP23 KIF1C KDELR1 GCC1 MPPE1 BBS2 GABARAPL2 COG2 VAMP3 PRKCI PPP6C BBS1…
ZWANG_CLASS_1_TRANSIENTLY_INDUCED_BY_EGF	461	0.000151263	0.000436951	0.509329	2.9871	0	GADD45A ANGPTL4 CDK17 IL1R1 SH3BP5 PDLIM5 NT5DC3 ANKRD28 LIF HIF1A SLC19A2 ZFAND5 FOXN2 PLCXD3 BACH1 SDC4 FST IRS2 CD274 SNAI2 MAP2K3 FAM69A SOCS2 SERPINB8 TNC PGM2L1 PMAIP1 SLC26A2 RNF19A REEP3 AREG ARHGEF3 GPC2 WDR75 IL6ST NRP1 DDIT4 PIM1 RNF19B L1TD1 TGFA TPM4 NFAT5 SGK1 AKIRIN1 COQ10B ZFP1 ARHGAP21 BCAR3 CSRNP2 KBTBD2 LYN NIPAL1 SEPT10 ZNF281 CREBZF NRIP1 ARID5B CCRN4L CYTH1 SNAPC1 ITPKC THBS…	1	1	0.133676	0.865103	8	ADAMTS1 VEGFA MYC CDCP1 EGR2 LDLR NT5DC3 EDN2 ARL8A SCARNA15 SNAPC1 USP12 ZFP1 B3GNT2 HAS2 DDIT4 MIR17HG PPAT CDK17 RHPN2 SOCS2 SULF1 NEDD4L NRP1 PARD6B ELOVL7 PRKCH IRX3 PGM2L1 SHB NEDD4 TGFA THBS1 TUFT1 CD274 ACAN SRF SSBP2 COL4A6 PMAIP1 SCHIP1 TMEM40 BTG1 NEDD9 PNPLA8 IRX5 LEKR1 MOCS3 OXSR1 CCRN4L CYR61 FOSL1 MYO5B SOX9 WDR75 EFNB2 TMEM117 HAP1 TM4SF1 FHL2 RPS6KA3 SLC25A25 USP6NL RIPPLY1 CSRNP…
FLORIO_NEOCORTEX_BASAL_RADIAL_GLIA_DN	185	0.000130582	0.000436951	0.565922	2.98659	0	EMP1 HJURP NDE1 FANCD2 PSRC1 UBE2C FAM72D COL1A2 CCNB1 GTSE1 HMGB2 CKAP2L DLGAP5 ESPL1 BUB1 NCAPG2 DEPDC1 MAD2L1 TROAP MELK HMMR CDK1 FN1 KIF11 KIF15 TACC3 BLM CENPE PTTG1 FANCI KPNA2 IQGAP3 MCC BUB1B ASPM CENPL AURKA CKS1B CENPA TRAIP BRIP1 CDCA5 CHEK2 CDKN3 SPC25 KIF14 NUF2 KIF2C MYBL2 EXPH5 AURKB MAP7D3 RRM2 TOP2A SPARC KIF23 CDC20 ANP32E SERPINE1 BIRC5 TPX2 RAD51AP1 SLC35G2 TFPI SKA3 EXO1 LUM…	0.986366	1	-0.157431	-0.64965	19388	PSRC1 BUB1B NDE1 TACC3 ARHGAP19 CENPL FAM72A PLK4 KIF2C CDC45 PCDH11X ESPL1 KIF22 GTSE1 CHEK2 ANO5 UBE2C CENPM CENPA KDELC2 DEPDC1 ARHGAP11A FANCI CDCA5 CENPK BRCA1 CKS1B CDC20 PDGFD HMGN2 FAM72D POC1A FAM124B ANLN KPNA2 CDCA8 HAPLN1 HBG1 KIF23 FBXO5 BIRC5 SERTAD4 TOP2A NUSAP1 EXO1 ACBD7 SPAG5 GINS1 MKI67 LMNB1 KIF4A KIAA1524 MFAP4 MCC KIFC1 CDK1
LINDGREN_BLADDER_CANCER_CLUSTER_2B	380	0.000145943	0.000436951	0.517336	2.98439	0	PELI1 JAK3 PLAUR S100A7 NFIL3 RGS10 PPTC7 DDR2 ZFAND5 BMP5 NFKBIA BCL2A1 C1S SAMSN1 IFITM2 LGALS1 PHTF2 LIG4 CLIC4 NNMT EVI2B SH2B3 SOCS2 DNAJC3 BIRC3 C1R MT2A POSTN TNC ZNF738 COL1A2 ADORA2A IL1A GNG11 DUSP5 SVEP1 CTSG PRRX1 GPC6 IFITM1 CST7 PCP4 AKAP14 DNAJB5 CLEC10A MT1H IFITM3 RARRES2 MAF COL15A1 LAMA4 RUNX2 TPST1 TMEM158 PMP22 EMP3 PIK3CD MT1X COL6A2 TPM2 MMP2 NFKBIZ C4A COL6A3 UBE2J2 PDGFRA…	0.988537	1	-0.166405	-0.712319	19747	CRTAM SIRPA RNASE6 ENTPD1 CLEC10A MS4A4A RPS19BP1 CLIC4 AIF1 LGALS2 COG8 MYO1F CPXM1 MT1H IL27RA PITX2 NFATC1 MT1G LCK ZAP70 GNG11 CYBRD1 PDZRN3 SVEP1 SPAG7 PIK3CD MPP1 COL16A1 HLA-DRB5 COLEC12 CCL2 NNMT JAK3 FOXF1 ANXA6 S100A7 ALDH2 HLA-DRB6 PPP1R16B LIG4 FERMT3 CNRIP1 YKT6 UBE2J2 TGFBR1 NES JUN JMJD7-PLA2G4B SAMSN1 SELL RUNX3 HLA-E CD52 CELF2 SSR1 SLC2A4RG PTPN7 MT2A TPST1 SLC43A3 RGL1 NUMA1 MI…
MARTINEZ_RESPONSE_TO_TRABECTEDIN_DN	267	0.000136333	0.000436951	0.537768	2.98186	0	TOP1 CDH11 CORO1C CFLAR RSRC2 SRSF4 JMJD1C RBM17 DDX21 TBK1 RCOR1 UBE2C SACS SLC2A1 BUB3 TXNRD1 BUB1 B4GALT5 LUZP1 PSMC6 KDM1A MRPL1 OGT SEC16A CDK1 FNDC3A RAD23B KIF11 ERCC3 ZNF281 ARPC5L STAU1 TSFM BIRC2 CMPK1 EIF4B ELOVL6 LBR PPP1CC SON BTAF1 ACSL3 AURKA XRCC5 FOSL1 RBM25 DNAJA2 RAB5A NCOA6 PHF6 SRPK2 HIST1H4C LHFPL2 CCT4 SRSF9 MAP7D3 NLRC4 TOP2A TRIP4 PSMA4 CCNA2 LRRC8C XBP1 EIF3A GABPB2 NUFI…	0.621918	0.904012	-0.226922	-0.956219	12359	NLRC4 SIRPA NMI MAPKAPK5 CDC5L CLCN7 BLZF1 VEGFC LUZP1 EGFR UBN1 RNF220 RBM27 PSMB1 CDC42BPA BUB3 PSMC2 MCTS1 SRSF4 FKBP15 FAF1 C16orf62 METTL13 ZNHIT3 UBE2C NOC3L RABGGTB PTGES3 HIST1H4C CMPK1 CRK CDC23 RNF14 PAFAH2 GTF2H1 CRLF3 UBA2 TRIP4 SRSF3 FBXL3 ZMYND8 TARBP1 MRPL1 HSPA8 TMEM53 PSMA4 MFAP1 MCM3 MAPK14 ZDHHC16 RBM17 RAB1A USP3 SRPK2 PRKACB MRPS35 MEAF6 ERCC3 ARFGAP1 SMARCA5 MTMR4 FAM175B MA…
GO_ACTIVATION_OF_IMMUNE_RESPONSE	406	0.000147319	0.000436951	0.513593	2.98081	0	CFB UBA52 UBE2D1 C3 PSME2 IRAK2 PSME1 NFKBIA C1S TNIP3 ITCH MYO1G RAF1 TBK1 CTSB BRK1 C7 MAP3K1 PSMB10 BIRC3 C1R CFH STOML2 CD36 PSMA6 FCN1 PSMC6 IRAK3 PSEN1 C4BPA LYN PIK3C3 MAPKAPK2 PIK3CD AIM2 NOD2 PSMD12 RIPK2 TNFRSF21 CD86 C4A HSP90B1 SKAP2 VAV1 BCL10 KLRK1 BIRC2 PSME4 CD14 PGLYRP4 IGLC1 NRAS CD3D CYFIP1 PIK3CB RPS27A CLEC4A ACTR3 CLEC4D ARPC3 DOCK1 TNFAIP3 HMGB1 PAK3 IGHG1 C8A BCL2 UBE2V1 A…	0.000100085	0.00832063	-0.343741	-1.47454	1	IRF3 BAIAP2 IFNG PGLYRP4 PYCARD IKBKG FCN2 TLR8 NLRC4 PSMB3 NCK1 CFHR1 PRKD2 GRAP2 TLR7 PDPK1 CFD CD209 RELB NCKAP1L TLR10 TNIP2 STK11 PSMD8 PSMC4 PSMD4 PSMD13 RAC1 TRAT1 CD3D CD3G PLA2G6 FOXP3 CLEC6A PSMB4 PSMB2 PRKACA FCN1 TRIM5 S100A14 IGKV3D-11 RLTPR CR1 CTLA4 PSMC5 PSMB1 MNDA PPAPDC1A FBXW11 CHUK BTK PSMD9 PSMD3 PGLYRP3 MAP3K1 LCK TICAM2 ZAP70 PSMC2 PIK3CD NOD1 MARCO DOCK1 CACNB4 C9 RAF1 IRA…
BASSO_CD40_SIGNALING_UP	99	0.000120236	0.000436951	0.622997	2.97519	0	DUSP2 TRIP10 CCL22 MAP3K8 ELL2 TNFAIP2 CFLAR TNFSF9 NFKBIA BCL2A1 LGALS1 CCL4 SH2B3 TNFAIP8 STAT1 DDIT4 LYN IL1B CCL3 MAPKAPK2 PIK3CD CD83 ARID5B CD58 HSP90B1 NFKBIE IRF5 IRF9 PTPRE TNFAIP3 BCL2 HLA-DQA1 GPR183 LHFPL2 SRGN ICAM1 HLA-DQB1 HLA-DPB1 ICOSLG PLEK CHD1 BATF RGS1 TNF EHD1	0.579424	0.880577	-0.24468	-0.95371	10942	NCKAP1L LTA TNFAIP2 CAPG UNC119 TNF KCNN4 IRF5 PIK3CD CD40 NFKB2 RAB27A CR2 NEFM RNF115 DTX2 STK10 STAT5A STAT1 CD58 JUNB MTMR4 ADAM8 TAP1 SLAMF1 NCF2 TRIP10 TNFSF9 LITAF LHFPL2
ENK_UV_RESPONSE_EPIDERMIS_DN	497	0.000151814	0.000436951	0.502596	2.97165	0	CCL20 PELI1 DUSP2 IL36G EMP1 PLAUR CCL22 MAP3K8 PBX3 CORO1C ADAP2 ELL2 DSG3 RPS6KA2 CXCL14 ITGAV PPP2CA HIF1A KCNK1 CLEC2B IRS2 CLCA4 CYP27B1 RPL31 SNAI2 DDX21 MAP2K3 UBAP1 GLTSCR2 PTGS2 TBK1 IL1R2 TP53BP2 ZNF331 POSTN CXCL2 MXD1 RNF19A DNTTIP2 FJX1 AREG CDH3 GNA15 RYBP UAP1 TXNRD1 BRD3 SMNDC1 F3 PIM1 ITGA2 TGFA TNFRSF10B B4GALT5 KRT6A PITPNB ABR TGFBI PHLDA1 ASS1 CLPX LIMA1 ACSL1 ANXA9 PMP22 MAP…	0.94944	1	-0.18848	-0.813475	18984	EPHX2 KCNK7 GLTSCR2 EPHB6 SPTBN2 CFD CDC5L TSC2 SLC22A18 IL37 PTPRA CBX4 NXT1 SMNDC1 UNC119 RCAN1 IVL EMP2 DBP CTSF VPS41 LSS GAS6 EML2 EIF2D PRDX2 FBXW2 CLIC3 WNT4 TECR NFATC1 GATM ATF6B UNG FCGBP RAPGEFL1 BRD3 RNASET2 PPAP2A FKBP8 DCXR IL20RA STX11 OPN3 IL1R2 HS3ST1 APC TMEM50B TESK2 PPP2CA FEM1B DHX8 CYP4F12 CYP2C18 ALDH2 ABCD3 MRPS30 CUTA HSPB1 HSD17B4 GAB2 DNAJB1 CRLF3 CKB GSPT1 GNA15 WDR1 T…
RUTELLA_RESPONSE_TO_HGF_DN	230	0.000133174	0.000436951	0.546033	2.97164	0	PELI1 SH3BP5 GTF3A ACADVL NLRP3 TRIT1 MCL1 ZFAND5 EGLN3 IFITM2 NDE1 PLEKHA5 SLC2A3 LTA4H S100A9 DNTTIP2 MAP4K1 TREM1 ACPP FCN1 CCNI DDIT4 TIA1 ATRX NOTCH2 IRAK3 AMPD2 RPL22 TMX4 CD83 DUSP6 FCAR HNRNPA1 CD86 CYTH1 CD14 SON LTB4R RGS2 CCNG2 IMPA2 HADHA PPM1F QPRT PLIN2 PRKCB HLA-DQA1 IGFBP7 IER5 IL13RA1 S100A12 PTGER2 MYD88 SYF2 GRPEL1 NARF SDR39U1 SCO2 CD55 STS NAMPT NKTR PLSCR1 SEPT9 NET1 ARHGEF6…	0.21544	0.603663	-0.268165	-1.12124	4266	NME3 LY86 CX3CR1 ZNF185 TNK2 TBCB FCER1A SLC16A5 NDE1 CFD SETD1B PPM1F MS4A4A MAP3K6 AIF1 TRADD TMX4 PGS1 TROVE2 RARRES3 FCN1 GAS6 SIGIRR SCN11A PRKRIP1 RNASET2 CASP1 IL13RA1 SCO2 MYO15B PPP1R16B TSEN34 SYF2 SDR39U1 SELL RUNX3 HLA-E CD52 FCHSD2 CELF2 SMAD3 S100A9 IMPA2 KIAA0226L PLCL2 NARF MAFB IFITM2 CYTH1 CEBPD METTL9 FPR1 C6orf48 ADAM8 PID1 IRAK3 CD14 DPYSL2 SP110 ICAM3 GALC EREG STS HBEGF CNP…
PID_INTEGRIN3_PATHWAY	43	0.000113392	0.000436951	0.740285	2.97136	0	SPHK1 ITGB3 PLAUR ITGAV COL1A1 SDC4 KDR F11R TNC COL1A2 LAMA4 TGFBI FN1 LAMB1 THBS1 EDIL3 HMGB1 FGG VEGFA L1CAM FGA CYR61 PLAU FGB PDGFRB SPP1 LAMC1 PDGFB	0.0634051	0.34123	0.291701	1.33419	161	COL4A5 VEGFA SPP1 THBS1 COL4A6 FBN1 CYR61 PDGFB COL1A2 PLAUR LAMB1 TNC KDR L1CAM ITGA2B
CHEN_HOXA5_TARGETS_9HR_UP	213	0.000131944	0.000436951	0.551332	2.96937	0	PELI1 CDK17 NFIL3 RSRC2 RBM39 LIF MCL1 JMJD1C BACH1 NFKBIA SNAI2 STRN3 LIG4 PTGS2 ARIH1 TBK1 ZNF331 BIRC3 PMAIP1 DUSP5 CLK1 RYBP TIPARP KDM3A YY1AP1 F3 CARS KIAA0907 TNFRSF10B MARCH7 AKIRIN1 CEBPB PRPF38B TAF1D CNOT2 DUSP6 PSPC1 C1orf27 SMCHD1 RIPK2 MARK3 PTN SEC24A BCL10 CAB39 AKAP10 BIRC2 NFKBIE TSC22D1 INTS6 ZNF468 CLEC4A TUFT1 BTN2A1 SAT1 TLK2 TNFAIP3 ZNF267 THUMPD2 PTPN2 IFRD1 VEGFA FNBP4 SC…	0.0574713	0.325839	0.195578	1.18445	14	ATF3 VEGFA SMCHD1 STC2 EGR1 GAD1 CNOT2 NEMF FAM53C ZNF267 KDM3A ALG13 CDK17 TRPC1 NUPL1 CDKN2AIP FEM1C FOSL2 FOSB INTS6 MCL1 TAF1D TNFAIP3 TUFT1 TBK1 WAC CREB5 TDG PMAIP1 NEDD9 ASNS NFKBIA NRBF2 PPP1R12A PTGS2 PELI1 TSC22D2 CHAC1 TIPARP KLF5 KLF10 RYBP TAF2 EIF5 KIF18A MAFF FOS IFRD1 MORC3 RIC8B RSRC2
NAGASHIMA_NRG1_SIGNALING_UP	172	0.000129567	0.000436951	0.568827	2.96845	0	GADD45A SPHK1 DUSP2 TOP1 CYP24A1 PLAUR MAP3K8 PDLIM5 SPRR1B NFIL3 REL LIF MCL1 BHLHE40 ZFAND5 IRS2 EGLN3 SNAI2 MAP2K3 ALOXE3 ZNF331 ZYX SERPINB8 PMAIP1 DUSP5 AREG STK24 TIPARP PPRC1 EDN1 SGK1 TNFRSF10B AKIRIN1 CEBPB PHLDA1 KBTBD2 FERMT2 FLRT3 ARPC5L TNFRSF21 JMJD6 ITPKC BCL10 PSME4 NDEL1 TRIB1 FOSL1 RGS2 DNAJB1 TUFT1 PFKFB3 IFRD1 VEGFA GTPBP4 IER5 CYR61 SLCO4A1 MAFF ADM ISG20 YRDC CASP9 EIF5 PHLD…	0.00241546	0.0551146	0.353611	2.10947	0	EGR3 ATF3 VEGFA WEE1 MYC EGR1 TRIB1 EGR2 LDLR PFKFB3 EDN1 F2RL1 CTGF IER3 DDIT3 HIC2 PCF11 CLCF1 FOSB MCL1 TUFT1 EGLN3 PWP2 SRF EGR4 RGS2 PMAIP1 NEDD9 NR4A3 CYR61 EZR FOSL1 NR4A2 FHL2 KDM6B PHLDA1 BHLHE40 CXCR4 DST FERMT2 TIPARP VCL C3orf52 PER1 TRA2B USP36 YRDC ID3 KLF10 ARG2 EIF5 MAFF NR4A1 PLAUR FOS IFRD1 NDEL1 NPC1 IL6R TNFRSF11B CCNL1 ZFAND5 ADM ALOXE3 HES1
WANG_TUMOR_INVASIVENESS_DN	204	0.00013077	0.000436951	0.554674	2.96796	0	TBC1D10A CORO1C ATP1B1 ATP6V1A PPP1CB RLIM PHTF2 FAM120A CP ITM2B KARS MAP3K1 UBE2C TPM3 XDH SS18L2 CLK1 DLGAP5 SLC9A3R1 CCNI NOMO1 CD9 CPOX MDFIC KBTBD2 EIF3G CCL3 DYNC1LI2 B4GALT1 PPP2R5C WDFY1 TTC3 JMJD6 PDGFRA RPL3 MRPL19 NRAS ERGIC2 SSR1 UHRF1 YME1L1 LPAR1 DNASE2 SEC61A1 ABCG1 CDH1 TRAP1 VAPA PHF2 UGDH PPP2R2D TCF25 PPP1R7 UBE2H COL6A1 PDE6D EMD DEGS1 RAB11B MRPL38 RBM5 EXO1 PPP1R12A TFB2M G…	0.219762	0.607756	-0.270857	-1.12447	4336	C16orf13 AP2A2 TRAP1 MRPL38 SCYL1 CD53 PEX19 EIF3G RAD1 WNT4 PSMB1 KBTBD2 TBC1D10A PKP3 CBX3 MAP3K1 CNBP ECI1 IRAK1 GM2A WAPAL UBE2C LY6E SS18L2 PTGES3 PML HSD17B10 CPOX VAMP3 RAB11B CLK1 RBPJ PPP1R7 WDR1 EMD CELF2 SSR1 ARF1 PDE6D DYNC1LI2 ANKRD13A BUD31 VBP1 GSK3B ATP6V1A ARVCF UHRF1 PBXIP1 KLHL24 IL16 GNAI2 COMMD10 YME1L1 PCNP LITAF CSF2RB RNF4 PRKCD NRAS NOMO1 ANXA4 EXO1 ZC3H7A UBE2H NUDT21 MK…
REACTOME_CYTOKINE_SIGNALING_IN_IMMUNE_SYSTEM	244	0.000135759	0.000436951	0.541918	2.96721	0	PELI1 UBA52 JAK3 IL1R1 MAP3K8 MAP2K1 OAS3 EIF4A1 IRAK2 IRS2 IL1RAP IFITM2 RAF1 ARIH1 IL1R2 IL6 SOCS2 MT2A IL1A SEH1L STAT1 IFITM1 IRS1 IL6ST IFITM3 NUP188 EIF4E2 IRAK3 OASL LYN IL1B CDK1 PIK3CD NUP107 NOD2 IFNGR1 RIPK2 SOS1 CBL ISG15 VAV1 KPNA2 RANBP2 HERC5 RBX1 IRF5 IRF9 NRAS PIK3CB RPS27A PIAS1 MAP2K2 PTAFR YWHAB KPNA1 UBA7 NUP50 PTPN2 HLA-DQA1 EIF4A2 ICAM1 DDX58 HLA-DPB1 IFNAR2 IFNAR1 YES1 EIF…	0.220396	0.60857	-0.266118	-1.11613	4371	IRF3 IFNG IKBKG TOLLIP ADAM17 TNIP2 NUPL2 NUP133 IFI35 XAF1 RNASEL NUP62 SOCS1 NUP85 CHUK ADAR LCK IRF5 CASP1 PIK3CD NOD1 IL2RA RAF1 IRAK1 HLA-DRB5 EIF4E2 SH2B1 NFKB2 JAK3 IL1R2 VAV1 PML PIN1 IFNGR1 PIK3R2 GBP4 CRK SUMO1 GAB2 HGF STAT5A STAT1 PELI3 MAP3K3 GRB2 DDX58 TYK2 PSMB8 MAPK3 JAK1 IP6K2 CSF2RA MT2A PRKACB MX1 IFITM2 BTRC TRIM25 GBP2 EIF4G1 IRAK3 IL3RA KPNA2 KPNA1 IRF2 IFNGR2 IFNAR1 CRKL UB…
DER_IFN_BETA_RESPONSE_UP	101	0.000120817	0.000436951	0.618844	2.96373	0	PDXK PLAUR BST2 HIF1A PSME1 DDX21 C1S IL6 ARID3A PSMB10 PMAIP1 STAT1 IFITM1 ITGA2 PHLDA1 TRIM22 OASL PTPN11 DDX17 ISG15 IRF9 FOSL1 SRSF2 TRAPPC10 GMFB CALD1 ELK4 BAG1 EPRS TRIM14 ADAR EIF3A SRP9 PLSCR1 DDX1 SHFM1 IQGAP1 OAS1 IFI16 RHOC DNAJC2 RBBP4 HADH PARP1 RBMX PPP3CA CYCS HLA-A EIF2AK2 MX1 CEBPD IFIT3 NMI ZFP36L2 ETS2 POLR2B PSMB9	0.733972	0.955268	-0.222094	-0.867439	13874	RBBP4 NMI PPP5C IFI35 EIF2B1 TRIM14 CTR9 TRIM21 ADAR DDX1 SRP9 PSMB10 ATP6V0B TRIM22 STAT1 HLA-E SMAD4 PSMB8 IFI44 MX1 CEBPD TAP1 PPP3CA PSME1 LIPA IRF2 HADHB SP110
GO_ORGANIC_CYCLIC_COMPOUND_CATABOLIC_PROCESS	405	0.000146886	0.000436951	0.510566	2.96308	0	TYMP UBA52 RPS28 RPL36 RPL18A CYP24A1 AFMID EIF4A1 EXOSC7 PPP2CA RPL21 RPS15 RPL13A RPS11 CYP27B1 RPL31 RPL38 SMPDL3A RPL41 RPL35A FBXO18 UHMK1 RPL32 VCP RPL37A RPL35 XDH RPL15 HPRT1 RPS27 CDA ATM HMOX1 RPL14 HMGB2 UPF1 NCBP1 RPL29 RPS13 RPS15A RPSA RPLP0 RPS29 RPL27A RPS17 RPS24 RPL5 MUS81 ETF1 RNASEH2A DPYD PDE10A RPL22 RPL24 NT5C2 RPS4X IDO1 MAOA CEL RBM8A RPL27 ERN1 CNOT2 RPL8 RPS16 PABPC1 RP…	0.000150113	0.00977645	-0.337672	-1.4485	2	RPS16 EPHX2 DFFB MPG EXOSC5 ITPA SNX17 SLFN14 LSM5 RPLP2 AMPD3 RNASE6 RPS27 TAT SMUG1 FAU DNASE2B PRODH BLVRB DUT RPL24 MUTYH HAL CNOT6 DNASE1 UPF3A TATDN2 RQCD1 RNH1 NBAS BLVRA RNASE3 CNP RPL23 LSM6 AFMID SKIV2L RPL36 NTHL1 MLYCD COMT ADAL UNG RPL38 RPL13A PRPF18 PARN NT5C2 EXOSC7 RPS21 RPS2 PPP2R1A AHCY UPP2 RNASET2 GALT RPS14 RNASEH2A NUDT3 NCBP1 KHSRP RPL27A EXOSC8 SCARF1 RPS28 XRN2 UPF1 UHMK…
FOURNIER_ACINAR_DEVELOPMENT_LATE_2	268	0.000136295	0.000436951	0.534026	2.96278	0	PLAUR HJURP SRSF4 PLEK2 PHTF2 DNAJC9 MT2A SAE1 ANAPC5 EIF5B UAP1 FGFBP1 NCAPG2 NUP188 DEPDC1 PHC2 MRPL3 PHLDA1 MELK MUS81 BCAR3 RNASEH2A XPO6 ARF4 CDK1 FN1 MT1X BLM MANF DUSP6 LARP4 NUP107 PTTG1 FANCI PRPF40A CCT2 DNM1L FAM3C HSP90B1 H2AFZ DNAJC10 ELOVL6 ASPM AURKA CKS1B CENPA FOSL1 PRMT5 ARL4C RBM25 MT1E UBE2K NUDT15 CDKN3 ME2 SUPT16H VRK1 KIF2C GFPT1 EXPH5 PAICS RRM2 WBP11 CLPB ITGA3 ANP32E ACT…	0.956988	1	-0.177781	-0.749267	19022	ARHGDIA POP7 SAE1 DCAF15 DUT POLRMT SMTN PSMB2 PREB NUP85 KIF2C CDC45 XPO6 STRA13 ITGB5 DVL1 NOC2L IMPDH1 CDK2 SRSF4 RNASEH2A MCM7 RPA3 IRAK1 EXOSC8 RFWD3 CKAP5 PTGES3 GINS2 DNAJC9 CENPA SNRPB DEPDC1 SKP2 FANCI CCNF TUBG1 MCM3 CKS1B AGFG1 SRSF10 MT2A MSH6 H2AFV SEC23B NIF3L1 SMARCA4 CUTC BARD1 WHSC1 PHC2 MT1E RAP1GDS1 HPCAL1 FASTKD1 CALM2 BIRC5 TTLL12 KDELR2 HPS1 NUSAP1 GINS1 FLNB SRSF11 MYH9 KIF…
LAIHO_COLORECTAL_CANCER_SERRATED_UP	108	0.000121862	0.000436951	0.610905	2.95689	0	PELI1 EMP1 PDLIM5 ATP1B1 HIF1A MON2 SUMO2 C1S LGALS1 CTSB POSTN CHMP2B IL6ST OPTN DPYD PMP22 EMP3 PAM LAMB1 NDUFV2 SEC24A RBX1 DAD1 YME1L1 RPL36AL MBD4 PRNP EPRS VAPA HNRNPC NPTN SPARC ANP32E NCOA4 PLA2G4A PLEKHB2 HLA-DRB1 RBM34 ANXA5 LCP2 SNRK MYL6 PDIA6 MRPS14 PDGFC IQGAP1 LAMC1 CAPZA1 RASSF2 TAGLN2 ARPC2 GDI2 CSRP2 NEDD8 PPIC CNIH4 MACF1 SDCBP SNRPE ARL8B CTGF PRKAR1A IFI27 BCAP29 PXDN ADAM10 …	0.645329	0.916018	-0.233657	-0.919419	12268	RASSF2 PSMD4 RIN2 TROVE2 CAPZA1 SUMO2 NPTN SERF2 SPG21 MBD4 C5orf15 HSPA8 MFAP1 NXN BCAP29 ARL8B PAM NCOA4 RBM34 MRPS14 ARPP19 VDAC3 DPYSL2 YME1L1 PLEKHB2 CSNK1A1 SEC62 MACF1 PRKAR1A MORF4L2 SRP14 RBX1 NOP10 LSM3 IFI27 SNRPE PPIC NEDD8 IL6ST ATP1B1 AP2M1 SVIL
CHEMNITZ_RESPONSE_TO_PROSTAGLANDIN_E2_UP	138	0.000125423	0.000436951	0.585508	2.94847	0	HJURP FAM69A MZT2A UBE2C SAE1 CCNB1 GTSE1 DLGAP5 UAP1 BUB1 TMEM55A DLEU2 MZT2B ANK2 KSR1 CHD1L RNASEH2A NCAPG PVT1 ASMTL IMPAD1 RPIA CENPE RPL8 PTTG1 ATP6V1C1 IQGAP3 FEZ1 ATAD2 XPOT FAM64A MTHFD2 BUB1B ASPM AURKA UHRF1 URB1 BRIP1 CDKN3 PEA15 NES NOP16 PAICS RRM2 KIAA0101 TOP2A RPS9 BOLA3 LRRC8C BIRC5 C8orf59 TPX2 ANAPC1 GEMIN5 SKA3 DYSF MINA KIF20A SMC4 SPAG5 ST3GAL5 NSMAF BARD1 SHMT2 GRAMD1A KPT…	0.756012	0.961794	-0.215122	-0.867379	14618	BUB1B SAE1 CASC5 CDC45 ARAP3 MZT2A NECAB3 PRAF2 KIAA0101 DGAT1 TRIM28 STAMBPL1 AP2S1 RNASEH2A GTSE1 SGOL2 SCNM1 UBE2C MZT2B AFAP1L1 MTA3 NES CHMP7 KIF3C KSR1 BARD1 AFAP1L2 UHRF1 NCAPG MICALL1 BIRC5 TOP2A NUSAP1 ERCC1 UBE2S SPAG5 RPS9 MKI67 LMNB1 ASF1B
GROSS_HYPOXIA_VIA_ELK3_AND_HIF1A_UP	139	0.000125	0.000436951	0.584124	2.94798	0	ANGPTL4 VHL HIGD1A CXCL1 JMJD1C SDC4 NFKBIA ETS1 RCOR1 ERRFI1 SPAST MAP3K1 PPAP2B GBE1 SLC2A1 PGF TNC MXD1 PPRC1 EDN1 NAP1L1 SGK1 KCTD11 FRMD6 PHLDA1 ARHGAP5 HK2 KIF5A CSRNP1 SERTAD2 TPI1 NFKBIZ CCRN4L PDK1 JMJD6 BCL10 P4HA1 C8orf4 BNIP3 PFKFB3 SAT1 ME2 VEGFA PTGER4 SRGN IL13RA1 CDC42SE1 CYR61 MXI1 PSMC4 KLF4 CHIC2 RND1 DUSP14 WSB1 PGAM1 AFG3L2 MAGED1 JAG1 NDRG1 PGK1	0.00155521	0.0424213	0.284647	1.6302	0	RORA ATF3 VEGFA EGR1 HK2 PFKFB3 EDN1 MXD1 NDRG1 TPI1 CSRNP1 PGF SIAH2 CTGF NEDD4L SOX2 GBE1 NEDD9 ALDH1L2 BNIP3 CCRN4L CYR61 ERRFI1 ARHGAP5 DUSP16 NFKBIA SERTAD2 CYP21A1P PDK1 TM4SF1 DUSP14 PHLDA1 SLC37A4 TGIF1 PPP1R3B
JISON_SICKLE_CELL_DISEASE_DN	174	0.000129166	0.000436951	0.56298	2.94292	0	DUSP2 RPS28 PTMA EIF4A1 SRSF6 RPL21 RPL41 EEF2 ATM RPL14 RPS13 NAP1L1 RPLP0 ATRX ITPKB RPS24 RPL5 SPECC1L BRD1 EEF1B2 NACA OGT ESR1 RPL22 RPL24 ERCC3 RPS7 RPL6 RPL11 EIF3F RPL10A KLRK1 EIF4B RPL4 BTF3 SET RPS27A SRSF2 TMED10 SLC4A7 NONO SLC25A6 FAN1 RFC4 RPL19 RPS6 EIF4A2 GPR183 AP1G2 EIF3E TCF3 FNBP4 TSC22D3 PABPC4 RPL37 EEF1G MSMB CECR7 RPL9 SRSF5 RPL30 ZNF384 RPL7 MSL1 COX6C RPS20 DDX5 GPX3 EI…	0.159412	0.53015	-0.284976	-1.1704	3123	SNRNP70 EIF3K EIF3F AES CDK10 ATP6V0E2 RPL24 POLR2H SRRT MSL1 UNG RNF126 PKP3 MCF2L LPAR2 RBL2 RPS28 MAPK8IP1 FAM168B BBIP1 MICA ERCC5 SRSF8 ZNF211 RUNX3 HSPA8 HNRNPH1 TGFB1 JAK1 SUGP2 IMPDH2 ERCC3 PABPC4 GPX3 KLRK1 ITPR3 MSMB FBL ZNF354A ZCCHC11 SATB1 RPL23A SPECC1L ARHGEF7 RPL10A COX11 TXNIP RPL19 PMM1 EEF1G EEF1A1 RPL13 ITPKB CCR7 RPL9 RPL4 RASGRP2 OGT ITGAD RPLP1 RPL17 TBC1D4 RPL14 ESR1 ANP32…
ENK_UV_RESPONSE_EPIDERMIS_UP	280	0.000137931	0.000436951	0.527643	2.94263	0	ANGPTL4 PFKP ADAP2 S100A7 EIF2B2 PITPNC1 SLC25A15 PKP2 CSTB DEFB4A CYP27B1 CPNE1 RAB31 CTSB WARS ETS1 ZYX SLC2A1 PGF TNC CD36 HYOU1 CDH3 ESPL1 MPHOSPH6 STRN IL6ST PDHB PDSS1 TGFA IFITM3 TNFRSF10B KRT6A OASL PPIB PROCR HK2 HTT MANF FUT2 CMAS IDH3A RALB S100P XPOT GALNT6 BTN2A2 BNIP3 ULBP2 PRMT5 SERPINB3 ATIC CAPN2 CCNG2 HMGB1 G0S2 TMPRSS4 S100A8 HOMER3 ME2 NFX1 TMEM165 MTMR11 SFRP1 MRPS7 CDC20 ITG…	0.100628	0.425279	-0.279396	-1.18035	2001	MMS19 TNFRSF25 NME3 SLC35B1 TOLLIP AMPD3 USP20 CARHSP1 HGS CBX4 PLCD1 PITPNC1 SQRDL FAM189B CHST2 PSMB2 PREB IL24 SLC1A5 NUPR1 NMT1 TUBGCP2 DDB2 SULT1A1 SERPINB3 PROCR PAFAH1B3 ESPL1 NAGPA PSMD3 PPARD NISCH HOMER3 RUVBL2 RAP1GAP PDHB MRPS7 GYS1 DPP3 CEACAM3 ZNF212 XRCC1 STK25 SH3BP2 SCO2 MRPS31 ANAPC2 AIMP2 CHKB S100A7 PIN4 HP1BP3 S100P POLR2G KPNA6 IDH3A FKBPL AR TREX1 PPIB HDHD1 FDXR TUBG1 LSR …
ZWANG_CLASS_3_TRANSIENTLY_INDUCED_BY_EGF	209	0.000131683	0.000436951	0.546042	2.93267	0	CCL20 PELI1 EMP1 PLAUR MAP3K8 CXCL1 ELL2 PPTC7 FKBP5 MCL1 BHLHE40 CHMP1B IL1RAP ZSWIM6 PTGS2 ETS1 IL6 PPAP2B BIRC3 SLC2A1 GPCPD1 CXCL2 IL1A DUSP5 ZBTB38 TXNRD1 TIPARP EDN1 ITGA2 FRMD6 PHLDA1 FERMT2 NAB1 IL1B FNDC3A CSRNP1 EIF2AK3 SERTAD2 NFKBIZ SEMA3A SEMA3C ZC3H12A CPEB2 PDP1 CLDND1 DBP ARL5B MBP TRIB1 HIVEP2 NCEH1 RGS2 PFKFB3 TNFAIP3 NCOA7 KIAA0040 RASA2 GABPB1 SYT12 RAP2B DMBT1 SERPINE1 KLF3 F…	0.00367647	0.0699699	0.311444	1.89058	0	RORA ATF3 WEE1 APOBEC3B FBXL2 TRIB1 PFKFB3 EDN1 B3GNT5 F2RL1 NDRG1 CSRNP1 ELF3 ASAP2 EMP1 IER3 ARL5B FOSL2 FOSB MCL1 PPP1R14C SLC20A1 IL1A TNFAIP3 OLR1 SERPINE1 RAP2B DCUN1D3 IL1B RGS2 MYPN ARHGAP42 PYGM NR4A3 EZR NR4A2 NRG1 STK38L TP63 PDP1 PHLDB2 RND3 SERTAD2 ZNF202 PTGS2 DUSP14 KDM6B PELI1 PHLDA1 BHLHE40 FERMT2 PPTC7 TGIF1 TIPARP C3orf52 PER1 PPP1R3B UGCG YRDC CLDN1 CLDND1 MAFF NR4A1 PLAUR FOS…
SWEET_KRAS_ONCOGENIC_SIGNATURE	88	0.000118991	0.000436951	0.627922	2.93213	0	GADD45A ATP1B1 HIF1A SLC12A2 EEF2 MT2A RPL14 CEACAM1 TGFBI PHLDA1 PSEN1 EEF1B2 TNNT1 KRT18 MANF DUSP6 RPL8 HNRNPA1 PABPC1 RPL6 FAM3C RPL3 TSTA3 PLIN2 HLA-DQA1 EIF3E RPS2 SFTPB GABPB2 TANK PON2 MYCN SIRPA CDKN1A CITED2 LAMC1 VASP CTSS PHLDA2 CSF2 MAN1A1 RABGGTB KRT8 FKBP2 SLC25A5 EEF1D SHC1 KDELR1 LCN2 PDK3 GNB2L1 MTIF2 MAPK1 PCBD1 SND1	0.292791	0.679269	-0.288748	-1.11053	5478	AXIN1 SIRPA TROVE2 NMT1 CST3 ATP5F1 PAFAH1B3 MRC1 UBXN1 RPS2 KDELR1 RABGGTB SLC25A5 MT2A GABPB2 FEZ2 TSTA3 PON2 TGOLN2 MTIF2 FKBP2 CD68 MAPK1 PLIN2 ACLY SFTPB MDFI S100A1 RPL14 CCND1 BSG SLC12A2 GNS ATP1B1
SENESE_HDAC1_AND_HDAC2_TARGETS_UP	223	0.000133191	0.000436951	0.541044	2.93124	0	CCL20 SPHK1 PRDM1 PLAUR C3 PTPN12 SLC16A3 PPTC7 IRAK2 MCL1 BCL2A1 PHTF2 CBFB SH2B3 BIRC3 PGF IL1A REEP3 ZBTB38 GPR3 PRRX1 IL6ST TGM2 TMOD1 TNFRSF10B LMAN1 RPL27A PHLDA1 TMEM158 EXOC5 CAMTA1 FN1 MAOA LARP4 NFKBIZ ZC3H12A SPOPL COL6A3 ITGB1 PPARA WDYHV1 PAPOLA PPIF PSME4 PI3 PTBP1 FRMD4A SLC7A2 LTB ULBP2 ATP11B FOSL1 RGS2 KYNU TNFAIP3 ANTXR2 G0S2 GNA13 FAM208B HOMER3 SEC61A1 SUPT16H SFRP1 NAV3 DHX9…	0.996664	1	-0.145647	-0.607914	19716	PDLIM4 CANT1 GLYR1 RAB35 C4orf46 PPARGC1B IL24 DPY19L1 EGFR IL13RA2 CCNE1 DKK2 HOMER3 DNAJB14 MYCT1 KDSR SNAP23 RPL27A MYH16 NFKB2 OTUB2 HHIP FAM208B STK10 RPAP3 TFAM SUPT6H SPOPL PPARA FKBP1B FAM19A5 EIF4G1 C3 ZBED2 TMEM8A CAMTA1 BMP2 USP10 PLAU EREG ACRC PLEKHB2 PI3 FAM9B CES1 PTPRN2 LTB JAM3 FRMD4A CXCL5 TGFBR2 PRPF6 PLEC LDB2 TGM2 REEP3 CBFB SEC61A1 PXN MICALCL AFF3
SEKI_INFLAMMATORY_RESPONSE_LPS_UP	76	0.00011685	0.000436951	0.643978	2.92645	0	CXCL1 REL TNFAIP2 LIF NFKBIA SOD2 BIRC3 CXCL2 PRRX1 CXCL10 CCL3 CXCL6 NFKBIZ ZC3H12A RIPK2 SLC11A2 BIRC2 NFKBIE C8orf4 PTPRE CCL2 FOSL1 TNFAIP3 TSLP SLC4A7 CCRL2 ICAM1 GBP4 ICOSLG CSF1 GCH1 SLCO4A1 MAFF PLSCR1 RND1 CXCL3 VCAM1 GBP2 NGFR STX11	0.563789	0.872674	0.187473	0.966945	874	EGR3 EGR1 EGR2 SLC4A7 IER3 TNFAIP3 GCH1 BTG1 FOSL1 CCL3 NFKBIA
KIM_WT1_TARGETS_12HR_DN	203	0.000131079	0.000436951	0.547614	2.9264	0	CYP24A1 CORO1C RWDD1 MCL1 ZFAND5 PLEK2 PFDN2 INHBA PPP1CB BCL2A1 GNL3 TMED2 ETS1 NNMT SOD2 SMURF2 TIMM13 YY1AP1 FLRT2 PHLDA1 TAF1D PTPN11 LAMB1 MANF NOP56 SEMA3C FAM3C IGF2BP3 POLR3E MAN2A1 THBS1 DUSP7 MRPL19 EIF4B ZC3H15 SRSF2 RBM25 TUFT1 CALD1 SMUG1 RPS6 IGFBP7 NOP16 PNN MAGOH PMEPA1 SCG5 KLHL23 KITLG RPS2 CYR61 SDHB HOXA10 NOLC1 NR2F2 CLCC1 DBF4 LIMCH1 RHOBTB3 FEN1 SSH1 AMIGO2 STEAP1 PLSCR1 RA…	0.977857	1	-0.163998	-0.680594	19297	LSM5 SMUG1 NADK DUSP7 C11orf68 AIMP1 EGFR TNFAIP1 POLR3K NSDHL RHOG PUS1 CBX3 ARFRP1 RPS2 ZAP70 METTL13 NNMT INHBA DEDD CLN5 ASB1 ARMC8 NF2 TP53TG1 PTPN7 FBXL6 POGK NR2F2 AEN LSM4 KBTBD11 TIMM13 SIRT5 SDHB RWDD1 RMND5B POLR3E MOB1A GNL3 CUL4A CLCC1 HAPLN1 CASP4 ZNF148 REXO2 OGFR BAZ2B TGFBR2 CTBP2 WASL ST6GALNAC5 SPTLC2 MAP4K5 IGF2BP3 HOXA10
GRYDER_PAX3FOXO1_ENHANCERS_KO_DOWN	424	0.000149165	0.000436951	0.502252	2.92442	0	GADD45A EFHD2 RGS17 GTF3A PTPN12 SRSF6 LRRFIP2 RRP1B OAT SPOCK3 BMP5 LOXL2 HACL1 SMPDL3A WARS NAV1 PPP4R2 ATP2A2 ERRFI1 ZNF331 SLC25A26 FAT1 SEMA6A PGF ARHGEF3 LDLRAD3 LRRC10B APP STK24 PDHB ANK2 CD9 TNFRSF10B ITPKB NOTCH2 MAF GIT2 KIF5B QKI RCN1 ASS1 TPST1 CSRNP2 STC1 FBXO21 TBC1D2B DHX32 MIF CNOT2 DUSP6 DMRT2 PKP1 TNFRSF21 GLRX5 ASCC3 SPATS2 ADAMTS15 CHSY1 DNAJC10 MCC VIM RRP15 SLC7A2 ZNF644 AC…	0.977633	1	-0.176376	-0.757522	19537	NHP2 TRAP1 BABAM1 AES TSPAN9 GNG12 SF3A3 NR3C1 VTI1A NXT1 DEAF1 VANGL2 PGS1 PGRMC2 GIT2 MSH3 MFSD2A ZDHHC6 MDH2 FGGY SOD1 POLR1D PITX2 PAFAH1B3 ERGIC1 SLC25A26 ETAA1 PEG3 WDR11 WSCD1 UBL7 PDHB KIF5B UBE2E2 TMBIM4 QKI METTL13 STX11 SMARCB1 FOXF1 BFAR BBIP1 ARHGEF3 SBF2 HACL1 ZNF264 THSD4 PIGC GNB5 DNM3 SKP2 RBPJ LEPROTL1 C5orf15 SENP2 KBTBD8 GART SATB2 NPM3 FBXO7 CELF2 ZNF804A TBCD MSH6 GPR107 ARL…
PENG_GLUTAMINE_DEPRIVATION_DN	327	0.000141383	0.000436951	0.515329	2.9239	0	BZW1 HNRNPL AK2 PFKP BAZ1A EXOSC7 RRP1B SAR1A CTSC ATP1B3 DDX21 PABPN1 ATP2A2 KARS VCP SACS HSPA5 LDHB HPRT1 EIF2S1 CCNB1 DNTTIP2 CHD4 COPS3 EIF5B STAT1 DNAJB6 PSMA6 ERH INHBC ATP5G3 MRPL3 PRMT1 PPIB EMP3 RAD23B MANF NOP56 PSMD12 IDH3A PRPF40A CCT2 HSP90B1 CALR KPNA2 RABEPK PPIF PSME4 SERINC3 DIMT1 DYRK1A TRIB1 XRCC5 DNAJB1 TMED10 DNAJA1 SLC4A7 FUS ME2 EXOSC2 STRAP VDAC1 DHX9 NOP16 DCAF7 PSMA3 TR…	0.0149897	0.156873	-0.301501	-1.28252	298	SNRNP70 NME1 TRAP1 PSMB3 POP7 SF3B4 PSMD8 PRODH KAT8 YIF1A ALG3 AK2 MAP3K11 INHBC FARSA SLC19A1 RQCD1 NMT1 SEC61B SRRT MFSD11 GOLGA1 GCDH DNAJB6 ZNF593 STRA13 RNF126 RHOG POLR2C IFRD2 HS6ST1 EXOSC7 EIF2B4 DCTN1 CBX3 BTK PSMD3 MRPL28 IMPDH1 TRIM28 PICK1 CTSC RUVBL2 MRPL23 KHSRP DDX1 VARS MRPS12 CELSR2 ALDOA PRPF19 SRSF1 RABGGTB HNRNPA2B1 COG2 SNRPB2 PIK3R2 DPH2 IDH3A DNAJB1 CYB561 BOLA2 ADCY3 PPIB…
HOSHIDA_LIVER_CANCER_SUBCLASS_S1	233	0.000133654	0.000436951	0.536318	2.92301	0	TRIP10 PLAUR CDH11 CXCL1 OAZ1 DDR2 HIF1A CTSC ATP1B3 PPP1CB BCL2A1 LGALS1 RAB31 CBFB LOX SLC2A1 LDHB POSTN COL1A2 DUSP5 HK1 MPHOSPH6 COL3A1 CRABP2 COL15A1 LTF PPP4R1 LYN PAM PROCR CCL3 LAMB1 COL6A2 TPM2 CD151 ACTA2 RALB MTHFD2 CD3D CYFIP1 CCL5 PRMT5 LTBP3 TNFRSF1B GYPC COL5A2 PEA15 RIT1 S100A13 ACP5 DNM2 FCGBP LHFPL2 SRGN COL11A1 HLA-DQB1 HLA-DPB1 KIAA0101 PYGB RSU1 CDC20 GLIPR1 STK38 CYR61 SLC1A…	0.72195	0.949821	-0.217782	-0.911318	14303	RNASE6 PRKD2 OAZ1 DNM2 ARF5 DUT CD53 AIF1 CD3D RIN2 LTF GSTP1 SLC1A5 CAPZA1 BLVRA PROCR ADAM15 KIAA0101 FCGBP S100A11 CTSC AP2S1 CYP1B1 ALDOA PKMYT1 PAPSS1 ATP6AP1 SLBP RPA2 RIT1 CRABP2 ATP6V0B MFAP1 LTBP3 LGALS9 IKBKE DGKZ CELF2 FHL3 CDC20 CD151 TFF3 PAM MPHOSPH6 LSP1 LTBP2 ADAM8 ITPR3 CYBB GNAI2 DPYSL2 TRIP10 PYGB LITAF LHFPL2 KLC1 HEXA ASAH1 SPAG8 SLC39A6 HK1 CYBA CDK2AP1 ARPC1B AQP1 ANXA4 ATP…
ONDER_CDH1_TARGETS_2_DN	448	0.000149589	0.000436951	0.499077	2.92259	0	CCL20 PELI1 IL36G CXCL1 C3 TFPI2 SPRR1B OAS3 S100A7 DSG3 PITPNC1 PTHLH SLC31A2 CTSC KCNK1 SDC4 FST PTGES INHBA CYP27B1 IL1RAP PTGS2 CLDN7 IL1R2 FAM69A SLC2A3 ERVMER34-1 BIRC3 XDH F11R CXCL2 S100A9 IL1A GALNT14 AREG EPAS1 ARHGEF3 CDH3 GNA15 SCNN1A FGFBP1 KRT5 EDN1 F3 ITGA2 TGFA CD9 CEACAM1 KRT6B TFCP2L1 AKR1C1 KRT6A CSF3 ERMP1 ARHGEF4 LIMA1 ARHGAP25 FLRT3 KRT18 LYN IL1B MAOA MREG CD83 DUSP6 SERPIN…	0.88263	1	-0.199946	-0.859997	17641	TNFRSF25 ZNF185 SIRPA AMPD3 JUP SLC12A8 EPHA1 ELMO3 PITPNC1 EPS8L2 SLC27A3 RAB38 AKAP1 KLK10 S100A14 PRSS8 IVL ALOX15B LYPD3 SOX15 SLPI SERPINB3 RHBDF2 PPL MYO1D IL13RA2 LY75 KRT14 PKP3 RAB25 KCNN4 CREG1 C1orf106 SLC31A2 SERINC5 LPAR2 KLK8 EPAS1 CTSC CASP1 TMEM51 QPCT EPN3 BIK HOOK2 GM2A CLCA2 CELSR2 TMEM132A IL1R2 HS3ST1 ARHGEF3 TNFSF10 S100A7 RPS6KA1 MIA INHBA ATP12A S100P SLC3A2 FGFR3 CYB561 S…
CHIANG_LIVER_CANCER_SUBCLASS_PROLIFERATION_UP	170	0.000129132	0.000436951	0.560851	2.92231	0	PELI1 SPHK1 DUSP9 SLC16A3 HJURP UBE2C ARID3A CCNB1 HMGB2 CKAP2L DLGAP5 LDLRAD3 B4GALT5 DEPDC1 MAD2L1 CCDC109B NCAPG CDK1 HK2 KIF11 LAMB1 CENPE PTTG1 FANCI TNFRSF21 ECT2 IGF2BP3 S100P DSCC1 BUB1B ASPM AURKA NCEH1 CMTM3 CDCA5 CDKN3 KIF14 RFC4 NUF2 HIST1H4C LHFPL2 KIF2C AURKB TOP2A KIF23 CDC20 CCNA2 BIRC5 TPX2 SLC1A5 FEN1 RAD51AP1 FAM118A FHOD3 CTBP2 CCNE1 FMNL2 WSB1 MEP1A UGCG WASF1 KIF20A MARCKS S…	0.962849	1	-0.171047	-0.701138	18841	RMI2 BUB1B KIF2C H19 SLC1A5 CCNE1 PAFAH1B3 TMEM51 SLAMF8 SGOL2 UBE2C HIST1H4C S100P DEPDC1 FANCI CDCA5 MEP1A SELM CDC20 ORC6 BARD1 VEGFB CEP55 CCDC109B ANLN TMED3 PLBD1 BACE2 PDE9A NCAPG LHFPL2 KIF23 FBXO5 FAM118A BIRC5 SLC12A3 PRKCD G6PD CYBA TOP2A SEL1L3 NUSAP1 B4GALT5 TNFRSF21 GLIS2 DDR1 CTBP2 MKI67 LMNB1 KIF4A IGF2BP3
KIM_WT1_TARGETS_DN	430	0.000149343	0.000436951	0.501011	2.92146	0	SPTSSA RPL36 CYP24A1 PPM1A COL1A1 HJURP BMP5 TIAL1 HSPA1A SEC24D PSRC1 SOD2 TNFAIP8 HSPA5 SMURF2 BUB3 PMAIP1 SLC26A2 GTSE1 MARS HMGB2 DLGAP5 DNAJB6 ESPL1 IRS1 BUB1 NRP1 DDIT4 KDM3A TIA1 KIAA0907 MZT2B FLRT2 CKLF CPOX MAD2L1 CHMP5 CDKN1B CAPN7 MAGT1 NCAPG CDK1 RPS4X KIF11 LAMB1 EIF2AK3 MANF NFYB PPP2R5C CENPE LARP4 RPS25 SEMA3C PRPF40A SNTB2 MPHOSPH9 SNAPC1 IGF2BP3 OXA1L ASCC3 ITGB1 WIPI1 PAPOLA M…	0.00125094	0.0384232	-0.315976	-1.35751	24	PSRC1 TMEM160 TBRG4 LSM5 TRIM27 NDUFA4 DRAP1 CDK10 BUB1B TST RAD51C ZNF205 PEX10 SPN C1orf109 FUBP3 ADSS RWDD3 GPSM2 GADD45GIP1 KRT10 FBXL18 CEP350 RIN2 AKAP1 WIPI1 NFYB KIF2C FARSA UPF3A TRIM5 SDF4 MYBL1 GLRB TIAL1 GOLPH3L ZNHIT1 PRDX2 DNAJB6 CTR9 CDK2AP2 TECR RPL36 PITX2 FAM178A ESPL1 THOC7 BUB3 NDUFA5 KLHDC10 KIF22 HOXA9 POLD4 LIN37 ID1 ATHL1 TPRA1 MARCO GTSE1 BECN1 APPBP2 PRPF31 MGAT2 MGAM GS…
GO_IMMUNE_EFFECTOR_PROCESS	446	0.000149388	0.000436951	0.497887	2.91471	0	CFB C3 BST2 NLRP3 OAS3 PI4K2A CTSC IFNK C1S IFITM2 ITCH LGALS1 LIG4 MYO1G RC3H2 TBK1 BRK1 C7 IL6 DNAJC3 C1R CFH PMAIP1 CTSG STAT1 TREM1 IFITM1 CXCL10 FCN1 DDIT4 DEFA1 IFITM3 NOTCH2 ADARB1 CEBPB TRIM22 OASL PSEN1 C4BPA LYN ZP3 CCL3 PIK3CD CXCL6 ZC3H12A CD86 C4A POLR3E ISG15 VAV1 BCL10 SERINC3 HERC5 IRF5 C8orf4 IGLC1 IRF9 CYFIP1 PIK3CB ACTR3 BNIP3 CXCL9 ULBP2 CLEC4D ARPC3 DOCK1 ADA HMGB1 IGHG1 C8A …	0.0169127	0.165922	-0.28879	-1.2419	337	ABCF3 IRF3 BAIAP2 IFNG EXOSC5 SLAMF6 CRTAM CD40LG PYCARD FCN2 TLR8 CX3CR1 DHX58 NCK1 KLRC2 TUSC2 CFHR1 TLR7 CFD RELB NCKAP1L ADAM17 TRIM34 HYAL2 RAC1 CD244 CD3G POLR3H PLA2G6 LY9 KCNJ8 FOXP3 CRP GAPT RNASEL FCN1 TRIM5 EMP2 C19orf66 AIMP1 IGKV3D-11 CD1C STXBP2 CR1 POLR3K IL13RA2 CRCP SH2D1B PPAPDC1A POLR3B IL10RB ADAR ZAP70 SERINC5 SBNO2 IRF5 CTSC PIK3CD DOCK1 C9 BECN1 SNAP23 HLA-DRB5 CD40 ACE POL…
JIANG_HYPOXIA_NORMAL	297	0.000138217	0.000436951	0.518736	2.9145	0	ANGPTL4 AK2 PTPN12 ELL2 UGP2 HIF1A PI4K2A MCL1 SDC4 ATP1B3 NFKBIA CPNE1 LGALS1 SGPL1 SLC2A3 SOD2 LOX SLC30A9 PSMB10 KCMF1 SLC2A1 HSPA5 HMOX1 TIMP1 ARL1 C19orf53 RYBP RPL29 TGM2 CPD NAP1L1 CD9 NARS ORMDL1 MAGT1 MAOA PTP4A2 SERTAD2 STAU1 IFNGR1 HSP90B1 SNTA1 ATF7IP RPL12 FEZ1 P4HA1 EIF4B TUBA1B P4HB BNIP3 H3F3B SAT1 GNA13 MOAP1 PEA15 PLIN2 SEPT2 ARIH2 TSC22D3 CC2D1A HNRNPC PFKFB4 TMEM30A SERPINE1 S…	0.317652	0.702038	-0.251894	-1.06686	6326	SIRPA CFD C19orf53 SLC35E1 H3F3B PRODH BLVRB ARHGAP19 PLCD1 TSKU GNPDA1 RPS27L PFDN1 LRP1 AK2 PGRMC2 CDC34 CAPG NUPR1 NMT1 TCEA3 STXBP2 NIT1 ADAR RHBDD3 KLHL36 NUCKS1 NEFL ALPL SPAG7 HOOK2 GM2A FBXO8 EIF2S2 DPP4 WAPAL KDM2B PIN4 IFNGR1 C2orf49 TSNAX NOL3 HOXA4 SLC3A2 SIKE1 RDH14 PSMB10 IMP3 G3BP2 CKB SYF2 JUN PKD1 MVK ARPC1A UBE2O TFG PIGU MOAP1 LSR HNRNPU RER1 CLDN3 CECR5 C1orf35 TOMM20 RNF146 P…
ROME_INSULIN_TARGETS_IN_MUSCLE_UP	417	0.000148104	0.000436951	0.500495	2.91361	0	SPTSSA HIGD1A PTMA S100A7 OLFML3 BAG3 RSRC2 UGP2 CLEC2B RPS15 C1S ARIH1 TMED2 ANXA7 FBXO18 KARS NRD1 VCP QARS GYG1 LDHB SELK SNW1 CD36 COPS3 DNAJB6 RYBP TERF2IP PSMA6 RNF10 MAF KIF5B TC2N PPP3R1 ACSL1 ARF4 PAM RPL24 RAD23B HK2 PTP4A2 CMAS HNRNPA1 MLLT1 AHCYL1 OXA1L PPARA H2AFZ YWHAG RBX1 SCARB2 VIM BTF3 NDUFS4 OXSR1 PPP1CC SET PIK3CB AKR1C2 ARPC3 PUM2 CAPN2 WDR82 YME1L1 DNAJA2 RAB5A SCCPDH ARCN1 …	0.00010006	0.00832063	-0.35575	-1.52726	1	SLC35B1 TALDO1 SNAPIN DYNLL1 WDR82 CLCN3 COX17 COPE C15orf61 SLC25A12 PSMD13 CHCHD2 SOCS7 IPO5 GNPDA1 RPL24 MRPS33 PSMB4 PSMB2 EML3 PGRMC2 SNRPC SPOP MSL1 HCCS DNAJB6 ZYG11B TECR SH3GLB1 RWDD4 CBX3 TIMMDC1 RPS21 GNPAT CNBP ANXA7 TOR1AIP1 PUM2 PSMC2 MRPL22 MFF RPS14 MPP1 KIF5B DDX1 KIF1C GALNT1 EIF2S2 C1orf198 ALDOA AIMP2 SPG21 MAP4 LRPAP1 ISCU FAM168B S100A7 QARS PHYHD1 NDUFC2 MTCH2 FEM1B DYNLT1 …
GO_CELL_DIVISION	440	0.000149009	0.000436951	0.497375	2.90833	0	TOP1 CHFR DYNC1LI1 TIAL1 CHMP1B PPP1CB NDE1 LIG4 ARF6 CUZD1 PSRC1 SPAST UBE2C PARD3 BUB3 SEH1L SEPT11 CCNB1 REEP3 ANAPC5 ANAPC7 MAPRE1 ESPL1 CHMP2B BUB1 GNAI3 CDK20 NCAPG2 MITD1 IST1 USP37 RAB10 MAD2L1 PAFAH1B1 CDK3 CHMP5 SPECC1L CLASP1 TTC28 HAUS4 SENP5 PIK3C3 CCNO NCAPG CDK1 SEPT10 KIF11 CHMP4B SETD8 SNX18 ANKLE2 CENPE SEPT4 MAD2L2 FAM83D PTTG1 PRPF40A STOX1 ECT2 PELO NEK9 CCNK RALB FAM64A TUBA…	0.00205123	0.0506696	-0.307828	-1.32361	40	PSRC1 KATNB1 E4F1 HAUS7 RAB11FIP3 JTB TEAD3 BABAM1 GTPBP8 BUB1B NDE1 MAU2 ANAPC7 CNTROB CDK5 CASC5 RAB35 PHF13 CDC16 MAD1L1 CHMP2A CCDC124 INCENP ERCC2 ZWILCH VANGL2 APITD1 MAEA KIF2C CHMP6 SIRT2 SDCCAG3 PDS5B NSL1 TIAL1 STMN1 CENPT CCNE1 BIN3 ZNF16 NEK1 ESPL1 WWTR1 STRA13 BUB3 ZFYVE19 EVI5 ANAPC11 RECQL5 RCC2 LZTS2 HAUS8 CDK2 TPRA1 HAUS3 BECN1 SGOL2 RGS14 CHEK2 CCNO ANAPC2 WAPAL UBE2C RAB11A MAP…
BOYAULT_LIVER_CANCER_SUBCLASS_G3_UP	184	0.000130617	0.000436951	0.551331	2.9077	0	SLC16A3 HJURP GNL3 DR1 EIF2S1 MAPRE1 BUB1 KDM3A CKLF NARS MAD2L1 PSMC6 MELK HMMR NCAPG TACC3 RPRD1A NUP107 PTP4A2 RPL8 FANCI CCT2 WDYHV1 PAPOLA DNAJC10 PPP1CC NRAS PRMT5 UBR5 TOPBP1 TSN ATIC GMFB TMX1 RIT1 ARPC4 SMC1A KIF2C CCT4 SNRPD2 FAM50A ANP32E CCNA2 EIF4A3 PSMC4 UBE2V2 CCT5 RAD51AP1 SNRPA1 TDG ACTL6A IPO7 KIF2A SEC61G KLC1 UGCG MARCKS MRTO4 ADSL PUS7 CSDE1 EIF3H FXR1 RAD21 USP3 NDRG1 PGK1 P…	0.481704	0.820628	-0.244518	-1.0085	9464	SNRPD2 NME1 MED24 RBBP4 CANT1 TACC3 PSMC4 HGS ENOPH1 DUSP3 IPO5 ZWILCH TSN KIF2C AIMP1 ITGB1BP1 HNRNPR STMN1 RBM28 CBX3 EIF3B SEC61G DR1 PTGES3 CENPM RIT1 FANCI USP3 COIL SMG8 PTP4A2 LPCAT1 CLIC1 CEP55 ARPP19 NSF MAPRE1 GNL3 FXR1 NCAPG KLC1 BRD7 ARPC4 NRAS G6PD ADSL PPP1CC PDCD2 NARS GTF3C3 ATIC PRKAR1A EIF4A3 PGD ACACA SNX7 NOL11 NCAPD2 FAM50A TPD52L2 NGRN CSDE1 SAP30BP POLR2K UTP18 TTK GNB1 ANP…
WU_CELL_MIGRATION	182	0.000130736	0.000436951	0.552482	2.90765	0	CXCL1 BST2 TFPI2 TNFAIP2 CSTB KCNK1 PTGES LOXL2 SNAI2 RAB31 PTGS2 CLDN7 NNMT SACS MT2A SMURF2 CDA IL1A GALNT14 GNG11 EPAS1 CDH3 SCNN1A TGM2 FKBP11 AKR1C1 TGFBI LIMA1 KRT18 EMP3 FN1 MAOA MT1X COL6A2 TPM2 ARID5B TNFRSF21 THBS1 S100P VIM ADAMTS1 AKR1C2 FOSL1 GJA1 S100A2 ARL4C CHST15 KYNU LPAR1 COL18A1 MT1E PLIN2 CDH1 IGFBP7 PTGER4 SRGN FBLN1 AXL GLIPR1 SERPINE1 SLPI ZNF22 CYR61 EEF1A2 NR2F2 LIMCH1 R…	0.526462	0.851077	0.164706	0.98292	188	ADAMTS1 MAP1B RGS20 EPS8 F2RL1 GALNT14 COL4A2 EPB41L2 IL1A THBS1 OLR1 SERPINE1 MEST TPM2 TRIM29 EPCAM KRT17 ESRP1 NEDD9 SERPINB5 CYR61 FOSL1 SOX9 ZNF22 EFNB2 KRT18 PTGS2 TM4SF1 VIM GSTM3 PTGES CD24 KLF5 UGCG CDH1 GJA1 MTUS1 VCAN CXADR GJB3 RAC2 RHOBTB3
KAAB_FAILED_HEART_ATRIUM_DN	138	0.000125423	0.000436951	0.576711	2.90417	0	SPTSSA HNRNPL GTF3A MAP2K1 PPM1A ABCB6 DDX21 WARS CLIC4 ITM2B APP KIAA0907 IFITM3 OPTN COL15A1 PAFAH1B1 STX4 PMP22 CAPN7 ACVR1B TPM2 IFNGR1 PAPOLA TSC22D1 PPP1CC RAN TMED10 EIF3I RIT1 HINT1 FKBP1A UBA3 ABCC9 PSMA3 RRAGA NPTN ST3GAL1 ZNF22 SLC9A6 LDHA PLEKHB2 G3BP2 EI24 SERPINA3 CDC16 PODXL FAM131A DAAM1 GLUD1 PTPRB RAB1A SUMO1 ADRM1 GPR137B PGK1 GSTM3 LSM7 ACP1 COX6A1 UBE2I YWHAZ LAPTM4A NPRL2 YW…	0.0432849	0.28143	-0.326499	-1.31645	836	PSMB3 RPA1 TMEM147 BLVRB CDC16 CLIC4 GPR137B PSMB4 GSTP1 ACP1 TNFAIP1 RAD1 NPTN PSMB1 GDE1 EIF3I PSMD9 MPST MPP1 PLP1 LAGE3 IFNGR1 SUMO1 RIT1 KPNA6 G3BP2 NUTF2 ADRM1 HNRNPL GRB2 UBE2I MCM3 RAB1A UBE3C FAM131A CTTN STX4 SS18
GO_IMMUNE_RESPONSE_REGULATING_CELL_SURFACE_RECEPTOR_SIGNALING_PATHWAY	311	0.000139704	0.000436951	0.514224	2.90277	0	UBA52 UBE2D1 PSME2 PSME1 NFKBIA MYO1G RAF1 BRK1 MAP3K1 PSMB10 STOML2 PSMA6 FCN1 PSMC6 PSEN1 PPP3R1 LYN PIK3CD PPP3CB MAP2K7 PSMD12 RIPK2 SOS1 TNFRSF21 VAV1 BCL10 KLRK1 PSME4 IGLC1 NRAS CD3D CYFIP1 PIK3CB RPS27A CLEC4A ACTR3 CLEC4D ARPC3 DOCK1 PAK3 IGHG1 BCL2 UBE2V1 ARPC4 PRKCB CD79A BAX HLA-DQA1 PSMA3 HLA-DQB1 CLEC4E HLA-DPB1 STK11 ABI1 YES1 PSMA4 HLA-DQB2 CTLA4 PSMB7 ELMO2 ACTG1 PLEKHA1 PSMC4 IG…	0.000100356	0.00832063	-0.356185	-1.51191	1	BAIAP2 IFNG IKBKG MS4A2 PSMB3 NCK1 FCER1A PRKD2 MAP2K7 GRAP2 PDPK1 CD209 RELB NCKAP1L STK11 PSMD8 PSMC4 PSMD4 PSMD13 RAC1 TRAT1 CD3D CD3G PLA2G6 FOXP3 CLEC6A PSMB4 PSMB2 PRKACA FCN1 KIR2DL1 IGKV3D-11 RLTPR CR1 CTLA4 PSMC5 PSMB1 NFATC1 MNDA PPAPDC1A FBXW11 CHUK BTK PSMD9 PSMD3 MAP3K1 LCK ZAP70 PSMC2 PPP3CB PIK3CD DOCK1 CACNB4 RAF1 HLA-DRB5 FCGRT CD40 SPG21 TRBV12-3 CLEC4C VAV1 CR2 ARPC5 PSMC3 PIK3…
PENG_RAPAMYCIN_RESPONSE_DN	236	0.000134789	0.000436951	0.532148	2.90211	0	AK2 EIF2B2 RRP1B CTSC IMP4 ATP1B3 DDX21 SAFB TMED2 VCP HSPA5 LDHB EIF2S1 MARS HYOU1 CALU NARS PITPNB ATP5G3 ETF1 PRMT1 XPO6 PPIB EMP3 MANF NOP56 STAU1 IDH3A PRPF40A CCT2 HSP90B1 RABEPK PAPOLA PPIF PTBP1 ICT1 NDUFA9 PMPCA TRIB1 DNAJA1 DAP3 JTB NOP16 CCT4 GORASP2 PSMA3 TRAP1 ETFA CHERP CCNC XBP1 NXF1 SDHB RNH1 SLC1A5 CCT5 MTDH POLR2F SNRPA1 EIF4G2 TDG PRPF19 CDC25A DPH2 HSPE1 HSP90AA1 WDR43 NPM3 PT…	0.000201847	0.0116918	-0.367737	-1.53969	3	NME1 TRAP1 IDH3B JTB DAP3 WNT10B KAT2A POP7 TIMM44 SF3A3 PSMD8 GTF3C1 COX7B CHERP NAA10 PNPLA2 AK2 TROVE2 FARSA TATDN2 SLC1A5 RNH1 NMT1 SNRPC POLR2J HCCS GCDH XPO6 ATP5G1 ZNF593 UCHL1 STRA13 EIF2B4 CHUK BTK WDR18 EIF3B CSNK2B PSMC2 CTSC TGDS MRPS12 KIAA1522 GM2A PRPF19 RABGGTB PTGES3 HSD17B10 AGFG2 DPH2 ACVRL1 SLC3A2 MRPS11 IDH3A CYB561 PPIB HDHD1 GSPT1 FAM89B ADRM1 HSPA8 TUBG1 SAFB NPM3 TMEM109 …
REACTOME_PROCESSING_OF_CAPPED_INTRON_CONTAINING_PRE_MRNA	135	0.000124735	0.000436951	0.577383	2.89828	0	HNRNPL CCAR1 SRSF6 GTF2F1 SRSF4 PABPN1 SEH1L NCBP1 NUP188 SF3B1 HNRNPM SUGP1 RBM8A NUP107 HNRNPA1 SNRPD1 HNRNPF RANBP2 PAPOLA PTBP1 DHX38 SRSF2 YBX1 CPSF2 FUS HNRNPA3 NUP50 NFX1 SMC1A DHX9 MAGOH SRSF9 HNRNPC SNRPD2 EIF4E HNRNPK HNRNPU NXF1 POLR2A CSTF3 PCBP1 POLR2F SNRPA1 PCBP2 SRSF5 NUP54 SNRPF RBM5 RNPS1 POLR2D NUP35 SLBP CD2BP2 SNRPB2 SF3A3 TXNL4A DNAJC8 SNRNP200 NCBP2 HNRNPR RBMX SNRNP70 CSTF…	0.00947695	0.12116	-0.355353	-1.4299	182	SNRPD2 SNRNP70 SF3B4 CSTF3 SF3A3 NUPL2 NUP133 SNRPD3 SUGP1 POLR2H NUP62 NUP85 HNRNPR SF3A2 SF3A1 POLR2J SNRNP40 POLR2C DNAJC8 SRSF4 NCBP1 CCAR1 SNRPD2P1 SRSF1 LSM2 HNRNPA2B1 SNRPB2 SNRPB SLBP POLR2L POLR2G SRSF3 CDC40 HNRNPL HNRNPH1 SF3B1 HNRNPU
THUM_SYSTOLIC_HEART_FAILURE_UP	395	0.000147102	0.000436951	0.500513	2.8981	0	GADD45A CFB LEPR PRDM1 ZEB1 PKP2 CTSC CLEC2B ZFAND5 C1S CP TMED2 CCL4 CTSB ARF6 CLIC4 EVI2B SOCS2 CXCL2 S100A9 ANAPC5 PRRX1 STAT1 IWS1 CALU TGM2 EDN1 TNFAIP8L2 NOTCH2 LMAN1 PHLDA1 OASL PTPN11 KBTBD2 EXOC5 LYN NAB1 HTATSF1P2 MAPKAPK2 SEPT10 GAS5 GTDC1 PSPC1 DPP9 PDK1 CCT2 CRTAP HSP90B1 SKAP2 ITGB1 THBS1 APOL4 PLAT PAPOLA RPL3 EPHA3 RALB CD14 SCARB2 AKR1C2 CCNG2 NONO RAB5A FUS MAX SEC61A1 EIF2S3 B3…	0.755592	0.961794	-0.213442	-0.914883	15098	MYOM3 ARHGDIA PRUNE RBBP4 CX3CR1 PSPC1 LAIR1 ENTPD1 GIMAP1 TLR7 CDC5L ADAM17 MS4A4A HPGDS CLIC4 CD53 AIF1 RRM1 LEPR FOPNL AKAP1 DIRAS3 EPHA3 LAP3 SLC8A1 ARHGEF9 MRC1 KBTBD2 MNDA UCHL1 SSBP4 FBXW11 ZNF540 SELP PREPL NUCKS1 GRIA3 CYB5R3 CTSC CASP1 VPS35 ARFIP1 SNAP23 ZBED5 FH FPR3 ZNF438 TNFSF10 TMEM50B SPPL2B HP1BP3 GFM2 ABCD3 VAMP3 DPP9 PPP1R16B RNF14 TMEM43 PLSCR4 MATR3 CCL8 PDCD1 WDR1 STAT1 PRM…
VANTVEER_BREAST_CANCER_METASTASIS_DN	112	0.000121981	0.000436951	0.594735	2.8978	0	PFKP HJURP CP SLC2A3 GBE1 SACS DLGAP5 BUB1 DEPDC1 MAD2L1 MELK B3GALNT2 CD163L1 C11orf96 HMGB3 GPR180 CA9 ECT2 ATAD2 FAM64A ASPM AURKA BNIP3 CENPA QSOX2 GPSM2 SPC25 KIF14 RFC4 VEGFA MGAT4A ZDHHC20 BIRC5 PLEKHA1 MTDH SKA3 ADM DEGS1 PSMD7 CENPN IVNS1ABP PSMD2 SMC4 PITRM1 CDK16 RAD21 ESM1 NDRG1 PGK1 SYNCRIP TFRC SERF1A MTMR2 PRAME STK3 DCK NDC80 NMB EZH2 CDC25B CENPF HRASLS MLLT10 OXCT1 C1orf106 EXT1…	0.157292	0.526233	0.2045	1.13397	150	VEGFA AURKA HMGB3 NDRG1 GBE1 COL4A2 CA9 FAM64A ASNS BNIP3 CKS2 IGFBP5 ATAD2 MELK NDC80 SLC7A1 SLC2A3 DTL NIPA1 RRAGD FLT1 CP INTS7 PTDSS1 KIF21A SKA3 MTDH MTMR2 ADM GMPS PFKP PIR TFRC GNAZ
GO_CHROMOSOME_SEGREGATION	249	0.000135759	0.000436951	0.527785	2.89723	0	TOP1 SEC13 HJURP CHMP1B NDE1 FANCD2 CCNB1IP1 PSRC1 CLIP1 RPS27 ATM BUB3 SEH1L CCNB1 DLGAP5 MAPRE1 ESPL1 CHMP2B BUB1 MAD2L1 PAFAH1B1 CHMP5 CLASP1 NCAPG KIF11 AKAP8 CHMP4B CENPE NUP107 FAM83D PTTG1 PINX1 NEK9 RANBP2 DSCC1 BUB1B NDEL1 PPP1CC CENPL ACTR3 CENPA FAM96B TLK2 AURKC PDS5A CDCA5 SPC25 KIF14 CUL3 C11orf85 NUF2 SMC1A KIF2C FANCM RIOK3 AURKB TOP2A CIAO1 KIF23 CDC20 KATNB1 FAM96A BIRC5 CENPP S…	5.03702e-05	0.00501746	-0.380163	-1.59632	0	PSRC1 KATNB1 MMS19 CEP57L1 NAA60 BUB1B RPS27 NDE1 MAU2 SYCE1L CASC5 RAD51C PHF13 AKAP8 CCDC155 NUP133 CENPP CENPL MAD1L1 CHMP2A INCENP ERCC2 ZWILCH APITD1 TEX11 NUP85 KIF2C CHMP6 PDS5B NSL1 CENPT HORMAD2 ESPL1 STRA13 BUB3 PPP2R1A KIF22 RECQL5 RCC2 BECN1 SGOL2 RGS14 GSG2 WAPAL RAB11A CKAP5 CENPW B9D2 MCMBP KIF25 FAM96A CENPM CENPA TLK2 HDAC8 CDC23 AURKC PPP1R7 CHMP7 CDCA5 SLC25A5 MRE11A CENPK BRCA…
BOQUEST_STEM_CELL_CULTURED_VS_FRESH_UP	409	0.00014721	0.000436951	0.498482	2.89635	0	PELI1 ANGPTL4 MAP3K8 PDLIM5 CXCL1 BST2 REL SLC16A3 RPS6KA2 HSPA6 SLC19A2 BHLHE40 CLEC2B INHBA LOXL2 NFKBIA PDK4 PGM3 RASL12 WARS SLC2A3 TP53BP2 SOD2 LOX GREM2 CHI3L1 CFH CXCL2 PMAIP1 SEPT11 MARS CLK1 PTPRO DLGAP5 IFITM1 CYP26B1 TXNRD1 CALU CXCL10 TGM2 CBS PRKAR2B TPM4 ANK2 CD9 TRPC4 AKR1C1 MAF COL15A1 PHLDA1 HNRNPM MELK OASL IGF1 KRT18 ESR1 CDK1 FN1 MAOA CD83 SRD5A1 TPM2 NRIP1 PAPSS2 ING1 THBS1 P…	0.444444	0.801424	0.154328	1.00243	7	RORA ATF3 COL4A5 STC2 MYC COCH EGR1 TRIB1 EGR2 GPC3 NTRK2 PFKFB3 APOLD1 AOC3 BTG2 MOXD1 SULF1 MYLIP CBS OASL RGS4 SLC7A11 GUCY1B3 SRPX2 THBS1 TNFAIP3 SERPINE1 ACAN TPM2 DCN ELOVL5 GPNMB RGS2 PMAIP1 SLC43A1 CLEC3B ENPEP MARK1 PSAT1 ADAM12 ASNS CD83 COL15A1 SLC7A5 CPE LOX SLC38A1 COL14A1 MELK NFKBIA PPP1R3C SLC5A3 SLC7A1 KRT18 SLC2A3 SOX4 ZBTB10 IGF1 PRG4 FHL2 NAMPT PELI1 PHLDA1
MARTORIATI_MDM4_TARGETS_FETAL_LIVER_DN	495	0.000151906	0.000436951	0.489723	2.8954	0	PELI1 EFHD2 SH3BP5 POFUT2 PBX3 CCAR1 TRPC4AP OGFRL1 ELL2 RSRC2 ANKRD28 GTF2F1 COL1A1 SLC31A2 CTSC ZFAND5 TWSG1 RFK DDX21 SGPL1 ETS1 PPAP2B POSTN TNC COL1A2 SNW1 HMOX1 SEC23A ITIH2 ANAPC5 HDLBP EIF5B MAPRE1 PRRX1 GPC2 BUB1 IL6ST NRP1 GNAI3 TIA1 PIM1 PRKAR2B TPM4 UBXN4 ATRX SSR3 MAF MARCH7 PITPNB RAB10 UFM1 AP1G1 QKI NRK PRPF38B CLPX PPP4R1 ARHGAP5 FERMT2 FLRT3 EXOC5 NAB1 TBC1D2B CSNK1G3 HMGB3 MAGT…	0.123881	0.471268	-0.261751	-1.12959	2476	RNF2 HCFC1 FGG GATA4 PCBP4 GLYR1 UPK3B CSTF3 TBKBP1 LASP1 INCENP CHST2 TMX4 SH3D19 USP19 RBBP9 ACP1 TROVE2 INTS5 EPHA3 CWF19L1 TRPC4AP MARK2 FAM32A TNFAIP1 SNX1 RNF220 RBM28 MSL1 SKIV2L SH3GLB1 RWDD4 PITX2 HUS1 DHX29 ABCB7 SSBP4 OLFM1 FBXW11 HSD11B2 SLC31A2 RCC2 NUCKS1 HMG20B CTSC APOM ALG2 UBL7 NFYC CCAR1 TBX3 SGOL2 QKI PGM5 SERPINF2 PRPF19 LRRC58 GPS2 FOXF1 FGA FAM172A FAM168B ZNF574 WNT5A SRSF…
VECCHI_GASTRIC_CANCER_ADVANCED_VS_EARLY_UP	168	0.000129099	0.000436951	0.556885	2.8949	0	CDH11 DDR2 INHBA SNAI2 IL1RAP FAP RAB31 THBS4 SLC2A3 IL6 SOD2 BICD1 LOX COL1A2 SEPT11 PRRX1 GPC6 COL3A1 COL15A1 FRMD6 QKI FKBP14 FN1 IGF2BP3 GIGYF2 THBS1 JMY SLC1A3 SLC5A3 ARL4C CMTM3 TRIM6 CEP170 CALD1 COL5A2 MMP11 AUTS2 DFNA5 COL12A1 CTHRC1 COL11A1 HLA-DQB1 SPARC ST3GAL1 IL24 AXL TNFAIP6 ADAMTS12 OCIAD1 TIAM1 PLAU AMIGO2 CPNE8 DSE EDNRA PIK3R5 SPP1 EPHA4 SULF1 PDGFC TPRG1 COL8A1 IGFBP3 TWIST1 B…	0.145374	0.508507	0.189129	1.12325	65	STC2 C3AR1 SPP1 MOXD1 SULF1 TRPC1 SPOCK1 THBS1 EGFL6 GPNMB FBN1 MMP11 ADAM12 ALDH1L2 COL15A1 COL3A1 EDNRA PLOD2 CPE LOX SALL4 USP51 ADAMTS2 CDH6 SLC5A3 AUTS2 SFMBT2 SLC2A3 CRISPLD1 CDH11 COL1A2 CCDC88A
GOLDRATH_ANTIGEN_RESPONSE	335	0.000141163	0.000436951	0.507923	2.8932	0	PRDM1 EFHD2 EMP1 C3 NFIL3 ELL2 BAG3 BHLHE40 MAP2K3 LGALS1 CCL4 PGM2 CLIC4 SLC2A3 ERRFI1 ITM2B SOCS2 GNG10 MT2A CCNB1 GTSE1 HMGB2 DLGAP5 BUB1 NRP1 PIM1 TPM4 IFITM3 CPOX MAD2L1 MDFIC EIF4E2 RUNX2 ARHGAP21 LYN EMP3 CCL3 CDK1 KIF11 TACC3 HOPX TPI1 GZMA ECT2 SKAP2 GAPDH ITGB1 DSTN H2AFZ KPNA2 KLRK1 IQGAP3 SERINC3 SLC31A1 MTHFD2 TTC39B ASPM RAN CYFIP1 AURKA CKS1B ITGAX CENPA CCL5 TOPBP1 ITSN1 CAPN2 KRT…	0.127568	0.477914	-0.269904	-1.14969	2545	IFNG CCR5 ETFB TACC3 SDHD ECH1 CARHSP1 GNPDA1 CLIC4 RRM1 INCENP CD244 GZMK PLK4 TKTL1 SIVA1 KIF2C CDC45 CAPG CMA1 UNC119 RNH1 MYO1F KANK3 CTSD CST3 CTLA4 STMN1 SLPI RHD POLR3K NPTN FASLG CDKN2C KIAA0101 S100A11 KIF22 HIST1H1C GNG10 RAD51 CASP1 CCR2 GTSE1 IL2RA RPA3 GSG2 EIF4E2 RAB11A CPOX CENPA HSPA2 CDCA5 PDCD1 STARD10 CCNF BRCA1 REEP5 MCM3 DSTN CKS1B IL12RB1 TMED7 NCF4 MT2A H2AFV CDC20 KRTCAP2 …
PENG_LEUCINE_DEPRIVATION_DN	182	0.000130736	0.000436951	0.549356	2.89119	0	BST2 RRP1B CTSC DDX21 MAP2K3 HSPA5 LDHB HPRT1 EIF2S1 CCNB1 DNAJB6 IFITM1 TNFRSF1A ERH MRPL3 ETF1 KDM1A PRMT1 XPO6 PPIB TBC1D2B EMP3 MANF NOP56 FANCI PRPF40A CCT2 HSP90B1 CALR KPNA2 PAPOLA PSME4 DYRK1A PTBP1 AURKA XRCC5 DNAJA1 ME2 PDIA4 VDAC1 VRK1 DHX9 NOP16 CCT4 PSMA3 CCNA2 PSMB7 NXF1 LDHA CCT5 EI24 SNRPA1 EIF4G2 TDG BCL2L1 EMD HSPE1 HSP90AA1 WDR43 ALG8 DHX30 PDIA6 WDR1 DDX1 PGAM1 MPL SEC61B SSB …	0.277554	0.66518	-0.266987	-1.1004	5451	DYNLL1 SF3B4 RASSF2 POLRMT FARSA NMT1 SEC61B SF3A1 POLR2J MFSD11 GCDH DNAJB6 CDK2AP2 XPO6 ZNF593 UNG RNF126 EIF2B4 API5 PSMD3 MRPL28 CTSC DDX1 MRPS12 ALDOA PTGES3 FANCI CYB561 PPIB NUTF2 GSPT1 FAM89B ADRM1 WDR1 HSPA8 GART EMD TGFB1 TMEM109 IFFO1 EBP PGAM1 EIF4G1 LPCAT1 DHX30 PRMT1 KPNA2 COPS2 PSMD1 GLO1 OGFR NXF1 MLEC FKBP2 FDPS DNAJC11 ACAT2 PSMC3IP PSMA7 UBE2S MRPL12 FCHO1 UMPS PSMD2
LI_WILMS_TUMOR_VS_FETAL_KIDNEY_1_DN	162	0.000127567	0.000436951	0.558571	2.88804	0	PFKP PBX3 BAZ1A RSRC2 DNAJC9 TP53BP2 SACS BUB3 MARS DLGAP5 ESPL1 TXNRD1 TIA1 NAP1L1 CRABP2 NUP188 COL13A1 MAD2L1 MELK RNASEH2A CDK1 KIF11 ANKLE2 BLM PTTG1 FANCI PRPF40A MPHOSPH9 H2AFZ KPNA2 XPOT MTHFD2 BUB1B SSRP1 BTAF1 AURKA CKS1B XRCC5 TOPBP1 ADIPOR2 CDKN3 MYL6B KIF14 STRAP KIF2C NR2C1 AURKB KIAA0101 TOP2A CCT3 KIF23 CDC20 NOLC1 SRPK1 TPX2 FEN1 SNRPA1 PCBP2 SNRPF DDX1 YAF2 ZNF516 SMC4 SPAG5 CBX…	0.915877	1	-0.185533	-0.75826	17887	NME1 SCRN1 TARBP2 BUB1B RRM1 DDX52 PLK4 ACP1 KIF2C STMN1 MEOX1 ESPL1 UNG KIAA0101 BUB3 HOXA9 CDK2 RNASEH2A DDX1 CKAP5 DNAJC9 FANCI CRABP2 ROR2 BRCA1 CKS1B MSH6 CDC20 SS18 ILF2 ABCA2 KPNA2 KIF23 PCNA TOP2A MPHOSPH9 CHST1 WASF3 SPAG5 MYL6B TAF5 MKI67 LMNB1 GCN1L1 PCBP2 MCM6 KIFC1 GTF3C2 CDK1 COL13A1 XRCC5 NUP205 MLXIP CACNB3 TTK PBX3 CHN1 CDC25C BLM XPOT NR2C1 NELL2 FZD7 CCT3 ANKLE2
BILD_HRAS_ONCOGENIC_SIGNATURE	248	0.000135962	0.000436951	0.526481	2.88693	0	CCL20 ANGPTL4 TOP1 FAM83A PLAUR CXCL1 TFPI2 SLC16A3 SEMA4B PTHLH LIF KCNK1 MCL1 SDC4 CD274 CYP27B1 PTGS2 SLC2A3 SEMA4C CXCL2 IL1A MXD1 TIMP1 DUSP5 UAP1 FGFBP1 CALU TIA1 PIM1 ITGA2 TGFA TNS4 TNFRSF10B PHLDA1 TRIM22 ARHGAP25 FLRT3 SREK1IP1 LYN IL1B NIPAL1 FN1 HK2 PIK3CD TMEM45B B4GALT1 DUSP6 NFKBIZ DDX17 GJB5 SAMD8 ADAMTS15 PPIF PI3 TSC22D1 OXSR1 PTPRE TRIB1 ULBP2 FOSL1 PIAS1 SERPINB3 G0S2 MALL COL…	0.625806	0.90647	0.155632	0.959111	96	VEGFA EGR1 CDCP1 HK2 TRIB1 LDLR IRX2 MXD1 B3GNT5 NDRG1 FGFBP1 MMP14 AGPAT9 IER3 DLST ELOVL7 CLCF1 MCL1 SLC20A1 IL1A TGFA CD274 STAG3L1 GRHL2 IL1B LATS1 LRAT ODC1 PNPLA8 SERPINB5 OXSR1 FOSL1 ULBP2 PTGS2 SLC2A3 KDM6B MALAT1 NAMPT PHLDA1 KLF5 LRRC8C NFIB PTHLH TMTC3 SPRY4-IT1 TNFRSF10A ARNTL2 MTUS1 ARG2 GJB3 PLAUR
OSWALD_HEMATOPOIETIC_STEM_CELL_IN_COLLAGEN_GEL_UP	218	0.000132696	0.000436951	0.53461	2.88661	0	DUSP2 CXCL1 CFLAR GATAD2A MCL1 SLC12A2 NFKBIA RASSF4 RPS11 BCL2A1 PTGS2 CCL4 IL1R2 USP46 IL6 SOD2 BIRC3 CXCL2 IL1A BAG5 AREG TREM1 CXCL10 TIPARP F3 INHBC SGK1 AKR1C1 BTG3 RPL27A COL15A1 SF3B1 PHLDA1 FERMT2 IL1B HK2 CD83 ZC3H12A CD58 AHCYL1 DHX29 ADD1 CALR PSME4 RPLP2 SPSB1 CD14 HCAR3 TRIB1 AKR1C2 H3F3B CCL2 RGS2 ARL4C TNFAIP3 FUS HOMER3 GPR183 IER5 PTGER4 ICAM1 PRRC1 EIF3M RPL23 TNFAIP6 CTNNBL1 K…	0.622951	0.904402	0.159841	0.966607	151	EGR3 ATF3 TGM4 C3AR1 RGS1 EGR1 HK2 TRIB1 EGR2 GAD1 PROX1 BTG2 PEG10 SIK3 IER3 FOSB MCL1 IL1A TNFAIP3 DHRS9 EIF5A IL1B RGS2 CHEK1 COL2A1 FBN1 CD83 CENPI COL15A1 NR4A2 PAFAH1B2 NFKBIA SLC7A1 PTGS2
AMUNDSON_RESPONSE_TO_ARSENITE	213	0.000131944	0.000436951	0.535877	2.88613	0	LEPR B3GNT6 ATP6V1G1 CLEC2B ZFAND5 ARIH1 WARS ISYNA1 CHD2 SPRR3 ATP6V0D1 DNTTIP2 FJX1 MARS CLK1 ZNF254 DNAJB6 DNAJB5 IL6ST SERPINH1 MT1H CARS CNPY2 TNFRSF10B CEBPB LYN OGT TMF1 MT1X RPL27 ATP6V1C1 DYRK1A ITGAX DNAJA1 NFE2L2 MT1E MAN1A2 RIT1 PLIN2 SRPK2 PLOD1 VEGFA CCT8 ESRRA PRNP RRAGA TSC22D3 HSPA13 CHERP ZNF43 BCAS2 TAOK3 UBE2H RAD51AP1 TANK MAFF HSPE1 NKTR RBM5 CLK2 UBE2B ST13 KCNF1 TLE4 PTPRB…	0.249683	0.636391	-0.265818	-1.10612	4928	RELB ADAM17 KLF12 HYAL2 CHERP PSPHP1 LEPR AKAP1 PRKCA PDS5B MT1H DNAJB6 SOD1 MT1G UBXN8 NEU1 RPUSD2 EIF2S2 PLA2G16 SH2D3C PFDN5 B3GNT6 TBL1X RIT1 GTF2H1 CLK1 CEBPB RNF115 ZMYND8 TFE3 STK10 SCRN3 RUNX3 CDK6 TUBGCP3 CTSA NAALAD2 MT3 JUNB CCPG1 ATP2C1 ATP10D ZNF24 UBE2B SRPK2 PAXIP1 HSPA13 DAG1 TAP1 ANLN ADNP MT1E FXR1 CCT8 RPL27 PCK1 MSC MED16 LYZ IGFBP6 HEXA GOLGB1 CLK2 RPS6KC1 CTDSP1 UBE2H PLTP P…
SESTO_RESPONSE_TO_UV_C1	72	0.000116809	0.000436951	0.642478	2.88567	0	EMP1 S100A7 PPP2CA ATP1B1 SLC31A2 KCNK1 VDAC2 MAP2K3 SAFB C20orf24 SOD2 DUSP5 SPRR2A PSMA6 PIM1 UBXN4 PSMC6 ETF1 KRT18 SPRR2E C11orf58 BNIP3 PIAS1 SRSF2 TNFAIP3 PEA15 FAM50A CYR61 SNRPA1 SPRR2D HSP90AA1 NAMPT CDKN1A DDX1 CAPRIN1 PSMA5 UBE2G1 UBE2I PPP2R2A COPS8 CST6 LCN2 TGM1 PSMC1 CNN3 CTGF	0.996409	1	-0.141026	-0.528516	18313	CSNK2B SLC31A2 PSMC2 DDX1 S100A7 PPP2CA TSG101 GSPT1 UBE2I SAFB MFAP1 KCNK1 C11orf58
CASORELLI_ACUTE_PROMYELOCYTIC_LEUKEMIA_UP	163	0.0001276	0.000436951	0.557063	2.88524	0	NFIL3 ATP6V1G1 ATP1B1 SLC31A2 ZFAND5 IRS2 NFKBIA NDE1 PLEKHA5 AZI2 CTSW ITM2B SMURF2 ZBTB43 TIMP1 PTPRO GFI1 WNT6 NACA ARHGAP25 KRT18 CSGALNACT2 S100P HELZ SIN3B HCAR3 NDUFS4 CD3D PTPRE SAP30 TRIB1 RGS2 KAT6B TRAPPC10 SIPA1L1 AUTS2 GABRE GPR183 IGFBP7 TSC22D3 CBLB GLIPR1 XBP1 TANK NDST2 CITED2 LY75 STK17B PRF1 ZFAND6 ZMYM2 MXRA7 GNLY FNDC3B ST3GAL5 WASL DENND5A JAG1 TRAM1 CD8A MRC2 RPL26 PSMA1 UB…	0.864023	0.998384	-0.19673	-0.804391	16882	ZNF185 SPSB3 CD33 NDE1 CFD TCL1A IDUA SIN3B HAL CD3D PRKCA CD96 LONP2 LY75 UBE2D4 SLC31A2 PLCB1 AFF2 PLA2G16 ZNF264 S100P MRPS30 STAB1 FLT3 JUN HGF HNRNPH1 CECR1 CEBPD TOMM20 AAK1 SF1 TGOLN2 MGST3 KAT6B CBLB NDST2 HBEGF ANKS1A HELZ WASL RPL13 JAG1 ITM2B TRAPPC10 RNF11 MRC2 DRG1 RBMS1 AGTPBP1 SMURF2 SIK1 PLAGL1 BCL11B PTPRE ATP1B1 TSC22D3 TCF7L2 NLRP1 NACA CSGALNACT2 CHST11 KLF2 ARL4A ARHGAP25 ZNF…
FERREIRA_EWINGS_SARCOMA_UNSTABLE_VS_STABLE_UP	152	0.000126406	0.000436951	0.563524	2.88504	0	HJURP RBM17 FANCD2 CCNB1 DNTTIP2 HMGB2 DLGAP5 ESPL1 ERH NCAPG2 ANK2 DAZAP1 GIT2 MELK NCAPG PROSER1 KIF15 BLM CSRNP1 CENPE LARP4 ESF1 PINX1 PRPF40A SNRPD1 H2AFZ KPNA2 ATAD2 MCM3AP THOC5 DSCC1 NDUFA9 RAN SAP30 UBR5 BRIP1 FAM126A DAP3 ZFYVE27 CDKN3 SPC25 KIF2C SMEK1 FANCM KIAA0101 TOP2A KIF23 CCNA2 FGFR1OP2 H2AFY CENPP TPX2 DBF4 CHD1 FEN1 POLR2F SLCO4A1 SNRPA1 PTTG3P EAF1 SPCS3 NAMPT XPO4 RGS1 KNTC1…	0.597045	0.890801	-0.234283	-0.953137	11636	LSM5 DAP3 INF2 CASC5 NCKAP1L MCM3AP CENPP SNRPD3 MPHOSPH8 KIF2C GIT2 LSS THOC5 PSTPIP1 ESPL1 KIAA0101 API5 SGOL2 RPA3 PIGS MRPL20 ARHGAP11A ADAMTS3 CHTF18 CENPK BRCA1 SPCS3 RPS26 RBM17 HMGN2 DAZAP1 CEP55 ANLN KPNA2 NCAPG KIF23 CASP4 TOP2A NUSAP1 ERCC1 EAF1
MENSE_HYPOXIA_UP	96	0.000119976	0.000436951	0.60761	2.88337	0	GADD45A ANGPTL4 NFIL3 ELL2 ABCB6 BHLHE40 SLC2A3 SOD2 LOX GBE1 ERO1L LCORL TIPARP CCNI KDM3A UFM1 CEBPB TC2N HK2 MIR210HG PDK1 JMJD6 P4HA1 BNIP3 PRPSAP1 PFKFB3 TSLP GNA13 PLIN2 VEGFA RIOK3 PFKFB4 CLPB STK4 KLF7 MXI1 KLF4 MAFF ADM NAMPT NOL3 FAM13A NDRG1 PGK1 SERGEF PPP1R3C GOSR2 PPP1R15A PPFIA4 CEBPD	0.00259516	0.0568896	0.312372	1.68286	2	RORA ATF3 VEGFA STC2 HK2 PFKFB3 PFKFB4 ERO1L KDM3A NDRG1 ANKRD37 GBE1 TC2N BNIP3 PLOD2 LOX PPFIA4 PPP1R3C INSIG1 SLC2A3 EGLN1 PDK1 NAMPT BHLHE40 TIPARP
GO_ER_TO_GOLGI_VESICLE_MEDIATED_TRANSPORT	158	0.000126695	0.000436951	0.559388	2.88233	0	SEC13 ANKRD28 CTSC TRAPPC5 SEC24D SCFD1 COG6 TMED2 TRAPPC6B SPAST VCP DYNC1H1 SEC23A SEC22C AREG HYOU1 COG3 COPB1 TGFA ANK2 LMAN1 ARF4 SEC16A DYNC1LI2 CREB3L2 SPTB TBC1D20 SEC24A USE1 TMED10 TRAPPC10 ATL2 COG5 MCFD2 SEC31A ARCN1 ARFGAP3 BET1 CUL3 PPP6C VAPA COPG2 VTI1A COPA CTSZ USO1 ANK3 STX5 COG4 COG8 SERPINA1 SEC24C CD55 VAMP7 DCTN3 TRAPPC4 RAB1A DYNC1I1 CNIH3 CTAGE5 ZW10 TFG WHAMM DYNLL1 GBF1…	0.00015372	0.00977645	-0.397418	-1.6213	2	NAPA TRAPPC6A DYNLL1 TRAPPC3 SPTBN2 SEC24C RAB35 RAB1B COPZ1 COPE VTI1A TMEM115 LMF1 COG1 COG8 PREB BET1 GAS6 ERGIC1 F7 TRAPPC5 DCTN1 F5 CTSC KDELR1 MPPE1 COG2 PPP6C F10 ARFGAP2 YKT6 USO1 SPTA1 COPG2 TFG STX17 SEC22A SEC16B TRAPPC2 TMED7 TBC1D20 RAB1A BCAP29 SEC23B DYNC1LI2 ARFGAP1 BCAP31 WHAMM SEC13 COG6 USE1 TMED3 NSF COL7A1 SEC31A GOLGB1 DCTN5 BET1L COG4 VAMP4 SPTBN4 KLHL12 GOSR2 GOSR1 COPZ2 A…
ICHIBA_GRAFT_VERSUS_HOST_DISEASE_D7_UP	99	0.000120236	0.000436951	0.603196	2.88063	0	CXCL1 PSME2 FKBP5 PSME1 NFKBIA WARS PSMB10 XDH STAT1 CXCL10 IL6ST RNF19B FKBP11 KRT18 SAAL1 PROCR NFKBIZ ISG15 CD14 CXCL9 CCL2 UBA7 HLA-DQA1 ICAM1 HLA-DQB1 IL18R1 GBP4 HLA-DRB1 SLC11A1 LCP2 NAMPT HCK PTPN1 LY75 TAP2 IFI16 VCAM1 SAMHD1 CTSS LY86 GBP2 HLA-DRA IL18BP IFIT3 HLA-DMB IRF7 PSMB9 TAPBP HLA-DMA IFI27 MARCO SNX10 TMSB10 C8orf33 SHISA5 N4BP1 MPEG1 CD74 PLAC8 TFF3 CD53 EIF1AX GBP1	0.226252	0.615541	-0.295169	-1.1505	4272	LY86 IFI35 GIMAP4 CD53 SOCS1 PROCR LY75 MARCO FKBP5 CCL7 CCL2 CD5L GBP4 PSMB10 STAT1 PSMB8 FKBP11 TFF3 PSME2 MPEG1 GBP2 ATP11A TAP1 PLD4 CD14 TAP2 PSME1 HLA-DMB LITAF RPS6KC1 CYBA UBA7 TMSB4X RNF19B FLOT1 SNX10 MAK16 PLD3 PLAC8 LGALS3BP IFI27 USP18 IL6ST IL18R1 IRF1 SAMHD1 CXCL9 CXCL1 N4BP1 NFKBIZ MSR1 FAS IRGM SHISA5 PSMB9 CXCL10 CD74 TMSB10 IFIT3 IFI16
CHIARADONNA_NEOPLASTIC_TRANSFORMATION_CDC25_UP	119	0.000123213	0.000436951	0.585237	2.88058	0	TOP1 IL1R1 PLA2R1 C3 SRSF6 SLC12A2 BACH1 PDK4 CTSB ERRFI1 IL6 LOX PPAP2B GREM2 XDH CHI3L1 TNC NRP1 NAP1L1 LAMA4 CEBPB PHLDA1 TAF1D TPST1 EMB LAMB1 CXCL6 PSPC1 CCRN4L FAM3C HSP90B1 MAN2A1 THBS1 LAMP2 CCL2 ATP13A3 LPAR1 CRABP1 ANK3 ANP32E CSF1 EIF2AK4 UTP14A SLC38A2 PLSCR1 F2R IVNS1ABP IFI16 LSP1 TWIST1 MAGED1 VCAM1 HTATSF1 SLC6A8 ADAM19 RAB11A PCF11 THBS2 FGFR2 GPC4 CEBPD PDK3 FGF7 NAV2	0.996396	1	-0.143994	-0.572436	19077	PSPC1 NGEF CDO1 SRRT CYP1B1 CCL2 RAB11A PPAP2B PTEN EIF2AK4 CEBPB SRSF3 DPEP1 APBB1IP TPST1 LSP1 CXCL6 CEBPD NOC4L LTBP2 C3 LXN BACH1 SEPHS2 PDPN HTATSF1 CASP4 AGTR2 NPNT AOX1 CASK EVL CHI3L1 PPID IL1R1 TMEM176A PLSCR1 ANK3 SLC12A2 PGRMC1 GREM2 NCAM1 FGFR2 ANP32E
DEBIASI_APOPTOSIS_BY_REOVIRUS_INFECTION_UP	305	0.000138947	0.000436951	0.511147	2.87988	0	GADD45A CDK17 UBE2D1 AK2 CXCL1 BST2 ZEB1 PPM1A RSRC2 MCL1 BHLHE40 BACH1 NFKBIA TIAL1 STRN3 ITCH RPE SLC2A3 MAP3K1 BUB3 CXCL2 PMAIP1 CLK1 ZNF254 STAT1 DNAJB6 IFITM1 RYBP HOXA5 CXCL10 TIPARP SMNDC1 IFITM3 BTG3 PITPNB CEBPB TRIM22 OASL ARHGAP5 CREBZF PPP3CB NRIP1 SNAPC1 TLK1 ABI2 ISG15 BCL10 PFDN4 AKAP10 DYRK1A BRAP IRF9 NRAS CCL5 DNAJB9 TNFAIP3 RAB5A GNA13 PNO1 THOC2 PTPN2 BET1 IFRD1 DHX9 UBA3 SRSF…	0.834638	0.987298	-0.20399	-0.865089	16630	LSM5 NMI HIST1H2BN NR3C1 DUSP3 IFI35 RWDD3 SMNDC1 CGA BLZF1 PLK4 AK2 BET1 RCAN1 HIST1H2AI TIAL1 RAD1 LSM6 DNAJB6 TRIM21 TAF1C YTHDC1 KAT5 BUB3 MAP3K1 HIST2H2AA3 PPP3CB POLR2M TGDS CCP110 POLR3F RBM15B PML ZNF264 CRK ZNF44 SLC3A2 SIKE1 CLK1 CEBPB SYF2 JUN ZZZ3 TRIM22 STAT1 BRCA1 PDCL IFI44 FGFR1OP AGFG1 HIST1H2BE ZNF24 ZNF189 PGAM1 FAM175B TWISTNB TAP1 CELF1 BACH1 ARPP19 TMCC1 FXR1 COPS2 BTG3 BCL6…
PID_PDGFRB_PATHWAY	129	0.000123916	0.000436951	0.57733	2.8795	0	SPHK1 ITGB3 MAP2K1 ITGAV PPP2CA RAF1 BRK1 STAT1 SLC9A3R1 KSR1 PTPN11 LYN PIK3CD MAP2K7 SOS1 CBL ACTA2 YWHAG NRAS PIK3CB ACTR3 ARPC3 MAP2K2 YWHAB RAB5A PTPN2 ARPC4 DNM2 SLC9A3R2 ABI1 ELK1 YES1 PLA2G4A FGR PRKCE HCK PIK3R5 RAP1A PTPN1 PDGFRB SRC BAIAP2 EPS8 CRK IQGAP1 NCK1 PDGFB ARPC1B WASL ARPC5 PIK3R2 HRAS MYC YWHAZ MYOCD DOCK4 YWHAE ARPC2 USP6NL SRF EIF2AK2 JUND FYN SHC1	0.22311	0.611164	-0.285336	-1.14352	4297	BAIAP2 ARHGDIA NCK1 MAP2K7 DNM2 RAC1 LRP1 PRKCA PPP2R1A LCK S1PR1 RAB4A PIK3CD RAF1 PPP2CA PIN1 ARPC5 PIK3R2 CSK CRK PTEN JUN ARHGAP35 STAT5A STAT1 GRB2 ARPC3 MAPK3 PIK3R6 KSR1 CTTN SIPA1 RASA1 ARPC4 PRKCD NRAS MAPK9 ARPC1B MAPK1 BRK1 BRAF PTPN2 CYFIP2 WASL SLC9A3R1 SFN BCAR1 RHOA ITGB3 DOK1
THEILGAARD_NEUTROPHIL_AT_SKIN_WOUND_UP	76	0.00011685	0.000436951	0.63337	2.87824	0	IL1R1 EIF4A1 CFLAR MAP2K3 BCL2A1 RPS27 CXCL2 CALU IL1B CCL3 RPS16 ATP6V1C1 MTHFD2 PI3 HCAR3 OXSR1 PTPRE TRIB1 CCL2 NFE2L2 TGFBR1 SLC25A6 VEGFA HNRNPC SRP54 PLEK LAMB3 VDR DLGAP1 CHD1 TANK PLAU LCP2 NAMPT TNF HIVEP1 CASP9 CXCL3 RAB1A EIF5 GABARAPL2 EEF1A1 GPR65 PPP2R2A UPP1 MYL4	0.956911	1	-0.173847	-0.656319	17654	RPS16 GPR65 TFEC RPS27 CLCN7 TNF KAT5 TAF6L CCL2 GABARAPL2
POOLA_INVASIVE_BREAST_CANCER_UP	276	0.000137627	0.000436951	0.5169	2.87697	0	PLAUR CDH11 SLC16A3 CPNE7 MMP13 CTSC INHBA BCL2A1 SAMSN1 FAP CCL4 EVI2B CCR1 TNC KDELR3 DLGAP5 MAP4K1 CST7 CALU CXCL10 SLC18A2 COL3A1 FKBP11 MAD2L1 MELK ARHGAP25 NCAPG CDK1 FN1 KIF11 KIF15 BLM IMPAD1 HOPX AIM2 GZMA PTTG1 FANCI CD86 COL6A3 ECM1 RPLP2 S100P STAT4 DSCC1 BUB1B ASPM LTB CD3D AURKA CXCL9 ITGAX CENPA COL5A1 GPSM2 IGHG1 CDKN3 COL5A2 MMP11 SPC25 PRKCB CD79A HLA-DQA1 IKZF1 GPR183 KIF2C SRG…	0.323634	0.706495	-0.252736	-1.06688	6439	GPR65 TFEC RPLP2 SELPLG BUB1B CD1E TCL1A RASSF2 IGLV4-60 GPSM2 CD53 AIF1 TRAT1 GZMK CD3D LGALS2 HSD17B1 CREB3L1 ADAMDEC1 KIF2C CHIT1 TPK1 CPPED1 STMN1 SOX11 PSTPIP1 MNDA KIAA0101 BTK LCK CTSC SLAMF8 UTS2 CPNE7 CD6 CD40 FPR3 SP140 INHBA GINS2 CENPA S100P HLA-DRB6 CD38 EPYC CD19 TNFSF4 KMO GAB2 FANCI CCL8 SAMSN1 SELL GRB2 CD52 LILRB1 LGALS9 FKBP11 CCL18 STAT4 CDC20 MAFB DIO1 PIGR CEP55 NCF2 HLA-DMB…
ZHANG_BREAST_CANCER_PROGENITORS_UP	407	0.000147514	0.000436951	0.495453	2.87621	0	DNAJC9 RPL15 SEC22C HMGB2 LCORL NCBP1 WDR75 BUB1 SMNDC1 E2F7 TGFA BMI1 TMTC4 ZBTB44 DEPDC1 MELK TAF1D SETX NCAPG SLMO2 ANKLE2 NFYB RBM45 NUP107 HNRNPA1 PSPC1 TTC3 SMCHD1 IDH3A PDK1 CTTNBP2 ECT2 AHCY H2AFZ DUSP11 ATAD2 EIF4B BUB1B NDUFS4 ARL6IP6 NRAS SAP30 ACSL3 AURKA IPO8 XRCC5 ZNF841 PCYOX1 UHRF1 TOPBP1 DNAJA1 TRAPPC10 YWHAB GPSM2 ANKRD32 HNRNPA3 CEP192 BCL2 AUTS2 BET1 DFNA5 PHF6 STRAP VDAC1 KIF…	0.34978	0.728307	-0.244271	-1.04798	6989	LSM5 PSPC1 SNAPIN NDUFC1 NDUFA4 BUB1B KCTD15 RPA1 IDUA SUCLA2 MPHOSPH8 COL25A1 RBM45 GPSM2 SMNDC1 POLR3H MRPS33 CNOT6 NUP85 NFYB KIF2C C11orf54 BET1 ADAMTS20 PDS5B GLRB STMN1 POLR3K CCDC90B NEK1 NANP HUS1 UNG RBBP5 ACTR3B PPP2R1A AHCY ZRANB2 WDR11 RFC1 RAD51 PLCB1 MPZL1 NCBP1 APPBP2 TRIM37 SGOL2 RPA3 MRPS31 CRLS1 FH PIN1 NDUFC2 HNRNPA2B1 DNAJC9 UTP15 SNRPB2 PKP4 NAE1 DEPDC1 C1orf131 TAX1BP1 SKP2 …
TURASHVILI_BREAST_LOBULAR_CARCINOMA_VS_DUCTAL_NORMAL_UP	67	0.000115714	0.000436951	0.648329	2.87207	0	ZEB1 COL1A1 HSPA6 INHBA LOX POSTN COL1A2 PRRX1 COL3A1 IGF1 FN1 LAMB1 TAGAP SMCHD1 COL6A3 ENPEP SSR1 DOCK1 COL5A1 GNA13 COL5A2 COL12A1 CTHRC1 COL11A1 SPARC UXS1 EDNRA RGS1 GPX8 SULF1 COL8A1 SULF2 BGN FBXO28 RAB18 AEBP1 THBS2 CXCR4 C5AR1 NAA15 SPAG9 MXRA5 CD69 ASPN COMP ASAP1 RAP2C SFRP2 AGTPBP1	0.0112803	0.133044	0.302749	1.52562	19	SMCHD1 RGS1 SULF1 WIPF1 ENPEP FBN1 ADAM12 COL3A1 EDNRA LOX MXRA5 IGF1 COL1A2 CXCR4 POSTN GPX8 C5AR1 COL6A3 VCAN ZEB1 WISP1 LAMB1 COL5A2 AEBP1 THBS2
GO_REGULATION_OF_INNATE_IMMUNE_RESPONSE	328	0.000141503	0.000436951	0.505948	2.87126	0	PELI1 UBA52 UBE2D1 PSME2 IRAK2 PSME1 IFNK NFKBIA HSPA1A TNIP3 ITCH RAF1 TBK1 CTSB MAP3K1 PSMB10 BIRC3 HMGB2 GFI1 CD36 STAT1 PSMA6 FCN1 AP1G1 PSMC6 IRAK3 FLOT2 LTF PTPN11 LYN PIK3C3 MAPKAPK2 CDC37 MMP2 WDFY1 AIM2 NOD2 PSMD12 IFNGR1 RIPK2 CD86 HSP90B1 VAV1 XIAP BCL10 KLRK1 BIRC2 PSME4 CD14 PGLYRP4 NRAS RPS27A CLEC4A CLEC4D CCL5 PIAS1 PUM2 TNFAIP3 TRIM6 SERPINB4 HMGB1 PAK3 UBE2K PTPN2 UBE2V1 TRAFD1 …	5.01253e-05	0.00501746	-0.364917	-1.55252	0	IRF3 IFNG PGLYRP4 SLAMF6 CRTAM PYCARD IKBKG TLR8 NLRC4 DHX58 PSMB3 NMI TLR7 PDPK1 CD209 RELB TLR10 TNIP2 PSMD8 PSMC4 PSMD4 PSMD13 HSPA1B DNAJA3 CLEC6A PSMB4 PSMB2 PRKACA LTF SOCS1 PTPN22 FCN1 TRIM5 S100A14 CR1 PSMC5 PSMB1 NCR1 SH2D1B POLR3B FBXW11 CHUK BTK ADAR RAB7B PSMD9 PSMD3 PGLYRP3 NFKBIL1 MAP3K1 TICAM2 PUM2 PSMC2 NOD1 MARCO RAF1 IRAK1 COLEC12 POLR3F CLEC4C WNT5A VAV1 IFNGR1 PSMC3 MICA CD226…
BLALOCK_ALZHEIMERS_DISEASE_INCIPIENT_DN	162	0.000127567	0.000436951	0.555171	2.87046	0	TOP1 USP15 CLDN10 PFDN2 RPL38 RPE FAM69A ATP2A2 RPN2 SUPT7L HSPA5 RPL14 MARS WFDC1 PCP4 TMOD1 ARHGEF4 PAFAH1B1 PPP3R1 TFDP1 PPA1 CSNK1G3 MAOA TTC3 RPL6 CCT2 RANBP2 CUL2 AP3S1 B4GALNT1 DNAJA1 SAT1 ATIC PAK3 ZFR SEC31A SLC25A6 ARCN1 COL5A2 RB1CC1 CCT4 OPA1 CCT3 RSU1 SDHA FSD1 ELMO2 GRPEL1 NDUFB3 CCT5 COX7A2L HSPH1 IPO7 PCNT HSP90AA1 CDC27 PDIA6 DDX5 ZW10 DNAJC8 HLA-G HADH PARP1 TUBG2 PPP3CA TMEM147…	0.547642	0.86354	-0.239594	-0.979205	10695	DRAP1 TMEM147 RAD51C ECH1 NDUFB3 DEAF1 CAMKK2 PGS1 ACAD8 SNRNP27 EIF2B1 C9orf16 DLGAP2 COX7C UROS RPL38 PCNT DNAJC8 RAPGEFL1 FAIM2 PSMC2 MGLL PIP5K1C TFDP1 RGS14 APC ALDH2 CLDN10 LGALS8 REEP5 FKBP1B SEC23B CUL2 NSFL1C MGA PPP3CA FSD1 CLIP3 SEC31A SDHA MKKS KCNIP1 WRB CEPT1 ATIC PTPRR HADH BZRAP1 KIDINS220 ELMO2 EIF2B3 CLIC2 RPL14 NEDD8 SST DENND4A AHSA1 UTP18 RPN2 RPE PPP3R1 GNB1 CDK7 SUPT7L PFDN…
HAHTOLA_MYCOSIS_FUNGOIDES_CD4_DN	114	0.000122026	0.000436951	0.586885	2.86826	0	RPL31 OSBPL8 SEMA4C PTPRO EIF5B MAP4K1 IL6ST KIAA0907 NAP1L1 PITPNB MDFIC MRPL3 NACA TMEM123 RBM8A CNOT2 HNRNPA1 TTC3 MPHOSPH9 DIMT1 OLA1 ATIC HNRNPA3 HINT1 GORASP2 PAICS SRP72 MRPL9 CD81 TARDBP IPO7 LCP2 NUCB2 PGRMC2 USP34 TRIM33 KTN1 LY75 MPRIP UGCG NUCKS1 RBM26 DDX18 RAD21 SYNCRIP INPP4A LUC7L3 NLRP1 ZFAND1 C19orf66 ACTN1 KLF9 RCN2 VAMP1 SNAPC5 FAM8A1 WWP1 COX11 MALT1 AVL9 CACYBP SNX1 CD69 TUG…	0.557944	0.867896	-0.244593	-0.967572	10639	MRPL9 DUT CCDC53 PGRMC2 C19orf66 ITGB1BP1 SNX1 PRDX2 LY75 TRIM28 NUCKS1 ZBED5 PEBP1 CDC23 LEPROTL1 GSPT1 PRMT2 FAM8A1 RBM26 TRAK2 OSBPL8 IMPDH2 UBQLN2 FAM162A CD81 SNAPC5 RNF4 CPSF6 MPHOSPH9 COX11 AVL9 ATIC MAP4K1 EVL HINT1 ZC3HAV1 TTC37 IL6ST FUBP1 CALM1 SMARCA2 PPP1R2
VERHAAK_GLIOBLASTOMA_MESENCHYMAL	213	0.000131944	0.000436951	0.532459	2.86773	0	TYMP IL1R1 PLAUR SLC16A3 COL1A1 CTSC CLEC2B SEC24D LGALS1 CTSB SH2B3 LOX TNFAIP8 CHI3L1 COL1A2 TIMP1 GNA15 UAP1 TNFRSF1A ACPP NRP1 VAMP5 TGFBI CCDC109B CEBPB TRIM22 RUNX2 ACSL1 EMP3 PROCR LAMB1 NOD2 BNC2 MAN2A1 MAN2B1 THBS1 CNN2 CD14 MYOF ITGA5 KYNU SAT1 TNFAIP3 COL5A1 TNFRSF1B FMNL1 ARSJ S100A13 LHFPL2 ASL PTGER4 CTSZ RBM47 SERPINE1 SWAP70 VDR SLC11A1 SERPINA1 PLAU HK3 BATF LCP2 MFSD1 PYGL DSE S…	0.102578	0.429281	-0.288656	-1.20116	2024	CCR5 LAIR1 AMPD3 TCIRG1 MVP RELB BLVRB MS4A4A SQRDL TRADD FES PTPN22 MYO1F STXBP2 PROCR LY75 SIGLEC7 WWTR1 RHOG VAMP5 S100A11 POLD4 CYBRD1 CTSC CASP1 SLAMF8 COL8A2 FPR3 RAB27A STAB1 CEBPB GNA15 TRIM22 FHOD1 BNC2 NCF4 HFE TRPM2 MAFB LTBP2 CSTA BDKRB2 ASL HK3 SWAP70 SIGLEC9 S100A4 CLIC1 CD14 CCDC109B ACSL1 TMBIM1 PLBD1 NCF2 CNN2 PLAU PDPN LHFPL2 IGFBP6 ICAM3 HEXA FCGR2B CAST CASP4 TGOLN2 SLC10A3 AR…
GO_POSTTRANSCRIPTIONAL_REGULATION_OF_GENE_EXPRESSION	418	0.000147667	0.000436951	0.492319	2.86688	0	UBA52 LARS2 EIF4A1 EXOSC7 PSME2 EIF2B2 PSME1 RPL13A FAM129A HSPA1A RPL38 RC3H2 IL6 UHMK1 DNAJC3 EEF2 PSMB10 EIF2S1 S100A9 EIF5B UPF1 NCBP1 APP PSMA6 TIA1 ITGA2 EIF4E2 PSMC6 QKI ETF1 IGF1 PPP1R15B EIF3G ESR1 MAPKAPK2 RPS4X KHDRBS1 RBM8A EIF2AK3 CDC37 CNOT2 PABPC1 NGDN PSMD12 ZC3H12A CCRN4L CPEB2 EIF3L IGF2BP3 EIF3F GAPDH GIGYF2 THBS1 CALR PSME4 EIF4B ICT1 SARNP UPF3A SET RAN RPS27A CCL5 RGS2 PUM2 …	0.00140077	0.0407399	-0.313714	-1.34694	27	EXOSC5 EIF3K TRAP1 TARBP2 EIF3F PSMB3 NCK1 MAPKAPK5 PCBP4 MTG1 EIF3C CARHSP1 PSMD8 PSMC4 PSMD4 PSMD13 RPS27L NACC2 EIF5A2 CNOT6 DAZ1 RNASEL PSMB4 PSMB2 EIF3CL EIF2B1 PRKCA UPF3A RQCD1 HNRNPR EIF4EBP2 EIF3G SRRT PSMC5 TNF PURA PSMB1 RPL38 RPL13A PARN METAP1 EXOSC7 EIF3I EIF2B4 ADAR ZNF540 PSMD9 PSMD3 EIF3B CPEB2 SEPSECS PUM2 PSMC2 RPS14 NCBP1 KHSRP DDX1 VARS RBM4B QKI EXOSC8 EIF4E2 SRP9 ERBB2 UPF1…
YAO_TEMPORAL_RESPONSE_TO_PROGESTERONE_CLUSTER_10	66	0.000115433	0.000436951	0.648743	2.86666	0	VDAC2 CLDN7 TMED2 RPN2 UFM1 EIF3G HIAT1 SARNP SSRP1 DAD1 SLC30A5 CHCHD7 HNRNPA3 ARCN1 DFNA5 SEC61A1 MRPL40 USO1 PSMA4 LDHA POLR2F OSTC BCKDHB EIF1B NSUN2 COX17 SSB SUMO1 FKBP4 SF3A3 CCT7 DYNLL1 FKBP2 HNRNPR RRBP1 AP4S1 TM9SF3 EDF1 TIMM23 ATF1 PCNA CACYBP ADK GCSH	0.293051	0.679405	-0.302253	-1.11807	5334	DYNLL1 COX17 SF3A3 HNRNPR EIF3G AP3M1 CDK2AP2 RRBP1 POLR2L SUMO1 BOLA2 USO1 OSTC PSMA4 CCT7 RALA MRPL40 SLC30A5 PCNA FKBP2 EDF1 BCKDHB YIPF5 GCSH SEC61A1 PRDX1 WBP5 TM9SF3 PEX13 RPN2 NSUN2 EIF1B SAC3D1 SSB SSRP1 ADK CERS2 C19orf43 CACYBP ATF1 SLC1A4
MALONEY_RESPONSE_TO_17AAG_DN	79	0.000117758	0.000436951	0.624271	2.86062	0	PTMA EIF4A1 UBE2C GNG10 RPL35 RPL27A MAD2L1 HNRNPM NACA ARF4 RPL24 RPS16 HNRNPA1 TPI1 RPS8 ATP5I KPNA2 XRCC5 GJA1 SRSF2 CLTA RPL36AL HIST1H4C RRM2 SMAD5 RSU1 ZNF43 LDHA SNRPF RPL30 PRDX4 SSB PSMA5 CALM2 DYNLL1 PA2G4 ABCD3 HNRNPAB RBMX PLK1 YWHAE CYCS ILF2 LTBP1 PSMA7 SNRPE TIMM23 MDH1 PRDX3 SSBP1 MARCH6	0.0474622	0.297047	-0.359326	-1.3638	878	RPS16 ATP5I DYNLL1 TCEB2 RPL24 GNPAT GNG10 RPL27A GM2A UBE2C PTGES3 HNRNPA2B1 HIST1H4C ABCD3 SNRPB POLR2L MDH1 SRSF3 PDCD5 CLDN3 ILF2 VDAC3 KPNA2 BRE SNCA CALM2 RPL35 PSMA7 SEC62 TMSB4X CLTB CA12 SSBP1 XRCC5 SNRPE RBMX PRDX3 SYK PLK1 RPL30 NACA PSMA5 ABCE1 SSB MARCH6 HAT1 CYCS
LY_AGING_OLD_DN	55	0.000114784	0.000436951	0.673016	2.8584	0	CDH11 CTSC SAFB PTGS2 UBE2C POSTN CCNB1 HMGB2 PAFAH1B1 PSMC6 KIF11 PSMD12 H2AFZ PPP1CC CKS1B CENPA KIF14 KIF2C MYBL2 PSMA3 KIF23 CDC20 CCNA2 UGCG FBN2 TYMS BARD1 RANBP1 ATR PARP1 PLK1 DDX39A NAE1 FBL CDC25B CENPF	0.367489	0.741535	-0.298205	-1.07334	6580	DDX39A KIF2C PSMC2 CTSC UBE2C PKMYT1 CKAP5 HSD17B10 CENPA NAE1 CCNF SAFB CKS1B CDC20 HMGN2 BARD1 FBL KIF23 PCNA PPP1CC TGFBR2
RODWELL_AGING_KIDNEY_UP	458	0.000150218	0.000436951	0.487233	2.85744	0	CFB TYMP RPL18A CDH11 MAP3K8 CXCL1 CORO1C PSME2 TNFAIP2 RGS10 ZCCHC7 CXCL14 COL1A1 IRAK2 CHRNA3 C17orf62 INHBA RPL13A BCL2A1 C1S RAB31 ST8SIA4 NNMT C7 RPL35A CCR1 TPM3 PSMB10 BIRC3 C1R RPL35 TNC COL1A2 PGM2L1 TIMP1 SVEP1 IFITM1 LDLRAD3 CALU CLEC10A SLC18A2 COL3A1 COL15A1 TGFBI TRIM22 RUNX2 LTF ARHGAP25 LYN TBC1D2B EMP3 PAM MMP7 FN1 PGLS PIK3CD RPL27 RPL18 GZMA NFKBIZ RPS25 MAN2B1 PELO RPL12 RPLP2…	0.00520156	0.0857438	-0.299039	-1.2875	103	TNFRSF25 CORO7 PRUNE DGKQ CX3CR1 TBCB RPLP2 RNASE6 SELPLG CLEC10A MVP FAU C1orf186 CARHSP1 CCM2 MICALL2 LMF2 CDO1 GFRA1 CD53 RPS27L LASP1 GZMK RAD54L NUP62 LTF EML3 TNFAIP2 RARRES3 PTPN22 MYO1F VEGFC C10orf54 HCST GMFG POLR1D PGLS MRC1 LY75 RPL13A UBXN1 RPS2 LEPROT C17orf62 UBE2D4 PARP14 NFIX CASP1 ATHL1 SVEP1 SLAMF8 QPCT PIK3CD FKBP15 DPP3 VARS NUB1 IRAK1 COL8A2 CCL2 C20orf27 WDR46 VASH1 NNMT MA…
GO_INFLAMMATORY_RESPONSE	414	0.000147798	0.000436951	0.491117	2.8568	0	CCL20 SPHK1 IL36G SAA1 SAA2 TNFRSF6B CCL22 CXCL1 C3 NLRP3 REL HP IL1RL2 IRAK2 HIF1A PTGES MAP2K3 IL1RAP TNIP3 ITCH IL20RB SAA4 PTGS2 TBK1 CCL4 IL6 CCR1 CHI3L1 F11R LTA4H ADORA2A CXCL2 HMOX1 ORM2 S100A9 IL1A SEH1L IL17C HMGB2 CYP26B1 TNFRSF1A CXCL10 F3 TNFRSF10B ORM1 RARRES2 RELT CEBPB ASS1 TPST1 LYN IL1B CCL3 MAPKAPK2 FN1 IDO1 MIF PIK3CD B4GALT1 CXCL6 AIM2 SCG2 NFKBIZ ZC3H12A RIPK2 TNFRSF21 C4A A…	0.008006	0.110515	-0.299805	-1.28672	159	EPHX2 TNFRSF25 CD40LG PYCARD IKBKG CCR5 TLR8 CCL23 LY86 NLRC4 MS4A2 TOLLIP NMI TUSC2 NLRP4 TLR7 CCR4 RELB TLR10 TNIP2 HP IL37 CDO1 HIST1H2BA RAC1 AIF1 NPFF CHST2 CRP P2RX7 IL24 NUPR1 BDKRB1 AIMP1 RPS6KA4 CCL1 SIGIRR PLA2G2D TNF PSTPIP1 LY75 IL10RB CHUK SELP PLA2G4C AHCY TICAM2 ZAP70 MGLL CRHBP CCR2 PIK3CD NOD1 IL2RA CCL7 SNAP23 PLA2G4B ORM1 HLA-DRB5 CD6 CD40 CCL2 PLP1 SERPINF2 SAA1 NFKB2 FGA CD5L…
GO_FC_RECEPTOR_SIGNALING_PATHWAY	202	0.000130873	0.000436951	0.534104	2.85381	0	UBA52 UBE2D1 PSME2 PSME1 NFKBIA MYO1G BRK1 MAP3K1 PSMB10 PSMA6 PSMC6 PPP3R1 LYN PPP3CB MAP2K7 PSMD12 SOS1 VAV1 BCL10 PSME4 IGLC1 NRAS CYFIP1 PIK3CB RPS27A ACTR3 CLEC4D ARPC3 DOCK1 IGHG1 UBE2V1 ARPC4 PSMA3 CLEC4E ABI1 YES1 PSMA4 PSMB7 ELMO2 ACTG1 PSMC4 IGHG4 FGR KIT CD3G CALM3 PRKCE IGHV2-70 HSP90AA1 LCP2 PSMD7 HCK SRC BAIAP2 CRK NCK1 PSMD2 ARPC1B PSMA5 WASL ARPC5 PAK2 CALM2 PIK3R2 HRAS IKBKG MYO1…	0.00370126	0.0700364	-0.34581	-1.43459	72	BAIAP2 IKBKG MS4A2 PSMB3 NCK1 FCER1A MAP2K7 GRAP2 PDPK1 NCKAP1L PSMD8 PSMC4 PSMD4 PSMD13 RAC1 CD3G PLA2G6 PSMB4 PSMB2 IGKV3D-11 PSMC5 PSMB1 NFATC1 PPAPDC1A FBXW11 CHUK BTK PSMD9 PSMD3 MAP3K1 PSMC2 PPP3CB DOCK1 FCGRT VAV1 ARPC5 PSMC3 PIK3R2 CRK PSMB10 GAB2 JUN CLEC4D GRB2 ARPC3 ARPC1A PSMB8 PSMA4 MAPK3 MYH2 IGHV2-70 IGKV1D-33 WAS PSME2 BTRC PSMB6 PLD2 PPP3CA PIGR IGLC6 PSME1 NFATC3 PSMD1 CALM2 ARP…
GO_POSITIVE_REGULATION_OF_INNATE_IMMUNE_RESPONSE	235	0.000134898	0.000436951	0.522685	2.84943	0	UBA52 UBE2D1 PSME2 IRAK2 PSME1 IFNK NFKBIA TNIP3 ITCH RAF1 TBK1 CTSB MAP3K1 PSMB10 BIRC3 HMGB2 CD36 PSMA6 FCN1 AP1G1 PSMC6 IRAK3 LYN PIK3C3 MAPKAPK2 MMP2 AIM2 NOD2 PSMD12 RIPK2 CD86 HSP90B1 VAV1 BCL10 KLRK1 BIRC2 PSME4 CD14 PGLYRP4 NRAS RPS27A CLEC4A CLEC4D CCL5 TNFAIP3 TRIM6 HMGB1 PAK3 UBE2K UBE2V1 PSMA3 CLEC4E DDX58 NLRC4 DMBT1 MYD88 PSMA4 PSMB7 PSMC4 TANK PRKCE PLSCR1 PSMD7 HCK PRKACA SRC RASG…	5.0449e-05	0.00501746	-0.386615	-1.61853	0	IRF3 PGLYRP4 SLAMF6 CRTAM PYCARD IKBKG TLR8 NLRC4 PSMB3 TLR7 PDPK1 CD209 RELB TLR10 TNIP2 PSMD8 PSMC4 PSMD4 PSMD13 CLEC6A PSMB4 PSMB2 PRKACA FCN1 TRIM5 S100A14 PSMC5 PSMB1 SH2D1B POLR3B FBXW11 CHUK BTK PSMD9 PSMD3 PGLYRP3 MAP3K1 TICAM2 PSMC2 NOD1 MARCO RAF1 IRAK1 COLEC12 POLR3F CLEC4C WNT5A VAV1 PSMC3 CD226 PSMB10 TXK NLRC5 IFIH1 CLEC4D POLR3C HLA-E DDX58 CREBBP CLEC4A PSMB8 PSMA4 LGALS9 IKBKE CD…
FULCHER_INFLAMMATORY_RESPONSE_LECTIN_VS_LPS_DN	436	0.00014828	0.000436951	0.487247	2.84798	0	CFB AK2 MAP3K8 OAS3 CHFR CTSC BACH1 SEC24D C1S IFITM2 MYO1G SOD2 FAM46A HSPA5 LTA4H OLFML2B HMOX1 MXD1 FCHO2 CD36 IFITM1 LDLRAD3 CXCL10 TIPARP FCN1 RNF19B VAMP5 IFITM3 SGK1 ITPKB NOTCH2 B4GALT5 MAF TGFBI QKI TRIM22 OASL SETX PPA1 CSGALNACT2 LYN RAD23B IDO1 B4GALT1 SNX18 NRIP1 AIM2 ARID5B MRPL30 NOTCH2NL CALR SGTB PLEKHA2 HERC5 CD14 FRMD4A SCARB2 KLHDC8B MBP CENPL BNIP3 CXCL9 C1orf162 ARL4C KAT6B …	0.0158635	0.159695	-0.290808	-1.24983	316	AP2A2 CCR5 TLR8 LY86 DHX58 NMI LAIR1 PRKD2 SLC35E1 NTAN1 SPN NR3C1 BLVRB MS4A4A CENPL POTEKP PARP10 GIMAP5 AIF1 XAF1 LY9 RIN2 NUP62 AK2 UNC45A FCN1 TRIM5 TRIM14 NUPR1 BLVRA CXorf21 GAS6 CTSD SLC8A1 RHBDF2 MADD ECHDC1 C1orf162 IFI27L2 GATM COMT MNDA CALCOCO2 VAMP5 OCIAD1 WDR11 TMEM140 RNASET2 LZTS2 CTSC RHBDD1 MPP1 MARCO QKI TSPAN4 SPG21 LY6E XRN2 TNFSF10 HNRNPA2B1 GAS7 CD38 STAB1 LGALS8 GAB2 FNIP…
FLECHNER_PBL_KIDNEY_TRANSPLANT_OK_VS_DONOR_UP	146	0.000124875	0.000436951	0.559265	2.84734	0	MAP2K1 PPM1A OAT CPNE1 TMED2 RPL35 HYOU1 PLIN3 VAMP5 RPLP0 RPS29 PRMT1 PTPN11 EEF1B2 OGT AGL CD58 RPL11 OXA1L EIF3F ITGB1 VAV1 LAMP2 TSFM STAT4 RAD23A RPS23 MTMR1 RGS2 SAT1 DAP3 RPL19 HIST1H4C VDAC1 DHX9 PHF2 PTGER2 RSU1 CUL4B MYD88 PSMA4 MORC3 STK38 LRP10 ZNF384 SARS AASDHPPT UGCG RPS20 MAGED1 PSMA5 TXNL4A CCT7 CTSK TAF7 WHSC1 SYNCRIP ANP32B PA2G4 TFRC TIMM17A UBE2I YWHAZ KLHL21 BICD2 PCF11 JUND…	0.00118447	0.0377138	-0.383579	-1.55497	22	EIF3F DAP3 PLIN3 SF3B4 RAD23A IMMT CAMKK2 PSMB4 TUBGCP2 CTSD CDIPT ATP5G1 STK19 VAMP5 PSMD9 CAPZB ZNF337 FLT3LG VAV1 LSM2 HIST1H4C HAX1 ARHGAP1 SRSF8 ATP5A1 SRSF3 RBPJ GSPT1 DEDD CLEC11A ANAPC13 CD58 UBE2I RPN1 PSMA4 MBOAT7 LGALS9 IKBKE CCT7 STAT4 NUBP1 LRP10 ACO2 WHSC1 TXNL4A TMCC1 SETD1A PRMT1 CUL4B SF1 SATB1 SARS OAT HIPK1 IK DCTD RPL35 NCOR2 HBEGF RPL19 PPP1R15A IL2RG CPNE1 PRKAR1A HYOU1
BHATTACHARYA_EMBRYONIC_STEM_CELL	86	0.000118568	0.000436951	0.61211	2.84598	0	DNTTIP1 EIF4A1 DDX21 GNL3 SEMA6A LDHB CCNB1 HMGB2 IFITM1 CALU SERPINH1 RPLP0 CRABP2 RPS24 TNNT1 KRT18 RPL24 CDK1 MAD2L2 FAM83D PTTG1 RPL6 KPNA2 ARL5B ELOVL6 MTHFD2 RPL4 SET GJA1 CCT8 EPRS PSMA3 AURKB PITX2 CRABP1 ZNF257 CCNC PPAT ZNF43 TPX2 SNRPF PODXL RPL7 LEFTY1 SSB KRT8 HNRNPAB KIF4A MTHFD1 RCC2 HSPA4 HDAC2 TK1 IDH1 NPM1 NASP BRIX1 SEPHS1 CYP26A1 SFRP2	0.999249	1	0.0998812	0.527819	1329	PPAT ARL5B MTHFD2 POU5F1 DSG2 PTTG1 KRT18 TNNT1 DTL MGST1 LRRN1 GJA1 LDHB DDX21 SLC16A1 HSPA4 PSMA3 CRABP1 SMS GAL HNRNPAB RPL7 TDGF1 NPM1 FAM83D SNRPF ZNF257 AURKB CCNB1 EIF4A1
ONDER_CDH1_TARGETS_1_DN	165	0.000128074	0.000436951	0.548245	2.8441	0	IL36G CXCL1 S100A7 PTHLH FST RNFT1 PHTF2 PTGS2 IL1R2 ETS1 CBFB SERPINB8 CXCL2 SEPT11 NCBP1 IL6ST EDN1 TGFA POGLUT1 CSF3 KIF5B PAFAH1B1 PHLDA1 HNRNPM ARHGAP25 IL1B DUSP6 LARP4 SERPINB13 UTP20 PI3 ATP12A ADAMTS1 FOSL1 SRSF2 ARL4C BRIP1 DNAJA1 TMX1 ATP13A3 PNO1 NUP50 MAX EXOSC2 B3GNT2 HIST1H4C NAV3 DHX9 SCYL2 TMPRSS11E CHRNA5 CWH43 GLIPR1 HNRNPU UTP14A G3BP2 WTAP FEN1 G3BP1 RFWD3 TP63 HSPH1 CDC27 UG…	0.932668	1	-0.181009	-0.74059	18228	MPHOSPH8 DDX52 KLK10 IVL POGLUT1 HCCS TSEN2 TOR1AIP1 NCBP1 KIF5B EPN3 RFWD3 MAP4 IL1R2 TOE1 S100A7 HIST1H4C ATP12A SKP2 LGALS8 IMP3 G3BP2 SRSF3 SERPINB8 ZMPSTE24 HSPA8 HNRNPU ANO1 SLC43A3 HS3ST2 KLK11 EIF4G1 CSF3 ZNF365 STARD13 PI3 G3BP1 SP100 KRT13 IFIT5 HBEGF FBXO9 TMPRSS11E ENC1 CHRNA5 UMPS ST6GALNAC5 JAG1 CBFB
BASAKI_YBX1_TARGETS_UP	275	0.000138179	0.000436951	0.511397	2.84359	0	HJURP NFKBIA SNAI2 DNAJC9 DR1 DCUN1D5 UBE2C MT2A SAE1 CDA S100A3 CCNB1 GTSE1 MARS HMGB2 AREG ESPL1 FGFBP1 BUB1 DLEU2 PHF19 E2F7 TOMM5 TPM4 DAZAP1 DEPDC1 FRMD6 MAD2L1 MELK LMNB2 CAMTA1 CDK1 MT1X CREBZF ARPC5L FAM83D PTTG1 FANCI TNFRSF21 THBS1 KPNA2 BUB1B ASPM AURKA WDR4 CENPA S100A2 UHRF1 PGAM5 TUFT1 MYBL1 NUP50 CDKN3 HINT1 NUF2 DHX9 KIF2C ADRB2 PMEPA1 WNT10A AURKB KIF23 CDC20 L1CAM AXL CCNA2 CCND…	0.150447	0.516754	-0.272248	-1.14898	2992	DDX39A ZNF185 BUB1B MED8 COMMD4 SAE1 DHRS11 CSTF3 CCM2 ACTR1A ZWILCH KRT10 GSTP1 ZNF599 SIVA1 KIF2C SLC1A5 RQCD1 MYBL1 EMP2 DDB2 CDK2AP2 ESPL1 UNG MT1G IFRD2 S100A11 KIF22 RAD51 MDC1 CDK2 MCM7 GTSE1 DR1 IRAK1 UBE2C CENPW GINS2 DNAJC9 CENPM CENPA AFAP1L1 SMG5 POLR2L DEPDC1 CCND3 TSEN15 SLC3A2 PRPF3 FANCI LMNB2 WDR1 GART MCM3 PINK1 MT2A H2AFV CDC20 ORC6 WDR77 PSMB6 PRSS23 ILF2 DAZAP1 CEP55 CAMTA1 A…
ZHOU_CELL_CYCLE_GENES_IN_IR_RESPONSE_24HR	123	0.000123122	0.000436951	0.574222	2.84326	0	PLEK2 DNAJC9 UBE2C EIF2S1 CCNB1 HMGB2 DLGAP5 BUB1 DEPDC1 MAD2L1 MELK HMMR HMGB3 CDK1 KIF11 LAMB1 NUP107 PTTG1 KPNA2 WIPI1 FAM64A LBR ASPM CENPA UHRF1 TOPBP1 HAUS8 CDKN3 SPC25 RFC4 NUF2 MYBL2 FBLN1 PAICS TOP2A KIF23 CDC20 CCNA2 BIRC5 QSER1 PTTG3P EXO1 CENPN KIF20A SULF2 NUP35 KNTC1 SPAG5 MAGOHB CDCA8 HAUS3 RANBP1 CHAC2 EXOSC8 DCN GPN3 ANLN SMC2 EZH2 CENPF RACGAP1 CEP55 MXRA5 RBBP8 F10 PCNA TRIP13 …	0.0670729	0.351665	-0.322503	-1.2866	1287	IFT20 SQRDL RAD54L WIPI1 KIF22 MDC1 HAUS8 CDK2 MCM7 HAUS3 EXOSC8 COLEC12 UBE2C DNAJC9 CENPA DEPDC1 RPA2 LRRN4CL F10 DCTPP1 E2F1 CENPK MCM3 FGFR1OP H2AFV CDC20 FABP5 SOD3 POLD1 POC1A LXN CEP55 ANLN UHRF1 KPNA2 CDCA8 KIF23 FBXO5 BIRC5 PCNA TOP2A SEMA3B NUSAP1 EXO1 SPAG5 DTYMK LMNB1 GINS3 KIFC1 CLN6 CDK1 PTTG3P USP1
REACTOME_MRNA_SPLICING	106	0.000121286	0.000436951	0.58856	2.84229	0	HNRNPL CCAR1 SRSF6 GTF2F1 SRSF4 PABPN1 NCBP1 SF3B1 HNRNPM SUGP1 RBM8A HNRNPA1 SNRPD1 HNRNPF PAPOLA PTBP1 DHX38 SRSF2 YBX1 CPSF2 FUS HNRNPA3 NFX1 SMC1A DHX9 MAGOH SRSF9 HNRNPC SNRPD2 HNRNPK HNRNPU POLR2A CSTF3 PCBP1 POLR2F SNRPA1 PCBP2 SRSF5 SNRPF RBM5 RNPS1 POLR2D CD2BP2 SNRPB2 SF3A3 TXNL4A DNAJC8 SNRNP200 NCBP2 HNRNPR RBMX SNRNP70 CSTF2 SRSF1 SF3B5 PCF11 GTF2F2 HNRNPD SNRPE POLR2B POLR2I PRPF8 S…	0.00121321	0.0380502	-0.404142	-1.58628	22	SNRPD2 SNRNP70 SF3B4 CSTF3 SF3A3 SNRPD3 SUGP1 POLR2H HNRNPR SF3A2 SF3A1 POLR2J SNRNP40 POLR2C DNAJC8 SRSF4 NCBP1 CCAR1 SNRPD2P1 SRSF1 LSM2 HNRNPA2B1 SNRPB2 SNRPB POLR2L POLR2G SRSF3 CDC40 HNRNPL HNRNPH1 SF3B1 HNRNPU FUS POLR2I TXNL4A SF3B2 NFX1 POLR2E U2AF2 PRPF6 NUDT21 CPSF2 SRSF9 SRSF11 HNRNPD GTF2F1 PCBP2 CPSF7 EFTUD2 CSTF2 SNRPE RBMX SF3B5 POLR2K CPSF3
CHIANG_LIVER_CANCER_SUBCLASS_UNANNOTATED_DN	186	0.000130702	0.000436951	0.538028	2.84202	0	WARS DCUN1D5 ATP6V0D1 STOML2 GTF2I COPS3 MAPRE1 FKBP11 MAD2L1 RNASEH2A CDK1 MANF RPS16 CMAS MAD2L2 CCT2 ECT2 SNRPD1 EBPL SPOPL CAB39 H2AFZ RNF141 SEC11A RAN XRCC5 GJA1 DAD1 DNAJB9 AQP11 DNAJA1 ATIC IMPA2 TMX1 NONO YBX1 CDKN3 XRN2 ME2 RFC4 SEC61A1 BAX CCT4 HSPA13 COPA SNRPD2 PSMG1 CLNS1A FAM96A UXT TPX2 G3BP2 FEN1 RAD51AP1 OSTC DCTN3 PDIA6 CITED2 PRDX4 MRPL44 RPL7A MAGED1 PSMA5 TYMS WDSUB1 PGK1 TP…	0.218825	0.606843	-0.27403	-1.13099	4300	RPS16 SNRPD2 NDUFA4 EBPL PSMD8 CHCHD2 FARSA UQCRFS1 SCAMP3 PPIL1 ATG3 NEU1 MCTS1 RNASEH2A NFYC TMBIM4 RPA3 MRPS12 METTL13 ALDOA ZNHIT3 XRN2 LSM2 GFM2 FAM96A VAMP3 TMEM50A PSMC3 GLUD2 G3BP2 UBE2E3 OSTC MRPL39 TM9SF2 SLC25A5 HSPA8 ARPC1A RNF141 FKBP11 SPOPL IMPA2 SEC23B HSPA13 ILF2 VBP1 PRMT6 VDAC3 MAPRE1 SEC11A LYZ UXT SLC39A6 PCNA CAB39 MRPS23 MAD2L2 NUDT21 ATIC EPDR1 DNAJB9 SEC61A1 RHOA PGD CDK1…
YAO_TEMPORAL_RESPONSE_TO_PROGESTERONE_CLUSTER_17	174	0.000129166	0.000436951	0.543506	2.84112	0	CORO1C RPN2 N6AMT2 GNG10 SAE1 TXNRD1 TIMM13 NAP1L1 TPM4 SLIRP EIF4E2 ARF4 NDUFA11 MAPKAPK2 NDUFV2 ERCC3 NDUFB7 ARL2BP PDAP1 CMPK1 ICT1 SET CKS1B XRCC5 ROMO1 TMED10 FAM96B CAPN2 KRTCAP2 FKBP1A MRPS7 BAG1 SRSF9 CLPB PSMG1 PSMB7 EIF4A3 GRPEL1 SDHB TWF2 NDUFB9 PPAP2A WTAP EI24 MRPL34 TOMM70A UFC1 HSD17B4 TALDO1 DDX1 MRPS14 NDUFS6 ADSL TRAPPC4 LMNA MRPL51 RNF7 ARPC5 COPS6 NR2F6 UQCRQ SLC39A9 TRAM1 LSM…	5.10282e-05	0.00501746	-0.471627	-1.93699	0	NDUFAB1 NDUFB7 NDUFA11 TMEM160 TWF2 TALDO1 DRAP1 SAE1 PSMD8 COPE PSMD13 PIAS3 IFI35 STUB1 NAA10 SLC39A9 KRT10 SMAP1 GSTP1 AURKAIP1 C11orf54 RPS6KA4 MRPS34 TNFAIP1 POLR3K MDH2 DNAJC19 NDUFB6 EXOC7 GNG10 CSNK2B PPAP2A MRPS7 FAF1 DPP3 DDX1 ROMO1 MRPS12 MRPL2 EIF4E2 VPS25 LRPAP1 TAF10 COQ7 CMPK1 ARPC5 LAMTOR1 UBL4A MRPS11 HSD17B4 CKB TOMM70A MRPL34 SLC25A39 PARL CKS1B TMEM109 NDUFS3 IMPDH2 CYB5R1 BCA…
BROCKE_APOPTOSIS_REVERSED_BY_IL6	144	0.000124813	0.000436951	0.55926	2.84099	0	GADD45A CDK17 PRDM1 MAP3K8 ELL2 MCL1 BHLHE40 HSPA1A PHTF2 SLC2A3 EVI2B DUSP5 STAT1 ACPP IL6ST MT1H PIM1 TPM4 SGK1 CEBPB PTPN11 SREK1IP1 MAPKAPK2 TMF1 MT1X IFNGR1 FAM3C PDGFRA WIPI1 ZBTB11 IRF9 CCL2 CHST15 DNAJB9 DNAJA2 GNA13 PNO1 ADIPOR2 ARFGAP3 SRPK2 ICAM1 HSPA13 TMEM184B HEG1 CCNC EIF4E HNRNPU PLEKHB2 RHOBTB3 MAFF NAMPT PLSCR1 HCK SPP1 STK17B MARCKS OAS1 TWF1 EIF5 NCBP2 PTP4A1 DPM1 MYLK BCL3 LD…	0.922213	1	-0.183603	-0.743369	17901	AMPD1 NMI DUSP3 WIPI1 SOCS1 MT1H GAS6 RAD1 GATM SBNO2 ID1 CCL2 POLR3F TNFSF10 IFNGR1 CEBPB ZNF101 MUC1 JUN STAT1 GRB2 ZBTB11 HNRNPU TMED7 JUNB SRPK2 RNF13 RALA MX1 HSPA13
MOOTHA_HUMAN_MITODB_6_2002	414	0.000147798	0.000436951	0.488381	2.84088	0	AK2 LARS2 RPL18A CYP24A1 ACADVL TIMM9 SLC25A15 ABCB6 OAT VDAC2 CYP27B1 HSPA1A PDK4 BCL2A1 RAF1 ATP5J SOD2 SUCLG1 PCK2 DIABLO HK1 ATP5S PDHB TIMM13 UQCR11 SLC25A21 NDUFA1 ACADSB CPOX ATP5G3 CLPX ACSL1 UQCRC1 GPX4 MAOA NDUFV2 NDUFB7 IDH3A PDK1 PDP1 CRAT DNM1L OXA1L ATP5I TSFM AKAP10 PPIF RPL3 MRPL19 RPLP2 MTHFD2 CLPP SLC25A20 FAM178A MRPL4 NDUFS4 NDUFA9 UQCRC2 SLC1A3 ACSL3 APAF1 BNIP3 ALDH18A1 HADH…	5.00375e-05	0.00501746	-0.457035	-1.96153	0	NDUFAB1 NDUFB7 LONP1 NDUFS7 NDUFB2 ETFDH BCAT2 TRAP1 IDH3B ATP5I NDUFA1 MRPL9 ATP5G2 TBCB RPLP2 NRF1 DAP3 NDUFC1 NDUFA4 ATP5H ABCB8 TIMM44 STARD3 COX15 TST TAT GLYAT ETFB CPT2 SLC25A10 SDHD COX17 NDUFS8 NDUFA3 SUCLA2 PTPRA NR3C1 MRPL24 COX7B TIMM17B SLC25A12 LYPLA2 LMF2 DUT CLN3 NDUFB3 IMMT GCK UQCR11 SLC25A14 POLRMT MUTYH ACSL6 SDHC MRPS33 CRAT ACADS ACAD8 NDUFS2 MKRN2 BCKDHA AKAP1 AK2 FARSA CYB…
GRAHAM_CML_DIVIDING_VS_NORMAL_QUIESCENT_UP	174	0.000129166	0.000436951	0.54334	2.84025	0	LEPR RAB31 TFR2 UBE2C CCNB1 CD36 DLGAP5 ESPL1 CST7 BUB1 MINPP1 PRKAR2B PDSS1 CPOX MAD2L1 ATP5G3 MELK HMMR RNASEH2A PMP22 NCAPG CDK1 KIF11 KIF15 PDLIM1 FANCI ECT2 SNRPD1 KPNA2 PPIF ELOVL6 DSCC1 BUB1B SNRNP25 ASPM AURKA CKS1B CENPA CCL2 CDKN3 SPC25 HDC RFC4 VRK1 KIF2C SUCLA2 AURKB RRM2 KIAA0101 TOP2A CDC20 CCNA2 BIRC5 TPX2 FEN1 RAD51AP1 NPM3 CCNE1 CEP76 PPBP PRDX4 KIF20A LMNA SPAG5 MPO TYMS CSTA RA…	0.0110731	0.131188	-0.337047	-1.38426	216	KLHL7 LSM5 BUB1B SNRNP25 TST SUCLA2 ARHGAP19 HPGDS DUT RRM1 LEPR NUP85 KIF2C CDC45 STMN1 PRDX2 CCNE1 ESPL1 ZNF593 KIAA0101 HIST1H1C RAD51 PIEZO2 RNASEH2A RPA3 CCL2 PRG2 UBE2C HSPA14 GINS2 CPOX CENPM CENPA ABCD3 FANCI PRKAR2B GSPT1 CLEC11A HGF BRCA1 NUDT1 NPM3 CKS1B CDC20 CD36 FABP5 CSTA CEP55 XK KPNA2 NCAPG FBXO5 BIRC5 MS4A3 TOP2A NUSAP1 UBE2S SPAG5 SAMM50 GINS1 CST7 MPO MINPP1 KIF4A
TIEN_INTESTINE_PROBIOTICS_6HR_UP	55	0.000114784	0.000436951	0.668729	2.84019	0	RPS11 FAM120A RPL41 RPL37A RPS27 RPLP0 RPL27A RPS17 RPS24 RPL5 PHLDA1 PTP4A2 RPS7 TPT1 GAPDH CALR EIF4B RPL4 RPS23 HMGB1 RPL39 RPS6 PRNP RPL23 RPS2 EEF1G RPL9 EIF5A CDC5L RPS19 PGK1 RPS3A MYC RPL23A ADCY3 YWHAE EEF1A1	0.260442	0.64678	-0.319048	-1.14837	4663	RPS27 CDC5L RPL23 CRCP RPS2 RPS14 RPL27A ADCY3 HSPA8 HNRNPH1 FTL RPS3A RPL37A PTP4A2 C6orf62 RPS19 RPL23A SEL1L3 PPIA EEF1G EEF1A1 RPL13 RPS11 RPL9 RPL4 MMP24
GO_RNA_LOCALIZATION	174	0.000129166	0.000436951	0.543222	2.83963	0	RPS28 SEC13 SRSF6 SRSF4 PABPN1 BICD1 ATM SEH1L UPF1 NCBP1 IWS1 RPSA NUP188 QKI RBM8A HTT NUP107 HNRNPA1 ZC3H11A CCT2 IGF2BP3 RANBP2 MCM3AP THOC5 XPOT SARNP UPF3A NOL6 RAN DHX38 SRSF2 CPSF2 HNRNPA3 MEX3D THOC2 NUP50 PIH1D1 C14orf166 EXOSC2 CCT4 MAGOH SRSF9 XPO5 EIF4E EIF4A3 NXF1 G3BP2 GLE1 ZNF385A SRSF10 SRSF5 NUP54 RNPS1 EIF5A C17orf85 LRPPRC ZNHIT6 POLR2D SHFM1 PRPF18 NUP35 SLBP DDX19A MAGOHB CH…	0.0155636	0.158507	-0.332426	-1.36528	304	DDX39A TST MVP MCM3AP NUPL2 NUP133 NXT1 PHAX EIF5A2 NUP62 NUP85 UPF3A PIH1D1 THOC5 THOC7 PRPF18 DDX19A SRSF4 NCBP1 KHSRP QKI PRPF31 RPS28 CKAP5 UPF1 SRSF1 HNRNPA2B1 SMG5 SLBP G3BP2 ZNHIT6 SRSF3 GLE1 CDC40 SENP2 SNUPN AGFG1 SUPT6H SRSF10 ZC3H11A TOMM20 POLDIP3 LRPPRC WRAP53 THOC6 SEC13 FBL AHCTF1 MRPL18 DDX25 THOC3 NXF1 FMR1 NXF2B RBFOX1 U2AF2 SLU7 PRPF6 MYO1C CPSF2 SRSF9 SRSF11 IGF2BP3 IGF2BP1 FL…
GO_SISTER_CHROMATID_SEGREGATION	167	0.000129049	0.000436951	0.546556	2.83949	0	SEC13 CHMP1B NDE1 PSRC1 CLIP1 RPS27 BUB3 SEH1L CCNB1 DLGAP5 MAPRE1 ESPL1 CHMP2B BUB1 MAD2L1 PAFAH1B1 CHMP5 CLASP1 NCAPG AKAP8 CHMP4B CENPE NUP107 PINX1 RANBP2 DSCC1 BUB1B NDEL1 PPP1CC CENPL CENPA AURKC PDS5A CDCA5 SPC25 KIF14 CUL3 NUF2 SMC1A KIF2C AURKB TOP2A KIF23 CDC20 KATNB1 BIRC5 CENPP CENPI KIF2A STAG2 CENPN SGOL1 PAPD7 KNTC1 REC8 SMC4 SPAG5 SMC3 CHMP4A RAD21 ZW10 CDCA8 CLASP2 HDAC8 KIF18B G…	5.11587e-05	0.00501746	-0.437296	-1.79002	0	PSRC1 KATNB1 CEP57L1 BUB1B RPS27 NDE1 MAU2 CASC5 RAD51C PHF13 AKAP8 NUP133 CENPP CENPL MAD1L1 CHMP2A INCENP ZWILCH APITD1 NUP85 KIF2C CHMP6 PDS5B NSL1 CENPT HORMAD2 ESPL1 BUB3 PPP2R1A KIF22 RCC2 BECN1 SGOL2 GSG2 WAPAL RAB11A CKAP5 B9D2 MCMBP KIF25 CENPM CENPA HDAC8 CDC23 AURKC CHMP7 CDCA5 MRE11A CENPK TAOK1 SMC1B CHMP1B CDC20 CHMP1A SEC13 NUDC CEP55 MAPRE1 CDCA8 AHCTF1 VPS4A NCAPG NAA50 KIF23 CHM…
WHITFIELD_CELL_CYCLE_G2_M	203	0.000131079	0.000436951	0.531252	2.83896	0	GADD45A CDKN2D CFLAR NDE1 DR1 GTSE1 DLGAP5 TXNRD1 BUB1 DEPDC1 KIF5B HMMR HMGB3 IDO1 PIK3CD TACC3 B4GALT1 RBM8A SETD8 SRD5A1 CENPE ECT2 ATF7IP CNN2 RNF141 BIRC2 FAM64A LBR AURKA CKS1B ITPR1 CENPA DNAJB1 PRPSAP1 DNAJA1 TSN RRP1 KIF14 NUF2 KIF2C HSPA13 CDC20 ANP32E CCNA2 FGA BIRC5 TPX2 ME3 NCOA5 GRK6 MZT1 CDC27 HS2ST1 RNPS1 WSB1 CSGALNACT1 QRICH1 HPS4 LMNA NUP35 SPAG5 C6 RERE GOT1 RNF126 VCAM1 G2E3 …	0.387129	0.756375	-0.252114	-1.04628	7639	HCFC1 NDE1 CNTROB TACC3 RAD51C ARHGAP19 TSKU SMTN TSN KIF2C RCAN1 GAS6 QRICH1 CCDC90B RASGEF1A RNF126 PSMG3 ORAOV1 MDC1 HMG20B PIK3CD KIF5B GTSE1 DR1 SGOL2 SMARCB1 FGA CKAP5 KCTD2 HP1BP3 HERPUD2 CENPA TSG101 DEPDC1 PRPSAP1 DNAJB1 TMCO4 SRSF3 ME3 TLE3 HSPA8 RNF141 CKS1B CDC20 TFF3 HSPA13 GRK6 SS18 RCBTB2 POC1A CEP55 ANLN ZC3HC1 SRD5A1 CNN2 BMP2 TMEM138 BIRC5 WIBG NUSAP1 HPS4 SPAG5 INSM1 DIAPH3 CDK…
BERTUCCI_MEDULLARY_VS_DUCTAL_BREAST_CANCER_UP	198	0.000131027	0.000436951	0.532793	2.83874	0	TYMP DDX50 MAP2K1 TNFAIP2 ETV6 CD274 CLEC2D TIAL1 C1S SGPL1 ECE2 WARS ANXA7 DNAJC9 ELL SOD2 PCOLCE2 PSMB10 BIRC3 GYG1 BUB3 NSMCE4A GTSE1 STAT1 CBS MINPP1 PHF19 POGLUT1 DAZAP1 PQBP1 PPA1 PPP1R15B TAGAP AIM2 GZMA ADRBK2 RCL1 PSAP PPIF CUL2 NFKBIE HSH2D CENPA TNFRSF1B HEATR1 ME2 ATXN7 TRAFD1 CASS4 NOP16 SRGN ICAM1 GABPB1 IL12RB1 RAP2B GBP4 IL27RA RILPL2 RGS1 MICB MRTO4 CCDC69 PARP8 MAGOHB PSMA5 PTPN…	0.484805	0.822673	-0.242962	-1.00673	9555	NME3 FAM53B RELB PSMB2 TNFAIP2 ABCA3 TIAL1 LAP3 POGLUT1 IL27RA RASGEF1A PUS1 BUB3 RPS21 ANXA7 STAMBPL1 GTSE1 NSMCE4A NOC3L NFKB2 ISCU PNKD MCMBP DNAJC9 CENPA GBP4 CD38 C11orf31 PSMB10 TREX1 TNFRSF14 STAT1 SPATA5L1 KBTBD8 GALM BTN3A1 PSMB8 DDX50 IL12RB1 ZCCHC9 CHCHD1 PLCL2 NCF1C CUL2 CEBPD RILPL2 DAZAP1 ADAM8 ZMIZ2 TYSND1 TAP1 TAGAP LARS HEATR1 CEP55 FBL RARS PCSK6 AIFM2 CYBA CASS4 EPB41 ELL DTX3L…
PODAR_RESPONSE_TO_ADAPHOSTIN_UP	144	0.000124813	0.000436951	0.558747	2.83839	0	GADD45A ZEB1 TNFSF9 HSPA6 CLEC2B ZFAND5 BACH1 FAM129A SEC24D HMOX1 PMAIP1 ZBTB43 DUSP5 MARS CLK1 HDLBP DDIT4 CARS TMCO3 CEBPB PHLDA1 CSGALNACT2 FNDC3A EIF2AK3 ARID5B IFNGR1 TRIB1 AKR1C2 ITGAX RGS2 DNAJB1 DNAJB9 SAT1 CCNG2 STX12 ZNF267 RB1CC1 IL23A IFRD1 VEGFA IER5 HSPA13 RAP2B MORC3 PLEK MXI1 HBP1 SLC38A2 MAFF CD55 STEAP1 ISG20 IGFBP3 ANXA1 PSAT1 ATF4 MBNL2 DNAAF1 KLHL21 NLRP1 TMEM57 JUND PPP1R15…	0.867797	1	0.149297	0.861727	511	ATF3 VEGFA TRIB1 GABARAPL1 DDIT4 ZNF267 GARS ANXA1 DDIT3 SLC7A11 BBC3 RAP2B RGS2 PMAIP1 PSAT1 ASNS RND3 SOX4 PHLDA1 CHAC1 ITGAX STEAP1 RB1CC1 SLC38A2 MSX1
SANA_TNF_SIGNALING_UP	81	0.000117966	0.000436951	0.617002	2.83835	0	CCL20 BST2 OAS3 TNFAIP2 ITGAV INHBA NFKBIA C1S SOD2 BIRC3 CXCL2 CXCL10 C1QTNF1 CXCL6 RIPK2 SLC7A2 CCL2 NCEH1 DNAJA1 SAT1 TNFAIP3 ATP13A3 CTHRC1 ICAM1 RABL3 ICOSLG SERPINE1 CMPK2 CSF1 CX3CL1 LAMB3 PARP14 RHOB OAS1 IL7R CXCL3 VCAM1 SAMHD1 DRAM1 HLA-A MX1 HSD17B11 SPAG9 FTH1 TAPBP APOL3 SLC15A3 MMP10 CCL11	0.965166	1	-0.169791	-0.646295	17926	RABL3 TNFAIP2 PARP14 CASP1 CCL7 CCL2 INHBA IFIH1 CCL8 LGALS9 SMAD3 MX1 CXCL6 C1QTNF1 BPGM RAC3 BST2 MX2 LGALS3BP CMPK2 TNIP1 KIAA1147 SLC7A2 SAMHD1 HSD17B11 OAS3 OAS1 SOD2 CCL11 CXCL11 CXCL10 CSF1 ICOSLG TAPBP ICAM1 SLC15A3 RIPK2 DDX60 CTHRC1 APOL1 VCAM1 SSPN IL32
GO_REGULATION_OF_PROTEIN_MODIFICATION_BY_SMALL_PROTEIN_CONJUGATION_OR_REMOVAL	269	0.000136705	0.000436951	0.511605	2.83789	0	PELI1 SPHK1 UBA52 UBE2D1 CTNNB1 PSME2 CHFR PSME1 DYNC1LI1 COMMD1 HSPA1A ITCH GNL3 DCUN1D5 VCP UBE2C PSMB10 BIRC3 HSPA5 PARK2 BUB3 CCNB1 ANAPC5 ANAPC7 BAG5 USP4 PSMA6 BMI1 MAD2L1 PSMC6 PSEN1 KDM1A OGT CDK1 SEPT4 MAD2L2 PSMD12 FANCI PINX1 RIPK2 PDCL3 SPOPL ISG15 XIAP BCL10 BIRC2 PSME4 BUB1B ANGPT1 RPS27A PIAS1 UBR5 DNAJA1 PHF23 TNFAIP3 TGFBR1 CDC20B FKBP1A CDC26 GTPBP4 ADRB2 PSMA3 TRIP12 CDC20 PSMA…	0.000352166	0.0169126	-0.354566	-1.49475	6	AXIN1 TOLLIP PSMB3 NMI BUB1B ANAPC7 CDK5 PSMD8 PSMC4 PSMD4 PSMD13 PIAS3 HSPA1B DNAJA3 CDC16 MAGEA2B STUB1 RWDD3 PARP10 HSPBP1 APITD1 PSMB4 PSMB2 PTPN22 PSMC5 CTR9 ZYG11B TRIM21 PSMB1 STRA13 COMMD1 BUB3 WFS1 WDR48 UBXN1 PSMD9 PSMD3 ARRDC4 ANAPC11 SUFU PSMC2 HMG20B CDK2 TSPO RASSF1 ANAPC2 AIMP2 UBE2C FBXO4 PML PIN1 FEM1B TBC1D7 PSMC3 HDAC8 CDC23 TOPORS SKP2 PTEN PSMB10 FANCI CCDC22 TRIM67 TGFBR1 SM…
POMEROY_MEDULLOBLASTOMA_DESMOPLASIC_VS_CLASSIC_DN	58	0.000114561	0.000436951	0.659129	2.83784	0	PBX3 COL1A1 RPL21 RPS11 C1S RPL35A COL1A2 COL3A1 RPS29 RPS17 EEF1B2 RPL24 TPT1 RPL34 RPL10A RPL36A RPS18 RPS23 CYFIP1 BCL2 RPL39 SCG5 NFATC4 CCND3 RPL9 MYCN RPL7 LAMC1 TCF12	0.887952	1	0.163623	0.798434	1790	NFATC4 GCNT2 BCL2 RPL39 COL3A1 IGFBP5 RND3 COL1A2 CXCR4 NID1 TPT1 VCAN TCF4 PTCH1
RICKMAN_METASTASIS_DN	248	0.000135962	0.000436951	0.517109	2.83554	0	TYMP TBC1D10A CORO1C SPRR1B ST6GALNAC4 SLC16A3 DSG3 TNFSF9 PVRL1 KCNK1 SPI1 MYO1G SGPL1 PTGS2 NAV1 UBXN6 TNFAIP8 SLC2A1 HK1 GNA15 IFITM1 KRT5 RNF19B TPM4 KRT6A FLOT2 ALDH16A1 MAPKAPK2 PDLIM1 MAP2K7 DDA1 MIR210HG PKP1 ATG4D CD58 RHOV DUSP7 ARHGEF12 GTPBP1 MRPL4 ZNF750 ACTR3 C1orf162 S100A2 TUFT1 MAP2K2 PTAFR SGMS1 PROM2 MALL DNM2 TRAFD1 PRRG4 MYD88 MORC3 DSC3 FOSL2 PAX8 RNH1 AP3D1 ATP5D BCL2L1 RBM…	5.03854e-05	0.00501746	-0.375176	-1.57492	0	BAIAP2 ATG4D UBXN6 FAM53B AMPD3 JUP MAP2K7 DNM2 CD209 CARM1 PRODH CCM2 LMF2 POTEKP ZBTB7A CAMKK2 SLC27A3 HSD17B1 COX6B2 ALDH16A1 FARSA DUSP7 CAPG SLC19A1 S100A14 RNH1 BAP1 STXBP2 RPS6KA4 PRDX2 CENPT C1orf162 GIPC1 ADAM15 TBC1D10A RNF126 RHOG PKP3 S100A11 RAB7B MMP28 ZAP70 CASP1 DOK2 TSPO SLAMF8 MRPL4 SCO2 RGS14 KIAA1522 GUK1 ASNA1 SPI1 TOM1L2 TNPO2 SNX33 S1PR5 RHOV PML ARPC5 KLF13 NAT6 KEAP1 BCR …
HUPER_BREAST_BASAL_VS_LUMINAL_UP	53	0.000113908	0.000436951	0.672105	2.83506	0	SPRR1B S100A7 CXCL14 PTHLH PTGES POSTN S100A9 IL1A AKR1C1 KRT6A FLRT3 IL1B PKP1 GJB5 FEZ1 S100P PI3 AKR1C2 GJA1 S100A2 S100A8 CLCA2 SLPI DSC3 PTPRZ1 TP63 AMIGO2 IVL SERPINE2 CSTA JAG1 NDRG1 TRIM29	0.923944	1	-0.191229	-0.683821	16484	DSG1 IVL SLPI CLCA2 S100A7 S100P S100A9 D4S234E FABP5 CSTA PDPN HTRA1 SLC39A6 PI3 KRT75 FLRT3 SFN S100A8 JAG1 CA12
LINDGREN_BLADDER_CANCER_CLUSTER_1_DN	367	0.00014374	0.000436951	0.492798	2.83453	0	PELI1 SH3BP5 CXCL1 SEC13 RGS10 SLC12A2 LOXL2 LGALS1 CLIC4 PSRC1 UBE2C BIRC3 TNC SAE1 HMOX1 CCNB1 GTSE1 HMGB2 DLGAP5 ITSN2 PRRX1 B4GALNT3 BUB1 SLC9A3R1 PHF19 NCAPG2 DEPDC1 COL15A1 LAMA4 MELK RNASEH2A ACSL1 PMP22 AMPD2 CDK1 IDO1 KIF11 TACC3 CREB3L2 TMEM108 CENPE FAM83D PTTG1 RCBTB1 PLCXD1 MPHOSPH9 SEC24A H2AFZ KPNA2 ATAD2 MTHFD2 SLC17A5 SLC1A3 P4HB AURKA CKS1B CENPA TRAIP SSR1 PMM2 SLC36A4 COL18A1 …	0.00215323	0.0516937	-0.317229	-1.35608	42	PSRC1 MOB2 PRUNE BCAT2 TNK2 POP7 SAE1 YPEL3 TACC3 RASSF2 COX17 BLVRB PIK3C2B CLN3 GPA33 WBSCR16 MAGEA11 CLIC4 RPS27L CAMK2G LGALS2 RAD54L PSMB4 PLK4 NUP62 NFE2 KIF2C CDC45 CAPG SLC36A4 PRSS8 NUPR1 EMP2 TNFAIP1 STMN1 RBM28 CCNE1 PITX2 PAFAH1B3 CDKN2C ADAM15 MT1G SBNO2 RAD51 PYCR1 NEU1 RNASEH2A GTSE1 AKR7A2 IL2RA SGOL2 PRG2 UBE2C NFKB2 ERBB2 ANXA6 ACOX3 ST3GAL2 GINS2 DQX1 CENPA CDCA4 TMEM125 TMEM10…
SARRIO_EPITHELIAL_MESENCHYMAL_TRANSITION_DN	147	0.000125047	0.000436951	0.55539	2.83192	0	CFB IL1R1 SAA2 CXCL1 SPRR1B NFIL3 USP15 PSME1 NFKBIA C1S IFITM2 ERRFI1 SOD2 SPRR3 EEF2 BIRC3 F11R FGFBP1 LETM1 MAP3K5 PDZK1IP1 CD9 IFITM3 MME ACSL1 CCL3 MAOA SEMA3C IFNGR1 POLR3E PSAP KLRK1 EIF4B RGS2 KYNU NFE2L2 SAT1 TNFAIP3 CALD1 S100A8 CDH1 TCF3 FBXO32 TSC22D3 RPL37 ANK3 DSC3 FOSL2 MXI1 UBE2H TFPI TP63 ZCCHC6 SERPINA3 CITED2 GLUD1 ZBTB16 CXCL3 IFI16 NCK1 EFNA1 ENG VNN1 TRIM29 GBP2 GAS1 KRT14 R…	0.752303	0.961237	-0.214698	-0.870707	14614	NCK1 MVP PIK3C2B RPS19BP1 CTSD KRT14 CREG1 THBS3 LETM1 CYBRD1 HIST1H2AC CAPZB IFNGR1 SRSF8 PTEN HLA-E IFI44 TKT MAFB IFITM2 PDZK1IP1 GBP2 RARRES1 MMP25 KLRK1 ATP1A3 ACSL1 PSME1 POLR3E EFNA1 CFB BCL6 PLEKHO2 CCL21 ZBTB16 SEMA3B KRT13 KLRC3 UBE2H IFITM3 SEPP1 S100A8 CDKN1C RPLP1 IL1R1 GLUD1 FXYD3 CYP4B1 ALG6 ANK3 VNN1 SNCAIP CLU TSC22D3 SAA2 PSAP ENG EEF2 DAPK1 CXCL1
SHAFFER_IRF4_TARGETS_IN_ACTIVATED_B_LYMPHOCYTE	76	0.00011685	0.000436951	0.622665	2.82959	0	ELL2 CFLAR OSBPL8 GNG10 SEPT11 MARS UAP1 BMI1 PAM CCL3 HK2 PRPF40A AHCY SLC31A1 XPOT AURKA HIVEP2 BCL2 ME2 LONP1 VDAC1 VEGFA PAICS ST3GAL1 CCNC LDHA SRPK1 ATP5D KTN1 GRSF1 EIF2S2 NDRG1 PGK1 ACP1 MYC TAGLN2 SERF1A CYCS LDLR BSPRY GOLGA7	0.0277062	0.224383	0.267768	1.38109	42	VEGFA MYC AURKA HK2 LDLR FDFT1 PNP GARS LDHA NDRG1 BCL2
GHANDHI_BYSTANDER_IRRADIATION_UP	81	0.000117966	0.000436951	0.614987	2.82908	0	DUSP2 CXCL1 SLC16A3 LIF PLEK2 PTGES INHBA GJB2 BCL2A1 PTGS2 SOD2 BIRC3 CXCL2 IL1A DUSP5 CXCL10 MT1H IRAK3 STC1 IL1B MT1X NFKBIZ ATP6V1C1 C8orf4 KYNU SAT1 TNFAIP3 TSLP G0S2 MT1E ICAM1 OSGIN2 PLA2G4A GCH1 LAMB3 ZCCHC6 NAMPT IL7R CXCL3 IL33 CXCL5	0.892157	1	0.154693	0.811454	1273	SRSF12 B3GNT5 IL7R SLC7A11 IL1A TNFAIP3 GCH1 CREB5 IL1B EPB41L4B PHEX PTGS2 NAMPT PTGES
GO_RESPONSE_TO_ENDOPLASMIC_RETICULUM_STRESS	225	0.00013312	0.000436951	0.521306	2.82773	0	ACADVL ERP44 FAM129A THBS4 ATP2A2 VCP DNAJC3 EEF2 ATP6V0D1 HSPA5 PARK2 SELK EIF2S1 ERO1L KDELR3 PMAIP1 HM13 HYOU1 MAP3K5 OS9 UBXN4 TNFRSF10B DNAJB11 STT3B UFM1 CEBPB PSMC6 PPP1R15B TRIM13 FKBP14 TMX4 CREB3L2 EIF2AK3 ERN1 TMBIM6 HSP90B1 ADD1 THBS1 UBE2J2 CALR WIPI1 DNAJC10 JKAMP P4HB APAF1 ITPR1 CCL2 SSR1 DNAJB9 ERLEC1 NFE2L2 TMX1 SEC31A UBE2K BCL2 SEC61A1 BAX BRSK2 YOD1 PDIA4 GFPT1 EDEM2 BHLHA15 …	0.0164208	0.163505	-0.317307	-1.32513	324	GET4 PARP16 TRAF2 IFNG TMUB1 NCK1 CASP12 NPLOC4 KLHDC3 PSMC4 ADD1 YIF1A STUB1 TMX4 PLA2G6 CREB3L1 USP19 WIPI1 RNF5 PREB TATDN2 SEC61B BHLHA15 PSMC5 DDRGK1 ATF6B ERLIN1 DCTN1 WFS1 UBXN8 RNF121 PSMC2 EDEM2 SEC61G RHBDD1 PLA2G4B CCL2 ASNA1 TMEM129 PML EDEM3 PSMC3 PIK3R2 AUP1 APAF1 EIF2AK4 CUL7 CEBPB UBE2J2 JUN ZBTB17 UBE4B TXNDC11 SSR1 SRPRB UBQLN2 TP53 DERL2 ARFGAP1 ANKZF1 TRIM25 ANKS4B GSK3B DERL3…
ZHONG_SECRETOME_OF_LUNG_CANCER_AND_FIBROBLAST	126	0.000123305	0.000436951	0.568225	2.82645	0	CFB UBA52 RPL18A COL1A1 SDC4 CP CTSB VCP EEF2 HPRT1 ITIH2 APP CD9 FN1 TPI1 SEMA3C TPT1 FAM3C HSP90B1 RPL10A CALR ECM1 ACTA2 SET RAN P4HB YWHAB HMGB1 COL18A1 TF CDH1 PSMA3 CTSZ SPARC PSMA4 CX3CL1 EEF1A2 LDHA SLK CD81 PHACTR4 SPP1 WDR1 GSTO1 C2 LMNA PSMA5 GOT1 VCAM1 BGN LAP3 PGK1 YWHAZ PSMA1 YWHAE PSMB5 CANT1 VCL ACTN1 PSMA7 PPIC ENO3 MDH2 FUCA1 GNB2L1 TNXB GLOD4 YWHAQ ACTB NPM1 LXN CYTIP ALDOA DNP…	0.571354	0.876928	-0.240479	-0.961771	10989	ARHGDIA PSMB3 CANT1 APOH NUCB1 MSLN PSMB4 PSMB2 GSTP1 CAPG PGAM2 LAP3 CTSD CST3 MDH2 PSMB1 ALDOA DNPEP PEBP1 WDR1 PSMA4 AGRN PSMB6 AKR1B1 LXN CFB GLO1 CLSTN1 CD81 ATP6AP2 ANXA4 RPL10A PSMA7 CYTIP COL18A1 TF GLOD4 PHACTR4 EEF1A2 RHOA PRDX1 GOT1 LGALS3BP KCTD7 UBA52 PPIC
PUJANA_BRCA2_PCC_NETWORK	411	0.000147645	0.000436951	0.485993	2.82564	0	TOP1 CPSF4 TIAL1 LIG4 DNAJC9 UBE2C FAT1 HPRT1 BUB3 CCNB1 GTSE1 HMGB2 COPS3 DLGAP5 MAPRE1 ESPL1 GNA15 MPHOSPH6 BUB1 DLEU2 MAD2L1 TROAP MELK HMMR KDM1A RNASEH2A TFDP1 OGT CDK1 TMF1 KIF11 BLM NFYB PPP2R5C RPIA CENPE PTTG1 FANCI MPHOSPH9 RALY VAV1 PFDN4 LBR BUB1B FASTKD2 PPP1CC SSRP1 BTAF1 CD3D AURKA DDX46 XRCC5 CENPA ATP11B UBR5 TOPBP1 ADA TLK2 MYBL1 CHEK2 CDKN3 CTBP1 SPC25 KIF14 ALDH1A2 IL23A KATNA…	0.00020016	0.0116918	-0.332319	-1.42588	3	TRAPPC6A IDH3B EPHB6 DDX39A RBBP4 HCFC1 MRPL9 CD1A NCK1 BUB1B GRAP2 CD1E RPA1 HLTF RAD51C FRG1 ARHGAP19 DUT GFRA1 RRM1 MUTYH TRAT1 CD3D RAD54L PLK4 SIVA1 PTPN22 PRR3 PRKCA NFYB KIF2C CDC45 RQCD1 MYBL1 CD1C TIAL1 DDB2 TMEM186 STMN1 RAD1 CTBP1 TAF1C ESPL1 DDX46 CDKN2C ABCB7 UNG STRA13 RBBP5 METAP1 KIAA0101 CBX3 BUB3 LCK KIF22 GNPAT CD1B ZAP70 TRIM28 TAF11 RNASEH2A RALY NINL MCM7 GTSE1 TFDP1 TBCA OR…
PETROVA_ENDOTHELIUM_LYMPHATIC_VS_BLOOD_DN	156	0.000126183	0.000436951	0.549218	2.82526	0	GADD45A CXCL1 ECE1 RGS10 EIF2B2 ITGAV ATP1B1 CTSC LOXL2 FAP CLDN7 NNMT IL6 LDHB PGF SMURF2 COL1A2 HMOX1 UAP1 GLCE TGM2 MT1H TGFBI RCN1 TRIM22 EMP3 PROCR MT1X TPM2 TNFRSF21 IGF2BP3 ISG15 LAMP2 ACTA2 CCL2 ITGA5 ARL4C CCRL2 MT1E DFNA5 PLOD1 SRGN MMP14 PRNP ICAM1 NRCAM AXL SERPINE1 PLA2G4A NR2F2 COL6A1 TANK PLAU TCN2 RHOB SRPX2 TP53I3 CDKN1A PCDH1 EPS8 LY75 COL8A1 BGN ARHGAP22 GBP2 ARHGDIB ARL6IP5 SL…	0.900138	1	-0.18875	-0.769385	17558	TFEC PDLIM4 MVP CAPG VEGFC MT1H PROCR LY75 UCHL1 ITGB5 SELP NISCH CTSC CCL2 ARL6IP5 NNMT NMT2 LAMA5 ANXA6 ALDH2 SLC3A2 COL8A1 JUN TRIM22 MBOAT7 AGRN SMAD3 MT3 FAM107A PRKACB NR2F2 LTBP2 GBP2
REACTOME_MRNA_PROCESSING	154	0.000126727	0.000436951	0.550502	2.82402	0	HNRNPL CCAR1 SRSF6 GTF2F1 SRSF4 PABPN1 SEH1L NCBP1 NUP188 ADARB1 SF3B1 HNRNPM SUGP1 ERCC3 MNAT1 RBM8A NUP107 HNRNPA1 SNRPD1 HNRNPF RANBP2 PAPOLA PTBP1 DHX38 SRSF2 YBX1 CPSF2 FUS HNRNPA3 NUP50 NFX1 SMC1A DHX9 MAGOH SRSF9 HNRNPC SNRPD2 EIF4E HNRNPK HNRNPU NXF1 POLR2A ADAR CSTF3 PCBP1 POLR2F SNRPA1 GTF2H4 PCBP2 SRSF5 NUP54 SNRPF RBM5 RNPS1 POLR2D NUP35 SLBP CD2BP2 SNRPB2 SF3A3 TXNL4A DNAJC8 SNRNP200…	0.00128245	0.0390516	-0.373733	-1.52206	24	SNRPD2 SNRNP70 SUPT5H SF3B4 CSTF3 SF3A3 NUPL2 NUP133 SNRPD3 SUGP1 ERCC2 POLR2H NUP62 NUP85 GTF2H3 HNRNPR SF3A2 SF3A1 POLR2J SNRNP40 POLR2C DNAJC8 ADAR LSM10 SRSF4 NCBP1 CCAR1 SNRPD2P1 SRSF1 LSM2 HNRNPA2B1 SNRPB2 SNRPB SLBP POLR2L POLR2G GTF2H1 APOBEC1 SRSF3 LSM11 CDC40 HNRNPL HNRNPH1 SF3B1 HNRNPU
CREIGHTON_ENDOCRINE_THERAPY_RESISTANCE_1	492	0.00015163	0.000436951	0.477986	2.82383	0	SH3BP5 GTF3A LRRFIP2 ANKRD28 RRP1B FKBP5 PCDHGA4 SNAI2 CPNE1 LGALS1 PABPN1 GLTSCR2 PPM1K RAB31 CCNB1IP1 MAP3K1 UBE2C ZIC2 SOCS2 TPM3 SEMA6A HPRT1 MRPS25 EIF2S1 PCK2 FUT8 HMGB2 SNHG7 AREG CDH3 LDLRAD3 IRS1 PCP4 PHF19 KIAA0391 ITGA2 SGK3 DAZAP1 FRMD6 MDFIC ZFP1 GOLIM4 HMMR MRPL52 EMB HAUS4 TNNT1 PMP22 OGT ESR1 CAMTA1 MAPKAPK2 MDP1 RPS4X MREG PVT1 RBM8A GAS5 NRIP1 PTTG1 TGIF2 RIPK2 ABI2 CBL LAMP2 IQ…	0.349055	0.728307	-0.241997	-1.04413	6978	MMS19 SNRPD2 RMI2 NHP2 GLTSCR2 DUSP23 DHPS TBCB KCTD15 YDJC NTAN1 KLHDC3 MRPS25 MRPL24 DUT NXT1 IPO5 GFRA1 NR2C2AP KLK10 MYBL1 EMP2 SNX24 FAM155A RHBDF2 C19orf54 NAP1L2 DMKN COMMD6 ATP5O UNG OLFM1 BMPER THYN1 MAP3K1 BZW2 ABCC13 SDAD1 PLCB1 HOMER3 DHTKD1 CDK2 MCM7 FKBP5 UBE2E2 PPP1R35 HIRIP3 GSTK1 GOLIM4 CELSR2 C20orf27 UBE2C SLC24A3 MAP4 BBIP1 ANXA6 TNPO2 PAPSS1 HMGN4 ARPC5 THSD4 TBL1X MDP1 MAPT …
MONNIER_POSTRADIATION_TUMOR_ESCAPE_UP	381	0.000145138	0.000436951	0.489036	2.82304	0	DUSP9 CCAR1 TNFAIP2 ETV6 GATAD2A RSRC2 ATP1B1 SLC12A2 MAP2K3 AP1AR RLIM PABPN1 CCNB1IP1 ETS1 NNMT ATP2A2 XDH SEC22C CHD4 PRRX1 ESPL1 NCBP1 LETM1 TXNRD1 NRP1 PDCD11 PRKAR2B KIAA0907 TTC39C MARCH5 ASS1 OASL ETF1 PTPN11 XPO6 AMPD2 DYNC1LI2 PROSER1 RAD23B SETD8 CREBZF CXCL6 MMP2 NOP56 SNTB2 BNC2 IPO4 PDAP1 SLC11A2 PPIF SLMAP ELOVL6 MCC NFKBIE TSC22D1 ALKBH1 INTS6 BTAF1 CCNT1 DDX46 SDAD1 SLC25A44 CENP…	0.0309325	0.237859	-0.286999	-1.22873	617	SCAP TRAF2 LONP1 MLST8 KAT2A GNG12 DUS3L USP20 SLC25A10 RAB35 MFSD10 POLR1A NPLOC4 SLC35B4 RAB5C PPM1F C1orf109 RHOJ HSPA1B WBSCR16 NOL8 INO80E IKBKAP PGS1 USP19 AKAP1 TNFAIP2 PRR3 PRKCA SLC19A1 BAP1 LYPD3 EIF4EBP2 RPAP1 RBM27 CCDC93 XPO6 RWDD4 ESPL1 ERGIC1 DDX46 CISD3 UBXN8 EIF3B FAIM2 SDAD1 PDE12 ORAOV1 LETM1 APH1A PDZRN3 SLMAP NCBP1 CCAR1 BBX WDR46 SLC35A4 NNMT NMT2 FTSJ3 CDH5 MCMBP CENPA SMG5…
DAZARD_RESPONSE_TO_UV_NHEK_DN	305	0.000138947	0.000436951	0.500953	2.82244	0	BAZ1A RRP1B DOCK9 BACH1 SH2B3 ARID3A TNFAIP8 FAT1 SACS CCNB1 IRS1 MAP3K5 TIPARP DDIT4 PPRC1 ATRX FLRT2 PHC2 PAFAH1B1 QKI BCAR3 CLASP1 BPTF KBTBD2 FERMT2 PIK3C3 TRIM13 FNDC3A TMX4 KIF11 CREB3L2 CNOT2 NRIP1 SERTAD2 ARID5B CYTH1 FAM179B TLK1 IGF2BP3 SKAP2 AKAP10 BIRC2 DUSP7 DYRK1A HELZ BUB1B SLC5A3 AURKA SLC25A44 CENPA HIVEP2 UBR5 KAT6B PUM2 NFE2L2 TLK2 CEP170 SP3 WDR82 ATP13A3 CCDC93 KIF14 AUTS2 BB…	0.456088	0.806095	-0.23963	-1.01623	9087	NCK1 BUB1B WDR82 SGSM3 NR3C1 TMX4 CEP350 ZC3H4 RIN2 PLK4 DUSP7 VEGFC SPOP CCNE1 CCDC93 SCAF11 KBTBD2 PUM2 MDC1 ID1 TAF11 MNT APPBP2 QKI ORC2 GLT8D1 BBX XPA WAPAL RSBN1 FEM1B CENPA ZNF264 TLK2 SLBP ZNF44 KEAP1 RBPJ HDHD1 DTX2 ZZZ3 ZMYND8 PHF3 CREBBP TUBGCP3 SMAD3 MSH6 DOCK9 RNF13 NR2F2 MAML1 CYTH1 CEBPD BRD8 ADCY9 PIP4K2B BDKRB2 PPIP5K2 LPCAT1 FRYL BACH1 AJAP1 ADNP UBL3 TMCC1 PHC2 DIDO1 ZCCHC11 SA…
MANALO_HYPOXIA_UP	202	0.000130873	0.000436951	0.528011	2.82125	0	ANGPTL4 LEPR RPS6KA2 BHLHE40 INHBA LOXL2 EGLN3 PGM3 SLC2A3 TRIO FAM46A LOX GBE1 PGF COL1A2 ERO1L HDLBP GLCE DDIT4 KDM3A EDN1 MZT2B TNFRSF10B RPL27A TGFBI PHLDA1 STC1 PAM LAMB1 CREB3L2 ACVR1B DUSP6 MMP2 SEPT4 SEC24A CHSY1 P4HA1 SPSB1 TRIB2 C8orf4 BNIP3 HIVEP2 ARL4C CHST15 TNFAIP3 CCNG2 COL5A1 COL18A1 GYPC PLOD1 VEGFA NFATC4 PLEKHO1 ITPR2 AXL SERPINE1 NARF CX3CL1 MXI1 TLE1 LIMCH1 TSGA10 MAFF ADM CY…	0.0752688	0.371101	0.195099	1.16989	20	INHBE VEGFA STC2 EDN1 NFATC4 DDIT4 ERO1L KDM3A NDRG1 PGF PLEKHO1 SLC6A8 IER3 GBE1 SPOCK1 COL4A2 TNFAIP3 ZNF292 EGLN3 SERPINE1 GPNMB MARCH3 NEDD9 BNIP3 PLOD2 PTGIS VLDLR LOX PDGFB PLOD1 FNDC3B SLC2A3 SOX4 EGLN1 COL1A2 PHLDA1 BHLHE40 CXCR4
GO_CYTOKINE_MEDIATED_SIGNALING_PATHWAY	413	0.000147232	0.000436951	0.483856	2.81432	0	CCL20 LEPR UBA52 JAK3 IL36G IL1R1 TNFRSF6B PODNL1 CCL22 CXCL1 BST2 OAS3 PSME2 IL1RL2 IRAK2 PSME1 IFNK IL1RAP IFITM2 IL20RB CCL4 IL1R2 IL6 CCR1 SOCS2 PSMB10 BIRC3 GREM2 IL1RAPL2 MT2A LRRTM4 CXCL2 IL1A STAT1 IFITM1 TNFRSF1A CXCL10 IL6ST PSMA6 F3 IFITM3 TNFRSF10B FLRT2 CSF3 RELT PSMC6 TRIM22 IRAK3 OASL ACSL1 FLRT3 KRT18 IL1B CCL3 CXCL6 AIM2 PSMD12 LRRC4B IFNGR1 TNFRSF21 ISG15 BIRC2 PSME4 ZC3H15 EBI3…	0.0008006	0.0295636	-0.320952	-1.37737	15	TNFRSF25 TRAF2 IRF3 IFNG CD40LG PYCARD CCR5 CCL23 CX3CR1 PSMB3 LRRTM4 CCR8 CCR4 ADAM17 LRRC4C TRIM34 TNIP2 IL37 PSMD8 PSMC4 PSMD4 PSMD13 IFI35 LTA SOCS7 PODNL1 LEPR CAMK2G XAF1 TRADD CCR6 RNASEL PSMB4 PSMB2 SOCS1 XCL1 TRIM5 RQCD1 RPS6KA4 CCL1 PSMC5 IL27RA IL13RA2 CTR9 TRIM21 TNF PSMB1 IL10RB ADAR PSMD9 PSMD3 CSNK2B PSMC2 PLCB1 IRF5 CCR2 IL20RA IL13RA1 IL2RA CCL7 IRAK1 HLA-DRB5 CD40 CCL2 JAK3 IL1R…
ALONSO_METASTASIS_UP	188	0.000130548	0.000436951	0.53167	2.81284	0	BZW1 EMP1 ITGAV IFITM2 CTSB BRK1 CLIC4 CBFB RPL35A ATP6V0D1 MAPRE1 DUSP12 TXNRD1 STK24 HMMR PMP22 FAM114A1 KIF11 PPP2R5C MMP2 ARID5B CA9 RPL10A PDE5A BTF3 SET RAN ACSL3 CKS1B XRCC5 DAD1 FGG ALDH1A2 UBL5 HIST1H4C LHFPL2 MMADHC VDAC1 RRAGA DCAF13 PAICS SHB SPARC NCOA4 NDUFB3 CCT5 PTPRZ1 CD63 SERPINA3 TDG MAL EIF1B TMCO1 TP53I3 CDKN1A GABARAP LUM TMEM50B ADSL CDC5L RAB1A EIF5 ANO6 IDE EIF3H CASP5 RC…	0.000762893	0.0286478	-0.366091	-1.51181	14	NDUFAB1 NHP2 FGG CX3CR1 GNG12 DHRS11 CDC5L AKT1S1 SDHD HIST1H3D ENOPH1 CHCHD2 NDUFB3 CLIC4 CGA PRKCA COX8A MRPL37 POLR3K RABAC1 C14orf142 MAGEA6 DUSP12 AKR7A2 UBL5 TMBIM4 METTL13 ZNHIT3 PLA2G16 LRPAP1 TMEM50B HIST1H4C MDH1 HSPB1 GABARAP ATP6V0B HSPA8 GRB2 BCCIP VKORC1 SPCS1 MFAP1 CKS1B TIMM10 RAB1A PCID2 HIBADH FAM114A1 CHCHD1 NCOA4 IFITM2 VBP1 RCBTB2 MRPS22 LAPTM4A ANLN TMEM9B TMEM199 SLC38A9 MA…
SANA_RESPONSE_TO_IFNG_UP	75	0.000116659	0.000436951	0.619782	2.80998	0	BST2 BATF2 CD274 C1S ST8SIA4 WARS CFH CXCL10 VAMP5 CEACAM1 TRIM22 IDO1 SEPT4 APOL4 CXCL9 GOLM1 IL23A HLA-DQA1 HLA-DQB1 HAUS7 RABL3 GBP4 CX3CL1 HLA-DRB1 PARP14 OAS1 SLC25A28 UBE2L6 LAP3 SAMHD1 DTX3L PPP3CA IGKV4-1 HLA-DRB5 HLA-A IL18BP MX1 HLA-DPA1 SERPING1 HSD17B11 PARP9 HLA-DMA MLKL	0.0384198	0.267146	-0.369172	-1.39116	707	GIMAP7 HAUS7 RABL3 IFI35 RARRES3 LAP3 SLC25A28 VAMP5 PARP14 CASP1 HLA-DRB5 TNFSF10 GBP4 NLRC5 IFIH1 GBP3 TRIM22 HLA-E APOL2 LGALS9 PARP9 MX1 MLKL PPP3CA MMP25
GO_POSITIVE_REGULATION_OF_DEFENSE_RESPONSE	344	0.000142045	0.000436951	0.492104	2.80993	0	UBA52 UBE2D1 C3 PSME2 IRAK2 PSME1 IFNK NFKBIA TNIP3 ITCH PTGS2 RAF1 TBK1 CCL4 CTSB ETS1 IL6 MAP3K1 PSMB10 BIRC3 S100A9 HMGB2 CD36 TNFRSF1A IL6ST PSMA6 FCN1 ITGA2 AP1G1 PSMC6 IRAK3 LYN PIK3C3 ZP3 IL1B CCL3 MAPKAPK2 IDO1 MMP2 AIM2 NOD2 PSMD12 RIPK2 CD86 HSP90B1 VAV1 BCL10 KLRK1 BIRC2 PSME4 CD14 PGLYRP4 OSM NRAS RPS27A CLEC4A CLEC4D CCL2 CCL5 GJA1 PUM2 TNFAIP3 TRIM6 HMGB1 PAK3 UBE2K S100A8 SLC25A6 U…	0.000250501	0.0135335	-0.342878	-1.46182	4	IRF3 PGLYRP4 SLAMF6 CRTAM PYCARD IKBKG TLR8 CCL23 NLRC4 DHX58 PSMB3 FCER1A TLR7 PDPK1 CD209 RELB TLR10 TNIP2 PSMD8 PSMC4 HYAL2 PSMD4 PSMD13 LTA CLEC6A PSMB4 PSMB2 PRKACA NLRP12 FCN1 XCL1 TRIM5 S100A14 CCL1 PSMC5 TNF PSMB1 SH2D1B POLR3B FBXW11 CHUK BTK PSMD9 PSMD3 PGLYRP3 MAP3K1 TICAM2 PUM2 PSMC2 CCR2 NOD1 MARCO CCL7 RAF1 IRAK1 COLEC12 CD6 CCL2 POLR3F CLEC4C WNT5A VAV1 PGC PSMC3 IL17RC CD226 CCL16…
WELCSH_BRCA1_TARGETS_UP	195	0.000131285	0.000436951	0.528743	2.80955	0	PBX3 MAP2K1 TFPI2 KCNK1 ITGA1 TMED2 ARF6 ANXA7 DR1 SUCLG1 HSPA5 SEC23A STAT1 CD9 KIF5B HMMR EXOC5 PAM CDK1 KIF11 RAB8A PPP2R5C TMBIM6 ADD1 SERINC3 ACTA2 EIF4B PTCRA BNIP3 SSR1 ADSS TMED10 CCNG2 ZNF267 NDUFS1 PPP6C SMC1A KIF2C RRM2 TOP2A ZNF43 HLA-DRB1 SRSF5 ANXA5 CD46 KIF2A RAB6A PTPN1 KDELR2 CDKN1A CITED2 LUM MICB NDUFA12 IQGAP1 ANXA1 MAT2A RAB1A SDHC RHOC CALM2 CCT7 TRAM1 MAP4K5 PTGR1 RABGGTB T…	0.101865	0.42865	-0.291997	-1.20867	2004	NDUFA4 HAGH ECH1 KLHDC3 NR3C1 ADSS ADD1 RAB5B SDHC SCAMP1 KIF2C TAF12 ATP5F1 KAT5 LEPROT KRT4 ANXA7 NEU1 TAF11 RAB4A QPCT NFYC KIF5B DR1 MGAT2 FCGRT GPS2 RABGGTB HMGN4 ABCD3 VAMP3 TSNAX TSG101 PPP6C SRSF3 TM9SF2 STAT1 ARPC1A JAK1 CCT7 SSR1 RAB1A PAM KIFAP3 KCNK1 HMGN3 HMGCL PPP1R1A SERINC3 SEPHS2 LIPA COPS2 NDUFA12 CALM2 ZNF148 RAB8A KDELR2 CYBA ANXA4 WRB TOP2A CSNK1A1 SUCLG1 RRAS SEPP1 PRKAR1A M…
MITSIADES_RESPONSE_TO_APLIDIN_UP	414	0.000147798	0.000436951	0.482977	2.80945	0	GADD45A DUSP2 POFUT2 DDX50 RSRC2 RPS6KA2 TNFSF9 PTHLH COL1A1 MCL1 BACH1 IRS2 PFDN2 ATP1B3 NFKBIA MAP2K3 PGM3 SAMSN1 ARIH1 CTSB ARF6 FAM46A PPAP2B TIMP1 DIABLO DUSP5 CLK1 FBXO34 AREG IFITM1 RYBP SCNN1A TERF2IP CBS KDM3A YY1AP1 TPM4 IFITM3 KSR1 BTG3 CEBPB PHLDA1 OASL TAF1D STAP1 LIMA1 IGF1 ARF4 PAK7 TMF1 TACC2 EIF2AK3 DUSP6 ARID5B C1orf27 PKP1 CLDND1 JMJD6 ATF7IP DUSP11 SERINC3 GTPBP1 INTS6 NDEL1 A…	0.9996	1	-0.141874	-0.608902	19976	H1FX AMPD1 USP20 BSDC1 H3F3B CLCN3 CHST2 LY9 ZNF215 CCDC130 ZBTB48 STAP1 SOCS1 BET1 HIST1H2AI SPOP SNX1 BIN3 PRKRIP1 NEK1 NAP1L2 TK2 MCF2L LCK ZNF394 RECQL5 DDX19A C1orf27 CCR2 TGDS TNFSF10 SPATA2 RABGGTB HIST1H4C CXorf40A PNLIPRP1 PPAP2B HLA-DRB6 SLC3A2 KMO FRAT1 CLK1 CEBPB P2RX1 JUN SAMSN1 TLE3 LRRC2 IFT57 HLA-E AKTIP JAK1 IP6K2 DDX50 CBX8 ARC TP53TG1 SUPT6H SP140L SMAD3 OFD1 MRPL49 CCPG1 UBE2B…
YOSHIMURA_MAPK8_TARGETS_DN	347	0.000141463	0.000436951	0.490671	2.80675	0	GADD45A EMP1 MAP2K1 ZEB1 RBM39 BHLHE40 EGLN3 ATP6V1A STRN3 SCFD1 CCL4 GRHPR RPN2 IL6 CHD2 NRD1 C1R SLC4A4 ANKIB1 WFDC1 APP CMTM6 IL6ST SERPINH1 COPB1 EDN1 TGFA TNKS2 STX4 PPIB ACSL1 PMP22 OGT MAGT1 RPL22 DYNC1LI2 FN1 KIF11 HTT DUSP6 PAPSS2 TMBIM6 SCG2 TPT1 PDK1 PSAP PDGFRA SERINC3 P4HA1 LBR ATP12A CHD6 ITPR1 DNAJB9 SLIT3 TMED10 RPS6KB1 COL5A1 DNAJA2 THOC2 ADIPOR2 MAX SIPA1L1 BET1 ACVR1 DNM2 LYST …	0.356073	0.735956	-0.246113	-1.04983	7108	NDUFAB1 IFNG NME1 MLST8 NDUFC1 JUP DNM2 PDPK1 NUCB1 CSNK1G2 TCEB2 PTPRA PSMD4 RAC1 CLCN7 RAPGEF3 CD3G ZNF775 FAM104A BET1 TATDN2 NUPR1 NMT1 SEC61B LSS CST3 PSMC5 NPTN MDH2 GOLGA1 ATP5F1 TOR1AIP1 PURB PSMC2 MPZL1 PPIL3 GM2A DPP4 ALDOA AIMP2 PLP1 LAMA5 HRH2 RABGGTB MTCH2 HNRNPA2B1 EXOC8 ATP12A ABCD3 KIF12 ALAS1 PFKFB2 LGALS8 OBP2A USO1 SRSF3 PPIB MFN2 HSPA8 BOK MAPK14 MYH2 SAMD4B NRD1 KIF3C PITPNA …
GO_NEGATIVE_REGULATION_OF_APOPTOTIC_SIGNALING_PATHWAY	183	0.000130548	0.000436951	0.532378	2.80485	0	PLAUR CTNNB1 CDKN2D CFLAR ITGAV HIF1A MCL1 BMP5 VDAC2 SNAI2 HSPA1A RAF1 SOD2 PARK2 HMOX1 IL1A BAG5 HMGB2 HYOU1 NRP1 TNFRSF10B PSEN1 KDM1A IGF1 PAK7 IL1B MIF HTT TMBIM6 SCG2 TPT1 THBS1 PPIF RNF34 NFE2L2 RPS6KB1 TNFAIP3 NDUFA13 TGFBR1 NONO FGG BCL2 PEA15 PIH1D1 RB1CC1 GDNF ACVR1 BAX ICAM1 TRAP1 OPA1 SNAI1 TAF9B TMEM161A SERPINE1 FGA XBP1 CX3CL1 HSPA1B ZNF385A BCL2L1 HSPH1 MPV17L PTPN1 FGB SRC TNF C…	0.42924	0.788645	-0.249968	-1.03052	8431	TRAF2 TRAP1 FGG CX3CR1 HSPA1B TRADD CREB3L1 GSTP1 PIH1D1 FASLG WNT4 TNF WFS1 NOC2L MAGEA3 HTRA2 BCL2L10 FAIM2 MNT RAF1 PGAP2 MPV17L MAPK8IP1 FGA TNFSF10 RRN3 NOL3 HSPB1 BCL2L12 AR TGFBR1 MUC1 HGF SLC25A5 PELI3 PARL BRCA1 TMEM161A IGBP1 PINK1 NDUFS3 ACAA2 CTTN GPX1 BDKRB2 STRADB RFFL ZC3HC1 TMBIM1 MEIS3
GO_ACTIVATION_OF_INNATE_IMMUNE_RESPONSE	196	0.000131527	0.000436951	0.527478	2.80383	0	UBA52 UBE2D1 PSME2 IRAK2 PSME1 NFKBIA TNIP3 ITCH RAF1 TBK1 CTSB MAP3K1 PSMB10 BIRC3 CD36 PSMA6 FCN1 PSMC6 IRAK3 LYN PIK3C3 MAPKAPK2 AIM2 NOD2 PSMD12 RIPK2 CD86 HSP90B1 BCL10 KLRK1 BIRC2 PSME4 CD14 PGLYRP4 NRAS RPS27A CLEC4A CLEC4D TNFAIP3 HMGB1 PAK3 UBE2V1 PSMA3 CLEC4E DDX58 NLRC4 DMBT1 MYD88 PSMA4 PSMB7 PSMC4 TANK PRKCE PSMD7 HCK PRKACA SRC PGLYRP3 IFI16 HSPD1 PSMD2 TRIM5 PSMA5 PAK2 CTSK LSM14A …	0.000152393	0.00977645	-0.38219	-1.58226	2	IRF3 PGLYRP4 PYCARD IKBKG TLR8 NLRC4 PSMB3 TLR7 PDPK1 CD209 RELB TLR10 TNIP2 PSMD8 PSMC4 PSMD4 PSMD13 CLEC6A PSMB4 PSMB2 PRKACA FCN1 TRIM5 S100A14 PSMC5 PSMB1 FBXW11 CHUK BTK PSMD9 PSMD3 PGLYRP3 MAP3K1 TICAM2 PSMC2 NOD1 MARCO RAF1 IRAK1 COLEC12 CLEC4C PSMC3 PSMB10 IFIH1 CLEC4D DDX58 CREBBP CLEC4A PSMB8 PSMA4 LGALS9 IKBKE CD36 NR1H4 PSME2 PRKACB BTRC PSMB6 ADAM8 KLRK1 IRAK3 CD14 PSME1 PSMD1 ICAM3 …
RAMALHO_STEMNESS_UP	200	0.000130856	0.000436951	0.525093	2.80245	0	SRSF6 RSRC2 BACH1 RNFT1 STRN3 PHTF2 ARIH1 SUCLG2 SOCS2 SEC23A DNAJB6 TXNRD1 FKBP11 MARCH7 C12orf45 MDFIC MRPL3 RCN1 LIMA1 PPA1 RPL22 RAD23B ZNF281 IMPAD1 NOP56 ESF1 PSMD12 TGIF2 RCL1 CRTAP ITGB1 UTP20 XPOT ELOVL6 ZNF644 XRCC5 PRPSAP1 SLC4A7 YWHAB ELP2 PTPN2 ARCN1 EPRS YES1 MRPL17 SLC38A2 CHD1 IARS2 EIF4G2 KIF2A MRPL34 WDR43 F2R CTBP2 USP10 CDKN1A CIRH1A DDX1 NUP35 DICER1 FCF1 STXBP3 RAB18 RABGGTB…	0.317596	0.702038	-0.259807	-1.07716	6262	NDUFAB1 KLHL7 SH3D19 PLA2G6 PIGX BLZF1 INTS5 CPXM1 SNRPC KANK3 ZNF213 DNAJB6 RAB18 DDX1 WDR55 MRPS31 FBXO8 TMEM183A LRRC58 GAS2 RSL1D1 RRN3 RARS2 RABGGTB LSM2 ERCC5 PRPSAP1 PAFAH2 DCTPP1 SRSF3 MRPL34 ZZZ3 FKBP11 SUCLG2 MRPL45 KCNAB3 CTTN TARS2 RASA1 LAPTM4A DPH5 DICER1 BACH1 TBRG1 USP10 SMAD1 LIMA1 GLO1 GCAT ZNF644 RNF4 ELP2 CDK2AP1 ACAT2 PACRGL GNL2 PTPN2 PRPF6 PDCD2 DTYMK CTBP2 UMPS RPUSD4 GCSH…
GO_ANAPHASE_PROMOTING_COMPLEX_DEPENDENT_CATABOLIC_PROCESS	74	0.000117123	0.000436951	0.620144	2.80181	0	UBA52 UBE2D1 PSME2 PSME1 UBE2C PSMB10 BUB3 CCNB1 ANAPC5 ANAPC7 PSMA6 MAD2L1 PSMC6 CDK1 PSMD12 PTTG1 PSME4 BUB1B RPS27A AURKA CDC26 PSMA3 AURKB CDC20 PSMA4 PSMB7 PSMC4 ANAPC1 CDC16 PSMD7 CDC27 PSMD2 PSMA5 PSMA1 UBB PLK1 PSMB5 PSME3 PSMD13 ANAPC16 PSMA7 PSMD5 PSMC1 PSMB9	0.0026603	0.0578632	-0.425802	-1.60152	48	PSMB3 BUB1B ANAPC7 PSMD8 PSMC4 PSMD4 PSMD13 CDC16 PSMB4 PSMB2 PSMC5 PSMB1 BUB3 PSMD9 PSMD3 ANAPC11 PSMC2 ANAPC2 UBE2C PSMC3 CDC23 SKP2 PSMB10 PSMB8 PSMA4 CDC20 PSME2 PSMB6
SHIPP_DLBCL_VS_FOLLICULAR_LYMPHOMA_UP	44	0.000113071	0.000436951	0.693097	2.79905	0	PFKP EXOSC7 PSME2 BCL2A1 CCNB1 DLGAP5 MELK MIF KPNA2 MTHFD2 P4HB CENPA SAT1 ATIC CDKN3 CLTA PLOD1 TRAP1 CCT3 LDHA SLC1A5 CCT5 HSP90AA1 HCK PGAM1 HSPD1 TFRC	0.239358	0.628771	-0.337688	-1.16982	4177	NME1 TRAP1 SLC1A5 CTSD EXOSC7 MCM7 GM2A ALDOA CENPA SNRPB IMPDH2 PSME2 PGAM1
DITTMER_PTHLH_TARGETS_UP	111	0.000122145	0.000436951	0.575662	2.799	0	CTNNB1 RBM39 USP15 BHLHE40 VDAC2 SGPL1 GRHPR ANXA7 ATP5J PPAP2B UBE2C FAT1 DUSP5 AREG GNAI3 CPD ARF4 UQCRC1 CDK1 GPX4 RAB8A TPI1 H2AFZ ECM1 TSC22D1 RBX1 NDUFA13 HADHA RFC4 VAMP8 MFN2 NPTN RHEB COL6A1 RANBP9 PLAU SRSF10 ANXA5 RNPS1 PTS KLC1 MARCKS PDGFC ANXA1 UROD TYMS JAG1 RAB13 TIMM17A PPM1B CYCS CDCA3 CDCP1 LTBP1 SFPQ H1F0 KLF9 TIMP3 HSD17B11 CDC25B PRSS23 ATP10D CAPZA2 B4GALT3 LAMP1	0.670047	0.926703	-0.229923	-0.90705	12752	LSM5 AP1S1 NUCB1 IMMT NPTN UROD ANXA7 AP2S1 RAB4A UBE2C LAMA5 PPAP2B HAX1 ATP5A1 SRSF3 POLR3C MFN2 HNRNPH1 SRSF10 GPX4 ATP10D UQCRC1 PTS CST4 PRSS23 LIPA RAB22A PLAU KLC1 RANBP9 RAB8A NDUFA13 LAMP1 ATPIF1 AREG JAG1 FLOT1 CDK1 USP1 RBX1 HADHA B4GALT3 VAMP8 TNIP1 SFPQ BSG
GO_CELL_CYCLE_PHASE_TRANSITION	249	0.000135759	0.000436951	0.509779	2.79838	0	GADD45A UBA52 CDKN2D BACH1 INHBA PPP1CB NDE1 SPAST UBE2C DYNC1H1 CCNB1 GFI1 MAPRE1 CEP78 E2F7 PRKAR2B USP37 OPTN PAFAH1B1 PHLDA1 CDK3 MELK CDKN1B CLASP1 HMMR HAUS4 CDK1 KHDRBS1 RAB8A AKAP8 CHMP4B MNAT1 ACVR1B ITGB1 IQGAP3 CUL2 YWHAG BUB1B RPS27A AURKA RPS6KB1 NEDD1 CDCA5 CEP192 CHEK2 HAUS8 CDKN3 CUL3 ACVR1 BRSK2 DNM2 PPP6C RPS6 NES CEP70 RRM2 SIRT7 HAUS7 PPP2R2D EIF4E PPAT BIRC5 TPX2 DBF4 ABCB1 C…	0.052385	0.311449	-0.295633	-1.24137	1039	SSNA1 HAUS7 WNT10B DYNLL1 BUB1B NDE1 DNM2 RPA1 AKAP8 ACTR1A SIRT7 CHMP2A CAMK2G SDCCAG8 PRKACA PLK4 CDC45 CDC34 CCNE1 CDKN2C PCNT FBXW11 DCTN1 PPP2R1A PLCB1 HAUS8 CDK2 NINL MCM7 HAUS3 RPA3 ORC2 CHEK2 CDKN1B CCP110 UBE2C PKMYT1 FBXL15 CKAP5 INHBA PPP6C CDC23 SKP2 RPA2 KHDRBS1 GPR132 CRLF3 PRKAR2B NES GSPT1 E2F1 CHMP7 CDCA5 CDK6 TUBG1 MCM3 FGFR1OP CTDP1 CSRP2BP CETN2 OFD1 E2F4 CDK3 ORC6 CUL2 BTRC U…
ZHU_CMV_ALL_UP	119	0.000123213	0.000436951	0.568109	2.79628	0	PFKP TFPI2 EIF4A1 SAR1A NFKBIA HSPA1A LIG4 PTGS2 WARS IL6 IFITM1 CXCL10 PSMA6 PIM1 TRIM22 RAB2B IDO1 MANF IDH3A PDP1 ISG15 NPTX2 ATP6V1C1 SCARB2 CCL5 SSR1 DNAJA1 TNFAIP3 GMFB B3GNT2 GORASP2 PSMA3 EIF4E GRPEL1 PLA2G4A GCH1 SNRPA1 CD55 HSPE1 NAMPT ALAS1 EIF5A OAS1 IL7R EIF5 PML PSMD2 REC8 SNRPB2 TRIM5 FKBP4 RANBP1	0.0690058	0.354512	0.21637	1.21395	58	EGR1 FKBP4 RAB2B IRX2 GMFB B3GNT2 PNP IL7R REC8 TNFAIP3 TRIM26 EIF5A GCH1 SRF EIF1AX NR4A3 SLC7A5 NFKBIA PDP1 DNAJA1 PTGS2 IMPA1 NAMPT BRCA2 MSX1 HSPE1 EIF5 FGFR1 MLLT3 NAA30 NR4A1 STIP1 PLA2G4A
ANASTASSIOU_MULTICANCER_INVASIVENESS_SIGNATURE	63	0.000115128	0.000436951	0.63822	2.79535	0	CDH11 COL1A1 INHBA LOXL2 SNAI2 FAP LGALS1 RAB31 LOX OLFML2B POSTN COL1A2 PRRX1 COL3A1 TMEM158 FN1 COL6A2 MMP2 COL6A3 ACTA2 GLT8D2 COL5A1 COL5A2 MMP11 COL11A1 SPARC TNFAIP6 PLAU EDNRA PDGFRB LUM SERPINF1 SULF1 BGN CTSK ITGBL1 COPZ2 DCN AEBP1 THBS2 TIMP3 GREM1 MXRA5 RCN3 ASPN COMP NTM NOX4 CRISPLD2 NUAK1 PCOLCE FBN1 SFRP4 VCAN	0.000537346	0.0228413	0.357828	1.78194	0	SULF1 SPOCK1 DCN FBN1 MMP11 ADAM12 COL3A1 EDNRA LOX MXRA5 OLFML2B CDH11 COL1A2 POSTN ACTA2 COL6A3 VCAN NID2 COL5A2 AEBP1 NOX4 THBS2 LUM PCOLCE NTM LGALS1 SPARC TMEM158 C1QTNF3 CRISPLD2 ASPN COL6A2 MMP2
GRYDER_PAX3FOXO1_TOP_ENHANCERS	427	0.00014892	0.000436951	0.479119	2.79295	0	EFHD2 PTPN12 LRRFIP2 RRP1B OAT USP15 FOXN2 MON2 RASSF4 HACL1 SUMO2 SMPDL3A ERRFI1 ZNF331 FAM46A FAT1 SACS SEMA6A PARD3 PGF OLFML2B GNG11 DNTTIP2 COPS3 ITSN2 ARHGEF3 LRRC10B APP TXNRD1 STK24 OS9 PDHB NCAPG2 CD9 ITPKB NOTCH2 GIT2 TNKS2 QKI RCN1 ASS1 BCAR3 CLASP1 NACA SETX FBXO21 TBC1D2B RAD23B MIF MNAT1 CNOT2 DMRT2 UBAC2 FAM83D PKP1 TMCC3 IDH3A PINX1 IGFBPL1 ECT2 MPHOSPH9 ITGB1 ATF7IP PFDN4 CHSY1 M…	0.277708	0.665197	-0.249488	-1.07175	5549	NDUFAB1 TRAP1 BABAM1 EEF2K CDC5L RAD51C WIPI2 SF3A3 PSMD8 NR3C1 VTI1A SNRPD3 NXT1 IMMT IKBKAP VANGL2 PGS1 RNF181 GIT2 SUMO2 MFSD2A ZDHHC6 MDH2 FGGY UBAC2 UCHL1 PARN PEG3 EIF3B GNG11 WSCD1 PDZRN3 UBL7 PDHB MRPL23 MAP3K2 DDX1 TMBIM4 TBCA QKI SRP9 SLC24A3 LRPAP1 BFAR BBIP1 ARHGEF3 ACOX3 UQCR10 RSL1D1 MRPL20 KCTD2 HP1BP3 HACL1 GINS2 ZNF264 PEBP1 NSMCE1 SKIV2L2 RASSF4 IDH3A ATOH8 RBPJ LEPROTL1 TOM1 TL…
GO_RNA_SPLICING	348	0.000141924	0.000436951	0.48817	2.79221	0	HNRNPL CCAR1 SRSF6 GTF2F1 RBM39 PPP2CA SRSF4 CPSF4 RBM17 PABPN1 PPP4R2 SNW1 USP4 NCBP1 IWS1 SMNDC1 PQBP1 SF3B1 QKI HNRNPM PRPF38B SUGP1 ZNF326 SETX SREK1IP1 DHX32 RBM8A TRA2A ERN1 HNRNPA1 PABPC1 PSPC1 PRPF40A DHX35 JMJD6 RALY SNRPD1 HNRNPF LUC7L PAPOLA DDX47 THOC5 PTBP1 SNRNP25 SON ZBTB8OS DHX38 DDX46 PRMT5 SRSF2 RBM25 NONO YBX1 CPSF2 FUS HNRNPA3 THOC2 C14orf166 SKIV2L2 SRPK2 STRAP UBL5 DHX9 PNN …	5.00851e-05	0.00501746	-0.404943	-1.72741	0	SNRPD2 SNRNP70 DDX39A LSM5 PSPC1 SNRNP25 PPIE BRDT TSEN54 SF3B4 RBM15 CSTF3 CDC5L FRG1 SF3A3 SNRPD3 ARL6IP4 SUGP1 SMNDC1 POLR2H NAA38 LUC7L ZMAT2 SNRNP27 RBMY1E SNRPC RAVER1 HNRNPR CRNKL1 SRRT SF3A2 SF3A1 RBM28 POLR2J LSM6 THOC5 SNRNP40 SCAF11 RP9 DDX46 YTHDC1 THOC7 PRPF18 POLR2C DNAJC8 TSEN2 RBM10 PPP2R1A PPIL1 ZRANB2 LSM10 AFF2 SRSF4 RALY PPIL3 NCBP1 KHSRP DDX1 CCAR1 UBL5 SCNM1 RBM4B QKI PRPF38…
SHAFFER_IRF4_TARGETS_IN_PLASMA_CELL_VS_MATURE_B_LYMPHOCYTE	65	0.000115022	0.000436951	0.633485	2.79219	0	PRDM1 NFIL3 ELL2 CFLAR DUSP5 UAP1 DNAJB5 BMI1 FKBP11 PAM CCL3 PDK1 HSP90B1 MAN2A1 SPATS2 SSR1 DNAJB9 TUFT1 TNFAIP3 PDIA4 VEGFA GFPT1 PCYT1B PABPC4 TXNDC5 UBE2J1 NAMPT TNFRSF17 ATF4 ITPKA NDRG1 TRAM1 ACP1 CD38 LDLR BSPRY	0.0139587	0.152003	0.297938	1.4917	24	PCYT1B ATF3 VEGFA APOBEC3B LDLR NDRG1 DDIT3 TNFAIP3 TUFT1 HSP90B1 SPATS2 CCL3 PDK1 NAMPT PRDM1
WHITFIELD_CELL_CYCLE_G2	172	0.000129567	0.000436951	0.535029	2.79207	0	EMP1 CFLAR CXCL14 CCDC107 HJURP C2orf69 FANCD2 CYTH2 PSRC1 NNMT SUCLG2 UBE2C BUB3 TIMP1 HMGB2 CKAP2L STAT1 ESPL1 KIF5B MAD2L1 MELK CDKN1B KBTBD2 CDK1 KIF11 FAM83D KPNA2 RNF141 IQGAP3 CDC42EP4 LBR EBI3 ALKBH1 CENPL SAP30 TRAIP DNAJB1 LIX1L LTBP3 ATL2 CHEK2 HAUS8 FAN1 KATNA1 DCAF7 RDH11 AURKB TOP2A GABPB1 IFNAR1 KIF23 CCNA2 AP3D1 KCTD9 NCOA5 SKA3 CDC16 CDKN2C WSB1 STK17B CEP350 SMC4 CBX5 NUCKS1 CDC…	0.0239432	0.204966	-0.32537	-1.33508	468	PSRC1 TMEM99 CFD VTA1 NR3C1 ARHGAP19 CENPL CDC16 CEP350 KBTBD2 ESPL1 CDKN2C BUB3 KIF22 TFAP2A NUCKS1 HAUS8 KIF5B UBXN11 MGAT2 CHEK2 CDKN1B VPS25 UBE2C STIL NNMT TNPO2 HP1BP3 DHX8 TUBD1 DNAJB1 MUC1 HSPA2 TRMT2A STAT1 CCNF RNF141 LTBP3 C14orf80 SUCLG2 ZNHIT2 NUMA1 NMB BRD8 TYSND1 ANLN KPNA2 IFNAR1 CDCA8 PKNOX1 MEPCE KIF23 SGCD RDH11 FADD TOP2A NUSAP1 LIX1L C5orf49 C2orf69 NCAPD3 EBI3 MID1 LMNB1 KIA…
WANG_SMARCE1_TARGETS_DN	352	0.000141965	0.000436951	0.487348	2.79074	0	AK2 DUSP9 HIGD1A PDLIM5 CXCL1 BST2 TFPI2 OAS3 OGFRL1 GRTP1 LIF CSTB CTSC TIAL1 HSPA1A GNL3 ISYNA1 SOD2 SACS SMURF2 CXCL2 NSMCE4A GALNT14 GNG11 FJX1 GLRX3 TGM2 DLEU2 CD9 SGK1 TRPC4 ATRX CKLF LAMA4 MAD2L1 C4orf22 TFDP1 NCAPG HK2 NDUFV2 TACC2 CXCL6 DUSP6 SCG2 SEMA3C FANCI IDH3A TNFRSF21 IGF2BP3 ATP5I PPIF DUSP7 ELOVL6 LBR ADAMTS1 TRIB1 AURKA BNIP3 S100A2 DOCK1 KYNU SLC4A7 PDS5A MYBL1 S100A8 SLC16A2 …	0.471325	0.814769	-0.236879	-1.01081	9409	NDUFAB1 BST1 ATP5I TBRG4 LSM5 DRAP1 POP7 CCR8 GLYR1 CSTF3 TSTD1 SUCLA2 ENOPH1 COX7B MED28 MAGEA1 RWDD3 AK2 MAEA DUSP7 ATAD3A MYBL1 BDKRB1 AIMP1 TIAL1 LAP3 EGFR ZNHIT1 PRDX2 PPA2 IL13RA2 HCCS CCNE1 UCHL1 DVL1 NOC2L WWC3 GNG11 CTSC MAGEA6 GLRX3 DOCK1 CYP1B1 RSPO3 TFDP1 GLT8D1 EXOSC8 OPN3 NSMCE4A NMT2 LY6E HS3ST1 FH BBIP1 SLBP MICA ALAS1 IDH3A FANCI SPATA5L1 PSMB8 PDCD5 SPCS3 QDPR PRR7 MX1 MRS2 EBP …
BENPORATH_PROLIFERATION	138	0.000125423	0.000436951	0.553657	2.78807	0	CSTB PFDN2 TP53BP2 DCUN1D5 S100A9 BUB1 PDSS1 MAD2L1 NCAPG CDK1 PROSER1 RBM8A CENPE PTTG1 FAM3C SNRPD1 UGGT1 H2AFZ KPNA2 ATAD2 LBR ASPM AURKA CKS1B CENPA GPSM2 DAP3 CDCA5 CDKN3 RIT1 RFC4 NUF2 GTPBP4 MYBL2 PSMA3 RRM2 TOP2A BIRC5 MRPL9 SRPK1 DBF4 RAD51AP1 C11orf73 EXO1 KDELR2 NUDT5 CENPN PTS SHFM1 PRPF18 SPAG5 MAGOHB NCS1 PURB TYMS CHAF1B RANBP1 TFRC PARP1 GDI2 ILF2 SLC25A5 NDC80 ANLN RDX WDR26 CNIH…	0.236541	0.62743	-0.281221	-1.13389	4573	MRPL9 NMI DAP3 GPSM2 RAD54L PSMB4 GGCT STMN1 FANCE PRPF18 S100A11 PPIL1 RAD51 PURB MARCO PKMYT1 HSPA14 CENPM CENPA RIT1 LGALS8 CDCA5 C11orf73 SLC25A5 GART PDCD5 MCM3 DIEXF CKS1B AGFG1 S100A9 H2AFV ARF1 A1BG PTS ILF2 ANLN NCS1 KPNA2 NCAPG BIRC5 TMEM14A PCNA KDELR2 TOP2A EXO1 SPAG5 DTYMK AVL9 GINS3 COX5A
SCHOEN_NFKB_SIGNALING	33	0.000111645	0.000436951	0.74251	2.78778	0	C3 NFKBIA PTGS2 BIRC3 CXCL2 IL1A EDN1 TPST1 CDKN1B PMP22 IL1B FN1 CSRNP1 THBS1 CCL2 PTGER4 CYR61 KLF4 SERPINA3 SULF1 IGFBP3 NUAK2 JAG1 CTSS CSF2	0.00356333	0.0690725	0.416379	1.79217	10	EDN1 CSRNP1 SULF1 CTGF IL1A THBS1 IL1B CYR61 IGFBP5 NFKBIA PTGS2 PMP22
GO_REGULATION_OF_VIRAL_GENOME_REPLICATION	71	0.000116618	0.000436951	0.622093	2.78701	0	BST2 OAS3 IFITM2 PARK2 IFITM1 IFITM3 ADARB1 OASL LTF PPIB PABPC1 STAU1 TBC1D20 ZC3H12A ISG15 CCNK RAD23A CCL5 TRIM6 BCL2 SRPK2 VAPA TOP2A SLPI ADAR EIF2AK4 SRPK1 PLSCR1 TNF ISG20 OAS1 DDX5 IFI16 PKN2 PROX1 EIF2AK2 C19orf66 MX1 DDB1 DDX3X STOM NOTCH1 CD28 APOBEC3F	0.368888	0.741555	-0.285465	-1.06802	6774	TARBP2 PPIE RAD23A PARP10 RNASEL LTF C19orf66 SLPI TNF ADAR EIF2AK4 PPIB TBC1D20 SRPK2 MX1 IFITM2 NOTCH1 DDB1 TOP2A PPIA MAVS IFITM3 BST2 PPID INPP5K ZC3HAV1 TNIP1 PLSCR1 PARK2 PPIH APOBEC3D IFITM1 ADARB1 OAS3 STAU1 OAS1
JOHNSTONE_PARVB_TARGETS_2_DN	321	0.000140687	0.000436951	0.491579	2.78559	0	LEPR AK2 EMP1 PPM1A DOCK9 SRSF4 HSPA1A PLEKHA5 SGPL1 USP46 CLIC4 CHD2 PPAP2B OSBPL8 TNFAIP8 GBE1 SMURF2 ERO1L RNF19A USP4 CST7 IRS1 GLCE TTC39C AKIRIN1 FRMD6 MSRB3 RUNX2 TPST1 DPYD EHBP1 RREB1 EXOC5 MAGT1 IMPAD1 PPP2R5C SRD5A1 PTP4A2 TNFRSF21 ATP5I SLC31A1 TRIB2 ZNF468 ANGPT1 DERA SLC5A3 SOCS5 ATP11B SSR1 RIOK1 SLC30A5 DEF6 FAM126A RAB28 SLC35B3 TGFBR1 HNRNPA3 NFX1 TMEM165 IFRD1 ISOC1 RASA2 UTP11…	0.349529	0.728307	-0.247766	-1.05329	6970	NMRAL1 C7orf73 ATP5I RBBP4 DEF6 CDC5L S100PBP NR3C1 C1orf109 RHOJ IPO5 CLIC4 UBTD2 LEPR RIN2 PSMB2 NUP62 AK2 TROVE2 SLC35B3 PRKCA CYB5A MOB1B HNRNPR PPA2 TECR CCDC126 PPIL1 MDC1 TAF11 SRSF4 FAF1 SLC25A40 PRPF31 TDP2 NQO2 SRSF1 PPAP2B CUTA KPNA6 ZFYVE28 TGFBR1 SYNJ2BP SRSF3 RBPJ ZMPSTE24 CDK6 USP4 TTC39C RBM26 MCM3 MAPK14 EHBP1 AGFG1 SSR1 SRSF10 PNRC2 OSBPL8 DOCK9 ATP2C1 TPST1 MRS2 MRPL14 TOMM20 T…
GAL_LEUKEMIC_STEM_CELL_DN	234	0.000134499	0.000436951	0.510929	2.78442	0	TYMP PRDM1 CXCL1 ADAP2 ELL2 LGALS1 CCL4 USP46 FNTB CCR1 S100A9 CCNB1 GTSE1 CTSG ESPL1 SCNN1A LETM1 BUB1 FCN1 MINPP1 IST1 LAMA4 PHLDA1 MELK HMMR IL1B NCAPG CDK1 SCNN1G COL6A2 FCAR C12orf29 E2F2 TPI1 CD86 S100P THOC5 CD14 BUB1B HCAR3 LRP2 CENPA CCL5 CHST15 COL18A1 G0S2 S100A8 CDKN3 HOMER3 IGFBP7 SMC1A OSGIN2 RRM2 KIAA0101 TOP2A TMEM161A S100A12 YES1 CDC20 CCNA2 TNFAIP6 BIRC5 VDR FGR SLC11A1 FEN1 SE…	0.0166995	0.164887	-0.315927	-1.32242	330	GPR65 PRUNE CX3CR1 SIRPA AP1S1 BUB1B MS4A4A GIMAP5 HAL FNTB LGALS2 SPATA6 CDC45 CAPG FCN1 ALPPL2 FGGY THOC5 ESPL1 MNDA KIAA0101 RAD51 LETM1 HOMER3 DLX4 CASP1 GTSE1 CYP1B1 MOGS IGSF6 GM2A STX11 GINS2 CENPM CENPA S100P CD38 CD226 E2F2 E2F1 ELANE LILRB1 TMEM53 TMEM161A DIEXF S100A9 MEGF6 CLEC5A CDC20 ALDH4A1 ACAA2 ONECUT2 MAFB CEBPD CST4 CD1D FPR1 CSTA PRMT7 POLM PALB2 MAGEF1 CD14 ADAP2 OR2F2 PILRA …
RHODES_CANCER_META_SIGNATURE	64	0.000115181	0.000436951	0.633287	2.78349	0	PTMA PSME2 FAP COL1A2 MRPL3 OGT CDK1 MANF PPP2R5C AHCY KPNA2 MTHFD2 SSR1 TSTA3 NONO CDKN3 RFC4 CCT4 PAICS KIAA0101 TOP2A EIF4A3 LDHA PSMC4 TPX2 CCT5 G3BP1 SNRPF HSPE1 TARS KDELR2 PRDX4 SDHC HSPD1 SMARCA4 NCBP2 PLK1 COPB2 ILF2 DVL3 IFNGR2	0.333132	0.716764	-0.296627	-1.09301	6054	NME1 PSMC4 SDHC PAFAH1B3 KIAA0101 CBX3 AHCY MRPS12 HNRNPA2B1 MCM3 SSR1 PSME2 SMARCA4 ILF2 KPNA2 IFNGR2 TSTA3 KDELR2 G3BP1 TOP2A UBE2S ACLY EIF4A3 OGT CDK1 SSBP1 SNRPE NUP205 PLK1 HDAC1 TUBB COPB2 TRAF4
GO_MITOTIC_SISTER_CHROMATID_SEGREGATION	87	0.000118385	0.000436951	0.597135	2.78311	0	CHMP1B PSRC1 BUB3 SEH1L CCNB1 DLGAP5 ESPL1 CHMP2B MAD2L1 CHMP5 NCAPG AKAP8 CHMP4B CENPE PINX1 DSCC1 AURKC PDS5A CDCA5 KIF14 CUL3 SMC1A KIF2C AURKB KIF23 KATNB1 PAPD7 SMC4 SPAG5 SMC3 CHMP4A ZW10 CDCA8 KIF18B GSG2 PLK1 RAB11A KIF4A ZNF207 NDC80 PDS5B SMC2 RACGAP1 CEP55 TTN CEP57 VPS4A NCAPD2 PDCD6IP PHF13 KIF18A KLHL22 NIPBL NUSAP1 TEX14 CHMP7 CHMP3 POGZ CEP57L1 NEK2 PPP2R1A NCAPD3 PRC1	0.000213972	0.0121068	-0.447474	-1.71852	3	PSRC1 KATNB1 CEP57L1 MAU2 PHF13 AKAP8 CHMP2A KIF2C CHMP6 PDS5B ESPL1 BUB3 PPP2R1A KIF22 BECN1 GSG2 RAB11A KIF25 CDC23 AURKC CHMP7 CDCA5 CHMP1B CHMP1A CEP55 CDCA8 VPS4A NCAPG NAA50 KIF23 CHMP4B VPS4B NUSAP1 SPAG5 PIBF1 NCAPD3 CHMP4A PDS5A KIF4A KIFC1 SMC3 RB1 NCAPD2
JOHNSTONE_PARVB_TARGETS_3_UP	414	0.000147798	0.000436951	0.478414	2.78291	0	EFHD2 SH3BP5 C3 ACADVL ECE1 RNF149 SEMA4B TNFAIP2 CDC42EP2 LIF IRAK2 CSTB BHLHE40 GAA APOL6 LOXL2 NFKBIA MAP2K3 PDK4 C1S GLTSCR2 CTSB NAV1 ERRFI1 TRIO DYNC1H1 F11R ATM HMOX1 PMAIP1 TIMP1 DUSP5 FUT8 ANAPC5 AREG EPAS1 IFITM1 SCNN1A TGM2 DDIT4 CPD ITGA2 CD9 IFITM3 AKR1C1 NOTCH2 B4GALT5 OPTN MDFIC TGFBI TNKS2 CEBPB PHLDA1 RCN1 FLOT2 ARHGAP5 ACSL1 SEC16A FN1 GLB1 FLII MGEA5 SCG2 PDP1 CD58 CRTAP PSAP T…	0.161621	0.534306	-0.261292	-1.12143	3229	H1FX GLTSCR2 PPP1R21 FAHD1 JUP PRKD2 TCIRG1 SUPT5H NTAN1 MVP ECH1 IFI35 C19orf33 LRP1 WDR45 NT5DC1 TNFAIP2 DPP7 CTSD CST3 TPRG1L CLIC3 ARAF RABAC1 PPAP2C ACY1 PHF10 POMGNT1 LEPROT CREG1 RNASET2 POLD4 ORAI3 EPAS1 MGAT4B FAM134C GSTK1 GAA PNMA2 PLA2G16 MAP4 TNFSF10 KCTD2 ABHD14B TAX1BP1 LGALS8 HSD17B4 CEBPB TMEM43 TINF2 SMURF1 NLRC5 GABARAP SLC25A39 HLA-E CD58 ATG2A MPI LTBP3 JAK1 CTSA AGRN SUPT6H …
GO_ORGANELLE_FISSION	453	0.000149993	0.000436951	0.474886	2.78278	0	CHFR DYNC1LI1 CHMP1B NDE1 FANCD2 CCNB1IP1 PSRC1 SPAST UBE2C BIRC3 CLIP1 PARK2 ATM BUB3 SEH1L CCNB1 REEP3 ANAPC5 ANAPC7 DLGAP5 MAPRE1 ESPL1 CYP26B1 CHMP2B BUB1 NCAPG2 USP37 MAD2L1 PAFAH1B1 CDK3 CHMP5 CLASP1 TTC28 HAUS4 TDRKH NCAPG CDK1 KIF11 KIF15 AKAP8 CHMP4B SETD8 SNX18 ANKLE2 CENPE MAD2L2 FAM83D PTTG1 PINX1 STOX1 DNM1L XIAP NEK9 BIRC2 CCNK FAM64A DSCC1 BUB1B NDEL1 ASPM RAN ACTR3 AURKA AURKC CCN…	0.000150068	0.00977645	-0.328962	-1.41573	2	PSRC1 KATNB1 ACOX1 E4F1 CEP57L1 NLRC4 HAUS7 JTB BABAM1 BUB1B NDE1 MAU2 BRDT ANAPC7 SYCE1L CASC5 ACOT8 RAD51C PHF13 KLHDC3 FBXW5 AKAP8 CCDC155 PSMD13 PPP5C CDC16 SIRT7 MAD1L1 CHMP2A INCENP FIS1 ZWILCH RAD54L APITD1 NUP62 TEX11 KIF2C CHMP6 SIRT2 PDS5B NSL1 TUBGCP2 PEX19 MSH3 CENPT HORMAD2 TDRKH NEK1 ESPL1 TUBGCP6 STRA13 DCTN1 BUB3 PPP2R1A KIF22 ANAPC11 RECQL5 RCC2 RAD51 MFF LZTS2 HAUS8 CDK2 C11orf8…
KARLSSON_TGFB1_TARGETS_UP	121	0.000122911	0.000436951	0.563349	2.78196	0	CDK17 BAZ1A RWDD1 BHLHE40 DDX21 GNL3 ZYX EIF2S1 TIMP1 MPHOSPH6 WDR75 PPRC1 TPM4 COQ10B PPA1 IDH3A CCT2 PELO ZC3H15 SET ACTR3 SLC25A6 NIN CCT8 GTPBP4 MMP14 PMEPA1 RRM2 CCT3 ACTG1 EIF3A NOLC1 FBLN2 ARHGAP26 HSPH1 GJB3 HSPE1 TOMM70A UCHL3 USP10 EIF5A NSUN2 KIAA0020 MRTO4 EIF2S2 EIF5 GEMIN6 HSPD1 DPY19L1 SLC20A1 SHMT2 SYNCRIP MYC IPO5 CYCS NAE1 ACTN1 GTF2F2 HSPA9 NAA25 NAA15 RPF2 TOMM20 TIMM23 WDR77 …	0.779412	0.970392	0.159365	0.895498	635	MYC PTK2 ACTR3 BAZ1A GARS CDK17 MMP14 CTGF CCT2 SLC20A1 EIF5A GTF2F2 ACTG1 EEF1E1 NAA25 WDR75 BAG2 BHLHE40 PHGDH EIF2S1 HSPE1 HSPH1 EIF5 GJB3
MARKEY_RB1_ACUTE_LOF_DN	221	0.00013282	0.000436951	0.513933	2.78005	0	GADD45A SPHK1 PFKP SAA1 PSME2 HP CXCL14 TNFSF9 BHLHE40 GABPA RAB3D BCL2A1 SMPDL3A SGPL1 CCL4 CTSB SOD2 CCR1 PSMB10 MT2A XDH CXCL2 ERO1L PRRX1 STAT1 APP CXCL10 CRABP2 TGFBI PROCR CCL3 FNDC3A PDK1 SKAP2 ISG15 VAV1 SEMA7A IRF9 SAP30 AP3S1 ITGAX CLEC4D CCL5 RNF34 SAT1 UBA7 ACP2 ALDH1A2 PLIN2 ABCG1 B3GNT2 SPECC1 SRGN EDEM2 PLEKHO1 CTSZ FKBP7 GBP4 CMPK2 ADAR MXI1 NAMPT HCK RBBP9 SERPINB9 ISG20 ZNFX1 IG…	0.447878	0.80224	-0.244912	-1.02154	8854	IFT20 SELPLG NCKAP1L HP RAB3D PFKL IFI35 RBBP9 NUPR1 CPXM1 GMFG PROCR IFI27L2 GBA GATM ADAR HIST1H1C EDEM2 CCL7 SAA1 VAV1 GBP4 CSF1R STAB1 PSMB10 FERMT3 APOBEC1 IFIH1 CRABP2 CLEC4D STAT1 NR1H2 HLA-E CD52 PSMB8 MCOLN2 DNAJC5 CSF2RA BID AGRN NCF4 MT2A CHCHD10 PSME2 NCF1C MPEG1 GBP2 FPR1 FAM162A ADAM8 TAP1 RAB8B PCYT1A NCF2 UBE2L6 TNFSF9 NAPSA FCGR2B CASP4 TBC1D22A MKRN1 ANXA4 SP100 MEOX2 PLIN2 HIPK…
RASHI_RESPONSE_TO_IONIZING_RADIATION_2	125	0.000123274	0.000436951	0.55941	2.77988	0	MAP3K8 CXCL1 HP NFKBIA RLIM CLDN7 SOCS2 BIRC3 GPCPD1 CXCL2 PCP4L1 RNF19A GNAI3 EDN1 RNF19B RAB10 MAPKAPK2 DUSP6 NFKBIZ GJB5 MAN2B1 THBS1 BCL10 SLC11A2 ACTA2 CD14 APAF1 HIVEP2 B4GALNT1 NFE2L2 TNFAIP3 FAM60A GNA13 S100A13 BAX ICAM1 SPOP NGF CSF1 TCF25 CX3CL1 KLF4 PLSCR1 RNPS1 CDKN1A HIVEP1 ANXA1 DENND5A TAGLN2 CSRP2 SPRR1A IFNGR2 ST5 CEBPD LCN2 TIMP3 PRSS23 PVR IRF6 RBPJ SOX4 N4BP1 MDM2 HIPK2 RELB …	0.991319	1	-0.15214	-0.608215	19069	SDHAF1 RELB HP PTPRA RAB5B SNHG11 SPOP WWTR1 PKP3 MGLL NFKB2 APAF1 GPCPD1 RBPJ JUNB CEBPD PRSS23 CD14 SF3B2 IFNGR2 RELL1 PHLDA3 KLF4 GALC
GO_RIBONUCLEOPROTEIN_COMPLEX_SUBUNIT_ORGANIZATION	185	0.000130582	0.000436951	0.526629	2.77922	0	SRSF6 RPS15 RPL38 BICD1 DYNC1H1 RPS27 USP4 RPSA KIF5B RPS17 RPL5 SF3B1 SETX EIF3G RPL24 CCRN4L RPL6 EIF3L RPL11 SNRPD1 DENR EIF3F LUC7L RPL12 RPL3 EIF4B FASTKD2 PRMT5 PUM2 EIF3I PIH1D1 EIF2S3 SRPK2 STRAP TSR1 EIF3C EIF3E MRPS7 GEMIN7 SRSF9 EIF3M SNRPD2 PATL1 CLNS1A ADAR DDX6 EIF3A NUFIP1 EIF6 GEMIN5 SRSF10 SRSF5 PRPF19 SNRPF RBM5 DHX30 NOL3 DDX1 KLC1 ZNHIT6 MRTO4 POLR2D PRPF18 CD2BP2 GEMIN6 DICER…	5.08725e-05	0.00501746	-0.400333	-1.652	0	SNRPD2 EIF3K TARBP2 EIF3F RPS27 EIF3C SHQ1 SF3A3 SNRPD3 RPS27L RPL24 LUC7L EIF3CL ERAL1 SNRPC PIH1D1 EIF3G EIF2D CRNKL1 SF3A2 SF3A1 SCAF11 YTHDC1 RPL38 PRPF18 EIF3I ADAR EIF3B RRP7A PUM2 MCTS1 RPS14 MRPS7 KIF5B DDX1 PRPF31 HBS1L PRPF19 SRSF1 MRPL20 GFM2 EIF6 SNRPB NOL3 PRPF3 MRPS11 ZNHIT6 CDC40 USP4 SNUPN SF3B1 SETX SRSF10 PPAN SRPK2 XAB2 WDR77 EDC3 TFIP11 SMN2 PRMT7 MPV17L2 LSM4 EIF3M DICER1 DHX…
SCHAEFFER_PROSTATE_DEVELOPMENT_6HR_DN	489	0.000151976	0.000436951	0.470711	2.77899	0	BZW1 HNRNPL TBC1D10A PTMA EIF4A1 ATP1B1 PVRL1 KCNK1 PLCXD3 PFDN2 INHBA STRN3 PABPN1 CLDN7 RC3H2 TMED2 CLIC4 ETS1 NAV1 RCOR1 GOLGA4 TPM3 SNW1 GTF2I CHD4 PLIN3 PRRX1 APP CCNI WNT6 CNPY2 DAZAP1 DNAJB11 MARCH7 GOLIM4 PTPN11 HIST2H2AC KBTBD2 LIMA1 TFDP1 ANXA9 ZNF410 SEPT10 VPS36 MANF NRIP1 RPL18 SERTAD2 ARID5B PSMD12 PRPF40A CLDND1 HSP90B1 TLK1 DHX29 PSAP ATP5I GIGYF2 ITGB1 RAB12 CALR CNN2 PTPRD ZBTB1…	0.0513654	0.309895	-0.27402	-1.18216	1026	SNRNP70 ARHGDIA DNLZ ATP5I SCAPER PLIN3 NDUFA4 TBC1D17 BSDC1 PPP1R37 ADAM17 PHF13 PSMC4 HIST1H1E HGS CBX4 TIMM17B SNRPD3 RAD23A NOL8 CLIC4 SIN3B LRP1 VANGL2 MED25 ADAMDEC1 PSMB2 BCKDHA DUSP7 SCAND1 GTF2H3 B4GALT2 SKI SOX11 SLC8A1 RBM27 QRICH1 CTBP1 RWDD4 KBTBD2 HCFC1R1 GIPC1 ERGIC1 DHX29 TBC1D16 TBC1D10A MAP7D1 ITGB5 CBX3 PPIL1 NOC2L KLHDC10 HIST1H1C PLCB1 ORAI3 NUCKS1 NFIX LZTS2 ID1 HMG20B CDK2 …
WINZEN_DEGRADED_VIA_KHSRP	98	0.000120656	0.000436951	0.583474	2.7781	0	CCL20 CYP24A1 PLAUR PTHLH SDC4 FST INHBA SMPDL3A PTGS2 ERRFI1 IL6 SLC4A4 F11R CXCL2 PMAIP1 DUSP5 CYP26B1 IRS1 CXCL10 DNAJB5 EDN1 F3 TGFA DUSP6 NFKBIZ TRIM6 TSLP IL23A B3GNT2 GPR183 PTGER4 ADRB2 SCG5 CYR61 DPY19L1P1 TNF PDGFC SERPINE2 YRDC CXCL3 ZFAND6 JAG1 CSF2 LMO2 PPP1R3C MUC13 GPR1 SLITRK6 YPEL5 GREM1 CTGF EREG	0.00363636	0.0697044	0.309121	1.67015	3	EDN2 EDN1 B3GNT2 HAS2 TRPC1 CTGF SLITRK6 FRY TGFA GPR1 PMAIP1 SCHIP1 TMC7 CYR61 ERRFI1 NR4A2 STK38L PPP1R3C PTGS2 SELE SERPINE2 PTHLH YRDC DKK1 DPY19L1P1 FST ARL14 CPEB4 PLAUR GPR183 PDGFA STYK1 ELOVL4 CCL20 SERPINI1
MOOTHA_MITOCHONDRIA	431	0.000148876	0.000436951	0.47614	2.77793	0	TYMP AK2 LARS2 ACADVL TIMM9 SLC25A15 OAT VDAC2 CYP27B1 PDK4 BCL2A1 RAF1 ANXA7 ATP5J SOD2 MAP3K1 SUCLG1 SLC30A9 PCK2 DIABLO HK1 APP ATP5S PDHB TIMM13 UQCR11 SLC25A21 NDUFA1 ACADSB CPOX ATP5G3 MRPL3 CLPX ACSL1 PPA1 UQCRC1 GPX4 MAOA NDUFV2 NDUFB7 MTX1 MTX2 IDH3A PDK1 CRAT DNM1L OXA1L ATP5I VAV1 TSFM MRPL19 MTHFD2 SLC25A20 FAM178A MRPL4 NDUFS4 RAN UQCRC2 SLC1A3 APAF1 YME1L1 HADHA TOMM22 DAP3 DNASE2 N…	5.0035e-05	0.00501746	-0.458654	-1.97071	0	NDUFAB1 NDUFB7 LONP1 NDUFB2 ETFDH BCAT2 IDH3B ATP5I PAM16 NDUFA1 MRPL9 ATP5G2 TBCB DAP3 NDUFC1 NDUFA4 ATP5H ABCB8 TIMM44 STARD3 COX15 TST TAT GLYAT ETFB SLC25A10 SDHD COX17 NDUFS8 NDUFA3 PTPRA NR3C1 MRPL24 COX7B TIMM17B SLC25A12 LYPLA2 LMF2 DUT CLN3 NDUFB3 IMMT GCK UQCR11 SLC25A14 POLRMT SDHC MRPS33 CRAT ACADS ACAD8 NDUFS2 MKRN2 BCKDHA AK2 SLC25A23 FARSA CYB5A COX8A UQCRFS1 TUFM NDUFA7 MRPS34 SLC…
LIU_SOX4_TARGETS_DN	295	0.000138543	0.000436951	0.49481	2.77719	0	AK2 RPS28 PDLIM5 ETV6 CHFR GAA PCGF6 RAB3D RAB31 RAF1 RC3H2 TMED2 HDLBP ITSN2 SCNN1A CARS PPIL2 BTG3 EIF4E2 PAFAH1B1 AGAP2 MUS81 FLOT2 PRMT1 TMF1 ANKLE2 STAU1 ADAT3 PDK1 SPATS2 DIMT1 PDCD4 PTBP1 SIN3B TUBA1B IRF9 PMPCA BNIP3 RGS2 ARPC3 CBR1 DOCK1 ZNF654 CCNG2 TMX1 ZDHHC21 CHEK2 NCOA6 CUL3 ARIH2 LONP1 MTF2 VEGFA DHX9 PPP1R9B EPRS MAGOH TSC22D3 OPA1 SRP72 PRRG4 CUL4B PPAT PSMG1 SGPP1 HNRNPU NSUN5 P…	0.000602531	0.0246126	-0.336285	-1.42371	11	MMS19 NME3 LONP1 NDUFS7 RASSF7 KCTD15 INF2 YDJC DEXI USP21 RAB3D PFKL COX7B ERI3 ADAT3 ST7 NSUN5 SIN3B SCAMP1 AK2 SIVA1 WBP2 ITGB1BP1 RAD1 PPOX UROS ACY1 RBM10 NFIX CDK2 AP2S1 MGAT4B FAF1 DOCK1 AKR7A2 WDR55 RGS14 RAF1 MRPS12 GAA EIF4E2 CHEK2 STIL RPS28 PPIL2 MAP4 CHKB TMEM80 TAF10 SRSF1 FEM1B FECH ATP6AP1 VAMP3 USP5 PTGFR PEX11A MAPT CCND3 SKP2 HDHD1 DUS1L AIDA SPATA5L1 MVK HSPA8 GART ARPC3 ARPC1…
GO_RESPONSE_TO_MOLECULE_OF_BACTERIAL_ORIGIN	308	0.000139684	0.000436951	0.492659	2.77681	0	CCL20 PELI1 GJB6 TNFRSF6B CXCL1 NLRP3 S100A7 IRAK2 HIF1A PTGES NFKBIA CYP27B1 TNIP3 PTGS2 IL6 CXCL2 CTSG HMGB2 GFI1 CD36 UPF1 TNFRSF1A CXCL10 EDN1 F3 TNFRSF10B CSF3 RELT ABR CEBPB SHPK ASS1 HNRNPM IRAK3 STAP1 IGF1 LYN OGT IL1B CCL3 MAPKAPK2 FN1 IDO1 CXCL6 NOD2 ZC3H12A CCRN4L GNRH1 RIPK2 TNFRSF21 CD86 BCL10 KLRK1 CD14 IRF5 SRR TRIB1 CXCL9 CCL2 CCL5 RPS6KB1 TNFAIP3 TRIM6 PTAFR TIMP4 APOB TNFRSF1B S…	0.0952094	0.416554	-0.278065	-1.18002	1897	TNFRSF25 IRF3 IFNG PYCARD CCR5 CX3CR1 NRF1 GNG12 ADAM17 TNIP2 LTA KCNJ8 PTGER1 GSTP1 STAP1 SOCS1 PTPN22 P2RX7 IL24 SIRT2 S100A14 BDKRB1 CNP SLPI CTR9 FASLG TNF PALM3 MRC1 COMT CHUK SELP PPARD NFKBIL1 TICAM2 TFAP2A SBNO2 IRF5 CASP1 ALPL CCR2 TSPO OTUD5 IRAK1 CD6 CD40 CCL2 NFKB2 WNT5A UPF1 S100A7 PTGFR PAF1 TNFSF4 CEBPB CCKAR BCR PLSCR4 JUN ELANE TNFRSF14 IL13 LILRB1 TGFB1 NOS2 MAPK3 MAPK14 LGALS9 …
DE_YY1_TARGETS_DN	91	0.000119847	0.000436951	0.591702	2.77673	0	RGS17 ITGAV HIF1A INHBA ARIH1 CLIC4 DNTTIP2 EPAS1 NRP1 SMNDC1 PAFAH1B1 CSNK1G3 CDK1 SEPT10 FN1 ECT2 HSP90B1 MPHOSPH9 EPHA3 ANGPT1 SOCS5 CALD1 LPAR1 GNA13 PNN SRSF9 HNRNPC IPO7 ERBB2IP RAB6A CDC27 WDR1 EPS8 ANXA1 PRKD3 CD2AP PKN2 BARD1 USP16 CYLD PTP4A1 TAGLN2 SNX3 GDI2 PDHA1 ITGA4 NAA15 MACF1 RBBP8 CAPZA2 RASA1 OSMR ERAP1 HIPK2 NCOR1 CUL5 EGF CCNG1 RBBP6	0.848155	0.992011	-0.202265	-0.781415	15907	CLIC4 SMNDC1 EPHA3 EGFR AGGF1 EPAS1 RBL2 APC INHBA PTEN GSPT1 WDR1 IFT57 HNRNPH1 IL13 PRKACB NUMA1 BDKRB2 BARD1 RASA1 TDRD3 SOCS5 STAG1 MPHOSPH9 MACF1 ENC1 SRSF9 RGS17 CDK1 RB1 SNX3 ARIH1
GO_POSITIVE_REGULATION_OF_PROTEIN_MODIFICATION_BY_SMALL_PROTEIN_CONJUGATION_OR_REMOVAL	190	0.000130225	0.000436951	0.523582	2.77574	0	PELI1 SPHK1 UBA52 UBE2D1 PSME2 CHFR PSME1 COMMD1 GNL3 DCUN1D5 VCP UBE2C PSMB10 BIRC3 HSPA5 PARK2 BUB3 CCNB1 ANAPC5 ANAPC7 PSMA6 BMI1 MAD2L1 PSMC6 KDM1A CDK1 SEPT4 PSMD12 FANCI RIPK2 XIAP BCL10 BIRC2 PSME4 BUB1B ANGPT1 RPS27A PIAS1 PHF23 CDC20B FKBP1A CDC26 ADRB2 PSMA3 CDC20 PSMA4 PSMB7 TOLLIP PSMC4 SMURF1 ANAPC1 CDC16 UBQLN1 PSMD7 CDC27 PTTG1IP RAB1A PSMD2 PSMA5 PSMA1 UBB PLK1 DERL1 PSMB5 PSME3 S…	5.08078e-05	0.00501746	-0.405778	-1.67752	0	AXIN1 TOLLIP PSMB3 NMI BUB1B ANAPC7 PSMD8 PSMC4 PSMD4 PSMD13 PIAS3 DNAJA3 CDC16 MAGEA2B STUB1 RWDD3 HSPBP1 APITD1 PSMB4 PSMB2 PTPN22 PSMC5 CTR9 PSMB1 STRA13 COMMD1 BUB3 WFS1 PSMD9 PSMD3 ARRDC4 ANAPC11 PSMC2 RASSF1 ANAPC2 AIMP2 UBE2C FBXO4 PIN1 TBC1D7 PSMC3 CDC23 TOPORS SKP2 PTEN PSMB10 FANCI CCDC22 TRIM67 SMURF1 FBXO22 SENP2 MAGEA2 BRCA1 CAV3 PSMB8 PSMA4 RAB1A PINK1 HAMP CDC20 PSME2 PAXIP1 BTRC P…
BILD_CTNNB1_ONCOGENIC_SIGNATURE	78	0.000117744	0.000436951	0.607788	2.77569	0	TOP1 CYP24A1 SRSF6 PTHLH RPS11 FAM120A NRD1 DYNC1H1 IL1A DUSP5 ATRX MAPKAP1 COL13A1 RPL27A LUZP1 QKI RUNX2 TAF1D ABI2 URB1 RBM25 TNFAIP3 THOC2 EPRS TRIM14 FGD6 PLEKHA1 SRSF10 FRYL PIK3C2A FBXO11 ANKRD12 NCOA3 SMC3 LARP4B RPS19 KHNYN SCAF11 ASH1L NEMF NR3C1 DDX52 ARL5A CHD9 CLN8 YTHDC1	0.682477	0.933529	-0.233675	-0.885354	12618	GNG12 NR3C1 DDX52 TRIM14 LUZP1 FOXQ1 SCAF11 NEK1 YTHDC1 CBX3 RPL27A QKI COL8A2 SRSF10 NRD1 ZNF703 FRYL ASH1L TMCC1 SREK1 RPS19 ABI2 CHD9 NCOA3 FGD6 RPS11 PLEKHA1 SMC3 COL13A1 PLAGL1 KDM4B SECISBP2 PNISR LARP4B FERMT1 FBXO11
GO_NUCLEAR_CHROMOSOME_SEGREGATION	206	0.000131182	0.000436951	0.517867	2.77546	0	SEC13 CHMP1B NDE1 FANCD2 CCNB1IP1 PSRC1 CLIP1 RPS27 ATM BUB3 SEH1L CCNB1 DLGAP5 MAPRE1 ESPL1 CHMP2B BUB1 MAD2L1 PAFAH1B1 CHMP5 CLASP1 NCAPG AKAP8 CHMP4B CENPE NUP107 FAM83D PTTG1 PINX1 RANBP2 DSCC1 BUB1B NDEL1 PPP1CC CENPL ACTR3 CENPA AURKC PDS5A CDCA5 SPC25 KIF14 CUL3 C11orf85 NUF2 SMC1A KIF2C FANCM AURKB TOP2A KIF23 CDC20 KATNB1 BIRC5 CENPP PTTG3P CENPI KIF2A STAG2 UBE2B CENPN SGOL1 PAPD7 KNTC1…	5.06894e-05	0.00501746	-0.390187	-1.62042	0	PSRC1 KATNB1 CEP57L1 BUB1B RPS27 NDE1 MAU2 SYCE1L CASC5 RAD51C PHF13 AKAP8 CCDC155 NUP133 CENPP CENPL MAD1L1 CHMP2A INCENP ZWILCH APITD1 TEX11 NUP85 KIF2C CHMP6 PDS5B NSL1 CENPT HORMAD2 ESPL1 STRA13 BUB3 PPP2R1A KIF22 RCC2 BECN1 SGOL2 GSG2 WAPAL RAB11A CKAP5 B9D2 MCMBP KIF25 CENPM CENPA HDAC8 CDC23 AURKC CHMP7 CDCA5 MRE11A CENPK TAOK1 SMC1B CHMP1B CDC20 UBE2B SPICE1 SYCE1 FAM175B CHMP1A SYCP2 SEC…
SMIRNOV_RESPONSE_TO_IR_6HR_DN	110	0.00012216	0.000436951	0.571744	2.77488	0	DUSP2 SLC16A3 EGLN3 CLEC2D CCL4 PSRC1 SLC2A3 PTPRCAP UBE2C CCR1 CCNB1 DLGAP5 BUB1 KDM3A DEPDC1 HMMR HK2 CENPE AIM2 PDK1 P4HA1 ELOVL6 CD22 ASPM TRIB1 AURKA BNIP3 CENPA RGS2 CCNG2 KIF14 KIF23 CDC20 TPX2 MAFF CD55 STS LCP2 RGS1 TNF KIF20A OAS1 FKBP4 PTPRC P2RX5 MYC HEY1 PLK1 SIT1 LDLR CD300A CDCA3 H1F0 PVRIG ITGA4 CENPF CCR6 IL16 RNASE6 CD69 TLE3 GPR18 CYBB	0.046748	0.29515	0.228554	1.26438	45	EGR3 MYC RGS1 AURKA EGR1 HK2 TRIB1 LDLR FKBP4 KDM3A PVRIG EGLN3 CDCA3 RGS2 NEK2 TRAF3IP3 BNIP3 CLEC2D NR4A2 INSIG1 SLC2A3 EGLN1 PDK1 PTPRC
WHITEFORD_PEDIATRIC_CANCER_MARKERS	113	0.000121892	0.000436951	0.568011	2.77245	0	EIF4A1 UBE2C GABRB2 CCNB1 DLGAP5 ESPL1 BUB1 MAD2L1 MELK RNASEH2A LMNB2 HMGB3 CDK1 KIF11 CENPE PTTG1 GAPDH KPNA2 ATAD2 CCNT1 AURKA CKS1B CENPA UHRF1 RRP1 CDCA5 ZNF300 KIF14 RFC4 NUF2 HIST1H4C MFN2 MYBL2 RRM2 TOP2A CCNA2 BIRC5 TPX2 DBF4 SLC25A40 MYCN CDC25A CENPN ZMYM2 PSAT1 SMC4 TWIST1 TYMS WHSC1 CDCA8 SNRNP200 ADCY3 ILF2 RCC2 MEX3B CENPF ZNF367 SOX4 PCNA PLK4 TK1 NASP H2AFX ODC1 CKS2 RFC3 MKI67 N…	0.760445	0.962162	-0.216499	-0.855722	14487	NME1 PLK4 CDC45 STMN1 PAFAH1B3 ESPL1 RCC2 RNASEH2A MCM7 SLC25A40 UBE2C HIST1H4C GINS2 CENPA RECQL4 ADCY3 LMNB2 E2F1 CDCA5 MFN2 CDK6 NUDT1 MEX3B CKS1B
GO_REGULATION_OF_APOPTOTIC_SIGNALING_PATHWAY	340	0.000141543	0.000436951	0.485953	2.77108	0	PLAUR CTNNB1 CDKN2D CFLAR ITGAV HIF1A CTSC MCL1 BMP5 VDAC2 INHBA SNAI2 HSPA1A RAF1 TP53BP2 FBXO18 SOD2 PARK2 HMOX1 PMAIP1 S100A9 IL1A BAG5 HMGB2 HYOU1 NRP1 SLC9A3R1 TNFRSF10B PSEN1 KDM1A STX4 PPP3R1 TFDP1 IGF1 PAK7 IL1B MIF EIF2AK3 HTT SEPT4 TMBIM6 SCG2 TPT1 DNM1L THBS1 BCL10 PPIF SERINC3 YWHAG OSM P4HB APAF1 BNIP3 RNF34 NFE2L2 RPS6KB1 TNFAIP3 NDUFA13 TGFBR1 YWHAB NONO FGG G0S2 S100A8 MOAP1 PTPN2…	0.131263	0.484226	-0.26926	-1.14755	2619	TRAF2 PYCARD TRAP1 FGG CX3CR1 NCK1 DYNLL1 RIPK3 ZNF205 HYAL2 TFAP4 HSPA1B TRAF7 NACC2 FIS1 TRADD PLA2G6 CREB3L1 GSTP1 SIVA1 NMT1 PIH1D1 MADD FASLG WNT4 TNF SOD1 WFS1 PPP2R1A NOC2L MAGEA3 LCK HTRA2 BCL2L10 FAIM2 MFF CTSC MNT IL20RA FAF1 BIK TFDP1 RAF1 PGAP2 MPV17L MAPK8IP1 FGA BMF TNFSF10 RRN3 PML INHBA FEM1B NOL3 APAF1 PTEN HSPB1 BCL2L12 AR TGFBR1 RAD9A MUC1 E2F1 BAD HGF SLC25A5 PELI3 PARL FBXO18…
REACTOME_INTERFERON_SIGNALING	140	0.000124984	0.000436951	0.547874	2.76843	0	UBA52 OAS3 EIF4A1 IFITM2 ARIH1 MT2A SEH1L STAT1 IFITM1 IFITM3 NUP188 EIF4E2 OASL NUP107 IFNGR1 ISG15 KPNA2 RANBP2 HERC5 IRF5 IRF9 RPS27A PIAS1 PTAFR KPNA1 UBA7 NUP50 PTPN2 HLA-DQA1 EIF4A2 ICAM1 DDX58 HLA-DPB1 IFNAR2 IFNAR1 EIF4E GBP4 EIF4A3 ADAR HLA-DRB1 EIF4G2 NUP54 STAT2 PTPN1 ISG20 OAS1 NUP35 PML SUMO1 PTPN6 UBE2L6 VCAM1 IFNG HLA-G GBP2 PPM1B HLA-DRB5 HLA-A EIF2AK2 NUP93 IFNGR2 MX1 HLA-DPA1 NU…	0.374735	0.746591	-0.261838	-1.05753	7258	IRF3 IFNG NUPL2 NUP133 IFI35 XAF1 RNASEL NUP62 SOCS1 NUP85 ADAR IRF5 HLA-DRB5 EIF4E2 PML PIN1 IFNGR1 GBP4 SUMO1 STAT1 DDX58 TYK2 PSMB8 MAPK3 JAK1 IP6K2 MT2A MX1 IFITM2 TRIM25 GBP2 EIF4G1 KPNA2 KPNA1 IRF2 IFNGR2 IFNAR1 UBE2L6 PRKCD SP100 EIF4G3 STAT2 PTPN2 IFITM3 FLNB UBA7 EIF4A3 KPNA5 MX2 IFI27 CAMK2B USP18 UBA52 NUP205 ARIH1 IRF1 CAMK2A RAE1 PTAFR NCAM1 IFITM1 OAS3 NUP88 NUP50
MISSIAGLIA_REGULATED_BY_METHYLATION_UP	122	0.000123092	0.000436951	0.559762	2.76788	0	GADD45A CCL20 PLAUR BST2 TFPI2 TNFAIP2 ATP6V1G1 COL1A1 ATP1B1 SDC4 MAP2K3 PTGS2 CTSB SOD2 BIRC3 TIMP1 DUSP5 AREG STAT1 ITGA2 CD9 PSEN1 ARF4 PMEL IL1B DUSP6 IFNGR1 PSAP ISG15 PLAT S100P WFDC2 SAT1 TNFAIP3 QPRT IL23A TMEM184B SERPINE1 SLPI UBE2H PON2 CD55 RND1 ATOX1 CDKN1A ISG20 IGFBP3 OAS1 ST3GAL5 UBE2L6 ARL6IP5 SLC6A8 RRBP1 RBM38 RARRES1 YPEL5 LCN2	0.319523	0.703211	-0.273155	-1.08884	6130	HIST2H2AB SSX4 CTAG1B BLZF1 TNFAIP2 RCAN1 PRSS8 SLPI TRIM21 MXD4 MAGEC1 ATOX1 POLD4 NEU1 BECN1 HIST1H2AC ARL6IP5 LY6E IFNGR1 S100P RRBP1 STAT1 PPT2 HLA-E LGALS9 CCS TAP1 RARRES1 UBE2L6 SP110 PON2 HYAL1 UBE2H TXNIP RAB9A PISD GRN DNAJB2 AREG SQSTM1 BST2 PSG11 MX2 WFDC2 SPINT1 P4HA2 MMP15 GRK4 ACSS1 GSN CAMSAP2 ATP1B1 PSAP PLAT PSG1 YPEL5 ST3GAL5 SDC4 PRDX5 OAS1 CD55 SOD2 HIST1H2BK GADD45A
TOOKER_GEMCITABINE_RESISTANCE_DN	121	0.000122911	0.000436951	0.560391	2.76735	0	TOP1 CYP24A1 LGALS1 GNL3 CTSB CLIC4 SMURF2 MARS PLIN3 LPGAT1 SERPINH1 CEBPB QKI EHBP1 PTP4A2 PAPSS2 IDH3A HSP90B1 RIC8A LAMP2 ATP6V1C1 PAPOLA XPOT PIK3CB ACSL3 RGS2 SSR1 AVEN MBD4 SRP72 TIAM1 GLRX2 CD55 RHOB PDIA6 UGCG CAPRIN1 COX17 PDGFC STK17A PTRF PSAT1 FKBP4 SLC20A1 GCN1L1 SHMT2 TFRC FKBP3 SNX3 IPO5 SH3GLB1 APLP2 AKAP12 EZR MTHFD1 ZNF217 ERP29 H1F0 CST6 AZIN1 MKNK2 AGPS MALT1 MED17 CACYBP AHS…	0.73465	0.955268	-0.219364	-0.8737	14094	DHPS PLIN3 COX17 IPO5 CLIC4 LASP1 CYB5A SH3GLB1 RIC8A WWTR1 GNPAT QKI MBD4 SLC3A2 IDH3A HSPB1 FGFR3 CEBPB SPCS1 EHBP1 SSR1 SMAD6 MLPH PTP4A2 LPCAT1 GNL3 DPYSL2 IGFBP6 HPCAL1 MLEC UBE2S PAPSS2 GLRX2 CEPT1 LPCAT4 GCN1L1 PPID XRCC4 SNX3 SMURF2 P4HA2 ATP6V1C1 TRIOBP OSBPL1A CLU AHSA1 ACSL3 LPGAT1 GNB1 XPOT TRIB3 FHL1 CYP24A1
GO_REGULATION_OF_IMMUNE_EFFECTOR_PROCESS	394	0.000147297	0.000436951	0.478198	2.7671	0	CFB UBA52 JAK3 C3 BST2 NLRP3 ATP1B1 PDK4 ITCH IL20RB CLDN7 ZNF681 YIPF1 C7 IL6 BIRC3 CFH EIF2S1 HMOX1 CD36 TREM1 AP1M1 FGFBP1 CEACAM1 IST1 ABR AP1G1 IRAK3 STX4 STAP1 C4BPA CD163L1 LYN ZP3 IL1B MIF SNX6 PPP3CB TMBIM6 AIM2 ZC3H12A RIPK2 CD86 C4A SNRPD1 ITPKC VAV1 BCL10 KLRK1 BIRC2 HERC5 SEMA7A CHST3 ANGPT1 SLC1A3 SOCS5 CCL2 PUM2 SLC35B3 TNFAIP3 TRIM6 PTAFR SERPINB4 HMGB1 C8A IL23A RABGEF1 VAMP8 ICA…	0.000350315	0.0169126	-0.326589	-1.39971	6	AP2A2 TRAF2 IFNG SLAMF6 CRTAM CD40LG TARBP2 DHX58 AP1S1 FCER1A PDPK1 FCER2 RIPK3 HIST1H3D SPN LTA RAC1 PM20D1 CD244 FOXP3 FES STAP1 SLC35B3 P2RX7 COX8A XCL1 STXBP2 CRNKL1 C10orf54 CR1 IL27RA IL13RA2 AP1M1 TNF NTHL1 NCR1 UNG SLC35C1 SH2D1B BTK CLEC4G PGLYRP3 LCK ZAP70 PUM2 PPP3CB AP2S1 CCR2 TRPM4 C9 AP2A1 IL2RA CD40 CCL2 TMEM203 SASH3 RFWD3 MASP1 JAK3 FOXF1 WNT5A VAV1 PML PGC LENG9 DUSP22 C4BPA VA…
PHONG_TNF_TARGETS_UP	62	0.000115234	0.000436951	0.633966	2.76698	0	CCL20 CXCL1 REL TNFAIP2 LIF MCL1 BHLHE40 SDC4 INHBA NFKBIA IL6 BIRC3 CXCL2 DUSP5 FJX1 TNFRSF10B BTG3 CD83 BIRC2 TNFAIP3 IER5 ICAM1 PLAU NKX3-1 NUAK2 CXCL3 CSF2 LDLR IFNGR2 CEBPD KLRC1 ZFP36L2 ETS2 EREG	0.0672359	0.351665	0.260894	1.29267	125	ATF3 EGR1 EGR2 LDLR IER3 KDM6A MCL1 TNFAIP3 BTG1 CD83 NFKBIA
LAU_APOPTOSIS_CDKN2A_UP	55	0.000114784	0.000436951	0.651325	2.76628	0	GADD45A CFLAR TNFSF9 NFKBIA TP53BP2 DIABLO BAG5 PDCD11 TNFRSF10B CDKN1B BCL10 PDCD4 APAF1 BNIP3 TNFAIP3 NDUFA13 SIAH1 MYBL2 PTRH2 BCL2L1 RHOB CDKN1A PAK2 RAD21 MYC BNIP2 CYCS GMNN BRCA1 TP53 ACIN1 PCNA PDCD6IP CASP2 FADD BID BCL2L11 BCLAF1 TNFRSF10D	0.983527	1	-0.162402	-0.584539	17612	PAK4 CASP1 CIZ1 CDKN1B APAF1 E2F1 BRCA1 BID TP53 PDCD4 TNFSF9 PCNA NDUFA13 FADD PAWR CASP2 SIAH1 MYBL2 DAP CLU CFLAR TRAF4 TRAF3 MYCBP CASP8 GADD45A FAS CYCS
LINDGREN_BLADDER_CANCER_CLUSTER_3_UP	309	0.000139179	0.000436951	0.490338	2.76605	0	AK2 GMCL1 CXCL14 TWSG1 PGM3 RAF1 SUCLG1 UBE2C SAE1 HMOX1 CCNB1 HMGB2 DLGAP5 MAPRE1 TXNRD1 BUB1 CPD NCAPG2 RAD18 BTG3 DEPDC1 MAD2L1 ASS1 MELK BCAR3 RNASEH2A ACSL1 CDK1 KIF11 TACC3 CENPE MAD2L2 FAM83D PTTG1 ING1 SNTA1 H2AFZ KPNA2 SLC11A2 ATP6V1C1 ATAD2 XPOT MTHFD2 NDUFA9 AURKA CKS1B ITPR1 CENPA TRAIP NCEH1 TLK2 IMPA2 RRP1 NCOA6 KIF14 RFC4 VRK1 KIF2C MYBL2 PPA2 OSGIN2 RRM2 GCA NETO2 TOP2A PHF2 KIF23…	0.000551738	0.0232007	-0.334673	-1.42057	10	WDR53 ACOX1 RMI2 RBBP4 MED8 SAE1 HLTF CSTF3 TACC3 RASSF2 RAD51C ADAM17 PSMC4 COX7B BLVRB GPA33 HENMT1 RAD54L PLK4 MKRN2 AK2 KIF2C CDC45 SIRT2 RCAN1 NUPR1 GGCT TNFAIP1 STMN1 RAD1 PXMP4 PPA2 CCNE1 ZYG11B CDKN2C POP4 HIST1H1C GNPAT TBC1D23 SLFN13 RAD51 PYCR1 NEU1 MDC1 CDK2 TAF11 RNASEH2A MAGEA6 FAF1 AKR7A2 IL2RA SLC25A40 RPA3 RAF1 MRPS12 UBE2C PLA2G16 NQO2 ERBB2 TESK2 GINS2 CENPA TLK2 PIGC PEBP1 DEP…
PLASARI_TGFB1_TARGETS_10HR_UP	194	0.000131268	0.000436951	0.520228	2.76228	0	CCL20 SPHK1 PLEKHG3 ITGB3 PLAUR TFPI2 NFIL3 RNF149 CXCL14 PTHLH LIF FKBP5 KCNK1 BHLHE40 INHBA GJB2 PTGS2 THBS4 IL6 SOCS2 SLC2A1 GREM2 TNC PMAIP1 DUSP5 FJX1 SLC41A2 RNF19B FOXC2 KCTD11 LPIN3 ASS1 NIPAL1 HK2 CREB3L2 CSRNP1 DUSP6 PAPSS2 PKP1 TMCC3 SEMA7A FOSL1 ITGA5 TNFAIP3 TGFBR1 FOXS1 ENTPD7 ALDH1A2 VEGFA CSPG4 NES FBXO32 PMEPA1 SNAI1 HEYL LRRC8C SERPINE1 NGF GCH1 CX3CL1 ABCB1 MAFF GJB3 ENDOD1 HCK…	0.0210843	0.191497	0.214777	1.29393	6	VEGFA HK2 EGR2 HAS2 F2RL1 CSRNP1 SIAH2 SOCS2 CTGF GCNT2 IER3 FOXS1 TTC9 SLC20A1 GUCY1B3 OTUD7A TNFAIP3 OLR1 SERPINE1 GCH1 TMCC3 GPR84 FGF18 PMAIP1 ADAM12 NEBL FOSL1 PDGFB STK38L CDH6 PTGS2 PRG4 DUSP14 BHLHE40 KHDRBS3 LRRC8C PDE4DIP PTHLH STMN4 ARG1 FLT1 HTR2B LPIN3 RASL11B CNNM4 GJB3 MAFF PLAUR TNC HECTD2 IL11 PDGFA TNFRSF11B ZNF469 WNT11 CXCR6 KLHL29
PICCALUGA_ANGIOIMMUNOBLASTIC_LYMPHOMA_UP	201	0.00013048	0.000436951	0.51708	2.76223	0	CFB CDH11 PDLIM5 C3 COL1A1 DDR2 CTSC RASSF4 C1S RPE CP NNMT C7 PPAP2B C1R PGF CHI3L1 TNC COL1A2 FCHO2 PRRX1 CYP26B1 CXCL10 SERPINH1 COL3A1 ANK2 FLRT2 RARRES2 COL15A1 LAMA4 IRAK3 FERMT2 PMP22 FAM114A1 SEPT10 FN1 LAMB1 PAPSS2 PDGFRA TMEM163 ACTA2 ASPM C8orf4 SLC1A3 ADAMTS1 CYFIP1 CXCL9 CCL2 GJA1 PLD1 CALD1 LPAR1 LIFR COL12A1 CTHRC1 IGFBP7 SPARC NR2F2 RHOBTB3 CCDC102B COL6A1 SPRED1 CD63 KCNMA1 DCLK1…	1	1	-0.11353	-0.470762	19721	SLCO2B1 ADAMDEC1 PLA2G2D WWTR1 PLA2G4C ATOX1 CYBRD1 CTSC SLAMF8 CYP1B1 RSPO3 COL8A2 CCL2 NNMT CDH5 CYP27A1 PPAP2B ACVRL1 RASSF4 FAM20A CTTNBP2NL ITPRIPL2 TMEM163 FAM114A1 FAM107A RGL1 NR2F2 C3 TRIM47 IRAK3 FCHO2 CFB PDPN COX7A1 CCL21 PLD1 CYP26B1 CCDC102B RRAS PAPSS2 HSPB8 CHI3L1 CD63 MFAP4 IFI27 TNS1 TMEM176A PPIC P2RY13 ABCC3 RAI14 RAB13 IDH1 HSPG2 DDR2 CLU CMKLR1 SLC40A1 RPE ENG CXCL9 APOC1 AN…
HOFFMANN_LARGE_TO_SMALL_PRE_BII_LYMPHOCYTE_UP	156	0.000126183	0.000436951	0.536859	2.76168	0	PPP2CA UBE2C PCK2 CCNB1 HMGB2 DLGAP5 ARL1 BUB1 ABR MELK HMMR HMGB3 CDK1 HTT CENPE FLII ECT2 KPNA2 MTHFD2 TUBA1B RAN CENPL AURKA CKS1B CENPA CDCA5 CDKN3 PIH1D1 KIF2C MMP14 AURKB HLA-DQB1 RRM2 VPS72 KIAA0101 TOP2A KIF23 CDC20 ANP32E CCNA2 LDHA DBF4 HLA-DRB1 FEN1 ATP5D CDKN2C CCNE1 CDKN1A SGOL1 KIF20A STIM1 DDX19A PSAT1 SMC4 IDE CBX5 NUCKS1 CDC25C CALM2 CHAF1B MIS18BP1 ANP32B IPO5 KIF4A AARS CDCA3 E…	0.684729	0.935234	-0.223591	-0.911403	13356	RPA1 DUT CENPL IPO5 RRM1 INCENP RAD54L PLK4 KIF2C CDC45 PIH1D1 STMN1 CCNE1 CDKN2C ACY1 KIAA0101 KIF22 RAD51 NUCKS1 DDX19A UBE2C CKAP5 PPP2CA CENPA PSMC3 DCTPP1 GSPT1 CDCA5 STIM1 HSPA8 CKS1B CDC20 COIL ATP5D ZNF358 NUDC ARL1 ANLN LIG1 KPNA2 KIF23 CALM2 ABR TOP2A PPIA NUSAP1 UBE2S TRIM46
GO_REGULATION_OF_MITOTIC_CELL_CYCLE	444	0.00014979	0.000436951	0.471642	2.75973	0	GADD45A SPHK1 UBA52 UBE2D1 CTNNB1 PSME2 CHFR PSME1 DYNC1LI1 CHMP1B MTBP PSRC1 UBE2C ARID3A PSMB10 SAE1 ATM BUB3 IL1A CCNB1 GTSE1 ANAPC5 ANAPC7 DLGAP5 ESPL1 CHMP2B APP BUB1 PSMA6 SLC9A3R1 E2F7 EDN1 PIM1 TGFA ATRX BTG3 MAD2L1 PAFAH1B1 PSMC6 CHMP5 CDKN1B PRMT1 PTPN11 TTC28 TFDP1 IGF1 IL1B CDK1 KIF11 CHMP4B ERCC3 BLM PPP2R5C CENPE CNOT2 MAD2L2 PSMD12 PTTG1 FANCI STOX1 GIGYF2 PSME4 BUB1B FAM178A RPS27…	0.00015009	0.00977645	-0.329611	-1.41745	2	PSRC1 E4F1 PSMB3 WNT10B CDK10 BUB1B ANAPC7 PCBP4 SAE1 RAD51C CARM1 ADAM17 PSMD8 PSMC4 DUSP3 PSMD4 PSMD13 CDC16 MAD1L1 CHMP2A AIF1 RPS27L NACC2 ERCC2 ZWILCH CNOT6 PSMB4 PSMB2 AURKAIP1 PRKCA MAEA CDC45 SIRT2 RQCD1 EGFR PSMC5 PSMB1 HUS1 FBXO31 FAM178A ESPL1 BUB3 PSMD9 PSMD3 ANAPC11 RCC2 PSMC2 PLCB1 MDC1 LSM10 CTDSPL CDK2 TPRA1 RBL2 RAD17 GTSE1 BECN1 UBE2E2 TFDP1 RPA3 CUL9 CHEK2 CDKN1B ANAPC2 UBE2C S…
HELLER_HDAC_TARGETS_SILENCED_BY_METHYLATION_DN	267	0.000136333	0.000436951	0.49765	2.75941	0	GADD45A BAG3 CFLAR PITPNC1 SLC25A15 HSPA6 KCNK1 BHLHE40 CLEC2B JMJD1C FAM129A HSPA1A SEC24D SUCLG2 CCR1 PSMB10 HMOX1 GALNT14 ZBTB38 CLK1 MAP4K1 SERPINH1 CBS DDIT4 PPRC1 FKBP11 CEACAM1 MAF CEBPB CDKN1B OGT FNDC3A DUSP6 E2F2 PDK1 CD58 TLK1 IGF2BP3 POLR3E TRIB1 GJA1 CHST15 DNAJB1 DNAJB9 PMM2 SNTB1 CAPN2 FMNL1 THUMPD2 BCL2 AUTS2 HOMER3 IFRD1 AVEN LONP1 VEGFA MYBL2 DCPS IFNAR2 ANK3 SUMO3 XBP1 HSPA1B Z…	0.992188	1	0.121004	0.748456	126	ATF3 INHBE VEGFA MYC TRIB1 DDIT4 SLA ZEB2 CCND2 GALNT14 SLC47A1 SULF1 WIPF1 CD28 CBS PHF11 BCL2 DDIT3 SLC7A11 CLEC7A OLR1 CEACAM1 UBE2E1 EPCAM HERPUD1 PSAT1 TRAF3IP3 SLC7A5 TYMS SLC38A1 PDE4D AUTS2 PDK1 PTPRC PXDN BLNK BHLHE40 CHAC1 DST ITGB7 EYA2 PDE3B GJA1 HSPE1 HSPH1 EIF5 MAFF PIM2 TNFRSF10D WISP1 IFRD1 TCF4 CDK14 IL6R LRMP SLC25A15 HBB SH2D1A P2RX5
GO_RESPONSE_TO_TOPOLOGICALLY_INCORRECT_PROTEIN	157	0.000126119	0.000436951	0.535689	2.75924	0	ACADVL ERP44 HSPA6 THBS4 VCP DNAJC3 ATP6V0D1 HSPA5 PARK2 EIF2S1 ERO1L KDELR3 HYOU1 DNAJB5 SERPINH1 UBXN4 DNAJB11 STT3B FKBP14 CREB3L2 HSPB2 EIF2AK3 ERN1 MANF TMBIM6 HSP90B1 ADD1 THBS1 UBE2J2 CALR WIPI1 JKAMP CCL2 SSR1 DNAJB1 DNAJB9 DNAJA1 NFE2L2 SEC31A SEC61A1 BAX YOD1 MFN2 GFPT1 EDEM2 BHLHA15 PPP2R5B XBP1 UBE2W CTDSP2 HSPH1 SRPRB HSPE1 HSP90AA1 SEC61G PTPN1 PDIA6 CREB3 SEC61B LMNA HSPD1 ATF4 TOR…	0.0598934	0.331793	-0.312435	-1.27411	1168	PARP16 IFNG CASP12 KLHDC3 ADD1 YIF1A STUB1 CREB3L1 WIPI1 RNF5 PREB TATDN2 SEC61B HSPA6 HDAC6 BHLHA15 ATF6B RNF126 DCTN1 WFS1 RNF121 EDEM2 SEC61G RHBDD1 PLA2G4B CCL2 ASNA1 TMEM129 HERPUD2 EDEM3 DNAJC4 HSPB3 HSPB1 DNAJB1 CUL7 UBE2J2 HSPA2 MFN2 HSPA8 ZBTB17 SSR1 SRPRB DERL2 ARFGAP1 ANKZF1
ELVIDGE_HYPOXIA_BY_DMOG_UP	127	0.000123107	0.000436951	0.553173	2.75545	0	ANGPTL4 PFKP PLAUR NFIL3 BHLHE40 LOXL2 EGLN3 LOX TNFAIP8 GBE1 SLC2A1 ERO1L DDIT4 KDM3A PIM1 TGFBI PHLDA1 STC1 PAM HK2 CA9 PDK1 P4HA1 BNIP3 ITPR1 GJA1 S100A2 PFKFB3 SAT1 CCNG2 SCNN1B VEGFA SERPINE1 ADORA2B KLF7 MXI1 HLA-DRB1 LIMCH1 SLCO4A1 MAFF ADM OBSL1 DAAM1 WSB1 CITED2 CSGALNACT1 ISG20 IGFBP3 FAM13A NDRG1 PGK1 HEY1 CD59 CXCR4 AKAP12 CSRP2 NR3C1 PPFIA4 SRPX FYN SAMD4A	0.00133511	0.0396462	0.316024	1.78435	0	ATF3 VEGFA STC2 EGR1 HK2 PFKFB3 DDIT4 ERO1L KDM3A NDRG1 ELF3 GBE1 SPOCK1 ZNF292 EGLN3 SERPINE1 CA9 SAMD4A BNIP3 VLDLR IGFBP5 LOX PPFIA4 SOX9 EGLN1 PDK1 PHLDA1 BHLHE40 CXCR4 DST RRAGD SRPX ZNF395 GJA1 SPRY1 MAFF PLAUR ASPH FOS
GO_REGULATION_OF_MRNA_METABOLIC_PROCESS	110	0.00012216	0.000436951	0.567734	2.75541	0	HNRNPL SRSF6 SRSF4 CPSF4 HSPA1A PABPN1 SAFB UHMK1 SNW1 CCNB1 UPF1 NCBP1 IWS1 TIA1 DAZAP1 RBM8A PABPC1 TMBIM6 ZC3H12A JMJD6 AHCYL1 PAPOLA DYRK1A PTBP1 GTPBP1 CCNT1 SRSF2 RBM25 SRPK2 MAGOH SRSF9 HNRNPK SRPK1 WTAP CNOT8 SRSF10 PRPF19 RBM5 RNPS1 DDX5 CDC73 MBNL2 BARD1 PNPT1 SYNCRIP ZC3H14 NCBP2 HNRNPR RBMX SNRNP70 TNRC6B SAP18 CDK9 FMR1 CELF3 ZFP36L2 YTHDC1 TRA2B ACIN1 CNOT1 PTCD2	0.10101	0.426338	-0.318246	-1.25395	1920	SNRNP70 SUPT5H SF3B4 NBAS HNRNPR SF3A1 CTR9 YTHDC1 RBM10 SRSF4 NCBP1 PRPF19 UPF1 UHMK1 RBM15B HNRNPA2B1 POLR2G PAF1 APOBEC1 SRSF3 NOVA1 CELF6 HSPA8 HNRNPL SAFB CDK11A SUPT6H SRSF10 SRPK2 DAZAP1 BARD1 RNF20 TNRC6B CDK9 FMR1 RBFOX2 RBFOX1 U2AF2 MBNL2 CNOT8 SRSF9 CDC73 AHCYL1 ZFP36L2 DHX34 ZC3HAV1 ZC3H14 RBMX
ZUCCHI_METASTASIS_UP	40	0.00011334	0.000436951	0.699997	2.75389	0	UBA52 PTMA SRSF6 NNMT SAE1 GNG11 ANKRD10 TGFA IFITM3 TPT1 AHCY H2AFZ HERC5 CYFIP1 HMGB1 DHX9 DUSP23 CCNA2 IGFBP4 LDHA CCT5 STEAP1 PTPN1 CNBP SPDYA GNB2L1 CTGF DGKQ FSCN1 DNASE1	0.169248	0.543853	-0.363974	-1.23842	2917	NME1 DUSP23 DGKQ SAE1 DNASE1 CNBP AHCY GNG11 NNMT ANKRD10 YKT6 HSPA8
DANG_REGULATED_BY_MYC_DN	246	0.000135685	0.000436951	0.502496	2.75306	0	GADD45A CFB VHL PLAUR COL1A1 CSTB GAA INHBA FAM129A IL1RAP CTSB ERRFI1 ITM2B MAP3K1 LOX POSTN COL1A2 HMOX1 PMAIP1 CKAP2L APP CXCL10 DLEU2 EDN1 F3 PIM1 COL3A1 CPD ATRX RAB10 CDKN1B ACSL1 ARF4 ARHGAP25 PMP22 PAM FN1 DUSP6 SEPT4 CD151 COL6A3 ITGB1 MAN2B1 THBS1 LAMP2 PDGFRA SERINC3 MCC RPS23 H3F3B HIVEP2 PLD1 CCNG2 SP3 YME1L1 CALD1 COL5A1 PEA15 UBE2V1 KIF14 ARPC4 FBLN5 ACP5 SKIV2L2 VEGFA CSPG4 SUCLA2…	0.514587	0.842124	-0.23722	-0.995499	10212	NPRL3 PPIE GLYR1 NUCB1 H3F3B ELAVL4 SUCLA2 GABRG2 IFI35 SCAMP1 NMT1 PEX19 DDB2 CSPG4 WFS1 MAP3K1 VHL RABIF PYCR1 CASP1 TSPO VARS GM2A GLT8D1 GAA FCGRT CDKN1B PROL1 ISCU ERBB2 ANXA6 INHBA VAMP3 CSK SUMO1 SKIV2L2 HSPB1 RPS12 HNRNPH1 TGFB1 MAPK3 DGKZ NXN CD151 SLC2A2 PAM ILK FTL CTBS SERINC3 GBP2 LXN ARVCF ACSL1 SFXN3 CFB YME1L1 SNCA LYZ KLF4 GDI1 CAST ARPC4 PLD1 ARHGEF7 AQP1 ANXA4 LAMP1 HBEGF TGFBR…
SENESE_HDAC2_TARGETS_UP	107	0.000121566	0.000436951	0.569479	2.75257	0	PTPN12 MCL1 INHBA BCL2A1 CBFB IL1A IL6ST TGM2 TNFRSF10B LMAN1 RPL27A EXOC5 NAB1 SETD8 LARP4 NFKBIZ ZC3H12A ITGB1 PSME4 PTBP1 STYX NCEH1 KYNU TNFAIP3 ATP13A3 RAB5A ANTXR2 G0S2 GNA13 SUPT16H DHX9 FBXO32 SCYL2 SCG5 COPA DDX6 PLAU NAMPT CDC27 IQGAP1 IL7R TWF1 MYH16 DPY19L1 USP16 CSF2 TFRC CCNJ GFPT2 TIMM17A DOCK4 SF3B5	0.686677	0.935981	-0.228099	-0.896401	13028	DUS3L PDLIM4 GLYR1 C4orf46 RAB5C PLK4 DPY19L1 DNAJB14 APH1A MYCT1 SNAP23 RPL27A MYH16 INHBA SKP2
KEGG_FOCAL_ADHESION	194	0.000131268	0.000436951	0.517558	2.74811	0	ITGB3 MAP2K1 CTNNB1 ITGAV COL1A1 ITGA1 KDR PPP1CB RAF1 THBS4 ZYX BIRC3 PGF TNC COL1A2 COL3A1 ITGA2 LAMA4 ARHGAP5 IGF1 PAK7 FN1 LAMB1 PIK3CD COL6A2 SOS1 COL6A3 ITGB1 THBS1 VAV1 XIAP PDGFRA BIRC2 PPP1CC PIK3CB ITGA5 DOCK1 CAPN2 COL5A1 PAK3 BCL2 COL5A2 PRKCB VEGFA COL11A1 ELK1 ITGA3 CCND3 ACTG1 LAMB3 COL6A1 PIK3R5 RAP1A PPP1R12A PDGFRB SPP1 SRC PDGFC CRK LAMC1 PDGFB PAK2 VASP PIK3R2 HRAS FLT4 MYLK T…	0.977529	1	-0.164632	-0.681051	19227	PAK4 PDPK1 RAC1 PRKCA VEGFC SHC4 EGFR COL11A2 ITGB5 TLN2 TNN THBS3 PIP5K1C PIK3CD DOCK1 RAF1 LAMA5 ERBB2 VAV1 PIK3R2 CRK CCND3 PTEN JUN BAD ARHGAP35 HGF MYL5 LAMC3 GRB2 CAV3 MAPK3 ILK PDGFD COL6A6 VEGFB GSK3B CRKL VTN RAC3 MAPK9 XIAP PPP1CC MAPK1 BRAF PRKCB FLNB COL5A3 LAMB4 FLNC BCAR1 AKT3 RHOA PXN MYLPF ITGB3
GHANDHI_DIRECT_IRRADIATION_UP	101	0.000120817	0.000436951	0.573401	2.7461	0	GADD45A DUSP2 PRDM1 DDIT4L CXCL1 SLC16A3 LIF PLEK2 INHBA BCL2A1 PTGS2 IL6 SOD2 BIRC3 MT2A CXCL2 IL1A CYP26B1 MT1H E2F7 TNFRSF10B BTG3 IL1B MT1X NFKBIZ ASCC3 FRMD4A C8orf4 PTPRE KYNU TNFAIP3 TSLP G0S2 MT1E MYBL1 GDNF ICAM1 ANKRD20A2 GCH1 LAMB3 NAMPT CDKN1A CXCL3 BLOC1S2 IL33 CXCL5	0.965774	1	-0.168782	-0.65922	18256	BLOC1S2 RELB THSD1 MYBL1 MT1H MT1G C2CD4B INHBA PTGFR NEFM FAM20A ANXA10 GPR68 MT2A IFNE HSD11B1 PLCL2 AEN SESN1 MT1E BTG3 BMP2
GO_NEGATIVE_REGULATION_OF_PROTEIN_MODIFICATION_BY_SMALL_PROTEIN_CONJUGATION_OR_REMOVAL	134	0.000124922	0.000436951	0.548008	2.746	0	UBA52 UBE2D1 CTNNB1 PSME2 PSME1 HSPA1A UBE2C PSMB10 BUB3 CCNB1 ANAPC5 ANAPC7 BAG5 USP4 PSMA6 MAD2L1 PSMC6 PSEN1 OGT CDK1 MAD2L2 PSMD12 PINX1 PDCL3 SPOPL ISG15 BUB1B RPS27A UBR5 DNAJA1 TNFAIP3 CDC26 GTPBP4 PSMA3 TRIP12 CDC20 PSMA4 PSMB7 PSMC4 HSPA1B RPS3 ANAPC1 PRKCE CDC16 PSMD7 CDC27 GNL3L PML PSMD2 PSMA5 HDAC8 PSMA1 UBB PER2 PSMB5 PSME3 SENP2 CCDC23 PSMD13 ANAPC16 PSMA7 FYN PSMD5 LIMK1 PSMC1 PSM…	0.00186413	0.047592	-0.383593	-1.54272	35	PSMB3 BUB1B ANAPC7 CDK5 PSMD8 PSMC4 PSMD4 PSMD13 PIAS3 HSPA1B CDC16 MAGEA2B PARP10 PSMB4 PSMB2 PSMC5 TRIM21 PSMB1 BUB3 UBXN1 PSMD9 PSMD3 ANAPC11 SUFU PSMC2 HMG20B CDK2 TSPO ANAPC2 UBE2C PML PSMC3 HDAC8 CDC23 PSMB10 SENP2 MAGEA2 USP4 PSMB8 PSMA4 SPOPL NXN HFE CDC20 PSME2 PSMB6 VPS28 OTUB1 PSME1 PSMD1 FBXO5 RNF4 LIMK1 PSMA7 MAD2L2 GNL3L DNAJB2 TRIP12 PSMD2 MTOR
WONG_MITOCHONDRIA_GENE_MODULE	217	0.00013238	0.000436951	0.508785	2.74598	0	AK2 SLC16A3 ATP6V1G1 ABCB6 ATP1B1 VDAC2 ATP1B3 CP ATP5J KARS SOD2 SUCLG1 PCK2 DIABLO PDHB TIMM13 UQCR11 NDUFA1 ACADSB ATP5G3 MRPL3 GPX4 MAOA NDUFV2 MTX2 PDP1 CRAT HINT2 ATP5I TSFM ATP6V1C1 PPIF MTHFD2 CLPP NDUFS4 NDUFA9 ATP13A3 DAP3 BCL2 HSCB LONP1 MRPL40 ECHS1 GPD2 SUCLA2 SFXN2 NDUFB2 TFAM CRYZL1 TRIM45 PTRH2 NDUFB3 SDHB NDUFB9 NDUFV1 ATP5O COX7A2L SCO2 SEC61G TOMM70A ATOX1 ATP6V1D SLC25A32 GLUD…	5.06124e-05	0.00501746	-0.448212	-1.86773	0	NDUFAB1 NDUFB10 LONP1 NDUFB2 ATP5I NDUFA1 ATP5G2 DAP3 NDUFC1 NDUFA4 SLC16A5 ATP5H COX17 NDUFS8 NDUFA3 SUCLA2 COX7B TIMM17B DUT NDUFB3 GIMAP5 UQCR11 MRPS33 CRAT NDUFS2 AK2 CYB5A COX8A UQCRFS1 TUFM NDUFA7 HCCS GCDH COX7C ATP5F1 ECHS1 AUH ATP5O ATP5G1 UNG NDUFB6 SURF1 NFS1 NDUFA5 COX5B ATOX1 TSPO SEC61G PDHB NDUFB4 ECI1 ATP5L SCO2 NDUFB1 COX18 FH UQCR10 NDUFC2 HSD17B10 CYP27A1 COQ3 CLPP ATP6AP1 MRPS…
GO_REGULATION_OF_RESPONSE_TO_CYTOKINE_STIMULUS	123	0.000123122	0.000436951	0.554522	2.74572	0	SPHK1 UBA52 IRAK2 HIF1A HSPA1A CPNE1 BIRC3 PARK2 GFI1 STAT1 TNFRSF1A IL6ST EDN1 PAFAH1B1 IRAK3 PTPN11 STAP1 CDC37 IFNGR1 RIPK2 BIRC2 ECM1 ANGPT1 RPS27A TRAIP CCL5 PIAS1 SLIT3 TNFAIP3 TRIM6 UBE2K PTPN2 RABGEF1 IFNAR2 IFNAR1 ZNF675 AXL CSF1 ADAR HSPA1B KLF4 STAT2 PTPN1 TNF NOL3 SUMO1 MAPK7 PTPRC IL36RN PTPN6 LSM14A IFNG CYLD IKBKG UBB VRK2 IFNGR2 DNAJA3 PYCARD HPX PARP9 SLIT2 GNB2L1 IRF7 PPARG TREM…	0.00302036	0.0623319	-0.382547	-1.52614	57	TRAF2 IRF3 IFNG PYCARD IKBKG AES HSPA1B DNAJA3 TRADD GSTP1 STAP1 SOCS1 GAS6 SIGIRR MADD TNF PALM3 CHUK ADAR TICAM2 IRAK1 WNT5A IFNGR1 NOL3 TAX1BP1 SUMO1 TXK NLRC5 STAT1 PELI3 NR1H2 TYK2 JAK1 SHARPIN PARP9 TREM2 CDC37 RFFL IRAK3 CLIP3 IFNGR2 IFNAR1 KLF4 HIPK1 RBCK1 PIAS4 FADD RIPK1 MAVS STAT2 SLIT2 PTPN2 LSM14A CPNE1 ZNF675 PADI2
GENTILE_UV_RESPONSE_CLUSTER_D6	35	0.000111744	0.000436951	0.719926	2.74527	0	NFIL3 STRN3 PRRX1 PAFAH1B1 QKI BCAR3 NFYB IGF2BP3 PDGFRA TRIB2 ARL4C PUM2 LPAR1 HMGXB4 HNRNPU CSTF3 MEIS2 EPS8 UGCG TLE4 NCK1 RAB14 CHTOP ZMYND8 IFNGR2	0.437004	0.795538	-0.310621	-1.03145	7439	NCK1 CSTF3 NFYB PUM2 QKI ZMYND8 MFAP1 HNRNPU SMAD3
BILANGES_RAPAMYCIN_SENSITIVE_VIA_TSC1_AND_TSC2	71	0.000116618	0.000436951	0.612762	2.74522	0	RPS28 RPL36 RPL31 RPL35A GYG1 NAP1L1 PPIB HNRNPA1 MRPL30 CCT2 AHCY RPL10A RPL3 OLA1 VIM BTF3 C14orf166 EIF2S3 RPL36AL SLC25A3 VDAC1 EIF3E CCT4 PAICS RPH3AL ACTG1 CS NOL3 RPS20 PSAT1 FXR1 SSR4 BGN PGK1 BCS1L PRCP SLC25A5 KDELR1 TOMM20 AIMP1 IGBP1 PRDX3 ZNF496 RPS21 SLC25A17 TCP1 NUDT21 NAA10 EIF3K HSPA8 IMPDH2	0.0408908	0.276491	-0.370806	-1.38731	750	ACBD6 EIF3K BLVRB NAA10 NSA2 ATP6V1G2 UQCRFS1 AIMP1 RPL36 RPS21 AHCY KDELR1 RPS28 NOL3 ATP5A1 PPIB SLC25A5 HSPA8 IGBP1 RPS26 IMPDH2
REACTOME_CELL_CYCLE_MITOTIC	305	0.000138947	0.000436951	0.48724	2.74518	0	UBA52 UBE2D1 SEC13 PSME2 CDKN2D PPP2CA PSME1 UBE2C DYNC1H1 PSMB10 CLIP1 RPS27 BUB3 SEH1L CCNB1 ANAPC5 ANAPC7 MAPRE1 BUB1 PSMA6 PRKAR2B MAD2L1 PAFAH1B1 PSMC6 CDKN1B CLASP1 TFDP1 CDK1 MNAT1 PPP2R5C NUP107 E2F2 PSMD12 PTTG1 RANBP2 PSME4 YWHAG DYRK1A BUB1B NDEL1 PPP1CC CENPL RPS27A AURKA CKS1B CENPA NEDD1 CEP192 MAX SPC25 RFC4 NUF2 CDC26 SMC1A KIF2C MYBL2 CEP70 PSMA3 AURKB RRM2 KIF23 CDC20 PSMA4 CCNA…	5.01857e-05	0.00501746	-0.366762	-1.55538	0	PPP2R3B SSNA1 RBBP4 PSMB3 DYNLL1 BUB1B RPS27 ANAPC7 RPA1 CASC5 PSMD8 PSMC4 NUP133 LIN54 CENPP PSMD4 PSMD13 CENPL CDC16 ACTR1A MAD1L1 INCENP ZWILCH SDCCAG8 APITD1 PSMB4 PSMB2 PRKACA PLK4 NUP85 KIF2C CDC45 NSL1 TUBGCP2 PSMC5 CENPT CCNE1 PSMB1 CDKN2C TUBGCP6 TK2 PCNT DCTN1 BUB3 PSMD9 PSMD3 PPP2R1A ANAPC11 RCC2 PSMC2 POLD4 LIN37 CDK2 RBL2 NINL MCM7 TFDP1 SGOL2 RPA3 ORC2 CDKN1B ANAPC2 UBE2C PKMYT1 CKA…
PUJANA_XPRSS_INT_NETWORK	166	0.00012865	0.000436951	0.529015	2.74487	0	TOP1 CPSF4 DNAJC9 UBE2C ATM BUB3 GTSE1 HMGB2 COPS3 ESPL1 MAD2L1 HMMR TFDP1 CDK1 BLM NFYB PPP2R5C RPIA FANCI MPHOSPH9 LBR PPP1CC AURKA DDX46 CENPA ATP11B TOPBP1 SEC31A CHEK2 SPC25 KATNA1 RFC4 MTF2 SMC1A MYBL2 PNN RECQL TCF3 AURKB PAICS KIAA0101 TOP2A CDC20 ZNF43 ANP32E CCNA2 RAD51AP1 SNRPA1 SRSF10 CDKN2C HMGN1 MAT2A NCK1 KNTC1 SMC4 SMC3 ZNF131 EIF3H RAD21 WHSC1 RBBP4 IDH3B EXOSC8 DDX39A TBCA NDC80…	0.00117689	0.0376156	-0.369748	-1.51316	22	IDH3B DDX39A RBBP4 NCK1 RPA1 RAD51C FRG1 DUT RRM1 RAD54L PLK4 NFYB RQCD1 CD1C STMN1 ESPL1 DDX46 CDKN2C ABCB7 UNG METAP1 KIAA0101 CBX3 BUB3 TAF11 GTSE1 TFDP1 TBCA EXOSC8 CHEK2 ZNHIT3 UBE2C HMGN4 DNAJC9 CENPA SNRPB NAE1 SUZ12 SKP2 FANCI SRSF3 BLMH STAT5A MRE11A CCNF BRCA1 SRSF10 H2AFV CDC20
ZHU_CMV_ALL_DN	124	0.000123198	0.000436951	0.553294	2.74416	0	CDH11 COL1A1 DDR2 FST FAM46A LOX C1R POSTN COL1A2 USP4 TNFRSF1A IL6ST DDIT4 COL3A1 TPM4 AKR1C1 COL15A1 LAMA4 PAFAH1B1 COL6A2 TPM2 PABPC1 CD151 THBS1 CNN2 PDGFRA ACTA2 HIVEP2 ITSN1 BCL2 COL5A2 FBLN1 ACO1 SERPINE1 ACTG1 NR2F2 ANAPC1 TFPI ADM MARCKS IGFBP3 LAMC1 ANXA1 PYCR1 LMNA RALGDS ENG RAB13 ZCCHC9 GAS1 MYLK UBL4A RBMS1 FKBP10 LDLR THBS2 AARS MMP1 GPX1 NR3C1 CEBPD TIMP3 ANP32A CFD FLNA CDC25B RU…	0.982195	1	-0.160856	-0.642285	18865	CFHR1 CFD NR3C1 TFAP4 SH3D19 ADH1B F7 TFAP2A PYCR1 CRHBP CYP1B1 TSPAN4 ERCC5 C7orf50 UBL4A AR USP4 MAPK14 ZCCHC9 CD151 NR2F2 FTL CEBPD SGCG GPX1 SULT1E1 CNN2 ITSN1 HSD17B2 AHR
CROONQUIST_STROMAL_STIMULATION_UP	58	0.000114561	0.000436951	0.637366	2.74414	0	CXCL1 NFKBIA CCL4 NNMT IL6 LOX COL1A2 CXCL2 TGM2 LAMA4 TGFBI CCL3 TPM2 COL6A3 ACTA2 MYOF RGS2 NOTCH3 IGHV5-78 IGFBP7 TSC22D3 SPARC SERPINE1 SFTPB IGFBP4 COL6A1 RGS1 LUM SULF1 IGFBP3 CXCL3	0.0917204	0.410073	0.256195	1.25016	184	RGS1 SULF1 CTGF IER3 FOSB SERPINE1 TPM2 RGS2 LOX NR4A2 CCL3 NFKBIA COL1A2 ACTA2 BASP1 COL6A3 VCAN PIM2 FOS
HELLER_HDAC_TARGETS_DN	279	0.000138045	0.000436951	0.492217	2.74328	0	GADD45A PFKP GTF3A BAG3 CFLAR PITPNC1 CTSC HSPA6 KCNK1 CLEC2B HSPA1A SEC24D CCR1 PSMB10 HSPA5 HMOX1 NOP14 PMAIP1 GALNT14 GTSE1 ZBTB38 CLK1 MAP4K1 SERPINH1 CBS PPRC1 CEACAM1 MAF CEBPB MRPL3 CDKN1B OGT EMP3 DUSP6 NOP56 AIM2 TLK1 DDX17 CALR PPIF ELOVL6 RRP15 SET MBP RAN GJA1 CHST15 DNAJB1 DNAJB9 PDZK1 SNTB1 ATIC CAPN2 FMNL1 PNO1 BCL2 AUTS2 HOMER3 AVEN PDIA4 MYBL2 NOP16 DCPS ANK3 PDIA3 SUMO3 XBP1 HSP…	0.999598	1	-0.135793	-0.573502	19884	DFFB SELPLG SSX4 TIMM44 CBX4 HSPA1B ST7 PITPNC1 LY9 SLC19A1 HSPA6 SOX11 GBA PUS1 LSAMP ITGB5 S100A11 HOMER3 CTSC CCR2 QPCT GTSE1 VARS PLA2G4B IRAK1 CDKN1B SLC33A1 GAS2 PPP1R16B SLC3A2 PSMB10 FGFR3 DNAJB1 CLK1 CEBPB HGF ZMYND8 PKD1 NOP14 CD52 NUDT1 CELF2 LRRC61 CCPG1 KIAA0226L KCNK1 FABP5 CNTN6 SUMO3 ST3GAL6 WHSC1 HBG1 RPS19 ZMIZ1 KIAA0368 DCPS CD180 AK1 CRLF2 RASGRP3 CYTIP TMED1 SNTB1 PPP1R15A IL…
DAZARD_RESPONSE_TO_UV_SCC_UP	116	0.000122459	0.000436951	0.559736	2.74321	0	GADD45A CCL20 CXCL1 MAP2K1 SCFD1 PTGS2 IL6 ITM2B HPRT1 CXCL2 PMAIP1 COPB1 NAP1L1 IL1B CDK1 SEPT10 AGL LAMP2 PAPOLA RALB SCARB2 RAN UQCRC2 SSR1 KYNU ME2 EIF2S3 FKBP1A IGFBP7 RECQL IL13RA1 TSC22D3 RRM2 RSU1 CCNC SLC11A1 SRSF10 PLSCR1 PDIA6 TNF CITED2 CXCL3 TWF1 PGK1 CSF2 RBBP4 YWHAZ ARHGDIB SNX3 SRSF1 CCBL2 AP4S1 RAP1GDS1 EIF2AK2 JUND SLC25A46 RCN2 RRAS2 TAF2 AIMP1 PRKAR1A PRDX3 SKP1 SSBP1 CYB5A MI…	0.438265	0.796357	-0.258973	-1.02669	8376	RBBP4 HSD17B8 SDHD RAD51C PSMD8 APITD1 CYB5A AIMP1 TNF IL13RA1 SRSF1 PTGES3 GLUD2 ATP5A1 SCP2 NF2 TMED7 SSR1 SRSF10 SH3BGRL TAGLN3 RAP1GDS1 ATP6AP2 SCARB2 PRKAR1A ITM2B CDKN1C RALB CDK1 SSBP1 MAP2K1 UPK1B SNX3 PRDX3 PLSCR1 PFDN6 UQCRC2 TSC22D3 TM2D1 SKP1 FKBP1A CXCL1 SLC25A46 SEPT10 NEK4 SRI MYCBP FSTL1 DYNLT3 UBE2D3 HIST1H2BK GADD45A CTCF ARHGDIB ANXA3 ADK
GU_PDEF_TARGETS_UP	71	0.000116618	0.000436951	0.612193	2.74266	0	CDH11 ZEB1 COL1A1 HIF1A SNAI2 TNC COL13A1 TGFBI SERPIND1 PIK3C3 MAPKAPK2 FN1 PIK3CD COL6A2 COL6A3 FZD8 VIM CDH18 ITGA5 SERPINB3 DOCK1 COL5A1 COL5A2 VEGFA TCF3 ITGA3 SERPINE1 COL6A1 SERPINA1	0.0623472	0.339023	0.249309	1.27213	101	COL4A5 VEGFA PTK2 CTGF PLCG1 WIPF1 COL4A2 MAP4K4 PLCB4 SERPINE1 COL4A6 CDH11 VIM COL6A3 ZEB1 PLCE1 RAC2 HIF1A MAPKAPK2 TCF4 TNC COL5A2 FZD8
FLOTHO_PEDIATRIC_ALL_THERAPY_RESPONSE_UP	52	0.000114168	0.000436951	0.652632	2.74177	0	RPS28 EMP1 CLEC2B RPL13A TMED2 EEF2 RPL37A RPLP0 RPL5 RPL22 RPL27 RPS16 TPT1 RPL6 EIF3L EIF4B RPS6 IL12RB1 RPS9 EEF1G SLC38A2 RPL7 RPS20 TMEM87A MXRA7 RAB1A RAB14 NDRG1 RPS19 TMEM57 TOMM20 STAM RPS5 CTDSPL TBC1D15 CD69 SYPL1 VAMP3	0.501432	0.833131	-0.27748	-0.9888	8927	RPS16 FAU RPL13A CTDSPL RPS28 VAMP3 TMEM57 IL12RB1 RAB1A TOMM20 RPL37A RPS19 RPL27 FXYD5 EEF1G TMEM87A RPS9 RPL13 RPL17 CLEC2B RPL22 EIF3D CD34 OLFML2A EEF2
AZARE_NEOPLASTIC_TRANSFORMATION_BY_STAT3_UP	116	0.000122459	0.000436951	0.558888	2.73906	0	CDK17 CDH11 SRSF6 MCL1 FST PTGS2 CLIC4 NNMT TNC S100A9 GNG11 IFITM1 FGFBP1 CALU TGFA NUP188 SSR3 CSF3 PTPN11 ARHGAP25 EMP3 FN1 B4GALT1 THBS1 FEZ1 ARL4C SLC4A7 TGFBR1 CALD1 COL5A1 RAB5A G0S2 S100A8 COL5A2 SFRP1 DHX9 SRGN IL13RA1 PRNP SCG5 DDX58 COPA GABPB1 G3BP2 TP63 KCNMA1 ROBO3 RAB6A HRH1 WDR1 SERPINE2 OAS1 IFI16 TWF1 GPX3 JAG1 VNN1 MAN1A1 PRSS3 ARHGDIB LTBP1 CDV3 CALML3 MX1 DDX3X DPYSL3 GREM1 D…	0.918919	1	0.144303	0.805549	815	MAP1B SLC4A7 CCND2 FGFBP1 CDK17 WIPF1 SFRP1 MCL1 SPOCK1 TGFA THBS1 HMGCS1 DPYSL3 TP63 LTBP1 PTGS2 RAB6A CDH11 PTPN11 SERPINE2 CLDN1 CYP51A1 FST
VART_KSHV_INFECTION_ANGIOGENIC_MARKERS_UP	155	0.000126486	0.000436951	0.53318	2.73827	0	SPHK1 ITGB3 PLAUR TNFAIP2 ITGAV HIF1A KDR PTGS2 IL6 PGF CXCL2 HMOX1 TIMP1 CXCL10 IL6ST NRP1 F3 NOTCH2 COL15A1 TNNT1 IGF1 IL1B CXCL6 MMP2 DLL3 PTN CALR PDGFRA PLAT EPHA3 ANGPT1 CXCL9 CCL5 FRS2 TGFBR1 COL18A1 VEGFA WNT10A SPARC HEG1 CYR61 PLAU ADM F2R SPP1 TNF JAG2 EPHA4 SERPINF1 WNT2B CXCL3 EPHA1 EFNA1 PDGFB ENG NRP2 CXCL5 JAG1 EPHB3 FLT4 HEY1 NPR1 THBS2 CXCR4 FGFR2 MMP1	0.978262	1	-0.162931	-0.663884	19080	CCR5 WNT10B EPHA1 NOTCH4 TNFAIP2 WNT2 EPHA3 VEGFC FZD4 TNF AGGF1 S1PR1 TMPRSS6 LAMA5 ERBB2 WNT5A WNT2B STAB1 PTEN KRT1 FGFR3 TGFBR1 TEK HGF GRB2 TGFB1
AMIT_SERUM_RESPONSE_120_MCF10A	64	0.000115181	0.000436951	0.622843	2.73758	0	GADD45A SPHK1 IL36G PLAUR PDLIM5 LIF MCL1 IRS2 RYBP CXCL10 EDN1 PIM1 BCAR3 SETD3 FERMT2 MREG TESK1 STX12 ISOC1 RAP2B KLF4 MAFF CD55 PLAGL2 YRDC ATP8B1 SUN1 CSTF2 NEDD9 DAPP1 EZR SERTAD3 CLCF1 ETS2	0.703724	0.943752	0.180916	0.90218	1284	EDN1 CLCF1 MCL1 RAP2B SCHIP1 NEDD9 EZR SOX9 RND3 FERMT2 C3orf52 KLF5 YRDC ID3 KLF10 RYBP GCNT1 MAFF PLAUR
MARKEY_RB1_ACUTE_LOF_UP	229	0.000133138	0.000436951	0.503416	2.73739	0	IL1R1 CXCL1 PTMA SLC12A2 DNAJC9 GREM2 SAE1 NSMCE4A S100A3 CCNB1 ANAPC5 HMGB2 DLGAP5 BTBD1 BUB1 TIPARP VAMP5 NAP1L1 MAD2L1 TFDP1 OGT HMGB3 CDK1 KIF11 PSPC1 SEMA3C RCL1 ECT2 AHCY COL6A3 DSTN H2AFZ KPNA2 IQGAP3 FAM64A TSC22D1 SET AURKA CKS1B CENPA SRSF2 TOPBP1 CPSF2 CDCA5 ARCN1 CDKN3 RFC4 KIF2C PTGER4 FBLN1 RRM2 HNRNPC KIAA0101 KITLG PABPC4 CRABP1 KIF23 CCNA2 PDIA3 BIRC5 EI24 RAD51AP1 TARDBP PRPF19 …	0.0903858	0.408191	-0.28858	-1.2062	1789	RBBP4 PSPC1 SAE1 ETFB PPP5C IPO5 NAA10 COX6B2 KIF2C H19 CDC45 KANK3 HNRNPR GAS6 STMN1 PRDX2 MTCP1 WWTR1 PRADC1 KIAA0101 IFRD2 VAMP5 KIF22 ANAPC11 AHCY RFC1 RAD51 NUCKS1 CDK2 TGDS MCM7 HAUS3 TRIM37 TFDP1 BTBD1 PRPF19 NSMCE4A LAGE3 PTGES3 DNAJC9 CENPA DCTPP1 TMEM106C E2F1 CDCA5 MRE11A CENPK CCNF BRCA1 MCM3 DSTN CKS1B SMAD6 SCOC PRRX2 H2AFV ORC6 PABPC4 HIP1R LSM4 ANLN KPNA2 KIF23 EREG BIRC5 SLC39A6 …
TSAI_RESPONSE_TO_IONIZING_RADIATION	146	0.000124875	0.000436951	0.537631	2.73719	0	CCL20 CFLAR NFKBIA CCL4 UBE2C CCR1 TNFAIP8 BIRC3 CLK1 ADORA3 STAT1 IFITM1 CXCL10 CCNI ITGA2 SGK1 PRMT1 PTPN11 CCL3 CDK1 FN1 CD83 DUSP6 PKD2L1 ARL2BP PTTG1 IFNGR1 CRAT PTN CCNK NFKBIE IRF9 TNFAIP3 CCNG2 MAX CD79A CCT4 TSC22D3 STK4 AXL KLF4 COL6A1 TANK PLAU BATF TP53I3 CDKN1A ZNF274 PLAGL2 NCOA3 PTPN6 CCT7 ZNF85 RANBP1 KRT8 MYC RABGAP1 IL2RB COX7B PLK1 KRT14	0.689927	0.937236	-0.223346	-0.905409	13396	KLRC2 COX7B CRAT LZTR1 ZBTB48 PTPN22 VEGFC DDB2 KRT14 CASP1 FAM134C UBE2C NFKB2 TNFSF10 RPS6KA1 IFNGR1 CLK1 ZNF141 TLE3 STAT5A STAT1 CDK6 CCNF CCT7 CCL18 TCF21 TP53TG1 SMAD3 JUNB SNAPC2 SIPA1 RAD50 PRMT1 ADORA3 TNFRSF8 PLAU MSC KLF4 CCL21 AHR PCNA NCOA3 HBEGF STK4 RABGAP1 GRN ENC1 CCR1 CDKN1C MDFI CDK1 XPC RB1 CGRRF1 CD80 ARL2BP PPM1D PLK1 NFKBIE CFLAR BATF TSC22D3 IFITM1 CCNG2
GO_REGULATION_OF_RNA_STABILITY	134	0.000124922	0.000436951	0.546231	2.73709	0	UBA52 EXOSC7 PSME2 PSME1 HSPA1A PSMB10 UPF1 PSMA6 PSMC6 QKI MAPKAPK2 PABPC1 PSMD12 ZC3H12A CCRN4L PSME4 SET RPS27A PUM2 YWHAB TNFRSF1B YBX1 MEX3D GDNF EXOSC2 DHX9 PSMA3 HNRNPC ELAVL1 MYD88 PSMA4 PSMB7 HNRNPU PSMC4 PUM1 SLC11A1 TARDBP PSMD7 CNOT6L PSMD2 PSMA5 SYNCRIP ZC3H14 PARN HNRNPR XRN1 YWHAZ EXOSC4 EXOSC8 PSMA1 UBB DCP1A PSMB5 PSME3 RBM38 EXOSC1 PSMD13 FMR1 PSMA7 HNRNPD ANP32A PSMD5 XPO1 PSMC…	0.0158969	0.159808	-0.347942	-1.39934	306	EXOSC5 PSMB3 PCBP4 CARHSP1 PSMD8 PSMC4 PSMD4 PSMD13 RNASEL PSMB4 PSMB2 PRKCA HNRNPR PSMC5 PSMB1 PARN EXOSC7 PSMD9 PSMD3 PUM2 PSMC2 KHSRP QKI EXOSC8 UPF1 PSMC3 PSMB10 HSPB1 APOBEC1 E2F1 HSPA8 PSMB8 PSMA4 MAPK14 HNRNPU SCGB1A1 PCID2 PSME2 ANGEL2 PSMB6 EIF4G1
GO_RNA_SPLICING_VIA_TRANSESTERIFICATION_REACTIONS	259	0.00013587	0.000436951	0.495643	2.73662	0	HNRNPL CCAR1 SRSF6 GTF2F1 SRSF4 RBM17 PABPN1 SNW1 USP4 NCBP1 SMNDC1 PQBP1 SF3B1 HNRNPM SUGP1 SETX DHX32 RBM8A TRA2A HNRNPA1 PABPC1 PSPC1 PRPF40A DHX35 RALY SNRPD1 HNRNPF LUC7L PAPOLA PTBP1 SNRNP25 DHX38 DDX46 PRMT5 SRSF2 NONO YBX1 CPSF2 FUS HNRNPA3 SKIV2L2 SRPK2 STRAP UBL5 DHX9 PNN GEMIN7 MAGOH SRSF9 DCPS WBP11 HNRNPC ELAVL1 SNRPD2 SYF2 CLNS1A EIF4A3 HNRNPK HNRNPU BCAS2 POLR2A CTNNBL1 CSTF3 PCBP1…	5.03322e-05	0.00501746	-0.407853	-1.71642	0	SNRPD2 SNRNP70 DDX39A LSM5 PSPC1 SNRNP25 PPIE SF3B4 RBM15 CSTF3 CDC5L FRG1 SF3A3 SNRPD3 SUGP1 SMNDC1 POLR2H NAA38 LUC7L ZMAT2 SNRNP27 SNRPC RAVER1 HNRNPR CRNKL1 SRRT SF3A2 SF3A1 POLR2J LSM6 SNRNP40 SCAF11 DDX46 YTHDC1 PRPF18 POLR2C DNAJC8 PPIL1 SRSF4 RALY PPIL3 NCBP1 KHSRP DDX1 CCAR1 UBL5 PRPF31 PRPF19 SRSF1 RNPC3 LSM2 HNRNPA2B1 DQX1 DHX8 CWC15 SNRPB2 SNRPB POLR2L POLR2G NOL3 HNRNPH3 SKIV2L2 PRPF…
ZHONG_SECRETOME_OF_LUNG_CANCER_AND_ENDOTHELIUM	62	0.000115234	0.000436951	0.62641	2.734	0	CFB COL1A1 SDC4 CP VCP TPM3 EEF2 PPIB FN1 TPI1 TPT1 GAPDH RPL10A YWHAG VIM RAN SRSF2 HMGB1 COL18A1 TF CDH1 IGFBP7 CTSZ IGFBP4 CX3CL1 EEF1A2 LDHA PHACTR4 SPP1 C2 GOT1 VCAM1 BGN YWHAZ YWHAE VCL MDH2 TNXB PCNA PZP ACTB ALAD	0.968447	1	-0.171338	-0.628391	17555	ARHGDIA CTSD MDH2 ALDOA PEBP1 PZP PPIB CTSA TKT CFB GLO1 CLSTN1 PCNA RPL10A COL18A1 TF ALAD PHACTR4 EEF1A2 PRDX1 GOT1 LGALS3BP KCTD7 IGFBP4 CLU TUBB EEF2 BGN
SMID_BREAST_CANCER_RELAPSE_IN_BONE_DN	302	0.000139315	0.000436951	0.485828	2.73326	0	CCL20 SLC16A3 MCL1 CLDN10 ATP6V1A CP PTGS2 IL1R2 WARS CLIC4 SLC2A3 SOD2 LDHB S100A9 GALNT14 MAP4K1 CYP26B1 FGFBP1 KRT5 CALU PDZK1IP1 EDN1 CEACAM1 KRT6B TFCP2L1 AKR1C1 KRT6A QKI TMEM158 EXOC5 MMP7 SRD5A1 PKP1 CA9 PDK1 TNFRSF21 IGF2BP3 PDAP1 NPTX2 SLC6A14 CHST3 PI3 CD22 SSRP1 AKR1C2 S100A2 ARL4C KYNU CEP170 IMPA2 GPSM2 YBX1 IGHG1 S100A8 MUC16 FOLH1 MALL SIGMAR1 SFRP1 VEGFA MMP14 EPRS RIOK3 CLIP4 PY…	0.833032	0.986945	-0.204114	-0.865194	16598	KLHL7 NPRL3 DSG1 CD22 CDC5L MSLN GPSM2 CLIC4 CSN3 LGALS2 NUP62 KLK10 FABP7 CWF19L1 CTAG2 EGFR COL11A2 SOX11 SLPI KRT14 WWTR1 UCHL1 SPIB PEG3 MAGEA3 KCNN4 HOXA9 S100B NFIX MDC1 QPCT NFYC MARCO MAGEA6 EN1 QKI IL1R2 ST8SIA1 MIA GABRP PTGFR CLDN10 HLA-DQB2 LEFTY2 OBP2A RUNX3 GART CD52 S100A9 MSH6 IMPA2 ODAM TP53 SLC43A3 COL9A3 PDZK1IP1 GSTM4 CHI3L2 RARRES1 ATP6V1A WHSC1 TFCP2L1 TFAP2C SRD5A1 MAGEA4 K…
PID_ERBB1_DOWNSTREAM_PATHWAY	105	0.000120904	0.000436951	0.566503	2.73064	0	MAP2K1 PPP2CA RAF1 BRK1 MAP3K1 STAT1 KSR1 MAPKAP1 ARF4 PIK3CD DUSP6 SOS1 YWHAG NRAS PIK3CB ACTR3 ARPC3 PLD1 CAPN2 MAP2K2 YWHAB RAB5A ARPC4 RPS6 ATF2 F2RL2 ABI1 ELK1 BCL2L1 MAP3K2 SRC BAIAP2 EPS8 IQGAP1 RALGDS ARPC1B MAPK7 WASL ARPC5 PIK3R2 HRAS YWHAZ RICTOR YWHAE ARPC2 PPP2R2A USP6NL SRF MYLPF ATF1 AKT1 MAPK1 PLD2 YWHAQ MAP2K4	0.0447328	0.288148	-0.341812	-1.34066	847	BAIAP2 MLST8 PDPK1 PPP5C RAC1 PRKCA RPS6KA4 EGFR PPP2R1A MAP3K1 PIK3CD MAP3K2 RAF1 PPP2CA ARPC5 PIK3R2 PEBP1 JUN BAD STAT1 GRB2 ARPC3 MAPK3 RALA KSR1 PLD2 SMAD1 ARPC4 RIN1 PRKCD PLD1 NRAS MAPK9 ARPC1B MAPK1 BRK1 BRAF PRKCZ DIAPH3 CYFIP2 ATF2 WASL SFN MTOR
GO_ENERGY_DERIVATION_BY_OXIDATION_OF_ORGANIC_COMPOUNDS	199	0.000130941	0.000436951	0.51184	2.72957	0	LEPR UBA52 ACADVL UGP2 GAA PPP1CB PGM2 SUCLG2 PHKA1 SUCLG1 GBE1 GYG1 IL6ST PDHB UQCR11 NDUFA1 NDUFA11 UQCRC1 AGL NDUFV2 CHCHD5 NDUFB7 IDH3A OXA1L FASTKD2 NDUFS4 PPP1CC NDUFA9 PHKG2 UQCRC2 SLC1A3 RPS27A NDUFA13 NDUFS1 BAX COQ9 GFPT1 SUCLA2 ETFA NDUFB2 NFATC4 PYGB ACO1 SDHA NDUFB3 SDHB NDUFB9 NDUFV1 ME3 CALM3 COX7A2L SCO2 UQCRH CS PYGL FASTKD1 OGDHL NDUFS7 NDUFA12 NDUFS6 COX6C SDHC DLD PPARGC1A CAL…	5.07177e-05	0.00501746	-0.399013	-1.65384	0	NDUFAB1 NDUFB10 NDUFB7 NDUFA11 NDUFS7 NDUFB2 ETFDH IDH3B TBRG4 NDUFA1 NDUFC1 NDUFA4 COX15 ETFB SDHD NDUFS8 NDUFA3 BLOC1S1 SUCLA2 COX7B SLC25A12 NDUFB3 GCK UQCR11 SLC25A14 LEPR SDHC NDUFS2 COX8A UQCRFS1 NDUFA7 GNMT MDH2 COX7C NDUFB6 SURF1 NDUFA5 COX5B COQ9 DHTKD1 PRKAG2 PDHB NDUFB4 NDUFA2 GYS1 SCO2 NDUFB1 GAA CHCHD5 PGM5 FH UQCR10 PCDH12 NDUFC2 STK40 MDH1 IDH3A ME3 NDUFA10 FASTKD5 NDUFV1 SUCLG2 PI…
GO_CELL_CYCLE_G2_M_PHASE_TRANSITION	135	0.000124735	0.000436951	0.54372	2.7293	0	GADD45A UBA52 BACH1 PPP1CB NDE1 DYNC1H1 CCNB1 MAPRE1 CEP78 PRKAR2B OPTN PAFAH1B1 PHLDA1 MELK CLASP1 HMMR HAUS4 CDK1 KHDRBS1 RAB8A AKAP8 MNAT1 YWHAG RPS27A AURKA NEDD1 CEP192 CHEK2 HAUS8 BRSK2 DNM2 NES CEP70 HAUS7 BIRC5 TPX2 ABCB1 CALM3 ACTR1A CDC25A FBXL7 PCNT HSP90AA1 PPP1R12A PRKACA CEP76 DCTN3 CDKN1A CDC25C CALM2 HAUS3 DYNLL1 UBB CCNY PLK1 YWHAE PPP2R2A DCTN2 TUBG1 CUL1 CSNK1E TAF2 ALMS1 CDC25…	0.135629	0.491021	-0.299311	-1.20439	2618	SSNA1 HAUS7 WNT10B DYNLL1 NDE1 DNM2 AKAP8 ACTR1A SDCCAG8 PRKACA PLK4 PCNT FBXW11 DCTN1 PPP2R1A PLCB1 HAUS8 CDK2 NINL HAUS3 CHEK2 CCP110 PKMYT1 FBXL15 CKAP5 SKP2 KHDRBS1 PRKAR2B NES TUBG1 FGFR1OP CSRP2BP CETN2 OFD1 BTRC HAUS5 BACH1 ARPP19 MAPRE1 CEP192 CALM2 BIRC5 ABCB1 RAB8A HAUS4
GO_RIBONUCLEOPROTEIN_COMPLEX_LOCALIZATION	114	0.000122026	0.000436951	0.558429	2.72919	0	RPS28 SRSF6 SRSF4 RPS15 PABPN1 SEH1L UPF1 NCBP1 RPSA NUP188 RBM8A NUP107 ZC3H11A RANBP2 THOC5 XPOT SARNP NOL6 RAN DHX38 SDAD1 SRSF2 CPSF2 THOC2 NUP50 MAGOH SRSF9 EIF4E EIF4A3 NXF1 GLE1 EIF6 SRSF10 SRSF5 NUP54 RNPS1 EIF5A POLR2D SHFM1 NUP35 SLBP DDX19A CHTOP NCBP2 DDX39A SRSF1 ENY2 NMD3 NUP93 DDX19B PRPF31 NUP98 NUP155 NUPL1 XPO1	0.26602	0.652696	-0.283759	-1.12251	5072	DDX39A NUPL2 NUP133 NXT1 NUP62 NUP85 THOC5 THOC7 SDAD1 DDX19A SRSF4 NCBP1 PRPF31 RPS28 UPF1 SRSF1 HNRNPA2B1 EIF6 SMG5 SLBP SRSF3 GLE1 CDC40 AGFG1 SRSF10 ZC3H11A POLDIP3 THOC6 DDX25 THOC3 NXF1 NXF2B U2AF2 SLU7 CPSF2 SRSF9 SRSF11 EIF4A3
PASINI_SUZ12_TARGETS_DN	308	0.000139684	0.000436951	0.483984	2.72791	0	PDLIM5 CORO1C BAZ1A PTPN12 ITGAV COL1A1 PKP2 BHLHE40 IRS2 LOXL2 LGALS1 ETS1 ERRFI1 ZYX ZNF266 COL1A2 REEP3 LPGAT1 APP IRS1 RDH10 SERPINH1 F3 COL3A1 TPM4 PHC2 SLC25A24 PHLDA1 FLRT3 KRT18 PMP22 FN1 TMEM123 TPM2 DUSP6 SEMA3C TMCC3 CD151 PRPF40A ITGB1 THBS1 CNN2 ACTA2 SPSB1 VIM LTB TRIB1 ARL4C CMTM3 TSPAN9 CAPN2 GMFB CALD1 COL5A1 PEA15 PLIN2 IER5 COL11A1 MMP14 PRNP SHB SOCS6 TMEM30A PITX2 RAP2B WNK1 …	0.492537	0.828081	0.158137	0.99413	32	COL4A5 MYC TRIB1 CFL2 GMFB BAZ1A BTG2 GRB10 PKP2 NR6A1 ANXA1 MMP14 SULF1 IER3 FOSL2 RDH10 BACH2 SHB THBS1 RAP2B TMCC3 TPM2 UBE2E1 WNK1 PDLIM3 SAMD4A COL3A1 PLOD2 BMP4 CPE CYR61 ERRFI1 IGFBP5 PDGFB PHLDB2 RND3 KRT18 SOX4 HS6ST2 IDI1 KPNA4 PXDN COL1A2 DUSP14 FAM107B MALAT1 PHLDA1 RPS6KA3 TGFB1I1 VIM BHLHE40 PMP22 STEAP1 VCL CD24
HEDENFALK_BREAST_CANCER_BRCA1_VS_BRCA2	157	0.000126119	0.000436951	0.529489	2.7273	0	PFKP CTNNB1 FKBP5 SRSF4 PPP1CB TP53BP2 PARD3 DLGAP5 BTG3 KIF5B MAD2L1 KDM1A OGT GPX4 MIF MNAT1 CRAT SNRPD1 CBL PDGFRA CUL2 DERA CKS1B HADHA YBX1 SIGMAR1 IKZF1 PRNP ELAVL1 RSU1 YES1 SDHA SERPINE1 ZNF22 POLR2F CD63 CDKN2C ACTR1A NAMPT UBE2B ST13 COX6C KIAA0020 MPL ADSL PDGFB CSDE1 SF3A3 CALM2 CTSK KRT8 PARP1 HP1BP3 MYC DPM1 CCNY SOD1 GDI2 ILF2 USP6NL E2F3 NUP93 MTHFD1 NUP155 TIMP3 NAA15 GABRP PRSS2…	0.0732657	0.365668	-0.307539	-1.25414	1429	MED24 SLC35B1 MVP SF3A3 LYPLA2 ACTR1A DEAF1 CRAT ITGB1BP1 SOD1 CDKN2C CBX3 SRSF4 RAB4A MCM7 KIF5B FKBP5 RPA3 LRPAP1 ISCU FOXF1 ERBB2 HP1BP3 GABRP ATP6AP1 MICA KIAA0020 FGFR3 SRSF3 RNF187 GRB2 GART TUBGCP3 SMAD4 PDCD5 CKS1B GPX4 GNA12 UBE2B HMGN3 CUL2 C17orf58 PRSS23 ILF2 FABP5 ARVCF BTG3 ZCCHC11 SDHA EPHB4 CALM2 PCNA IKZF1 FAM136A ADSL MAPK1 TAF1 RAB9A NCAPD3
BLUM_RESPONSE_TO_SALIRASIB_DN	339	0.000141463	0.000436951	0.478124	2.72625	0	PTMA SRSF6 COL1A1 DDR2 TWSG1 CBFB FNTB ISYNA1 UBE2C PTPN4 ESPL1 IRS1 BUB1 SLC9A3R1 TIA1 CRABP2 AKR1C1 B4GALT5 MAD2L1 TROAP ATP5G3 HNRNPM HMMR RNASEH2A TFDP1 HMGB3 NCAPG CDK1 KIF11 KIF15 TACC3 NFYB NUP107 NRIP1 TPI1 PTTG1 SNRPD1 DBP H2AFZ KPNA2 RBX1 BUB1B AURKA CENPA CCL2 RGS2 SRSF2 TOPBP1 LTBP3 PFKFB3 GPSM2 HMGB1 NUP50 CDKN3 RFC4 MTF2 SMC1A VRK1 DHX9 KIF2C MYBL2 SCG5 AURKB RRM2 TOP2A KIF23 CDC20 …	0.0786151	0.377912	-0.277822	-1.18379	1568	DDX39A LSM5 BUB1B RPA1 HLTF TACC3 SLC25A10 CARHSP1 PIAS3 DUT NDUFB3 GPSM2 RRM1 INCENP FNTB PLK4 NFYB KIF2C CYB5A CDC45 DBP ITGB1BP1 HNRNPR STMN1 SRRT SOX11 TECR PAFAH1B3 NTHL1 ESPL1 CDKN2C WWTR1 CBX3 KIF22 RAD51 ID1 HMG20B CDK2 RNASEH2A RAB4A NDUFA2 MRPL23 CYP1B1 TFDP1 RPA3 PTPN4 HIRIP3 GALNT1 CCL2 UBE2C STIL SRP9 OPN3 APC SRSF1 HSPA14 HNRNPA2B1 GINS2 CENPA ABCD3 CCND3 SKP2 RECQL4 OAZ2 NME4 HSPB1…
SENGUPTA_NASOPHARYNGEAL_CARCINOMA_WITH_LMP1_UP	380	0.000145943	0.000436951	0.472451	2.72546	0	GJB6 TOP1 ETV6 RBM39 PTHLH SLC12A2 TWSG1 C2CD4A FST CD274 CAPN13 BCL2A1 FAM120A PPM1K RPE CP PTGS2 DNAJC3 POSTN TNC CFH PMAIP1 SEH1L CHD4 LPGAT1 PRKAR2B UBXN4 AKR1C1 ATRX USP37 SF3B1 IRAK3 TC2N TMEM158 CEL RPRD1A WDFY1 RAP2A TTC3 ESF1 SMCHD1 IFNGR1 PDP1 CTTNBP2 HSP90B1 DDX17 FOXP2 IGF2BP3 PLAT PAPOLA PDE5A PSME4 HERC5 OLA1 MTHFD2 SON ASPM LTN1 ADAMTS1 SAP30 NCEH1 RBM25 ADA KYNU FAM60A NEDD1 TRNT1…	0.64	0.913631	0.149844	0.972875	15	ADAMTS1 SMCHD1 ETNK1 RGS1 TRIM36 LPAR3 G2E3 C2CD4A ADCY10 ASB9 PRTFDC1 WDR3 ANXA1 HSP90AA1 SULF1 FAM171B MTHFD2 C1orf168 ANKRD36B SESN3 SLC7A11 SLITRK6 DDHD1 SLC25A36 CD274 CDC25A MEST RBM25 SSBP2 HSP90B1 CTTNBP2 KIAA1033 PMAIP1 TC2N KLHL13 IGFBP5 BCLAF1 PDP1 ZNF22 FNDC3B KL PTGS2 ZBTB10 ZNF678 FAR2 PKN2 ESCO2 GJB6 MALAT1 NAMPT PDC PRMT3 CEL CEP57 DMD POSTN C3orf52 KLF5 PTHLH SLC25A33 IGSF10 U2SU…
REACTOME_SIGNALING_BY_THE_B_CELL_RECEPTOR_BCR	120	0.00012288	0.000436951	0.552572	2.72542	0	UBA52 REL PSME2 PSME1 NFKBIA PSMB10 PSMA6 MAPKAP1 PSMC6 CDKN1B LYN PIK3CD PSMD12 SOS1 CBL VAV1 BCL10 PSME4 NFKBIE NRAS RPS27A PRKCB CD79A PSMA3 CBLB ITPR2 PSMA4 PSMB7 PSMC4 CALM3 PSMD7 CDKN1A RASGRP1 STIM1 CASP9 NCK1 PSMD2 PSMA5 CALM2 HRAS IKBKG PSMA1 RICTOR PSMB5 CARD11 PSMD13 PSMA7 CUL1 FYN SHC1 PIK3AP1 PSMD5 PSMC1 PSMB9 MALT1 AKT1 SKP1 MAP3K7 MDM2 PLCG1	0.000782309	0.0292458	-0.407809	-1.62304	14	IKBKG MLST8 PSMB3 NCK1 PDPK1 AKT1S1 TSC2 PSMD8 PSMC4 PSMD4 PSMD13 THEM4 PSMB4 PSMB2 PSMC5 PSMB1 FBXW11 CHUK BTK PSMD9 PSMD3 PSMC2 PIK3CD CDKN1B VAV1 PSMC3 CD19 REL PTEN PSMB10 BAD STIM1 GRB2 FOXO4 PSMB8 PSMA4 RASGRP1 PSME2 BTRC PSMB6 ITPR3 PSME1 RPS6KB2 PSMD1 CALM2 NRAS CBLB CARD11 RASGRP3 PSMA7 PRKCB PSMD2 PIK3AP1 MTOR AKT3 CUL1 UBA52 PSMA6 ORAI1 CALM1 SYK RICTOR PSMD7 PSMD5 NFKBIE
KAN_RESPONSE_TO_ARSENIC_TRIOXIDE	118	0.000123213	0.000436951	0.554536	2.72541	0	CXCL14 PTHLH HSPA6 CLEC2B SOCS2 SACS MT2A HMOX1 PTPRO DLGAP5 CBS DDIT4 MT1H AKR1C1 PHLDA1 STC1 TMEM158 MT1X SCG2 IGF2BP3 PTN THBS1 PDGFRA WIPI1 FAM64A AKR1C2 ARL4C MT1E MYBL1 RIT1 SPC25 NES TSC22D3 RRM2 TOP2A SERPINE1 PTPRZ1 ADM PODXL KIF20A IL7R PSAT1 ARHGAP6 JAG1 NDRG1 PGK1 GSTM3 GFPT2 HEY1 GPR65 LDLR PPP1R15A DPYSL3 GABARAPL1 DCBLD2 AK4 SLC30A1 LGALS8 CCPG1 ASNS MAP1LC3B BOP1 FABP4	0.0522042	0.310923	0.227677	1.2759	44	ATF3 STC2 LDLR GABARAPL1 DDIT4 NDRG1 SOCS2 CBS IL7R RGS4 SCG2 DDIT3 SOX2 SLC7A11 THBS1 SERPINE1 FAM64A GPNMB DPYSL3 PSAT1 ASNS IGFBP5 PDGFRA EFNB2 INSIG1 PHLDA1 GSTM3 PHGDH PTHLH MYCNOS DKK1
SESTO_RESPONSE_TO_UV_C0	107	0.000121566	0.000436951	0.563849	2.72536	0	SAA1 CXCL1 TFPI2 NFKBIA HSPA1A IL1R2 DR1 EIF2S1 HMOX1 DNTTIP2 SPRR2C CDC37 PKP1 KPNA2 PPIF PPP1CC SET SON DHX38 DNAJA1 SP3 MCFD2 RIT1 CLTA BAG1 PRNP PSMA3 RRAGA PSMA4 EIF4A3 POLR2A UBE2V2 WTAP EIF4G2 ADM CAMLG HSPH1 USP10 CITED2 CNBP ANXA1 EIF5 TAF7 TRAM1 DYNLL1 TFRC NCBP2 PTP4A1	0.619268	0.902655	-0.23739	-0.932912	11749	NDUFA4 DYNLL1 EIF2B1 PRSS8 HCCS CTR9 CNBP NEU1 DR1 SAA1 ISCU IL1R2 RIT1 PSMA4 LSR MRPL49 CHMP1A CDC37 TAP1 RNF113A KPNA2 COPS2 USP10 BPGM SLC39A6 PCNA CAMLG PPP1CC RAB21 HARS SQSTM1 EIF4A3 RRAGA PPP2CB XPC TRAF6 SP3 GNAI1 POLR2K PGRMC1 ATP6V0C TAF7 HSPA1A CXCL1 CDK7 TRAF4 HNRNPH2 TAF9 CLP1 BAG1
MOHANKUMAR_HOXA1_TARGETS_UP	397	0.000146951	0.000436951	0.470341	2.72462	0	ACADVL CORO1C MAP2K1 CDC42EP2 UGP2 OAT BHLHE40 ATP1B3 PPP1CB SEC24D CLDN7 TMED2 CTSB PGM2 RPN2 PPAP2B FAT1 SEMA4C LDHB LRRTM4 FUT8 GTF2I ANAPC5 CD36 EPAS1 CDH3 SCNN1A BUB1 CMTM6 COPB1 E2F7 CRABP2 RNF10 HNRNPM PRMT1 UQCRC1 CDK1 DYNC1LI2 RPS4X GLB1 TTC27 NCAM2 TTC3 TGIF2 IDH3A NOTCH2NL HSP90B1 CALR KPNA2 FRMD4A HELZ GALNT6 PPP1CC GLG1 PHKG2 DNAJB1 KYNU PDZK1 YME1L1 FUS G0S2 UBE2K ARCN1 BCL2 QPRT SE…	0.0385828	0.267461	-0.282949	-1.21306	770	PRUNE BCAT2 TRAP1 TBRG4 SLC35B1 LRRTM4 GATA4 CORO1B RPA1 CPT2 RAD51C RAB1B CARM1 ENOPH1 TFAP4 PSMD13 HSPA1B DNAJA3 TSKU RRM1 ZWILCH IFITM10 TATDN2 SKI CTSD NPTN CENPT PPAP2C GATM NXPH3 KIAA0101 KCNK2 DCTN1 ADAR TTC27 PPP2R1A HIST1H1C BZW2 TFAP2A MDC1 EPAS1 CDK2 TAOK2 DPP3 DDX1 MOGS WDR46 SPG21 PLA2G16 SRSF1 PAPSS1 HSPA14 ATP6AP1 ABCD3 USP5 PPAP2B PKP4 IDH3A HSD17B4 GTF2H1 DNAJB1 CHTF8 AR PHTF1 NU…
GARGALOVIC_RESPONSE_TO_OXIDIZED_PHOSPHOLIPIDS_BLUE_UP	121	0.000122911	0.000436951	0.551658	2.72423	0	PLAUR NFIL3 BAG3 TNFSF9 HSPA6 SLC19A2 BACH1 INHBA HSPA1A SAMSN1 PMAIP1 ZBTB43 MXD1 DNAJB6 RYBP F3 SOS1 JMJD6 WDR20 ZNF468 TRIB1 FOSL1 C10orf88 DNAJB1 DNAJB9 FRS2 DNAJA1 CCNG2 GNA13 IFRD1 TSC22D3 KITLG ZFAND2A FGFR1OP2 TMEM217 ZNF394 SMURF1 SAV1 HSPH1 AMMECR1L EID3 STK17A YRDC CXCL3 CNST HSPB8 EIF5 ESM1 MTHFD2L KLHL21 SPIRE1 TMEM57 PCF11 JUND AIFM2 KBTBD8 SERTAD1 RNF24 MAFG RGMB PNPLA8 KIF1B AHSA1…	0.542892	0.859716	0.174177	0.978727	442	RORA ATF3 TRIB1 MXD1 PNP AGPAT9 EID3 DDIT3 PCF11 CHORDC1 HERPUD1 PMAIP1 PNPLA8 FOSL1 KITLG DNAJA1 PPP3CC C11orf84 KLF5 YRDC HSPH1 RYBP CPEB4 EIF5 PLAUR STIP1 ETV5 IFRD1 KIF1B NFATC2 DNAJA4 KIF21A
RHODES_UNDIFFERENTIATED_CANCER	68	0.000115513	0.000436951	0.612824	2.72397	0	UBE2C COL1A2 CCNB1 HMGB2 DLGAP5 MAD2L1 MELK CDK1 H2AFZ KPNA2 MTHFD2 CKS1B CXCL9 CENPA GPSM2 YBX1 CDKN3 KIF14 RFC4 KIF2C MYBL2 KIAA0101 TOP2A KIF23 CDC20 CCNA2 PSMB7 BIRC5 PRDX4 SEC61B EIF2S2 PSMD2 ADRM1 RAD21 DPM1 ILF2 GCLM EZH2 PCNA TRIP13 TMSB10 SSBP1 NCAPD2 GARS H2AFX CKS2 GAS6	0.366229	0.741361	-0.288362	-1.07172	6690	NME1 GPSM2 KIF2C SEC61B GAS6 KIAA0101 RPA3 EIF2S2 UBE2C CENPA ADRM1 NUDT1 MCM3 CKS1B CDC20 ILF2 TAP1 KPNA2 KIF23 BIRC5 PCNA TOP2A UBE2S PSMD2 MCM6 CDK1 SSBP1 NCAPD2
SMITH_TERT_TARGETS_UP	143	0.00012486	0.000436951	0.536831	2.72378	0	TOP1 NFIL3 EXOSC7 ETV6 PPP2CA COMMD1 PTGS2 RCOR1 DR1 HSPA5 TNC SNW1 CXCL2 EIF2S1 MARS HYOU1 UFM1 R3HDM1 FERMT2 ABI2 DYRK1A MTHFD2 CLPP ICT1 ALKBH1 MCFD2 CDKN3 SRP19 NFX1 IFRD1 LHFPL2 COL11A1 GFPT1 DYNLT1 CBLB XBP1 SLC1A5 DDX10 SNRPA1 CD55 PSMD7 ZNF274 EPS8 WASF1 DYRK4 GK PYCR1 CCDC85B GSS CTAGE5 CBX5 GOT1 SHMT2 TOMM34 ILF2 PPP2R2A STK3 AARS DCTN2 PPWD1 CCNA1 ZNF165 CEBPD HNRNPD JOSD1 CYC1 AIMP1 C…	0.638644	0.912941	-0.230172	-0.931623	12397	H1FX HSD17B8 PSMD4 UQCRFS1 SLC1A5 AIMP1 EGFR IL13RA2 IL10RB EXOSC7 COMMD1 RBM10 PSMD9 ENOX2 PYCR1 DR1 SLC33A1 CKAP5 PPP2CA DYNLT1 CLPP TSG101 SRP19 CREBBP MRPL49 INTS9 CEBPD ILF2 ADAM8 SULT1E1 NFX1 BMP2 SMAD1 LHFPL2 AHR ABI2 UVRAG MAPK9 G6PD CBLB GNL2 CCDC85B UBE2S SRSF11 JOSD1 HYOU1 HNRNPD
REACTOME_APC_C_CDC20_MEDIATED_DEGRADATION_OF_MITOTIC_PROTEINS	64	0.000115181	0.000436951	0.619537	2.72305	0	UBA52 UBE2D1 PSME2 PSME1 UBE2C PSMB10 BUB3 CCNB1 ANAPC5 ANAPC7 PSMA6 MAD2L1 PSMC6 CDK1 PSMD12 PTTG1 PSME4 BUB1B RPS27A CDC26 PSMA3 CDC20 PSMA4 PSMB7 PSMC4 ANAPC1 CDC16 PSMD7 CDC27 PSMD2 PSMA5 PSMA1 PSMB5 PSMD13 PSMA7 PSMD5 PSMC1 PSMB9	0.000330106	0.0163748	-0.480516	-1.7706	5	PSMB3 BUB1B ANAPC7 PSMD8 PSMC4 PSMD4 PSMD13 CDC16 PSMB4 PSMB2 PSMC5 PSMB1 BUB3 PSMD9 PSMD3 ANAPC11 PSMC2 ANAPC2 UBE2C PSMC3 CDC23 PSMB10 PSMB8 PSMA4 CDC20 PSME2 PSMB6
SMIRNOV_CIRCULATING_ENDOTHELIOCYTES_IN_CANCER_UP	154	0.000126727	0.000436951	0.530666	2.72226	0	CCL20 SPHK1 ADAP2 HSPA6 BHLHE40 PTGES CTSB SLC2A3 CCR1 SMURF2 CHI3L1 CDA HMOX1 EPAS1 GNA15 TNFRSF1A CD9 B4GALT5 TGFBI CEBPB IRAK3 ACSL1 PMP22 SERPINB13 NOD2 IFNGR1 CD58 THBS1 CD14 PFKFB3 APOB TNFRSF1B PLIN2 ABCG1 VEGFA CIAO1 SPARC BIRC5 KIT SLCO4A1 MAFF PLAU ADM DSE HCK RGS1 PPBP CDKN1A EPHA4 IGFBP3 ENG DHRS3 MAPK7 SLC22A4 RAB13 MYLK PDLIM7 ALOX5 SYNGR3 C5AR1 FBP1 MARCKSL1 THBD TMBIM1 COL7A1 IFNG…	0.881451	1	-0.193036	-0.786158	17182	BST1 TLR8 ULK1 SYNGR3 BLVRA HSPA6 SLC23A2 PPARD EPAS1 MPP1 MARCO CYP1B1 GM2A HS3ST1 WNT5A IFNGR1 CYP27A1 GAB2 CKB CEBPB P2RX1 GNA15 DAPK2 CD58 TGFB1 CSF2RA CD1D PRSS23 FPR1 IRAK3 CD14 ADAP2 ACSL1 TMBIM1 NCF2 IFNGR2 HIST1H2AE COL7A1 ZNF134 PLAU CIAO1 BIRC5
KANG_DOXORUBICIN_RESISTANCE_UP	52	0.000114168	0.000436951	0.6479	2.72189	0	HJURP HMGB2 BUB1 NCAPG2 MAD2L1 HMMR NCAPG CDK1 FANCI ATAD2 DSCC1 BUB1B ASPM AURKA CENPA CDKN3 RFC4 RRM2 KIAA0101 TOP2A CDC20 BIRC5 TPX2 RAD51AP1 TYMS BARD1 WHSC1 CDCA8 PLK1 KIF4A ABCC1 GINS1 RRM1 PLK4 TK1 POLA2 OIP5 MKI67 NUSAP1 FOXM1 PRC1 CDC6 POLQ	0.561808	0.870413	-0.266884	-0.95104	10002	BUB1B RRM1 PLK4 KIAA0101 CENPM CENPA FANCI CDC20 BARD1 WHSC1 CDCA8 NCAPG BIRC5 TOP2A NUSAP1 GINS1 DTYMK MKI67 LMNB1 KIF4A ASF1B CDK1
SEIDEN_ONCOGENESIS_BY_MET	86	0.000118568	0.000436951	0.585169	2.72071	0	HIGD1A PPP1CB CLIC4 SEC23A STAT1 IFITM1 GNAI3 SLC25A24 TAF1D CDK1 LAMB1 TMEM123 SEP15 IFNGR1 PAPOLA P4HA1 ARHGEF12 ACTR3 TMX1 YME1L1 HNRNPA3 FAM208B MMADHC RIOK3 SRP72 UGDH EEF1A2 SLC38A2 CD46 IPO7 HSP90AA1 AASDHPPT EPS8 GRSF1 CSDE1 EIF5 CAPZA1 MBIP CXCL5 TRAM1 DPM1 SPTLC1 UBA2 HSPA4 RRM1 EREG SLC39A6 PLS3 NPM1 PNRC2 SH3BGRL GLS NCKAP1 TCERG1 SERP1 LYPLA1 SERBP1 TCEA1 COMMD3 PCMT1	0.892614	1	-0.193742	-0.742946	16665	CLIC4 RRM1 NSA2 CAPZA1 ZBED5 IFNGR1 SPTLC1 SLC25A24 PTEN UBA2 FAM208B AIDA STAT1 SCP2 SERINC1 PNRC2 SH3BGRL C6orf62 YME1L1 EREG SLC39A6 ANXA4 CXCL5 EEF1A2 CDK1 TSPAN8 AASDHPPT PLS3 CSDE1 IFITM1 PDE8A PCMT1 HNRNPH2 COMMD3 CD46 HAT1 ANXA3 NCKAP1 GRSF1 GNAI3
GO_REGULATION_OF_CELLULAR_AMIDE_METABOLIC_PROCESS	325	0.000140351	0.000436951	0.479443	2.72024	0	LARS2 EIF4A1 EIF2B2 RPL13A FAM129A RPL38 IL6 UHMK1 DNAJC3 EEF2 EIF2S1 S100A9 EIF5B UPF1 NCBP1 TNFRSF1A APP TIA1 ITGA2 EIF4E2 QKI ETF1 IGF1 PPP1R15B EIF3G ESR1 RPS4X KHDRBS1 RBM8A EIF2AK3 CNOT2 PABPC1 NGDN ZC3H12A CPEB2 EIF3L IGF2BP3 EIF3F GAPDH GIGYF2 THBS1 CALR SAMD8 EIF4B ICT1 SARNP UPF3A RAN CCL5 RGS2 PUM2 TMED10 EIF3I NFE2L2 RPS6KB1 PTAFR MEX3D PTCD3 EIF4A2 YTHDF1 EIF3C EIF3E EPRS MAGOH PRKRA…	0.0149867	0.156873	-0.302143	-1.285	298	EIF3K TRAP1 TARBP2 EIF3F NCK1 MAPKAPK5 MTG1 EIF3C RPS27L EIF5A2 PLA2G6 CNOT6 DAZ1 EIF3CL EIF2B1 UPF3A RQCD1 PGAM2 HNRNPR EIF4EBP2 EIF3G SRRT TNF PURA RPL38 RPL13A METAP1 EIF3I EIF2B4 ADAR ZNF540 EIF3B CPEB2 SEPSECS PUM2 RPS14 NCBP1 DDX1 VARS RBM4B QKI EIF4E2 SRP9 ERBB2 UPF1 UHMK1 RPS6KA1 PML HNRNPA2B1 EIF4ENIF1 POLR2G MTPN KIAA0020 KHDRBS1 IMP3 HSPB1 EIF2AK4 VARS2 MIF4GD GLE1 TGFB1 PSTK MAPK3 EEF…
MAHAJAN_RESPONSE_TO_IL1A_UP	78	0.000117744	0.000436951	0.595627	2.72015	0	CCL20 TFPI2 TNFAIP2 ITGA1 KDR IL6 SOD2 ADORA2A CXCL2 IL1A STAT1 PCP4 IL6ST OASL IL1B B4GALT1 ACVR1B LMOD1 PPARA THBS1 PDGFRA STAT4 CCNT1 CCL5 SERPINB4 NRCAM PTPRZ1 AKR7A3 RAB11B RHOB ISG20 IL7R CXCL3 CXCL5 CSF2 MYC NEDD9 COL7A1 PTP4A3 MAP3K13 SPTBN1 LRMP MMP12	0.547619	0.86354	0.187494	0.972982	827	MYC ERG IL7R OASL SSTR2 CHST7 IL1A THBS1 SECTM1 IL1B LMOD1 NEDD9 PDGFRA FLT1 ITGA1 MMP12 PCP4 PIM2 NRCAM LRMP SLC16A1 CCL20 KDR
MANALO_HYPOXIA_DN	275	0.000138179	0.000436951	0.489117	2.71971	0	SLC25A15 RRP1B HJURP DDX21 MAP2K3 DNAJC9 SACS EIF2S1 SEH1L LETM1 DLEU2 PDSS1 HEATR3 NUP188 MAD2L1 MELK LMNB2 CDK1 NOP56 FANCI IDH3A DHX35 MPHOSPH9 SNRPD1 IPO4 SLC11A2 TSFM PPIF PSME4 UTP20 ELOVL6 RRP15 WDR4 PRMT5 SRSF2 URB1 ATIC ATP13A3 FUS MCFD2 PNO1 RRP1 HEATR1 EXOSC2 TSR1 MRPL40 VRK1 GTPBP4 MFN2 NOP16 RRM2 KIAA0101 CIAO1 COQ2 TFAM CLPB ELK1 KIF23 CISD1 PPAT PSMG1 CCNA2 HNRNPU NOLC1 TPX2 UTP14A…	0.0234241	0.202848	-0.304029	-1.28311	465	NME1 TELO2 POP7 SLC25A10 ARMC6 C17orf80 SNRPD3 GNPDA1 RRM1 ZWILCH APITD1 AKAP1 NUP85 SLC1A5 SLC19A1 SRRT RBM28 POLR3K CCNE1 PUS1 KIAA0101 TSEN2 PPARD RAD51 LETM1 ID1 DDX19A AMDHD2 VARS MRPS12 EXOSC8 C20orf27 AIMP2 STIL PKMYT1 TOE1 RSAD1 GINS2 DNAJC9 POLR2L SKP2 KIAA0020 IDH3A FANCI RPP40 LMNB2 MFN2 GART CCNF BRCA1 TUBG1 MCM3 HNRNPU TFAM ABCF2 ORC6 NIF3L1 FUS WDR77 HEATR3 CUTC BARD1 TUBGCP4 PRMT7 …
NAKAYAMA_SOFT_TISSUE_TUMORS_PCA2_UP	86	0.000118568	0.000436951	0.584909	2.7195	0	CDH11 SLC16A3 HJURP INHBA UBE2C TNC CCNB1 GTSE1 DLGAP5 CDH3 ESPL1 BUB1 MELK HMMR CDK1 KIF11 CENPE NPTX2 ASPM CENPA GLT8D2 GPSM2 CDKN3 KIF2C COL11A1 SCG5 RRM2 KIAA0101 TOP2A CRABP1 CDC20 CCNA2 BIRC5 TPX2 APLP1 CENPN TRPS1 KIF20A FBN2 NRP2 CDCA8 WIF1 TPBG FOXF2 CENPF CEP55 GREM1 PITX1 FZD1	0.844947	0.991198	-0.204108	-0.782697	15775	GPSM2 KIF2C ESPL1 KIAA0101 MAGEA6 GTSE1 UBE2C INHBA CENPA TBL1X FGFR3 ROR2 CDC20 COL9A3 CEP55 CDCA8 MSX2 BIRC5 NPTX2 TOP2A NUSAP1 UBE2S
MARZEC_IL2_SIGNALING_UP	111	0.000122145	0.000436951	0.559269	2.71929	0	DUSP2 LIF GNL3 SOCS2 TNFAIP8 BIRC3 IL1A PDCD11 PIM1 PHLDA1 CCL3 MAPKAPK2 HK2 ACVR1B CSRNP1 DUSP6 AK4P3 PINX1 TNFRSF21 DUSP7 OSM TNFRSF1B BCL2 PEA15 VEGFA BAG1 PPAT IL24 PTRH2 CCND3 HSPA1B SPRED1 TNFRSF18 TNFRSF4 BCL2L1 CDC25A RHOB SERPINB9 CCNE1 SPP1 CSF2RB POLR2D HSPD1 TNFRSF10A PHLDA2 CSF2 IL2RA MYC IL2RB ADCY3 JUND IL5 RRAS2 FGF7 PRKX ELMO3 DKC1 CD40LG IL18RAP TNFRSF9 FGF2 IER3 IL17RB BCCIP PD…	0.182663	0.564642	0.202502	1.12094	176	VEGFA MYC HK2 PNP SPP1 PPAT CCND2 CSRNP1 NOP2 SOCS2 IER3 DLST PTRH2 BCL2 IL1A CDC25A POLE2 WT1 EEF1E1 CCL3
GO_GENERATION_OF_PRECURSOR_METABOLITES_AND_ENERGY	263	0.000136519	0.000436951	0.491801	2.71897	0	LEPR UBA52 AK2 PFKP ACADVL UGP2 GAA PPP1CB PGM2 SUCLG2 PHKA1 SUCLG1 GBE1 GYG1 HK1 IL6ST PDHB UQCR11 NDUFA1 NDUFA11 UQCRC1 AGL HK2 NDUFV2 CHCHD5 NDUFB7 TPI1 IDH3A OXA1L GAPDH FASTKD2 NDUFS4 PPP1CC NDUFA9 PHKG2 UQCRC2 SLC1A3 RPS27A PFKFB3 NDUFA13 ADPGK NDUFS1 BAX SLC25A3 COQ9 GFPT1 SUCLA2 ETFA NDUFB2 NFATC4 PYGB ACO1 CROT PFKFB4 SDHA PGAM4 POMC NDUFB3 SDHB LDHA NDUFB9 NDUFV1 ME3 ATP5D CALM3 COX7A2L…	5.03322e-05	0.00501746	-0.38236	-1.60999	0	ACOX1 NDUFAB1 NDUFB10 NDUFB7 NDUFA11 NDUFS7 NDUFB2 ETFDH IDH3B TBRG4 NDUFA1 NRF1 NDUFC1 NDUFA4 COX15 ETFB SDHD COX17 NDUFS8 NDUFA3 BLOC1S1 SUCLA2 PFKL COX7B SLC25A12 NDUFB3 GNPDA1 GCK UQCR11 SLC25A14 LEPR SDHC NDUFS2 AK2 COX8A UQCRFS1 PGAM2 NDUFA7 GNMT MDH2 COX7C NDUFB6 SURF1 PPARD NDUFA5 COX5B COQ9 DHTKD1 RUNX1T1 PRKAG2 PDHB NDUFB4 NDUFA2 GYS1 SCO2 NDUFB1 GAA CHCHD5 ALDOA PGM5 FH UQCR10 PCDH12 N…
GO_POSITIVE_REGULATION_OF_PROTEOLYSIS	352	0.000141965	0.000436951	0.474599	2.71774	0	UBA52 TBC1D10A UBE2D1 C3 NLRP3 PSME2 CHFR CTSC PSME1 EGLN3 SUMO2 ARIH1 NRD1 VCP UBE2C PCOLCE2 PSMB10 PARK2 XDH ANKIB1 BUB3 CARD8 PMAIP1 S100A9 RNF19A CCNB1 DIABLO ANAPC5 ANAPC7 DLGAP5 ESPL1 APP MAP3K5 PSMA6 F3 RNF19B TNFRSF10B IST1 MAD2L1 PSMC6 PSEN1 CDKN1B CLPX OGT IL1B CDK1 FN1 EIF2AK3 AIM2 PSMD12 BCL10 SLC11A2 PSME4 BUB1B TRIB2 RPS27A TRIB1 APAF1 AURKA SOCS5 PIAS1 SERPINB3 NFE2L2 NDUFA13 HMGB1…	0.00215377	0.0516937	-0.319017	-1.36131	42	TRAF2 IFNG PYCARD NLRC4 AXIN1 PSMB3 BUB1B ANAPC7 PSMD8 PSMC4 PPM1F TFAP4 PSMD4 PSMD13 DNAJA3 CDC16 STUB1 RPS27L FIS1 TRADD SH3D19 HSPBP1 PSMB4 PSMB2 AURKAIP1 NLRP12 SIRT2 SUMO2 CR1 SERPINB3 PSMC5 DDRGK1 FASLG TNF PSMB1 GBA ESPL1 TBC1D10A FBXW11 DVL1 BUB3 PSMD9 PSMD3 LCK HTRA2 BCL2L10 ANAPC11 PSMC2 CTSC CASP1 RHBDD1 NOD1 OSBPL7 NUB1 KCNE2 CDKN1B ARL6IP5 ANAPC2 UBE2C TNFSF10 SNX33 PML USP5 RFWD2 PS…
DAZARD_RESPONSE_TO_UV_SCC_DN	120	0.00012288	0.000436951	0.550879	2.71707	0	PTHLH MCL1 TNFAIP8 SACS MT2A BAG5 RYBP TNFRSF1A TIPARP DDIT4 IST1 PHC2 BRD1 KBTBD2 CNOT2 ZNF133 NGDN MARK3 TLK1 AKAP10 DYRK1A AURKA SLC25A44 CENPA ARL4C PMM2 SAT1 TLK2 TNFAIP3 ATP13A3 SIAH1 MTF2 NAV3 NOP16 SPOP HEG1 MORC3 ADORA2B CYR61 KLF7 PUM1 SLK CHD1 FEN1 TP63 KIF2A SEPT8 PGRMC2 WSB1 BAIAP2 PAPD7 PCDHGB7 MYC ZMYND8 SHOC2 FOXF2 E2F3 THBD ADNP MAST4 IL4R RBPJ SOX4 EXT1 N4BP1 YTHDF3 ZNF146 CHD8 …	0.607488	0.894578	0.170157	0.955597	502	WEE1 MYC AURKA CNOT2 DDIT4 ASAP2 SIAH2 NEDD4L MCL1 TNFAIP3 SCHIP1 TNFRSF1A CYR61 TP63 NUP153 SOX4 FOXF2 HMGCR TGIF1 TIPARP PTHLH E2F3 CDYL ID3 RYBP
WEST_ADRENOCORTICAL_TUMOR_UP	285	0.0001386	0.000436951	0.486373	2.7169	0	GADD45A CDK17 ATP6V1G1 OAZ1 SLC31A2 DOLK TBK1 RPN2 DYNC1H1 BUB3 PMAIP1 ZBTB43 CCNB1 MARS HMGB2 MAPRE1 DNAJB6 ESPL1 BRD3 BUB1 KIF5B SLC25A24 PSMC6 MELK XPO6 STC1 CDK1 RAD23B SNX6 SETD8 PTP4A2 ARPC5L DDA1 PTTG1 FANCI IGF2BP3 GAPDH H2AFZ NPTX2 PSME4 XPOT ELOVL6 MTHFD2 SNX24 TUBA1B BUB1B ASPM NRAS SLC1A3 AURKA ARPC3 DNAJB1 RNF34 TNFAIP3 STX12 DAP3 UBE2K KIF14 UBL5 MTF2 VDAC1 KIF2C EPRS PSMA3 RDH11 RI…	0.0996885	0.424119	-0.279283	-1.18099	1983	DDX39A TARBP2 LSM5 DAP3 BABAM1 BUB1B OAZ1 MED8 NADK DCAF15 SLC36A1 COPE ATP13A1 NOL8 MAD1L1 ZWILCH KIF2C SLC35D1 CAPZA1 VPS41 SNX24 LSS FAM32A RAD1 DNAJB6 CCNE1 XPO6 TBC1D13 ESPL1 KIAA0101 BUB3 HOXA9 BZW2 BRD3 SLC31A2 PSMC2 NEU1 KIF5B DPP3 UBL5 EIF2S2 RFWD3 CENPM MICA CDC23 SPTLC1 SLC25A24 SKP2 LGALS8 FANCI DNAJB1 YKT6 TMEM41B TMEM106C ATP6V0B ZMPSTE24 TNPO3 RPAP3 MVK ARPC3 NUDT1 FGFR1OP SRPRB QT…
OSWALD_HEMATOPOIETIC_STEM_CELL_IN_COLLAGEN_GEL_DN	258	0.000135962	0.000436951	0.492332	2.71631	0	GADD45A UBE2D1 RPL36 DUSP9 PLAUR DDX50 RWDD1 SLC16A3 SRSF6 RGS10 HSPA6 EGLN3 PGM3 SAFB ST8SIA4 SLC2A3 ELL PTPRCAP MAP3K1 PPAP2B MT2A ANAPC5 PTPRO APP MT1H NFAT5 CD9 ASS1 BPTF MT1X HOPX NCAM2 TPI1 TLK1 DDX17 THBS1 TESK1 WDR33 P4HA1 S100P BMPR2 BNIP3 RBM25 PTAFR CALD1 NONO TOMM22 ZFR MT1E ZNF322P1 SCN9A BAX HIST1H4C SMEK1 IL13RA1 EPRS RIOK3 AXL H2AFY UBE2W MXI1 AP3D1 MAP3K2 F2R ABCA11P BRWD1 EIF5A …	0.652509	0.919737	-0.22406	-0.94277	12965	IFT20 CX3CR1 CANT1 PDPK1 CFD S100PBP C1orf109 ZNF322P1 TRADD SOCS1 PTPN22 MT1H HSPA6 CR1 RPL36 MEOX1 MT1G RPS21 MAP3K1 POLD4 ID1 CCR2 MAP3K2 IL13RA1 APPBP2 UTS2 ZNF302 GRIK5 SP140 HIST1H4C GPRC5C ALDH2 S100P PPAP2B PKP4 PEX11A KLF13 ZBTB1 NUTF2 NLK SPATA5L1 HNRNPH1 ARMC8 ZNF580 SAFB IFI44 DDX50 AGFG1 TRAPPC2 MT2A CCPG1 TMOD3 TSPAN32 RPS3A MARK4 L3MBTL1 FAM175B BANP RWDD1 MT1E KLHL24 BACE2 GPSM3 F…
REACTOME_REGULATION_OF_MITOTIC_CELL_CYCLE	76	0.00011685	0.000436951	0.597381	2.71469	0	UBA52 UBE2D1 PSME2 PSME1 UBE2C PSMB10 BUB3 CCNB1 ANAPC5 ANAPC7 PSMA6 MAD2L1 PSMC6 CDK1 PSMD12 PTTG1 PSME4 BUB1B RPS27A AURKA CDC26 PSMA3 AURKB CDC20 PSMA4 CCNA2 PSMB7 PSMC4 ANAPC1 CDC16 PSMD7 CDC27 PSMD2 PSMA5 PSMA1 PLK1 PSMB5 PSMD13 CCNA1 PSMA7 CUL1 PSMD5 PSMC1 PSMB9 SKP1 UBE2E1 ANAPC11	0.00130081	0.0393005	-0.436301	-1.64715	23	PSMB3 BUB1B ANAPC7 PSMD8 PSMC4 PSMD4 PSMD13 CDC16 PSMB4 PSMB2 PSMC5 PSMB1 BUB3 PSMD9 PSMD3 ANAPC11 PSMC2 CDK2 ANAPC2 UBE2C PSMC3 CDC23 SKP2 PSMB10 PSMB8 PSMA4 CDC20 PSME2 BTRC PSMB6
ONDER_CDH1_SIGNALING_VIA_CTNNB1	78	0.000117744	0.000436951	0.59443	2.71469	0	PELI1 CDH11 CXCL1 C3 BIRC3 POSTN COL1A2 CXCL2 KDELR3 EPAS1 PRRX1 SCNN1A ERMP1 FERMT2 CD83 SEMA3C COL6A3 ACTA2 TNFAIP3 CCNG2 FBLN5 IGFBP7 ADRB2 ICAM1 SCG5 SERPINE1 KCNMA1 PODXL CD82 IGFBP3 EFNA1 BGN NDRG1 SYBU TFRC ARHGAP22	0.0555556	0.320863	0.246074	1.27697	83	STC2 MAP1B NDRG1 ERMP1 SPOCK1 TNFAIP3 SERPINE1 FBN1 FZD3 CD83 EPB41L4B SOX9 LTBP1 CDH11 COL1A2 PELI1 FERMT2 LMCD1 POSTN KCNJ6 ACTA2 COL6A3 VCAN CXADR SORL1
RIGGINS_TAMOXIFEN_RESISTANCE_DN	215	0.000131857	0.000436951	0.503109	2.71437	0	EMP1 PDLIM5 PTPN12 RPS6KA2 APOL6 AP1AR IFITM2 PHTF2 PLEKHA5 RAB31 SLC30A9 FAT1 PMAIP1 TIMP1 CLK1 STAT1 CDH3 SCNN1A IL6ST MMP16 COL3A1 CPD UBXN4 IFITM3 AKR1C1 PTPN11 PDE10A STC1 NAB1 ESR1 MAPKAPK2 TMEM123 CREBZF NFYB ARID5B SEMA3C ISG15 LAMP2 RANBP2 PAPOLA MYOF SCARB2 SLC35A3 IRF9 AZGP1 SLC5A3 AKR1C2 GJA1 RGS2 LTBP3 SP3 PDS5A UBE2K S100A8 SCCPDH CUL3 PRNP UGDH NRCAM RBM47 PPAT EEF1A2 MXI1 KLF4 SER…	0.999139	1	-0.136094	-0.566726	19726	NMI RAB38 MRFAP1L1 RARRES3 NFYB LAP3 AKAP11 SERINC5 PLCB1 CYP1B1 TNFSF10 SLBP MRPS30 LGALS8 CLK1 ADCY3 RBPJ MUC1 IFIH1 STAT1 SATB2 LTBP3 GTF2E1 IFITM2 CEBPD SMARCA5 CLUAP1 FRYL SYT1 SLTM UBE2L6 RAI2 KLF4 BTBD3 ATP8A2 ZNF148 SLC39A6 AZGP1 SCARB2 IFIT5 C9orf3 ABAT SERPINA5 RABGAP1L IFITM3 ENC1 CASK S100A8 PDS5A NNT NAB1 EEF1A2 CNR1 MFAP3L INSIG2 TMEM33 SP3 RBMS1 LGALS3BP IFI27 WBP5 RPS6KA2 IL6ST GU…
GO_MRNA_PROCESSING	408	0.000147297	0.000436951	0.467121	2.71328	0	HNRNPL CCAR1 SRSF6 GTF2F1 RBM39 SRSF4 CPSF4 RBM17 PABPN1 PPP4R2 SNW1 USP4 NCBP1 APP IWS1 PDCD11 SMNDC1 ADARB1 PQBP1 SF3B1 QKI HNRNPM PRPF38B SUGP1 ZNF326 SETX SREK1IP1 DHX32 KHDRBS1 ERCC3 MNAT1 RBM8A TRA2A ERN1 HNRNPA1 PABPC1 PSPC1 ZC3H11A CCRN4L PRPF40A DHX35 JMJD6 RALY SNRPD1 AHCYL1 HNRNPF PAN3 WDR33 LUC7L PAPOLA DDX47 THOC5 PTBP1 SARNP SNRNP25 SON DHX38 DDX46 PRMT5 SRSF2 RBM25 PAPD4 NONO YBX1 …	5.004e-05	0.00501746	-0.396536	-1.70124	0	SNRPD2 SNRNP70 DDX39A LSM5 PSPC1 SNRNP25 PPIE BRDT TSEN54 SUPT5H SF3B4 RBM15 CSTF3 CDC5L ELAVL4 FRG1 SF3A3 SNRPD3 ARL6IP4 SUGP1 SMNDC1 ERCC2 H2AFB1 POLR2H NAA38 LUC7L ZMAT2 SNRNP27 RNASEL PRKACA RBMY1E GTF2H3 SNRPC RAVER1 HNRNPR CRNKL1 SRRT SF3A2 SF3A1 RBM28 RBM27 POLR2J LSM6 THOC5 SNRNP40 SCAF11 DDX46 YTHDC1 THOC7 PRPF18 POLR2C DNAJC8 ADAR TSEN2 RBM10 PPIL1 ZRANB2 PDE12 LSM10 AFF2 SRSF4 RALY PPI…
PASQUALUCCI_LYMPHOMA_BY_GC_STAGE_UP	268	0.000136295	0.000436951	0.488918	2.71252	0	PRDM1 DUSP9 NFIL3 ELL2 RRP1B IRS2 SNAI2 RAB3D SEC24D CHID1 MT2A DCAF12 ERO1L HDLBP HM13 SURF4 IL6ST TGM2 AIG1 NOMO1 CNPY2 FKBP11 IFITM3 SSR3 LMAN1 NARS CEBPB PHLDA1 TPST1 PPA1 FKBP14 FNDC3A TACC2 CREB3L2 CSRNP1 MANF DLL3 HSP90B1 FOXP2 SEC24A SPATS2 WIPI1 SLC1A3 P4HB PIK3CB TRIB1 GUSB SSR1 TMED10 ADA YIPF6 ECHDC2 MCFD2 SEC61A1 PDIA4 GORASP2 EDEM2 CTSZ BHLHA15 FAM135A RBM47 STARD5 EYA4 FARP2 PDIA3 …	0.718986	0.948753	-0.217473	-0.916551	14291	SELPLG ENTPD1 TST SLC12A8 RAB3D WIPI1 PGAM2 SURF4 BHLHA15 MYO1D GYLTL1B ERGIC1 PRAF2 ITGB5 WFS1 KCNN4 AMZ2 PYCR1 EDEM2 ZNF25 KDELR1 BBS2 NRG2 DUSP22 COQ3 RRBP1 PEX11A FNIP2 CEBPB TMEM150A MFSD4 LEPROTL1 SLC25A39 SSR2 SPCS1 RPN1 FKBP11 TXNDC11 TOP1MT SSR1 SRPRB SELM MT2A CCPG1 TPST1 NEGR1 STARD5 SHROOM3 FABP5 LARS LAPTM4A HIVEP3 ECHDC2 YIPF6 SLC38A10 TANC2 PON2 PHLDA3 HIPK1 FOXP2 REXO2 PECR NOMO1 …
GO_PROTEASOMAL_PROTEIN_CATABOLIC_PROCESS	262	0.000136593	0.000436951	0.490717	2.71121	0	UBA52 UBE2D1 CTNNB1 PSME2 ZNRF1 PSME1 RLIM VCP UBE2C PSMB10 HSPA5 PARK2 BUB3 PMAIP1 CCNB1 GTSE1 ANAPC5 ANAPC7 PSMA6 OS9 UBXN4 STT3B MAD2L1 PSMC6 TRIM13 CDK1 RAD23B PPP2R5C PSMD12 PTTG1 HSP90B1 SPOPL UBE2J2 BIRC2 PSME4 DNAJC10 JKAMP RBX1 BUB1B RAD23A RPS27A AURKA DNAJB9 RNF34 ERLEC1 NFE2L2 UBE2K SIAH1 KIF14 CUL3 YOD1 CDC26 UBXN2B PSMA3 AURKB EDEM2 ERCC8 SOCS6 SPOP UBE2R2 CDC20 PSMA4 PSMB7 UBE2W PS…	5.0317e-05	0.00501746	-0.375875	-1.5824	0	TMUB1 AXIN1 PSMB3 BUB1B ANAPC7 NPLOC4 FBXW5 PSMD8 PSMC4 RAD23A PSMD4 PSMD13 CDC16 STUB1 USP19 RNF181 PSMB4 PSMB2 RNF5 CDC34 UBE2U SIRT2 SEC61B TNFAIP1 SPOP PSMC5 PSMB1 FBXO31 WWTR1 UCHL1 RNF126 KAT5 FBXW11 ERLIN1 CRBN BUB3 WFS1 UBXN8 UBXN1 RNF121 PSMD9 PSMD3 ANAPC11 PSMC2 EDEM2 TRIM72 GTSE1 FAF1 UBXN11 ANAPC2 UBE2C PRPF19 FBXO4 FBXL15 BFAR APC TMEM129 PML EDEM3 TBL1X PSMC3 CDC23 AUP1 TOPORS SKP2 …
GO_REGULATION_OF_CELL_CYCLE_PHASE_TRANSITION	305	0.000138947	0.000436951	0.481109	2.71064	0	GADD45A UBA52 UBE2D1 PSME2 PSME1 DYNC1LI1 MTBP UBE2C ARID3A PSMB10 ATM BUB3 CCNB1 GTSE1 ANAPC5 ANAPC7 DLGAP5 ESPL1 APP BUB1 PSMA6 E2F7 PIM1 MAD2L1 PSMC6 CDKN1B PRMT1 TFDP1 CDK1 ERCC3 BLM PPP2R5C CENPE CNOT2 MAD2L2 FAM83D PSMD12 FANCI STOX1 GIGYF2 PSME4 BUB1B C8orf4 RPS27A AURKA CDCA5 CHEK2 BCL2 KIF14 CUL3 BAX CDC26 PPP1R9B TCF3 PSMA3 CDC20 CUL4B PSMA4 CCNA2 PSMB7 SYF2 H2AFY TAOK3 BIRC5 PSMC4 ECD …	5.01857e-05	0.00501746	-0.383988	-1.62843	0	PSMB3 WNT10B CDK10 BUB1B ANAPC7 PCBP4 CDC5L RAD51C CARM1 ADAM17 PSMD8 PSMC4 PSMD4 PSMD13 CDC16 MAD1L1 AIF1 RPS27L NACC2 ERCC2 CNOT6 PSMB4 PSMB2 CDC45 SIRT2 RQCD1 EGFR SOX11 PSMC5 ZNF16 PSMB1 HUS1 FBXO31 ESPL1 BUB3 PSMD9 PSMD3 ANAPC11 RCC2 PSMC2 PLCB1 LSM10 CTDSPL CDK2 TPRA1 RBL2 GTSE1 UBE2E2 TFDP1 CHEK2 CDKN1B ANAPC2 UBE2C RFWD3 RAB11A PRPF19 APC TNKS1BP1 PML PSMC3 NAE1 CDC23 RPA2 PTEN PSMB10 OVO…
GO_REGULATION_OF_TRANSLATIONAL_INITIATION	79	0.000117758	0.000436951	0.591431	2.71014	0	EIF4A1 EIF2B2 RPL13A UHMK1 DNAJC3 EIF2S1 EIF5B NCBP1 PPP1R15B EIF3G KHDRBS1 EIF2AK3 EIF3L EIF3F EIF4B CCL5 EIF3I RPS6KB1 EIF4A2 YTHDF1 EIF3C EIF3E EIF3M EIF2AK4 EIF3A GLE1 EIF4G2 EIF1B TNF DDX1 POLR2D NCK1 BANK1 EIF5 ATF4 EIF3H MKNK1 NCBP2 EIF2B5 PAIP2B EIF2AK2 PPP1R15A FMR1 DDX3X MTIF2 RARA NPM1 PPP1CA EIF2B3 IMPACT EIF2B1 EIF3J EIF4EBP3 EIF4EBP2 EIF4H EIF2B4 TPR EIF3K	0.000917927	0.0324334	-0.44173	-1.67656	16	EIF3K EIF3F NCK1 EIF3C DAZ1 EIF3CL EIF2B1 EIF4EBP2 EIF3G TNF RPL13A EIF3I EIF2B4 EIF3B NCBP1 DDX1 UHMK1 POLR2G KHDRBS1 HSPB1 EIF2AK4 GLE1 EIF4G1 PAIP2 EIF3M RPS6KB2 MTIF2 FMR1 EIF2B5 EIF4G3 EIF2AK1 DNAJC3 PPP1R15A
SESTO_RESPONSE_TO_UV_C2	53	0.000113908	0.000436951	0.642287	2.70929	0	TOP1 EMP1 TRIP10 PTPN12 ELL2 HIF1A SRSF4 TIAL1 RAF1 FAT1 F3 KIF5B NRIP1 PSME4 SLC6A14 TSTA3 ATP13A3 CUL3 SRPK2 MORC3 HNRNPK HNRNPU UBE2H CTDSP2 PLSCR1 YY1 UGCG OAS1 RAD21 JAG1 STXBP3	0.576281	0.879108	-0.263646	-0.942781	10281	ZNF185 NR3C1 TIAL1 TFAP2A SRSF4 KIF5B RAF1 HNRNPU USP11 SRPK2 IFNGR2 TSTA3 TRIP10 UBE2H ZKSCAN1 JAG1
PUJANA_BRCA_CENTERED_NETWORK	116	0.000122459	0.000436951	0.552665	2.70856	0	TOP1 CPSF4 UBE2C ATM BUB3 HMGB2 COPS3 ESPL1 MAD2L1 HMMR TFDP1 CDK1 BLM NFYB PPP2R5C RPIA FANCI LBR PPP1CC AURKA DDX46 TOPBP1 SEC31A CHEK2 KATNA1 RFC4 SMC1A MYBL2 RECQL TCF3 PAICS TOP2A CDC20 CCNA2 RAD51AP1 SNRPA1 MAT2A NCK1 SMC4 SMC3 EIF3H RAD21 RBBP4 IDH3B DDX39A TBCA NDC80 NAE1 RAD1 RPA1 BRCA1 PRKDC SMC2 EZH2 GINS1 XPO1 POLR2B SUZ12 ZNF330 RRM1 RBBP8 PCNA RNASEH2B NCAPD2 NASP MRE11A METAP1 MSH2…	0.00329601	0.0665748	-0.38359	-1.52074	62	IDH3B DDX39A RBBP4 NCK1 RPA1 RAD51C DUT RRM1 RAD54L NFYB RQCD1 RAD1 ESPL1 DDX46 ABCB7 UNG METAP1 BUB3 TAF11 TFDP1 TBCA CHEK2 ZNHIT3 UBE2C SNRPB NAE1 SUZ12 SKP2 FANCI STAT5A MRE11A BRCA1 H2AFV CDC20
BOQUEST_STEM_CELL_UP	257	0.000135667	0.000436951	0.490654	2.70648	0	CFB CDH11 C3 OLFML3 CXCL14 COL1A1 LIF DDR2 KCNK1 FST IRS2 INHBA FAM129A C1S FAP FAM69A C7 LOX PCOLCE2 FAT1 C1R OLFML2B TNC CFH COL1A2 TIMP1 SVEP1 PRRX1 IRS1 F3 COL3A1 CRABP2 ANK2 AKR1C1 FLRT2 NOTCH2 CEBPB MME IGF1 OGT EMP3 AGL COL6A2 MMP2 SEMA3C NOTCH2NL COL6A3 PDGFRA PTPRD FEZ1 ANGPT1 MBP SLC5A3 AKR1C2 SLIT3 GLT8D2 COL5A1 LPAR1 COL5A2 FBLN5 DPT FBLN1 UGDH AXL PLA2G4A TNFAIP6 RHOBTB3 COL6A1 CHL1 …	0.997886	1	-0.145113	-0.610382	19823	SCRN1 CFD MFAP2 RCN3 CDO1 LRP1 ADH1B EGFR PPL GSTM5 DKK2 CDKN2C GRIA3 CYBRD1 SVEP1 COL16A1 COLEC12 PLP1 WNT5A INHBA GAS7 BHMT2 PTGFR F10 CHL1 CEBPB NOVA1 CRABP2 C5orf15 KCND2 CELF2 MAFB KCNK1 ROR1 PDGFD LTBP2 HDAC4 C3 ATP8B4 S100A4 PID1 LRP1B TMED3 PLBD1 DZIP1 CFB MSC IGFBP6 HTRA1 BBS9 SGCD CES1 MAN1C1 AOX1 SLIT2 SERPINA5 PLTP MEG3 HSPB8 ASPA ALDH1A1 ABCA8 OGT MRC2 MFAP4 ECM2 CILP BHLHE41 TSPAN8 …
ELVIDGE_HYPOXIA_UP	165	0.000128074	0.000436951	0.521653	2.70615	0	ANGPTL4 PFKP PLAUR ECE1 NFIL3 BHLHE40 LOXL2 EGLN3 LOX TNFAIP8 GBE1 SLC2A1 ERO1L PTPRO TIPARP DDIT4 KDM3A PIM1 B3GNT4 TGFBI PHLDA1 STC1 PAM HK2 TRA2A CA9 PDK1 P4HA1 BNIP3 ITPR1 GJA1 S100A2 ZNF654 PFKFB3 SAT1 CCNG2 PLIN2 SCNN1B BBX VEGFA PGAP1 SERPINE1 ADORA2B CYR61 KLF7 MXI1 HLA-DRB1 LIMCH1 SLCO4A1 MAFF ADM OBSL1 DAAM1 WSB1 CITED2 CSGALNACT1 ISG20 NOL3 IGFBP3 PDGFB PTRF FAM13A NDRG1 PGK1 HEY1 ZMYN…	0.00218818	0.0520564	0.253961	1.49542	0	ATF3 VEGFA STC2 EGR1 HK2 PFKFB3 DDIT4 ERO1L KDM3A NDRG1 ELF3 B3GNT4 GBE1 SPOCK1 ZNF292 EGLN3 SERPINE1 CA9 SAMD4A BNIP3 VLDLR CYR61 IGFBP5 LOX PDGFB PPFIA4 SOX9 ZNF654 EGLN1 PDK1 PXDN PHLDA1 BHLHE40 CXCR4 DST RRAGD TIPARP SRPX ZNF395 GJA1 SPRY1 MAFF PLAUR SORL1 ASPH FOS
GO_RESPONSE_TO_VIRUS	225	0.00013312	0.000436951	0.498808	2.7057	0	CCL22 BST2 NLRP3 OAS3 GTF2F1 IFNK DDX21 IFITM2 ITCH TBK1 CCL4 IL6 DNAJC3 PMAIP1 STAT1 IFITM1 RPS15A CXCL10 DDIT4 DEFA1 IFITM3 ADARB1 TRIM22 IRAK3 OASL XPR1 CREBZF TPT1 ZC3H12A IFNGR1 CD86 POLR3E ISG15 SERINC3 ACTA2 HERC5 IRF5 IRF9 BNIP3 CXCL9 CCL5 FOSL1 TRIM6 APOB BCL2 IL23A LYST ABCC9 PRKRA DDX58 IFNAR2 IFNAR1 DMBT1 EEF1G ADAR EIF2AK4 FGR CCT5 PCBP2 BCL2L1 PLSCR1 DCLK1 STAT2 SRC TNF C17orf85 ISG…	0.011823	0.136522	-0.322932	-1.34862	233	ABCF3 IRF3 IFNG EXOSC5 PYCARD IKBKG TLR8 DHX58 AP1S1 TLR7 TRIM34 HYAL2 POLR3H KCNJ8 FOXP3 RNASEL CCDC130 XCL1 TRIM5 C19orf66 AIMP1 STMN1 POLR3K TNF CRCP POLR3B IL10RB CHUK ADAR SERINC5 IRF5 DDX1 BECN1 CD40 POLR3F PML IFNGR1 MICA TNFSF4 HSPB1 EIF2AK4 APOBEC1 NLRC5 IFIH1 GBP3 CCL8 BAD TRIM22 STAT1 POLR3C MAPK11 DDX58 CDK6 LILRB1 MAPK14 LGALS9 IKBKE IFI44 ATG7 IFNE MX1 IFITM2 TRIM25 SERINC3 PRKRA EL…
YAMASHITA_LIVER_CANCER_WITH_EPCAM_UP	51	0.000113921	0.000436951	0.646297	2.70472	0	PTPN12 RPL13A RPL31 RPL35 RPL29 RPSA RPLP0 CPOX RPS24 MRPL3 TAF1D RPS4X HNRNPA1 RPS7 RPL6 AHCY EIF3F SCARB2 RPS27A SRPK1 RPS3 RPL9 PHF20 RPL7A RPS12 RPS3A RPL23A VIL1 PEG3 RPL28 SPTBN1 TOMM20 RPS10	0.876605	1	-0.205935	-0.73057	15564	EIF3F RPL13A PEG3 GNPAT AHCY CPOX RPS12 TOMM20 RPS3A XK RPL23A SCARB2 RPS4X RPL35 POLR2E
DELYS_THYROID_CANCER_UP	438	0.000148192	0.000436951	0.462583	2.70468	0	CFB PRDM1 PBX3 C3 CORO1C ECE1 HP RPS6KA2 COL1A1 LIF DOCK9 CTSC KCNK1 BHLHE40 SDC4 CLDN10 ATP1B3 INHBA LOXL2 BCL2A1 IL1RAP FAP LGALS1 CLDN7 CTSB WARS BICD1 CCR1 CHI3L1 TNC CXCL2 HMOX1 KDELR3 PMAIP1 TIMP1 DUSP5 FJX1 ADORA3 AREG MAP4K1 STAT1 TREM1 CDH3 TNFRSF1A MAP3K5 PDZK1IP1 TGM2 TIPARP COL3A1 CPD ITGA2 TGFA CRABP2 TNFRSF10B CKLF KRT6A COL13A1 ABR TRIM22 DPYD LYN EMP3 MMP7 RAD23B ATP10B FN1 PDLIM1…	0.55749	0.867896	-0.228844	-0.983711	11141	CX3CR1 CD1A RNASE6 ENTPD1 PDLIM4 MVP MFAP2 NCKAP1L SLC22A18 HP ARHGAP19 PLCD1 MAP3K6 CHST2 GABBR2 C9orf16 KLK10 EVPL CHIT1 CAPG TRIM14 SLC1A5 GGCT ALOX15B GLRB DDB2 CTSD SNX1 SLPI PPL MYO1D PPAP2C MRC1 KRT14 ACY1 MNDA PRAF2 NCDN ITGB5 ETHE1 S100A11 KCNN4 HIST2H2AA3 S100B CTSC TSPO QPCT MARCO IL13RA1 CYP1B1 MGRN1 IGSF6 DPP4 PLXND1 PLA2G16 LY6E RAB27A PAPSS1 INHBA STMN2 CSF1R CLDN10 COL8A1 NINJ1 MU…
ZHU_CMV_24_HR_UP	93	0.000119346	0.000436951	0.572525	2.70399	0	PFKP TFPI2 EIF4A1 SAR1A NFKBIA HSPA1A LIG4 IFITM1 PSMA6 PIM1 TRIM22 RAB2B MANF IDH3A PDP1 ISG15 NPTX2 ATP6V1C1 SCARB2 SSR1 GMFB B3GNT2 GORASP2 PSMA3 EIF4E GRPEL1 PLA2G4A GCH1 SNRPA1 CD55 HSPE1 NAMPT ALAS1 EIF5A OAS1 IL7R EIF5 PSMD2 REC8 SNRPB2 TRIM5 FKBP4 RANBP1	0.250204	0.636391	0.202699	1.09016	306	EGR1 FKBP4 RAB2B GMFB B3GNT2 PNP IL7R REC8 TRIM26 EIF5A GCH1 SRF EIF1AX NFKBIA PDP1 IMPA1 NAMPT HSPE1 EIF5 FGFR1 NAA30 NR4A1 STIP1 PLA2G4A
GENTILE_UV_RESPONSE_CLUSTER_D4	54	0.000114038	0.000436951	0.637603	2.70263	0	BHLHE40 ARF6 ATP2A2 SMURF2 CCNB1 HMGB2 UAP1 PHC2 TPST1 PPP2R5C ARID5B DDX17 KPNA2 CHSY1 DUSP7 CDC42EP4 AURKA ATP13A3 SIAH1 PUM1 RBM5 USP10 FILIP1L RAB1A DICER1 RAD21 UBE2G1 SPEN SAMD4A XPO1 DDX3X CTGF SEC24B SNRNP40	0.999061	1	0.116197	0.560709	2128	AURKA ATP2A2 CTGF SAMD4A EEF1E1 BHLHE40 KLF10 GNE ARF6 ATP13A3
DAIRKEE_CANCER_PRONE_RESPONSE_BPA_E2	112	0.000121981	0.000436951	0.554489	2.7017	0	RPL36 EIF4A1 TNNC2 PPP2CA RPL15 EIF2S1 HMGB2 RPL29 PSMA6 ATP5G3 TNNT1 SGCA HSPB2 PTP4A2 GAPDH EIF4B LBR RPL4 AP3S1 H3F3B RPS6KB1 SLC25A6 SEC61A1 EIF2S3 IFRD1 RPS6 SUPT16H NOP16 EPRS RRM2 HNRNPC EIF4E EIF3A MYBPH EIF4G2 UQCRH DCLK1 USP10 ATF4 TMEM38A RAB14 BARD1 ITPKA ANP32B MKNK1 EIF2B5 DDX39A PPP2R2A APLP2 ABCA3 SFPQ MYL4 EEF1D FBL PARM1 TTN VBP1 BCAP29 KHSRP GSK3B ITGB1BP2	0.310262	0.693747	-0.277472	-1.09578	5907	DDX39A PDPK1 H3F3B POLR2H PSMB2 COX8A PGAM2 ABCA3 MARK2 RPL36 GATM POLR2C MCM7 KHSRP SGCA PKMYT1 PPP2CA SRSF3 NDUFS3 BCAP29 ACAA2 TKT HMGN2 EIF4G1 BARD1 VBP1 S100A4 PTP4A2 GSK3B FBL USP10 DUSP27 POLD2 EIF2B5 NPNT HDAC11 SEC61A1 RPL4 FBXL22 MYL4 MX2 UQCRH SFPQ PSMA6 ANP32B
ODONNELL_TFRC_TARGETS_DN	122	0.000123092	0.000436951	0.546095	2.7003	0	FKBP5 FAP FANCD2 CCNB1 GTSE1 CKAP2L DLGAP5 B4GALNT3 BUB1 DLEU2 DEPDC1 ANKRD50 HMMR BPTF CDK1 KIF11 TACC3 CENPE FAM83D CD151 ECT2 BUB1B GALT ASPM AURKA CKS1B CENPA FUS NUP50 CDKN3 SPC25 KIF14 MYBL2 AURKB RRM2 TOP2A CDC20 CCNA2 CCDC148 BIRC5 DBF4 G3BP1 TP63 KIF20A TOX4 WHSC1 RANBP1 TFRC PLK1 KIF4A DEPDC1B NDC80 RAD1 SAMM50 ANLN KBTBD8 SHCBP1 FETUB C4orf46 TUBD1 SGOL2 CENPF SNX5 CEP55 ACVR2B	0.262091	0.648579	-0.28135	-1.12151	5028	BUB1B TACC3 C4orf46 PLK4 FBXL20 C6orf10 RAD1 ITGB5 SURF1 SLC12A1 GALT GTSE1 FKBP5 SGOL2 MAP4K2 LRRC58 CENPA TUBD1 DEPDC1 ARHGAP11A KBTBD8 CKS1B CDC20 CD151 FUS XAGE3 CEP55 ANLN WHSC1 VSNL1 DSCAM FBXO5 BIRC5 G3BP1 ERCC6L CASP14 TOP2A NPNT SNX5 SAMM50 DIAPH3 TAF5 MKI67 KIF4A KCNA1 GINS3 FETUB APBB1 CDK1 ACACA
SPIELMAN_LYMPHOBLAST_EUROPEAN_VS_ASIAN_UP	467	0.000150602	0.000436951	0.459635	2.70023	0	HNRNPL RPS28 RPL36 PTMA PSME2 OAZ1 RBM39 CSTB KCNK1 SAFB SGPL1 ANXA7 ATP5J UBE2C ARID3A RPL37A SACS CLIP1 PCK2 TERF2IP DNAJB5 ERH NAP1L1 NDUFA1 DAZAP1 PQBP1 RPL27A TROAP ATP5G3 CEBPB NACA PPIB RREB1 UQCRC1 HMGB3 NCAPG GPX4 HK2 NDUFV2 PGLS RAB8A TACC3 B4GALT1 NDUFB7 TRA2A HTT HNRNPA1 RPS7 PTTG1 RPS25 RPS8 TGIF2 IFNGR1 RALY SNRPD1 AHCY ATP5I CALR TESK1 LUC7L ACTA2 RPLP2 CD22 RPL4 SLC39A7 RPS23 LTB …	5.00175e-05	0.00501746	-0.435762	-1.87713	0	ACOX1 NDUFB7 E4F1 BCAT2 ATP5I RBBP4 NDUFA1 ATP5G2 RPLP2 PSMB3 AES TUSC2 OAZ1 CD22 ARF5 TCIRG1 CDK5 FCER2 SUPT5H HAGH FAU ACOT8 TACC3 RAB1B NUBP2 DECR2 NDUFS8 NDUFA3 CSNK1G2 BLOC1S1 TCEB2 GTF3C1 ENOPH1 PSMD4 PSMD13 LTA WRAP73 MAD1L1 FXYD2 SNAP29 RRM1 RPS27L RAB5B POLRMT MUTYH FTSJ2 DEAF1 LUC7L FARSA SCAND1 NDUFA7 NBAS MYO9A GTF2H3 DPM3 B4GALT2 STXBP2 LSS DDB2 CST3 SF3A2 RPL23 PRDX2 PPA2 NSDHL IL27…
DAVICIONI_TARGETS_OF_PAX_FOXO1_FUSIONS_UP	244	0.000135759	0.000436951	0.492945	2.69907	0	GADD45A PELI1 SH3BP5 EMP1 UGP2 CTSC BMP5 SDC4 FST IRS2 INHBA LOXL2 SNAI2 FAM69A NNMT ITM2B SOCS2 PGF TIMP1 PRRX1 MAP3K5 MMP16 PRKAR2B TPM4 ANK2 CD9 SGK1 ITPKB ASS1 MME KRT18 TMX4 COL6A2 SERTAD2 ARID5B DDA1 ADRBK2 CD58 FAM3C ADD1 THBS1 PLAT ECM1 EPHA3 MYOF ADAMTS1 PTPRE ARL4C TNFAIP3 COL5A1 COL18A1 PEA15 DENND2A AUTS2 CUL3 DFNA5 S100A13 PSEN2 ABI1 NRCAM HEG1 NCOA4 CYR61 NR2F2 KLF4 IL27RA MAFF PLAU…	0.969697	1	0.13241	0.817353	159	ADAMTS1 APOBEC3B GAD1 GPC3 PCDH17 E2F5 NDRG1 CCND2 PGF SOCS2 SULF1 EMP1 JAKMIP2 NELL1 MAP4K4 THBS1 TNFAIP3 MARCH3 EPB41L4B NEBL PBK BMP4 CYR61 COL14A1 MORC4 SERTAD2 AUTS2 KRT18 LTBP1 PXDN PELI1 TGFB1I1 CXCR4 HMGCR RAP1B SERPINE2 TGIF1 ECM1 FOXO1 ZNF395 DKK1 NID1 RASL10A FST ID3 TPBG DENND2A MAFF TCF7L1 DDAH1 FBN2 NRCAM
MCBRYAN_PUBERTAL_TGFB1_TARGETS_UP	169	0.000129299	0.000436951	0.518385	2.6978	0	UBE2D1 AK2 CDH11 ACADVL ITGAV BHLHE40 KDR CP ETS1 SOCS2 SLC2A1 TNC CHD4 HDLBP EPAS1 HK1 TGM2 F3 CPD CEACAM1 RPL27A QKI LTF KRT18 FN1 TPM2 MMP2 NRIP1 SNTB2 CYTH1 PLAT CCNK ECM1 ACTA2 TSC22D1 CD14 RAD23A GJA1 GUSB SAT1 TGFBR1 CALD1 G0S2 DNM2 VEGFA IER5 IL13RA1 MMP14 GFRA1 TNFAIP6 CYR61 GALNT2 F2R NET1 SIRPA CDKN1A PDGFC COL8A1 CRK EHD1 JAG1 PICALM LPL SPIN1 APLP2 MARCKSL1 SFPQ COL7A1 ST14 FMR1 COL1…	0.94209	1	-0.178706	-0.732256	18431	SIRPA DNM2 RAB5C RAD23A PIAS3 GFRA1 LASP1 NOTCH4 LTF AK2 CAPG CDC42EP5 FZD4 COMT EPAS1 CYB5R3 IL13RA1 COL16A1 RPL27A QKI WNT5A CRK CYB561 COL8A1 TGFBR1 TLE3 MAPK14 ANO1 ACAA2 PRKACB CYTH1 VASN FABP5 CLIC1 CD14 COPS2 COL7A1 ACAT1 HTRA1 GALC BPGM OGFR HK1 FMR1
DAUER_STAT3_TARGETS_UP	48	0.000113934	0.000436951	0.653687	2.69645	0	C3 CTSB SLC2A3 SOD2 PPAP2B DUSP5 PLIN3 THBS1 TRIB1 CCL2 FOSL1 SERPINB3 PFKFB3 SLC4A7 FGG ICAM1 HEG1 FGA MAFF ADM STAT2 FGB UGCG EFNA1 GFPT2 BCL3 LDLR AKAP12 CEBPD SAMD4A	0.122241	0.469249	0.258832	1.21335	287	ATF3 TRIB1 LDLR PFKFB3 SLC4A7 FEM1C THBS1 SAMD4A FOSL1 EFNB2 SLC2A3
GO_REGULATION_OF_EXTRINSIC_APOPTOTIC_SIGNALING_PATHWAY	145	0.00012475	0.000436951	0.529907	2.69569	0	CFLAR ITGAV MCL1 BMP5 INHBA SNAI2 HSPA1A RAF1 HMOX1 PMAIP1 IL1A HMGB2 NRP1 TNFRSF10B STX4 IGF1 PAK7 IL1B HTT SCG2 THBS1 BCL10 RNF34 RPS6KB1 TNFAIP3 TGFBR1 FGG G0S2 BCL2 PEA15 RB1CC1 GDNF ACVR1 BAX SFRP1 ICAM1 STK4 PDIA3 SERPINE1 FGA CX3CL1 HSPA1B BCL2L1 MAL RET FGB SRC TNF NOL3 LMNA NF1 PML DAPK3 MAPK7 PAK2 TNFRSF10A CSF2 CYLD EYA1 PSME3 STK3 TMBIM1 GPX1 BRCA1 GCLM SRPX FYN HYAL2 FAF1 TIMP3 PYCAR…	0.813177	0.981559	-0.205831	-0.833648	15773	TRAF2 PYCARD FGG CX3CR1 HYAL2 HSPA1B TRADD GSTP1 MADD FASLG TNF PPP2R1A HTRA2 FAF1 RAF1 FGA TNFSF10 PML INHBA FEM1B NOL3 PTEN AR TGFBR1 HGF PELI3 BRCA1 DEDD2 BID CTTN STX4 GPX1 STRADB RFFL ZC3HC1 TMBIM1 RBCK1 IL7 FADD AGTR2 SP100 RIPK1 STK4 RET ACVR1
RHEIN_ALL_GLUCOCORTICOID_THERAPY_UP	75	0.000116659	0.000436951	0.594508	2.69539	0	PELI1 MAP3K8 IL1R2 ZNF331 BIRC3 DUSP5 AREG NOTCH2 CEBPB LTF IFNGR1 DDX17 GTPBP1 RGS2 TRAPPC10 G0S2 S100A8 MAX GPR183 IL13RA1 GLIPR1 SWAP70 TCF25 FOSL2 CD55 P2RY10 MNDA PTPRC P2RX5 CSTA LY86 IDS GPR65 EZR ZNF165 LY96 KLF9 CHPT1 GABARAPL1 MIR22HG ASAH1 DIDO1 GPR18 CYTIP	0.962991	1	-0.171617	-0.646707	17745	GPR65 LY86 LTF MNDA IL13RA1 IL1R2 IFNGR1 CEBPB IQSEC1 CSTA SWAP70 ITPR3 DIDO1 LYZ ASAH1 SEL1L3 CYTIP TXNIP AREG S100A8 TRAPPC10 MS4A1
BASAKI_YBX1_TARGETS_DN	366	0.000143864	0.000436951	0.468701	2.69444	0	JAK3 FAM83A BST2 ST6GALNAC4 SEMA4B PITPNC1 RBM39 BHLHE40 RPL31 SMPDL3A NAV1 BICD1 DNAJC3 GBE1 ATM CARD8 GALNT14 DUSP5 IFITM1 IL6ST RDH10 DDIT4 TMOD1 UBXN4 ATRX LMAN1 SF3B1 ANKRD50 PHLDA1 ASS1 TPCN1 BPTF STC1 FLRT3 ESR1 TRIM13 MMP7 HK2 IDO1 LAMB1 ASMTL DUSP6 KCTD6 PAPSS2 TTC3 ZC3H11A NFKBIZ SMCHD1 PDK1 STOX1 BNC2 FAM3C DBP C11orf58 LAMP2 MRPL19 P4HA1 PDCD4 HELZ H3F3B PIAS1 PFKFB3 SAT1 SNTB1 YIPF6 …	0.9999	1	-0.134886	-0.576516	19964	TRAPPC6A TCIRG1 EEF2K H3F3B SLC22A18 RABL3 PITPNC1 TARSL2 SCAMP1 NAA38 NT5DC1 BCKDHA H19 PDS5B DBP SLPI SSBP4 TMED4 KLHDC10 RNASET2 RAP1GAP ZNF397 DPP4 BBX JAK3 TNFSF10 SBF2 RSL1D1 MMAA C5orf24 PGPEP1 FAM110C LGALS8 CKB MUC1 WDR1 SPG20 RUFY3 MGAT4A HLA-E CASZ1 BNC2 TMEM106B SLC45A3 SF3B1 RSF1 ZNF770 JUNB C14orf28 ATP2C1 PDCD4 CTBS ZC3H11A STMN3 LMBRD2 HDAC4 FAM162A C11orf58 ST3GAL6 ATP7A YIPF6 TM…
GO_CELLULAR_RESPIRATION	134	0.000124922	0.000436951	0.537604	2.69386	0	SUCLG2 SUCLG1 PDHB UQCR11 NDUFA1 NDUFA11 UQCRC1 NDUFV2 CHCHD5 NDUFB7 IDH3A OXA1L FASTKD2 NDUFS4 NDUFA9 UQCRC2 SLC1A3 NDUFA13 NDUFS1 BAX COQ9 SUCLA2 ETFA NDUFB2 NFATC4 ACO1 SDHA NDUFB3 SDHB NDUFB9 NDUFV1 ME3 COX7A2L SCO2 UQCRH CS FASTKD1 OGDHL NDUFS7 NDUFA12 NDUFS6 COX6C SDHC DLD PPARGC1A UQCRQ MTFR1 COX6A1 IDH3B COX7B CYCS NDUFB8 PDHA1 NDUFAF2 CYC1 COX5B MDH2 CAT MDH1 NDUFB10 PINK1 COX5A COX7C ID…	5.17813e-05	0.00501746	-0.473242	-1.90326	0	NDUFAB1 NDUFB10 NDUFB7 NDUFA11 NDUFS7 NDUFB2 ETFDH IDH3B TBRG4 NDUFA1 NDUFC1 NDUFA4 COX15 ETFB SDHD NDUFS8 NDUFA3 BLOC1S1 SUCLA2 COX7B SLC25A12 NDUFB3 UQCR11 SLC25A14 SDHC NDUFS2 COX8A UQCRFS1 NDUFA7 MDH2 COX7C NDUFB6 SURF1 NDUFA5 COX5B COQ9 DHTKD1 PDHB NDUFB4 NDUFA2 SCO2 NDUFB1 CHCHD5 FH UQCR10 NDUFC2 MDH1 IDH3A ME3 NDUFA10 FASTKD5 NDUFV1 SUCLG2 PINK1 OGDH NDUFV3 NDUFS3
GO_POSITIVE_REGULATION_OF_CELL_ACTIVATION	293	0.000138658	0.000436951	0.480335	2.69372	0	PELI1 JAK3 PRDM1 MAP3K8 NLRP3 IL1RL2 TNFSF9 IRS2 CD274 LGALS1 IL6 IL6ST ITPKB MAPKAP1 AP1G1 FLOT2 PTPN11 STX4 STAP1 IGF1 LYN ZP3 IL1B MIF CD83 NOD2 RIPK2 CD86 THBS1 VAV1 BCL10 KLRK1 AP3B1 EBI3 IGLC1 CD3D SOCS5 CCL2 CCL5 ADA PTAFR HMGB1 PAK3 IGHG1 BCL2 IL23A HLA-DQA1 GPR183 VAMP8 MMP14 TCF3 SPN HLA-DQB1 HLA-DPB1 TNFSF13B IL12RB1 YES1 HLA-DQB2 CTLA4 AXL ICOSLG ADORA2B XBP1 PLEK IGHG4 FGR HLA-DRB1 C…	0.0144112	0.154322	-0.3069	-1.29908	286	TRAF2 BST1 IFNG CD40LG PYCARD DHPS MLST8 NCK1 FCER1A BLOC1S3 GRAP2 PDPK1 NCKAP1L TNIP2 SPN DNAJA3 RAC1 ICOS AIF1 CD244 CD3D CD3G FOXP3 ZP4 STAP1 XCL1 RLTPR GAS6 CTLA4 SOX15 UNG BTK SELP LCK ZAP70 CCR2 IL2RA HLA-DRB5 DPP4 CD6 CD40 CCL2 BTLA SASH3 JAK3 FLT3LG TRBV12-3 WNT5A VAV1 RPS6KA1 SIRPG RASAL3 CSK CD38 CD226 ZNF335 TNFSF4 HLA-DQB2 GAB2 ZBTB1 BAD AP3B1 SPTA1 PDCD1 TNFRSF14 HLA-E GRB2 IL13 LILR…
VERHAAK_AML_WITH_NPM1_MUTATED_UP	177	0.000128684	0.000436951	0.513267	2.69289	0	CCL20 PELI1 TYMP ITGB3 PLAUR PBX3 SLC16A3 TNFAIP2 NFKBIA BCL2A1 SMPDL3A CCL4 WARS IL6 SOD2 CCR1 CXCL2 HMOX1 CTSG CD36 TREM1 HOXA5 CXCL10 FCN1 PRKAR2B PHLDA1 ACSL1 HOXA6 IL1B TTC27 MMP2 AIM2 CD86 THBS1 CD14 HCAR3 TRIB1 AKR1C2 CHST15 SAT1 TNFAIP3 PTAFR G0S2 QPRT HOMER3 HOXA4 PLA2G4A GCH1 PLEK HOXA10 FGR SERPINA1 IRX5 SCO2 HK3 STS NAMPT HCK TNF PPBP MARCKS C2 CXCL3 LMNA SMC4 JAG1 VNN1 ARHGAP22 HIST1…	0.824377	0.983702	-0.203385	-0.836371	16184	CCL23 CX3CR1 LILRA1 TCIRG1 MVP LGALS2 TNFAIP2 FCN1 CTSD CCL1 TNF TTC27 HOXA9 HIST1H1C PIEZO2 HOMER3 CASP1 CYP1B1 SCO2 NFKB2 TNFSF10 HOXA4 PRKAR2B NINJ1 LILRB1 DEFB1 CD36 NCF1C MAFB PDGFD FTO FPR1 HK3 HIST1H3H CD14 ACSL1 PILRA BCL6 CTSG FCGR2C EREG CAST PRKCD STS RASGRP3 GGT1 RUNX1 HOXB3 CCR1 TYMP SEPP1 JAG1 HOXA10 AIM2 SNX10 SLC2A6 MCTP1 ITGB3 DPEP2 LGALS3BP HOXA5 BCL2A1 TMEM176A FGR VNN1 SNCAIP …
ZHANG_TLX_TARGETS_60HR_DN	267	0.000136333	0.000436951	0.485494	2.692	0	TIMM9 HJURP FKBP5 SLC12A2 DDX21 SLC2A3 SLC4A4 ATM EIF2S1 ERO1L HMGB2 HYOU1 BUB1 TIPARP NAP1L1 NCAPG2 RAD18 MELK HMMR LMNB2 NCAPG HK2 KIF11 TACC3 BLM NUP107 FANCI ECT2 HSP90B1 WDR33 DIMT1 FAM64A BUB1B SON UHRF1 TOPBP1 HMGB1 CDCA5 ME2 RFC4 NUF2 EXOSC2 SKIV2L2 VRK1 KIF2C MYBL2 DNAJC21 EPRS AURKB DCPS RRM2 TOP2A HMGXB4 EIF4E PPAT ANP32E CCNA2 ETAA1 BIRC5 NOLC1 DBF4 FBLN2 FEN1 RAD51AP1 TARDBP CDC25A S…	0.55399	0.865597	-0.232821	-0.981078	11009	BUB1B TACC3 RAD51C DUT RRM1 INCENP ZWILCH RAD54L PLK4 NUP85 KIF2C CDC45 HNRNPR POLR3K CCNE1 WDR90 HUS1 UNG IFRD2 ETAA1 PEG3 KIF22 RFC1 RAD51 NUCKS1 PDZRN3 MCM7 FKBP5 VARS ORC2 GSG2 WDR46 ASCL1 SRSF1 LSM2 CENPM C12orf10 ZMYND19 SKP2 SKIV2L2 RPA2 FANCI DCTPP1 SRSF3 LMNB2 CDCA5 MRE11A GART CENPK BRCA1 MCM3 C14orf80 MSH6 WDR77 SMC6 SMARCA4 EIF4G1 POLD1 CEP55 ANLN UHRF1 UBR7 LIG1 SLC4A4 NCAPG DIS3 BIR…
CHAUHAN_RESPONSE_TO_METHOXYESTRADIOL_DN	99	0.000120236	0.000436951	0.563501	2.69106	0	MCL1 LGALS1 RAF1 NRD1 LTA4H PCP4 NAP1L1 CCL3 PDLIM1 PABPC1 HSP90B1 DDX17 ADD1 EIF3F MAN2A1 H2AFZ RPL12 CTDNEP1 EIF4B VIM BTF3 AP3S1 TNFAIP3 YWHAB SLC25A6 CTBP1 HIST1H4C EIF3M XBP1 MXI1 ATP5O PCBP2 ADM UBE2J1 SEC61G MARCKS LSP1 ARPC5 PTPN6 PGK1 HLA-G COX6A1 HADH METTL7A UBE2I ARHGDIB TAF10 DDOST EEF1A1 ERP29 CSNK1E ZFP36L2 TAPBP MDH1 TLN1 TMSB10	0.647093	0.917206	-0.235345	-0.917325	12220	EIF3K EIF3F NUCB1 COPE ADD1 WBP2 CTBP1 ATP5O SEC61G RAF1 TAF10 HIST1H4C ARPC5 NME4 MDH1 UBE2I NRD1 LSP1 CTDNEP1 EIF3M LITAF FDPS UBE2S IL2RG EEF1A1 CYFIP2 TMSB4X MORF4L2 MKI67 LTA4H HADH COX6A1
PAL_PRMT5_TARGETS_UP	198	0.000131027	0.000436951	0.504968	2.69048	0	SPTSSA HNRNPL SRSF6 CPNE1 NDE1 C1R POSTN GTF2I ANAPC5 HMGB2 COPS3 TIA1 TOMM5 SLIRP TGFBI EMP3 KIF11 TACC3 COL6A2 ARL2BP RCBTB1 ECT2 PTN AHCY IPO4 ELOF1 KPNA2 SET CKS1B ZNF841 GJA1 GUSB UHRF1 TOPBP1 NDUFA13 YWHAB NONO CTBP1 MRPS21 DFNA5 CFDP1 STRAP ECHS1 PPA2 AURKB KIAA0101 KIF23 CDC20 IVD ANP32E NR2F2 PPP1R7 WTAP CSTF3 TARDBP CALM3 EIF4G2 ABCG2 PBRM1 FIGNL1 KIF20A MARCKS NUP35 SLBP FKBP4 CD99 SF3…	0.0806149	0.383562	-0.296595	-1.22896	1588	NME1 NDE1 CSTF3 TACC3 ECH1 CARM1 SF3A3 RHOJ ST7 RRM1 INCENP AURKAIP1 NUP85 CAPG TUFM ELOF1 STMN1 PPA2 CTBP1 ECHS1 KIAA0101 AHCY NFYC CYP1B1 IRAK1 MAP4 LAGE3 GAS2 SRSF1 RARS2 MRPL20 LSM2 SLBP PSMC3 PKP4 TSEN34 RPA2 UBE2E3 PPP1R7 SLC25A5 HNRNPL IGBP1 CUEDC2 CPT1A CKS1B CETN2 H2AFV CDC20 NR2F2 SLC38A4 RASA1 UHRF1 UBE2M KPNA2 ABCG2 MRPL18 KIF23 GCAT DTD1 NDUFA13 FMR1 CLCN4 SART3 U2AF2 CPNE1 PTOV1 NNT…
HAN_SATB1_TARGETS_DN	426	0.000148876	0.000436951	0.461546	2.69002	0	PDXK JAK3 CXCL1 BST2 CTNNB1 OAS3 PAEP RPS6KA2 LIF BHLHE40 CLDN10 FST INHBA SGPL1 PTGS2 RC3H2 SLC2A3 NNMT EVI2B IL6 PPAP2B SERPINB8 ATM GTSE1 REEP3 EPAS1 CDH3 DNAJB6 CYP26B1 CALU SERPINH1 DDIT4 F3 CPD ADARB1 TGFBI QKI BRD1 TPCN1 PDE10A SETX STC1 TMEM158 PMP22 IL1B LAMB1 NDUFV2 PIK3CD TMEM45B COL6A2 EIF2AK3 HNRNPA1 PAPSS2 TNFRSF21 ZNF35 PLAT P4HA1 S100P UTP20 CHST3 PDCD4 PI3 RBX1 RRP15 C8orf4 MBP P…	0.2856	0.671856	-0.248891	-1.06916	5707	NME1 GRAP2 TST PKI55 GPR21 NR3C1 SYNGR3 NACC2 TPCN2 C19orf66 LSS FZD4 SLPI RPL23 MYO1D IL13RA2 ECHDC1 DNAJB6 RABAC1 C10orf88 ATP13A2 SAP30L CDH16 ZRANB2 ZAP70 RRP7A PPP6R2 EPAS1 CASP1 TSPO QPCT PRKAG2 PIK3CD GTSE1 SCO2 QKI GALNT1 CD40 CCL2 TMEM132A SLC33A1 PTK6 NNMT MAPK8IP2 MAGEB2 LAMA5 JAK3 WNT5A MCMBP INHBA TBL1X S100P PPAP2B NOL3 CLDN10 AUP1 LGALS8 SERPINB8 PHTF1 HSPA2 MAPK11 CDS2 ARMC8 APOL2…
IKEDA_MIR133_TARGETS_UP	43	0.000113392	0.000436951	0.669251	2.68625	0	PPP2CA HIF1A PTPRO DNAJB6 GPC6 GNAI3 NFAT5 PITPNB PTPRD ACTR3 NCOA6 USP32 ELAVL1 SGPP1 CTBP2 HS2ST1 PPP1R12A FMNL2 SEC61B ANKRD12 ARPC5 NDRG1 CYLD RABGAP1 RBMX RAPH1 LHFP DDX3X RBPJ SLC6A6 SNX1 RAP2C	0.568121	0.875334	-0.273708	-0.944986	9911	SEC61B SNX1 SLC23A2 DNAJB6 APPBP2 PPP2CA ARPC5 RBPJ MAML1 USP32 RAPH1 MAFK EIF4G3 RABGAP1 CTBP2 MYH9 SGPP1
EPPERT_PROGENITOR	128	0.000123503	0.000436951	0.538759	2.68608	0	LRRFIP2 TRIT1 LDHB EIF2S1 EIF5B NCBP1 TXNRD1 CALU MINPP1 PRKAR2B MARCH5 PMP22 FKBP14 PDLIM1 FANCI IDH3A AHCYL1 MTHFD2 HMGB1 ANKRD32 CHEK2 HDC PHF6 PLIN2 SKIV2L2 SUPT16H LHFPL2 SMC1A CNRIP1 DCAF7 PAICS KIAA0101 ACO1 HMGXB4 CTNNBL1 MYCN HSP90AA1 MTPAP HS2ST1 NET1 ARMC8 LRPPRC WASF1 METAP2 KNTC1 KCNQ5 IDE TMOD3 TFRC CCNJ HNRNPR IPO5 MTMR2 NDC80 MSH3 TM9SF3 FAM171A1 MEX3B PRKDC BMS1 RACGAP1 RRM1 EREG…	0.411288	0.77568	-0.259457	-1.03916	7920	DUT IPO5 RRM1 PLK4 MSH3 HNRNPR KIAA0101 BTK NCBP1 HBS1L CHEK2 CKAP5 GINS2 FECH SKIV2L2 IDH3A FANCI CNRIP1 TAL1 PRKAR2B SPTA1 MRE11A CDK6 ARMC8 MEX3B FBXO7 HIRA ZNF225 TMOD3 KIFAP3 LRPPRC XK CTNNBL1 PSMD1 LHFPL2 EREG SART3 EIF2AK1 DLAT PLIN2 CALU UMPS MINPP1 AHCYL1 ACO1
PID_INTEGRIN1_PATHWAY	66	0.000115433	0.000436951	0.607846	2.68595	0	PLAUR ITGAV COL1A1 ITGA1 TNC COL1A2 TGM2 COL3A1 ITGA2 LAMA4 TGFBI FN1 LAMB1 COL6A2 COL6A3 ITGB1 THBS1 CD14 ITGA5 COL5A1 COL18A1 FGG COL5A2 VEGFA CSPG4 COL11A1 ITGA3 FGA LAMB3 CD81 COL6A1 PLAU FGB SPP1 LAMC1 VCAM1 THBS2 COL7A1 COL4A5 ITGA4 LAMA2	0.320534	0.703908	0.211415	1.06341	575	COL4A5 VEGFA SPP1 LAMA1 THBS1 COL4A6 COL2A1 FBN1 COL3A1 COL1A2 ITGA1 NID1 COL6A3 LAMB3 PLAUR LAMB1 TNC COL5A2
VILLANUEVA_LIVER_CANCER_KRT19_UP	165	0.000128074	0.000436951	0.517426	2.68422	0	RRP1B C2CD4A SUMO2 NDE1 PHTF2 CYTH2 ARID3A USP28 CKAP2L DLGAP5 USP4 WDR75 BUB1 NAP1L1 USP37 TROAP MELK NCAPG HK2 KIF15 BLM CENPE PTTG1 EPC1 FANCI DNM1L ECT2 OLA1 FAM126A GPSM2 NCOA6 ZNF300 HIST1H4C AP1G2 GPD2 IFFO2 KIF2C KIAA0101 TOP2A HMGXB4 KIF23 STK4 CDC20 TPX2 GNPTAB TDG FZD10 CDC25A ZNF678 KIF20A KIAA1841 KNTC1 BARD1 CDCA8 ANP32B RAB13 INTS4 SIPA1L3 SERGEF KDELC1 KIF4A CDCA3 DDX27 DEPDC1B ME…	0.643541	0.915564	-0.22835	-0.934285	12577	NLRP4 NDE1 ADAM17 PTPRA GPSM2 ZNF263 RRM1 RAD54L PLK4 KIF2C KDELC1 S100A14 SUMO2 STMN1 KIAA0101 ZNF397 SGOL2 ZBED5 STIL HIST1H4C CENPM H2AFY2 FANCI RBPJ MRE11A IFT57 USP4 CDC20 CCDC28B DDX27 USP37 PNMA3 METTL9 HIST1H2BG EPC1 BARD1 METTL8 CEP55 ANLN CDCA8 ZNF354A NCAPG KIF23 BTBD3 TOP2A SLC35D3 STK4 GINS1 TAF5 MKI67 LMNB1 KIF4A GPR157 DHRS13 MCM6 GOLGA3 DCLRE1B CASP2
GO_NUCLEAR_EXPORT	141	0.000125423	0.000436951	0.530715	2.6839	0	RPS28 SRSF6 SRSF4 RPS15 PABPN1 SEH1L UPF1 NCBP1 RPSA NUP188 XPO6 RBM8A NUP107 HNRNPA1 ZC3H11A AHCYL1 CALR RANBP2 THOC5 XPOT SARNP STYX NOL6 RAN DHX38 SDAD1 SRSF2 CPSF2 THOC2 NUP50 MAGOH SRSF9 XPO5 EIF4E EIF4A3 NXF1 ADAR SMURF1 GLE1 EIF6 SRSF10 SRSF5 NUP54 XPO4 RNPS1 EIF5A POLR2D SHFM1 NUP35 SLBP DDX19A CHTOP RANBP1 NCBP2 DDX39A SRSF1 ENY2 NMD3 NUP93 DDX19B NEMF HSPA9 NUP98 NUP155 NUPL1 XPO1	0.21642	0.604301	-0.283578	-1.14617	4193	DDX39A NUPL2 NUP133 NXT1 PHAX NUP62 NUP85 XPO6 THOC5 THOC7 ADAR SDAD1 LZTS2 DDX19A SRSF4 NCBP1 STRADA RPS28 UPF1 SRSF1 HNRNPA2B1 EIF6 SMG5 SLBP SRSF3 SMURF1 NUTF2 GLE1 CDC40 PKD1 TGFB1 AGFG1 SRSF10 ZC3H11A POLDIP3 THOC6 STRADB GSK3B DDX25 THOC3 NXF1 NXF2B U2AF2 SLU7 CPSF2 SRSF9 SRSF11 EIF4A3 AHCYL1
GO_REGULATION_OF_INTRINSIC_APOPTOTIC_SIGNALING_PATHWAY	134	0.000124922	0.000436951	0.535554	2.68359	0	PLAUR CDKN2D HIF1A MCL1 VDAC2 SNAI2 HSPA1A FBXO18 SOD2 PARK2 PMAIP1 S100A9 BAG5 HYOU1 SLC9A3R1 KDM1A MIF EIF2AK3 SEPT4 TMBIM6 TPT1 DNM1L PPIF SERINC3 P4HB NFE2L2 NDUFA13 NONO S100A8 PTPN2 SIAH1 BCL2 DFNA5 BAX PRKRA TRAP1 OPA1 SNAI1 TAF9B TMEM161A HNRNPK XBP1 RPS3 ZNF385A BCL2L1 HSPH1 UBQLN1 PTPN1 NKX3-1 SRC CREB3 FIGNL1 NOL3 IVNS1ABP PLAGL2 NCK1 PTTG1IP MAPK7 VNN1 CYLD BCL2L2 UBB SOD1 BCAP31 NME5…	0.0380075	0.265671	-0.330308	-1.32842	733	PYCARD TRAP1 NCK1 RIPK3 NACC2 FIS1 CREB3L1 SOD1 WFS1 NOC2L MAGEA3 LCK HTRA2 BCL2L10 IL20RA PGAP2 MAPK8IP1 BMF RRN3 NOL3 HSPB1 BCL2L12 RAD9A MUC1 BAD PARL FBXO18 DAPK2 TMEM161A BID S100A9 PINK1 NDUFS3 TP53 SERINC3 PRKRA GPX1 BDKRB2 BCAP31
JACKSON_DNMT1_TARGETS_UP	75	0.000116659	0.000436951	0.591858	2.68338	0	CXCL1 CTNNB1 HIF1A MAP2K3 IL1RAP PTGS2 CXCL10 PHLDA1 PROCR SEMA3C IFNGR1 ECT2 AHCY ISG15 CCL2 NFE2L2 CCNG2 PLIN2 SFRP1 BAG1 SLPI CSF1 CYR61 POLR2A EIF3A KLF4 HSPH1 CDC25A CDKN1A SLBP ENG HLA-G PARP1 CEBPZ THBS2 EIF2AK2 REEP5 MX1 IFIT3 IRF7 XIST EREG	0.554048	0.865597	-0.254518	-0.959106	10209	SLPI PROCR IL10RB AHCY TRIM28 CCL2 GPR12 IFNGR1 TSG101 SLBP CSK RPA2 HSPB1 GTF2H1 MRE11A REEP5 JUNB MX1 TRIM25 KLF4 IGFBP6 EREG BIN1
GO_ANTIGEN_RECEPTOR_MEDIATED_SIGNALING_PATHWAY	186	0.000130702	0.000436951	0.507812	2.68241	0	UBA52 UBE2D1 PSME2 PSME1 NFKBIA PSMB10 STOML2 PSMA6 PSMC6 PSEN1 LYN PIK3CD PSMD12 RIPK2 TNFRSF21 BCL10 PSME4 IGLC1 CD3D PIK3CB RPS27A PAK3 IGHG1 BCL2 UBE2V1 PRKCB CD79A BAX HLA-DQA1 PSMA3 HLA-DQB1 HLA-DPB1 STK11 PSMA4 HLA-DQB2 CTLA4 PSMB7 PLEKHA1 PSMC4 IGHG4 HLA-DRB1 CD3G LCP2 PSMD7 SLA2 NCK1 PSMD2 DENND1B MNDA PSMA5 PTPRC TRAC PAK2 PTPN6 IFNG PIK3R2 NFAM1 HRAS IKBKG PSMA1 UBB GRAP2 CD38 PSMB5 PS…	0.000559654	0.0232007	-0.371353	-1.53267	10	IFNG IKBKG PSMB3 NCK1 PRKD2 GRAP2 PDPK1 NCKAP1L STK11 PSMD8 PSMC4 PSMD4 PSMD13 TRAT1 CD3D CD3G FOXP3 PSMB4 PSMB2 RLTPR CTLA4 PSMC5 PSMB1 MNDA FBXW11 CHUK BTK PSMD9 PSMD3 LCK ZAP70 PSMC2 PIK3CD CACNB4 HLA-DRB5 SPG21 TRBV12-3 PSMC3 PIK3R2 CSK CD38 CD19 PTEN PSMB10 HLA-DQB2 TXK BTN3A1 SLA2 PSMB8 PSMA4 NFAM1
WANG_LMO4_TARGETS_UP	346	0.000141804	0.000436951	0.469236	2.68232	0	IL1R1 CTNNB1 ETV6 CFLAR ATP1B1 SRSF4 CPSF4 RPL38 RPE AZI2 RPL37A SLC2A1 MT2A F11R LPGAT1 TIPARP DDIT4 NAP1L1 SGK3 RAB10 ZNF326 PPP3R1 OGT CREB3L2 MT1X SNX18 TTC27 ACVR1B CNOT2 GAS5 GTDC1 HNRNPA1 NRIP1 RPL18 TTC3 MRPL30 CD151 PDP1 SOS1 HSP90B1 TLK1 AHCY NDRG3 THBS1 CALR DSTN DYRK1A PDCD4 TSC22D1 ARHGEF12 PGLYRP4 PPHLN1 TUBA1B TMEM120A PCYOX1 NOA1 PDZK1 ATP13A3 HMGB1 MAN1A2 PROM2 SLC25A6 MAX S100A1…	0.0109686	0.131188	-0.30281	-1.29154	218	C16orf13 RMI2 PGLYRP4 LSM5 CROCCP2 ANKRD13D NDRG3 RABL3 BCL7C STK11 TRAF7 MRI1 UBTD2 SCAMP1 RPUSD1 RIN2 NT5DC1 C9orf16 AURKAIP1 ANKRD9 PDS5B FAM20C EMP2 DPY19L1 NIT1 HNRNPR SRRT NECAB3 ERGIC1 ACY1 STRA13 RPL38 PIGM NR2C2 ITGB5 CBX3 TTC27 OCIAD1 ARRDC4 AHCY SERINC5 NUCKS1 HMG20B C11orf80 SRSF4 AKR7A2 TMEM120A MOGS FBXO8 CRLS1 TSPAN4 INO80D TMEM50B HIST1H4C CDC23 VGLL4 SUMO1 SKP2 LGALS8 CYB561 TMEM…
REACTOME_HEMOSTASIS	421	0.000148478	0.000436951	0.460713	2.68193	0	ITGB3 PLAUR SLC16A3 ITGAV PPP2CA COL1A1 ATP1B1 DOCK9 JMJD1C ATP1B3 RAF1 DGKI RCOR1 ATP2A2 SH2B3 GNG10 HSPA5 F11R COL1A2 TIMP1 GNG11 CD36 TREM1 GNA15 APP CALU GNAI3 F3 PRKAR2B ITGA2 CD9 PPIL2 KIF5B DGKH KDM1A STX4 PDE10A LYN FN1 KIF11 KIF15 KIF5A PPP2R5C DOCK6 SOS1 CD58 PSAP ITGB1 THBS1 VAV1 LAMP2 PLAT AKAP10 PDE5A ANGPT1 NRAS PIK3CB H3F3B ITGAX ITGA5 DOCK1 APOB RAB5A FGG GNA13 TF SLC8A2 PRKCB VEG…	0.0490794	0.302872	-0.278553	-1.19615	980	IRF3 TRPC3 GNB2 FGG DGKQ SIRPA GNG12 GATA4 PDPK1 CFD CDK5 H3F3B RAD51C HIST1H3D SPN RAC1 RAPGEF3 GNG7 PRKACA NFE2 AKAP1 PRKCA KIF2C CAPZA1 VEGFC SLC8A1 SOD1 F7 RHOG SELP PPP2R1A LCK KIF22 GNG10 GNGT2 MGLL HMG20B GNG11 F5 CDK2 DOK2 KIF5B GUCY1A2 DOCK1 RAF1 ALDOA SLC8A2 SH2B1 SERPINF2 PPIL2 FGA VAV1 PPP2CA KLC4 SIRPG PPP2R5D PIK3R2 GNB5 CSK CRK SLC3A2 GNGT1 F10 LEFTY2 P2RX1 ZFPM1 TEK PRKAR2B GNA15 …
CHANG_CYCLING_GENES	142	0.000125345	0.000436951	0.529719	2.68181	0	ITGB3 HJURP PHTF2 PSRC1 UBE2C BUB3 TIMP1 GTSE1 CKAP2L DLGAP5 ANKRD10 BUB1 DEPDC1 MAD2L1 MELK HMMR CDK1 TACC3 FAM83D PTTG1 ATAD2 FAM64A BUB1B ADAMTS1 AURKA CENPA UHRF1 TSN CDCA5 CDKN3 RFC4 NUF2 SLC30A7 RRM2 KIAA0101 TOP2A KIF23 ANP32E CCNA2 BIRC5 TPX2 FEN1 RAD51AP1 SKA3 CDC25A MZT1 EXO1 WSB1 FANCG DONSON SMC4 SPAG5 CDC25C BARD1 CDCA8 G2E3 FAM72B PLK1 GMNN ILF2 DEPDC1B ANLN EZH2 CENPF MBOAT1 PRR11 …	0.688783	0.936343	-0.224044	-0.905936	13349	PSRC1 BUB1B TACC3 RRM1 TSN FBXL20 KIAA0101 BUB3 KIF22 MLLT6 MNT GTSE1 HIST1H2AC UBE2C GINS2 CENPM CENPA ANKRD10 DEPDC1 RECQL4 PRPS2 E2F1 CDCA5 CCNF ZNHIT2 ILF2 BARD1 POC1A ANLN UHRF1 CDCA8 KIF23 BIRC5 SGCD PCNA TOP2A NUSAP1 EXO1 UBE2S SPAG5 DIAPH3 MZT1 LMNB1 GINS3 ASF1B MCM6 KIFC1 ITGB3 EFHC1 CDK1 USP1 NCAPD2
ZUCCHI_METASTASIS_DN	42	0.000113148	0.000436951	0.671932	2.68172	0	CCL20 CXCL1 EIF4A1 LIF NFKBIA ZYX CXCL2 AREG EIF3G PDLIM1 CXCL6 SAT1 RASD1 HMGN1 SEPT9 BAP1 SEC61B TRAPPC4 ANXA1 CXCL3 DDX5 YWHAE JUND DDB1	0.711849	0.94794	-0.247233	-0.850364	12393	BAP1 SEC61B EIF3G CST3 CDK2AP2 PDCD5 CXCL6 STRN4 DDB1 SEMA3B AREG RHOA EIF1 CXCL1 SEPT9 MUCL1 PNRC1 KRT7 HMGN1 ZYX
DUTERTRE_ESTRADIOL_RESPONSE_24HR_DN	490	0.000151883	0.000436951	0.454117	2.68147	0	GADD45A IL1R1 PLA2R1 MAP3K8 PDLIM5 PTPN12 ITGAV ATP1B1 UGP2 SLC31A2 MCL1 KLHL5 LOXL2 EGLN3 SNAI2 CAPN13 ST8SIA4 PPP4R2 ERRFI1 ZYX MOSPD1 GOLGA4 SOCS2 PGM2L1 RNF19A CLK1 FCHO2 EPAS1 ITSN2 CDH3 MAP3K5 MMP16 DDIT4 KDM3A EDN1 TPM4 CRABP2 GPR37 OPTN COQ10B FRMD6 GRHL3 MSRB3 TGFBI ANKRD50 QKI ARHGAP5 EMB LIMA1 MME FERMT2 PPP1R15B PAM FN1 LAMB1 MAOA PDLIM1 TMEM45B CREB3L2 TRA2A ZNF281 CSRNP1 ARID5B NFKB…	1	1	-0.113067	-0.487792	19994	PIK3C2B GABBR2 ZBTB37 TRIM5 RCAN1 PRSS8 TPRG1L PPL CALCOCO1 WWTR1 ORMDL3 CDC42BPA EVI5 CPEB2 C1orf106 TFAP2A TBC1D23 SLC31A2 SEPSECS PARP14 EPAS1 CCDC64B IL13RA1 GUCY1A2 QKI PGM5 LFNG ERBB2 BMF ACOX3 TOM1L2 IFNGR1 APPL2 TAX1BP1 RIT1 LGALS8 CLK1 JUN CRABP2 SENP2 MGAT4A KIF3A CDK6 BOK B4GALT4 SMAD3 PINK1 OFD1 JUNB CYB5R1 BCAP29 ATP10D ACAA2 RGL1 PARP9 PAM MIOS LMBRD1 ELMOD2 PIK3IP1 GSTM2 PPP2R5B NC…
GO_SISTER_CHROMATID_COHESION	105	0.000120904	0.000436951	0.556106	2.68053	0	SEC13 NDE1 CLIP1 RPS27 BUB3 SEH1L MAPRE1 BUB1 MAD2L1 PAFAH1B1 CLASP1 CENPE NUP107 RANBP2 DSCC1 BUB1B NDEL1 PPP1CC CENPL CENPA PDS5A CDCA5 SPC25 NUF2 SMC1A KIF2C AURKB CDC20 BIRC5 CENPP CENPI KIF2A STAG2 CENPN SGOL1 PAPD7 KNTC1 REC8 SMC3 RAD21 ZW10 CDCA8 CLASP2 HDAC8 GSG2 AHCTF1 PLK1 NDC80 PDS5B NUP98 RCC2 SGOL2 XPO1 CENPF	5.2751e-05	0.00501746	-0.449561	-1.76328	0	BUB1B RPS27 NDE1 MAU2 CASC5 RAD51C NUP133 CENPP CENPL MAD1L1 INCENP ZWILCH APITD1 NUP85 KIF2C PDS5B NSL1 CENPT HORMAD2 BUB3 PPP2R1A KIF22 RCC2 SGOL2 GSG2 WAPAL CKAP5 B9D2 MCMBP CENPM CENPA HDAC8 CDCA5 MRE11A CENPK TAOK1 SMC1B CDC20 SEC13 NUDC MAPRE1 CDCA8 AHCTF1 NAA50 BIRC5 STAG1 ERCC6L
STARK_PREFRONTAL_CORTEX_22Q11_DELETION_DN	482	0.000151378	0.000436951	0.454786	2.68052	0	GTF3A OGFRL1 UGP2 OAT VDAC2 C20orf24 ATP5J RPL15 EIF2S1 SS18L2 COPS3 PDHB UQCR11 CNPY2 MZT2B IST1 SLIRP NARS RPS17 PHC2 RPL5 MRPL3 KDM1A NACA ACSL1 NDUFA11 RAD23B NDUFV2 C7orf55 CHMP4B POMP PPP2R5C RPL8 ARPC5L RPL18 STAU1 TPI1 SEMA3A IDH3A CCT2 EIF3L DENR ATP5I EIF3F RPL36A ELOF1 H2AFZ KPNA2 SGTB TESK1 JKAMP RPL4 SLC25A20 NDUFS4 RAD23A GLG1 NDUFA9 UQCRC2 SRR C19orf70 CBR1 RNF34 ROMO1 RPL22L1 KRTC…	5.00125e-05	0.00501746	-0.427872	-1.84481	0	C16orf13 NDUFAB1 NDUFB10 NDUFA11 CORO7 SNRPD2 NDUFS7 NDUFB2 EIF3K NME1 ATP5I EIF3F SPSB3 PSMB3 MRPL55 DAP3 WDR82 POP7 ATP5H CDK5 TST NTAN1 HAGH TMEM147 LYSMD4 CARM1 LRRC4C NDUFS8 TCEB2 PSMC4 PRODH ENOPH1 RAD23A MED28 ERI3 UQCR11 UBAC1 HAGHL WDR45 HSPBP1 SNRNP27 PSMB4 LGI2 C9orf16 PGRMC2 UQCRFS1 TMEM42 SIRT2 SCAND1 NDUFA7 EMP2 CWF19L1 BLVRA AIMP1 SNRPC SEC61B ELOF1 C19orf25 ZNHIT1 PRDX2 POLR2J PCD…
FORTSCHEGGER_PHF8_TARGETS_UP	255	0.000136258	0.000436951	0.486648	2.67963	0	DUSP2 ECE1 TFPI2 CTSC SLC19A2 PDK4 PABPN1 IL20RB SGPL1 SLC2A3 HMOX1 PCK2 CCDC77 HMGB2 HOXA5 ACPP CALU DDIT4 TMTC4 AKR1C1 RAB10 TPCN1 ZP3 RAB8A ASMTL NFYB RPIA GPR180 XIAP JMY RNF141 MCM3AP-AS1 MTHFD2 SET ADAMTS1 ITPR1 ZNF267 NCOA7 ANKRD32 FAM60A HTRA3 PTPN2 BET1 FKBP1A CDC26 PCSK1 VEGFA RASD1 GABPB1 PABPC4 LYRM7 YES1 CCNYL1 CCDC6 MESDC2 EIF2AK4 GABPB2 ZNF721 HBP1 CRB1 SETD4 TFPI FZD10 CDH24 TMEM7…	0.129496	0.482566	0.182905	1.12216	17	INHBE VAMP1 ADAMTS1 VEGFA KLHL15 STC2 BCL2L11 DDIT4 ENAH GRB10 MIR17HG ZNF267 E2F5 FAM27B ACVR2B CTGF MTHFD2 SLC7A11 UCP3 HINT3 TMEM116 CDC37L1 CENPV NKAIN1 ZNF280C HERPUD1 CDRT1 ALDH1L2 ASNS VLDLR ANKRD32 CCDC6 DUSP16 FAM86B1 PDE4D SLC2A3 MLXIPL PRG4 FZD5 CHAC1 KLF9 PABPN1 PCSK1 PHGDH FNBP1L HN1 ZP3 MCM3AP-AS1 EIF5 LIN9 NR4A1 DDAH1 FBXW7 RASSF9 YES1 FAM60A RAB10 TNFRSF11B CRB1 PDK4 RPIA SLC16A1 …
DURCHDEWALD_SKIN_CARCINOGENESIS_DN	259	0.00013587	0.000436951	0.485127	2.67855	0	GJB6 IL36G PTPN12 ELL2 DSG3 IRS2 PNCK UBAP1 PTGS2 ARID3A CLIP1 XDH CHI3L1 HMOX1 PMAIP1 MXD1 TIPARP FCN1 TPM4 CRABP2 FLRT2 ADARB1 GIT2 KIF5B TGFBI PHLDA1 QKI BCAR3 HMMR FLRT3 B4GALT1 CSRNP1 MGEA5 NRIP1 SEMA3C ITGB1 ATF7IP TMEM163 CRYBG3 RALB LTN1 PIK3CB MED13 PIAS1 DOCK1 PLD1 RBM25 NFE2L2 SLC4A7 ATP13A3 FAM83G HOMER3 ABCG1 YOD1 PMEPA1 CLIP4 ANK3 SLPI KLF3 DDX6 SMURF1 PTPRZ1 RANBP9 TMEM43 EAF1 NET1…	0.313066	0.696782	-0.254694	-1.07186	6219	ACOX1 UBE2Q2 RBBP4 MAU2 NPLOC4 HPGDS RAPGEF3 GPR137B DEGS2 CEP350 KLK10 FCN1 TATDN2 SDCCAG3 GIT2 HDAC6 DPP8 SLPI NSDHL GBA KCNN4 DDX49 HOMER3 RAP1GAP KIF5B DOCK1 QKI GM2A STX11 HS3ST1 FAM168B PEAK1 C16orf72 TBL1X UBL4A NAT6 LETMD1 TMEM43 SMURF1 DEDD CRABP2 CDC40 FHOD1 DAPK2 CREBBP TMEM106B TAOK1 RFNG FCHSD2 FARSB DEFB1 TMEM163 CPNE2 ATP2C1 SHROOM3 KIAA2018 LXN GSK3B ADNP ZNF131 UBL3 MAGED2 COMMD1…
DELPUECH_FOXO3_TARGETS_UP	68	0.000115513	0.000436951	0.602593	2.67849	0	EMP1 PLAUR CDC42EP2 SLC31A2 SMPDL3A CTSB TNFAIP8 SERPINB8 MXD1 DUSP5 GTF2I MAP3K5 PDZK1IP1 EDN1 TGFA CD9 KRT6B DUSP6 SEMA3C TNFRSF21 C11orf58 S100P AKR1C2 SAT1 CCNG2 MAX S100A13 KIAA0040 CYR61 MXI1 UBE2H CD55 CORO1A RERE PHLDA2	0.888506	1	-0.197332	-0.733399	16232	TST MVP WDR45 KLK10 SLC31A2 GM2A S100P GNB5 SERPINB8 KIF3C PDZK1IP1 C11orf58 PIK3IP1 BCL6 IGFBP6 ABCC5 UBE2H TNFRSF21
AMIT_EGF_RESPONSE_60_HELA	44	0.000113071	0.000436951	0.663017	2.67757	0	TNFAIP2 LIF BHLHE40 SNAI2 SLC2A3 SOD2 PMAIP1 TIPARP PTPN11 EXOC5 MOAP1 VEGFA SERPINE1 CYR61 FOSL2 HSPH1 NKTR PLSCR1 RHOB CITED2 UGCG MBNL2 SLC20A1 FXR1 LDLR RUNX3 NAA15 CTGF DNAJC24 ZFP36L1 NCKAP1	0.000392619	0.0183675	0.457905	2.10808	0	VEGFA LDLR CTGF FOSL2 FOSB SLC20A1 SERPINE1 DCUN1D4 PMAIP1 NR4A3 CYR61 NR4A2 SLC2A3 BHLHE40 PTPN11 TIPARP PER1 UGCG HSPH1 KLF10 FOXC1 HES1 NAA15 RHOB
TAKAO_RESPONSE_TO_UVB_RADIATION_DN	98	0.000120656	0.000436951	0.562072	2.6762	0	BZW1 CYP24A1 MCL1 CBFB SERPINB8 NOP14 TNFRSF1A CCNI NUP188 HNRNPM RAD23B RPS23 PRMT5 RGS2 DNAJB1 PUM2 TNFAIP3 ATIC GMFB G0S2 ARPC4 PLIN2 CCT8 ECHS1 PSEN2 PSMA3 S100A5 PSMA4 NOLC1 WTAP ADM RER1 USP10 CREB3 UGCG KIAA0020 MARCKS IFI16 ARPC1B E4F1 PKN2 NDRG1 MKNK1 DPM1 RAB11A AEBP1 AARS VRK2 CEBPD TOMM20 RBBP8 SETDB1 CAST RNF4 GTF2H1 HIST1H2AC	0.302931	0.688728	-0.283237	-1.10333	5725	E4F1 LSS ECHS1 PUM2 HIST1H2AC RAB11A NFKB2 PIGC KCNC4 KIAA0020 GTF2H1 DNAJB1 SRSF3 SERPINB8 NOP14 PSMA4 RER1 OGDH ACAA2 PITPNA CEBPD TOMM20 CCT8 BZW1 USP10 CAST ARPC4 SETDB1 RNF4 CES1 ARPC1B TXNIP PLIN2 ATIC MORF4L2 CBFB TP53BP1
BENPORATH_ES_1	353	0.000142268	0.000436951	0.467217	2.67614	0	CCAR1 PITPNC1 UGP2 FKBP5 CTSC EGLN3 DDX21 GNL3 SLC13A3 ZIC2 SEMA6A BUB3 PMAIP1 CCNB1 MARS DLGAP5 DNAJB6 IFITM1 SCNN1A BUB1 CBS TIA1 L1TD1 NCAPG2 CRABP2 RARRES2 RPS24 AKIRIN1 TRIM22 HMMR TNNT1 HMGB3 CDK1 IDO1 NFYB NUP107 MAD2L2 NOP56 ESF1 PTTG1 PDK1 PRPF40A ECT2 IGF2BP3 MAN2A1 KPNA2 ARL5B ELOVL6 FAM64A MTHFD2 DSCC1 BUB1B RRP15 PIK3CB GJA1 TMX1 ZNF267 FAM60A CDCA5 CHEK2 NUDT15 PTPN2 SPC25 AUTS2 RFC…	0.997846	1	-0.150536	-0.642433	19922	L1TD1 EXOSC5 KLHL7 BUB1B EPHA1 LECT1 WBSCR16 SYNGR3 PITPNC1 NFYB KIF2C DNAJB6 SLC13A3 NTHL1 GYLTL1B DMKN UNG SRA1 PUS1 OLFM1 BUB3 LCK RCC2 PPAP2A CTSC ALPL MCM7 FKBP5 CCAR1 CHEK2 PLA2G16 NOC3L ERBB2 SRSF1 GINS2 MTA3 OAZ2 LGALS8 G3BP2 BCL2L12 USO1 CRABP2 CDCA5 TRIM22 TNPO3 MRE11A HSPA8 GART NUDT1 NPM3 MCM3 LSR ZNF770 TFAM MSH6 CDC20 MRS2 CECR1 ANGEL2 AEN PYCR2 FABP5 ITPR3 CLDN6 VSNL1 KPNA2 GPR176 …
CHANG_CORE_SERUM_RESPONSE_UP	205	0.000130582	0.000436951	0.499175	2.67476	0	PFKP PLAUR MAP3K8 CORO1C PITPNC1 SAR1A IMP4 LOXL2 PGM2 ALKBH7 TPM3 SMURF2 GNG11 MAPRE1 GLRX3 UAP1 CEP78 DLEU2 PHF19 F3 CKLF LMNB2 MNAT1 TPM2 NUP107 TPI1 PSMD12 SNRPD1 IPO4 PDAP1 H2AFZ ADAMTS1 NCEH1 BRIP1 MYBL1 PNO1 NUDT15 PDIA4 VDAC1 MYBL2 NOP16 PNN DYNLT1 PAICS COQ2 SLC25A40 CCT5 SNRPA1 ACTL6A UBE2J1 FARSB MYL6 CENPN COX17 MRTO4 STK17A IL7R MRPS16 NUP35 PSMD2 MAGOHB COPS6 RHOC SPRYD7 PA2G4 HNRNP…	0.0459153	0.292214	-0.306028	-1.27066	905	SNX17 NME1 COX17 VTA1 DUT PITPNC1 ZWILCH SH3BP5L APITD1 PLK4 NUP85 FARSA ALKBH7 MYBL1 MRPL37 EMP2 SNRPC HNRNPR POLR3K MFSD11 RGS8 STRA13 IFRD2 ERLIN1 MCTS1 GNG11 CDK2 MCM7 GLRX3 SLC25A40 EXOSC8 AIMP2 CENPW UQCR10 HNRNPA2B1 DYNLT1 CDCA4 SNRPB PSMC3 RPP40 NUTF2 LMNB2 FAM89B SLC25A5 BCCIP TUBG1 RPN1 NUDT1 MCM3 FARSB SAR1A MT3 JUNB MRPS16 HN1L WDR77 LRRC40 HMGN2 EIF4G1
BOUDOUKHA_BOUND_BY_IGF2BP2	106	0.000121286	0.000436951	0.553761	2.67424	0	MARCH2 RPL36 PTPN12 ABCB6 RPS15 RAB31 PSRC1 UAP1 RPLP0 NDUFA1 TNKS2 NACA RPL22 RPS4X RPS16 CRTAP MAN2A1 LBR DNAJC30 RPS27A ROMO1 FAM126A PEA15 RPL36AL VAMP8 MAGOH SPOP CISD1 CSF1 CCND3 NAPG HSPA1B CD81 PCBP1 SRSF10 EPS8 VPS26A SERPINE2 IQGAP1 SEC61B VPS54 NDRG1 DYNLL1 HIST1H2BC TMEM147 EN1 ATP5E KLF9 XPO1 FTH1 VBP1 TRIP6 RPS10 WDR5 TIMM8A VPS29 VTI1B AQP5 COX7C EPB41L3 UNC50 LXN MAP1LC3B ZMAT3 CC…	0.00617154	0.0962541	-0.380804	-1.49468	116	PSRC1 RPS16 LSM5 NDUFA1 GNG12 DYNLL1 FAU TMEM147 HSPA1B H19 COX8A SEC61B AP3M1 SPOP MTCP1 DNAJC30 COX7C TNNI1 RPL36 LSM10 MARCH2 EN1 ROMO1
KEGG_HEMATOPOIETIC_CELL_LINEAGE	79	0.000117758	0.000436951	0.58349	2.67375	0	ITGB3 IL1R1 ITGA1 IL1R2 IL6 IL1A CD36 ITGA2 CD9 CSF3 MME IL1B CD22 CD14 CD3D ITGA5 CD1B KITLG ITGA3 CSF1 HLA-DRB1 KIT CD3G GP1BB CD1E CD55 CSF3R TNF CR1 IL7R CSF2 IL2RA CD8A TFRC CD38 HLA-DRA HLA-DRB5 CD59 IL5 ITGA4 IL4R IL6R	0.0461663	0.292655	-0.360119	-1.36681	854	CD1A CD33 CD22 CD1E FCER2 CD3D CD3G CD1C CR1 TNF CD1B IL2RA HLA-DRB5 IL1R2 FLT3LG CR2 CSF1R CD38 CD19 FLT3 CSF2RA CD36 CD1D CSF3 IL3RA CD5 CD14
STAMBOLSKY_RESPONSE_TO_VITAMIN_D3_UP	76	0.00011685	0.000436951	0.588262	2.67326	0	CDK17 PRDM1 CNGA3 CYP24A1 S100A7 LIG4 CP DNAJC3 RPS27 SLC26A2 IL17C AREG STRN ITGA2 ADARB1 TTC39C STC1 WDFY1 CA9 IFNGR1 SNTB2 SGPP2 MCC TRIB2 SLC1A3 DOCK1 SLC4A7 SEC31A CUL3 DHX9 CLCA2 STK4 DIO2 CTBP2 EPHA4 CR1 OSCP1	0.450244	0.803055	-0.270439	-1.02098	8306	DNAH17 RPS27 CR1 SLC45A4 SLC44A5 DOCK1 CLCA2 S100A7 IFNGR1 LIG4 TTC39C PLCL2 STMN3 PDGFD LXN VTN SEC31A G6PD ARHGEF7 TM7SF2 DNAJC3 SMOC1 STRN STK4 CTBP2 AREG MCC ACACA RBMS1 TM9SF3 IL17C TSPAN5 SH3TC1 OSCP1 GNB1 EPHA4 CRADD ADARB1 WDFY1 CYP24A1 WLS
GO_REGULATION_OF_RESPONSE_TO_WOUNDING	382	0.000145349	0.000436951	0.462935	2.67311	0	CFB IL1R1 SAA1 PLAUR C3 MAP2K1 NLRP3 IL1RL2 SRSF6 FAP IL20RB PTGS2 CCL4 ETS1 C7 IL6 ZYX FAM46A PPAP2B CHID1 BIRC3 CFH S100A9 WFDC1 CD36 TNFRSF1A IL6ST PSMA6 STK24 C1QTNF1 EDN1 F3 TNFAIP8L2 ITGA2 FOXC2 ISL1 CD109 ABR SHPK CLASP1 TC2N C4BPA RREB1 LYN ZP3 IL1B CCL3 IDO1 SNX6 HOPX NOD2 ZC3H12A C4A PPARA THBS1 XIAP PDGFRA PLAT BIRC2 SEMA7A NDEL1 OSM SLC7A2 SOCS5 CCL2 CCL5 GJA1 ADA NFE2L2 TNFAIP3 MAP2K…	0.163163	0.535728	-0.262605	-1.12442	3259	CCL23 FGG CX3CR1 FCER1A TLR7 APOH CASP12 TLR10 SPN HYAL2 ADAMTS18 LTA FOXP3 PSMB4 GSTP1 PRKCA NLRP12 CMA1 XCL1 STXBP5 CR1 CCL1 SOX15 WNT4 TNF GHRL GBA F7 SELP RHBDD3 PPARD ZAP70 TBC1D23 SBNO2 MGLL KLK8 CASP1 CCR2 C9 IL2RA CCL7 TMPRSS6 INPP5F CD6 CCL2 SERPINF2 SCARF1 SAA1 MASP1 FOXF1 FGA WNT5A C4BPA VAMP3 PPAP2B IL17RC CCL16 TNFSF4 PTEN KRT1 IL20RB BCR TXK TEK CCL8 NPY5R ELANE HGF MVK NOS2 MAPK14 …
SESTO_RESPONSE_TO_UV_C5	46	0.000114142	0.000436951	0.655585	2.67304	0	PBX3 MCL1 SDC4 FAM120A CBFB RCOR1 CLIP1 STAT1 PAFAH1B1 PPP4R1 MME TLK1 NFE2L2 SHB YES1 PUM1 SLK TIAM1 IQGAP1 PKN2 JAG1 ZNF148 MYC LDLR ABCC1 EIF2AK2 RAB2A WWP1 RBBP8 EXT1 RASA1 GSK3B	0.770672	0.96582	0.182408	0.849047	1891	MYC LDLR MCL1 PPP4R1 SHB ABCC1 PKN2
THEILGAARD_NEUTROPHIL_AT_SKIN_WOUND_DN	223	0.000133191	0.000436951	0.493133	2.67167	0	CDKN2D OAZ1 PPM1A SLC31A2 SRSF4 USP15 TIAL1 RAF1 ST8SIA4 SPAST HMGB2 UPF1 MAP3K5 STK24 UQCR11 TGFA ATRX ITPKB PHC2 FLOT2 OGT ACVR1B FLII CYTH1 RALY LBR TUBA1B VIM PPP1CC SET LTB APAF1 XRCC5 RGS2 ARPC3 TOPBP1 ME2 PRKCB ABCG1 FKBP1A SRPK2 MBD4 SLC25A3 SMC1A DHX9 PNN UBA3 TSC22D3 GCA STK38 NCOA4 TAOK3 TWF2 EIF4G2 SRP9 CD46 MEIS2 RBM5 PPP1R12A YY1 CSF3R GNAI2 CITED2 KLC1 CORO1A IQGAP1 LSP1 TPST2 RERE…	5.05485e-05	0.00501746	-0.382658	-1.59717	0	GNB2 TWF2 ZNF185 TRIM27 SELPLG ENTPD1 ATP6V0E2 OAZ1 TST ULK1 GTF3C1 UQCR11 LASP1 CAMK2G NFE2 TROVE2 SLC19A1 TIAL1 PLCB2 MARK2 UBN1 SLC23A2 POLR2J CDIPT ADRBK1 COX5B SLC31A2 RABIF SRSF4 RBL2 RALY BARX2 SNAP23 RGS14 RAF1 CAPZB SRP9 UPF1 SRSF1 RPS6KA1 MBD4 GAS7 ARHGAP1 APAF1 SPTLC1 GNAO1 ZMPSTE24 TNPO3 PRMT2 MAP3K3 FOXO4 DAPK2 CREBBP ARPC3 TYK2 TGFB1 MAPK3 JAK1 CELF2 NCF4 GTF2E1 WAS TKT SRPK2 NCOA4 …
JECHLINGER_EPITHELIAL_TO_MESENCHYMAL_TRANSITION_UP	69	0.000116185	0.000436951	0.599087	2.67145	0	CXCL1 PTHLH MMP13 DDR2 HIF1A INHBA CTSB TNC CFH STAT1 SERPINH1 COL3A1 IFITM3 PMP22 PROCR LAMB1 COL6A2 CXCL6 MMP2 ISG15 PDGFRA MTHFD2 VIM CCL2 ADA S100A8 CTSZ SNAI1 SPARC GBP4 SLPI COL6A1 PDGFRB GAS1 DCN BCL3 UPP1 IFIT3 PPIC IRF7 TNXB MMP12	0.959831	1	-0.174324	-0.649091	17538	CSN3 PTPN22 SLPI PROCR RNASET2 CYP1B1 CCL2 INHBA GBP4 SLC3A2 STAT1
GO_WOUND_HEALING	423	0.000149165	0.000436951	0.458685	2.67015	0	CCL20 ITGB3 SAA1 PLAUR C3 TFPI2 PTPN12 CFLAR COL1A1 DOCK9 HIF1A JMJD1C SDC4 RAF1 DGKI ETS1 RCOR1 FNTB IL6 SH2B3 LOX SPRR3 POSTN TNC COL1A2 ADORA2A HMOX1 IL1A TIMP1 CCNB1 CD36 CDH3 GNA15 F3 PRKAR2B COL3A1 ITGA2 CD9 CEACAM1 NOTCH2 LMAN1 GRHL3 DGKH KDM1A PTPN11 NACA IGF1 SERPIND1 LYN IL1B PROCR FN1 B4GALT1 PAPSS2 DOCK6 PPARA VAV1 PDGFRA PLAT AKAP10 HPS6 AP3B1 MYOF PIK3CB H3F3B ITPR1 GJA1 ITGA5 DOCK1…	0.320825	0.703908	-0.246194	-1.05735	6411	TRPC3 CD40LG FGG DGKQ WNT10B GATA4 ENTPD1 BLOC1S3 GAP43 CORO1B APOH PDPK1 H3F3B RAD51C ADAM17 HIST1H3D RAC1 FNTB VANGL2 PRKACA NFE2 AKAP1 ADRA2C PRKCA P2RX7 IL24 CAPZA1 RLTPR GAS6 SOX15 BIN3 PROCR ADAM15 F7 RHOG METAP1 PPARD LCK HMG20B F5 TRIM72 DOCK1 RAF1 HPS6 CD40 CAPZB SH2B1 SAA1 FGA ERBB2 CYP4F2 WNT5A VAV1 RAB27A PAX7 ADAMTS13 ACVRL1 MTPN HSPB1 FERMT3 F10 P2RX1 ZFPM1 TXK TGFBR1 PRKAR2B NINJ1 …
SESTO_RESPONSE_TO_UV_C8	72	0.000116809	0.000436951	0.594312	2.66934	0	PFKP GJB2 SLC2A1 MT2A HK1 APP BRD3 R3HDM1 LAMB1 GLB1 TTC3 SEMA3C MTHFD2 GLG1 CYFIP1 TMED10 COL5A2 VEGFA EPRS ITGA3 SDHA SERPINE1 PTPRZ1 ATP5O PON2 SEPT8 DSC1 EPHA4 FBN2 FXR1 MYC PPP3CA STK3 THBS2 LTBP1 REEP5 TOMM20 ALDH9A1 IL4R	0.871219	1	-0.200387	-0.750983	16012	SCRN1 GJB2 DSC1 ATP5O BRD3 RFC1 TNFSF10 FGFR3 CYB561 MRPS27 HDHD1 REEP5 MT2A KIFAP3 TOMM20 PPP3CA FXR1 SDHA PON2 PTPRF HK1 GLB1
IKEDA_MIR1_TARGETS_UP	53	0.000113908	0.000436951	0.632776	2.66916	0	CORO1C ATP6V1A TPM3 EDN1 NFAT5 SF3B1 ARHGAP21 IGF1 ARF4 PMP22 FNDC3A PDCD4 KAT6B ARCN1 ACVR1 ANP32E HNRNPK UBE2H SPRED1 CITED2 FNDC3B GPRC5B JAG1 SYNCRIP HNRNPR PICALM YWHAZ SEC63 RRBP1 NCL VAMP4 DDX3X ZFP36L2 CNN3 ARRDC3 TBC1D15 CLTC E2F5 CRIM1 ARFIP1 PLK2	0.935321	1	-0.18718	-0.669342	16687	SMAP1 HNRNPR ARFIP1 RSBN1 RRBP1 SF3B1 PRKACB PDCD4 ATP6V1A KAT6B VAMP4 UBE2H SEC62 ACVR1 JAG1 ZFP36L2 CLTC GNPDA2 ANP32E FZD7 CRIM1
NEMETH_INFLAMMATORY_RESPONSE_LPS_UP	88	0.000118991	0.000436951	0.571511	2.66871	0	TOP1 MAP2K1 CFLAR TNFSF9 NFKBIA BCL2A1 PTGS2 SOD2 SLC2A1 MT2A STAT1 TXNRD1 RCN1 TPST1 ETF1 CCL3 MAPKAPK2 LTB SAP30 CLEC4D SAT1 TNFRSF1B IFRD1 SRGN ICAM1 SLPI GCH1 ADAR SLC11A1 BCL2L1 DEGS1 LCP2 HCK TNF WSB1 CDKN1A CITED2 GK IFI16 PML SLC20A1 RHOC MYO10 C5AR1 EIF2AK2 JUND MARCKSL1	0.98819	1	-0.153764	-0.591383	18491	CLN3 BCL6B SLPI TNF ADAR PML APBB1IP CLEC4D STK10 STAT1 TGFB1 MT2A TPST1 CEBPD TRIM25 TAP1 TNFSF9 FCGR2B CASP4 PRKCD LTB SQSTM1 RNF11 MAP2K1 EIF1 BCL2A1 TNIP1 TNFRSF1B
QI_HYPOXIA	136	0.00012486	0.000436951	0.531013	2.66845	0	VHL PFKP HIGD1A CDC42EP2 TNFSF9 PKP2 ABCB6 SLC19A2 BHLHE40 EGLN3 RASL12 GRHPR MAP3K1 LOX GBE1 SLC2A1 MT2A PGF ERO1L HMOX1 KDELR3 RNF19A HK1 SLC41A2 DDIT4 KDM3A CD109 STC1 HK2 CA9 PDK1 JMJD6 PLEKHA2 P4HA1 SAP30 BNIP3 CCNG2 FAM57A ADIPOR2 ME2 COL12A1 PLOD1 VEGFA IL13RA1 PCYT1B GCH1 MXI1 ADM CDKN1A ESPN PGAM1 IGFBP3 EFNA1 RNF126 NDRG1 WHAMM HDAC5 PPP1R3C	0.00144718	0.0407994	0.301755	1.72912	0	PCYT1B RORA VEGFA HK2 ZBTB8B BCL2L11 IRX2 CDHR1 DDIT4 ERO1L KDM3A PKP2 NDRG1 PGF SIAH2 IER3 LPIN1 ATG9B GBE1 EGLN3 GCH1 CA9 TRERF1 BNIP3 PLOD2 VLDLR ITPK1 LOX SOX9 PLOD1 PPP1R3C INSIG1 ACER2 ADIPOR2 EGLN1 PDK1
MORI_LARGE_PRE_BII_LYMPHOCYTE_UP	83	0.000117883	0.000436951	0.577467	2.66837	0	LGALS1 BUB3 CCNB1 ANAPC5 MELK HMMR HMGB3 CDK1 PPP2R5C CENPE KPNA2 ENPEP RAN CENPL AURKA CKS1B CENPA HMGB1 CDCA5 CDKN3 MYBL2 RRM2 TOP2A KIF23 CDC20 ANP32E CCNA2 CDKN2C CDKN1A PRDX4 SLBP SMC4 IDE NUCKS1 RAD21 SMARCA4 CALM2 RBBP4 HNRNPAB CDCA3 SMC2 ZNF358 PSMC1 RACGAP1 RRM1	0.406346	0.771421	-0.273923	-1.0461	7568	RBBP4 DUT CENPL RRM1 STMN1 CDKN2C BUB3 KIF22 NUCKS1 MCM7 CENPA SLBP CDCA5 MCM3 LGALS9 CKS1B H2AFV CDC20 SMARCA4 HMGN2 ZNF358 LIG1 KPNA2 KIF23 CALM2 SLC12A3 TOP2A PPIA UBE2S MKI67 LMNB1 ASF1B MCM6 CDK1
CREIGHTON_ENDOCRINE_THERAPY_RESISTANCE_4	279	0.000138045	0.000436951	0.478595	2.66736	0	SH3BP5 RFXANK BAG3 TIMM9 NT5DC3 RRP1B FKBP5 SLC19A2 BHLHE40 IRS2 RAB31 ST8SIA4 MT2A NOP14 PMAIP1 SLC26A2 CCNB1 IRS1 TIPARP CALB2 ITGA2 SGK3 SLC25A24 ASS1 TAF1D STC1 EMP3 PDLIM1 RPRD1A KCTD6 LRWD1 MAD2L2 NRIP1 PAPSS2 SERTAD2 LAMP2 ADAMTS15 MYEOV2 PDCD4 SAP30 PRMT5 C1orf226 PDZK1 COL5A1 ELP2 FAM60A FGG MYBL1 SYTL5 BCL2 SIGMAR1 TMEM167A RPH3AL SPARC NOS1AP PSMG1 IL24 MRPL9 PPP1R7 RHOBTB3 IL27RA SAV1…	0.415624	0.778838	-0.244234	-1.03148	8267	RFXANK MED24 FGG RAB11FIP3 MRPL9 KAT2A GTPBP8 COX15 TST NOS1AP MYEOV2 TSKU GNPDA1 SLC27A3 SLC7A6OS NSA2 H19 CYB5A IL24 MYBL1 EMP2 RHBDF2 MDH2 LSM6 IL27RA TECR POLR1D PUS1 OLFM1 BMPER KRTCAP3 DHTKD1 DDX19A RUVBL2 FKBP5 CYP1B1 RASA4 CELSR2 LAGE3 BBIP1 C2orf49 TBL1X MAPT LRWD1 SLC25A24 SKP2 PPP1R7 NPY5R SPG20 NOP14 FGFBP2 MT2A SLC22A5 PDCD4 HMGN3 FGD3 CECR5 ADCY9 ZNF703 STMN3 PRSS23 FTO C1orf226 BOD…
BURTON_ADIPOGENESIS_PEAK_AT_2HR	50	0.000114325	0.000436951	0.641132	2.66722	0	CXCL1 BAG3 MAP2K3 PTGS2 ERRFI1 IL6 DNAJB6 PIM1 FOXC2 PHLDA1 HK2 SEMA3C THBS1 RGS2 DNAJB1 TNFRSF1B LONP1 VEGFA SERPINE1 TNFAIP6 CYR61 KLF4 ADM EMD RHOB SLC20A1 RHOJ MYC PPP1R15A CEBPD ETS2 CTGF	0.00668449	0.100895	0.350099	1.65561	14	VEGFA WEE1 MYC HK2 BTG2 CTGF IER3 FOSB SLC20A1 THBS1 SERPINE1 RGS2 CYR61 ERRFI1 NR4A2 PTGS2 PHLDA1
TSUNODA_CISPLATIN_RESISTANCE_DN	48	0.000113934	0.000436951	0.646312	2.66603	0	CFB C3 ELL2 PTGES C1S PTGS2 CTSB EPAS1 SGK1 ASS1 FN1 B4GALT1 RABEPK S100P TSC22D1 C8orf4 ITPR1 KYNU C4BPB IGFBP4 GALNT2 RHOB CASP9 FBN2	0.82982	0.98524	-0.218341	-0.767513	14642	ID1 EPAS1 MAGEA6 WNT5A S100P SLC3A2 PDE3A C3 FSTL3 CPS1 CFB IGFBP4 LCMT2 ASS1 CRIP1 CLU CASP9 C4BPB GALNT2 KRT7 FOLR1 CD74 TSC22D1 FOLR3 SORD RABEPK B4GALT1
LE_EGR2_TARGETS_UP	104	0.000121286	0.000436951	0.553982	2.66465	0	CORO1C CXCL14 RPL13A ETS1 DNAJC9 TNC CCNB1 HMGB2 BUB1 MAD2L1 CDK1 KIF11 PSPC1 TNFRSF21 ECT2 H2AFZ KPNA2 IQGAP3 AURKA CKS1B CCL2 UHRF1 SLC4A7 COL18A1 KIF2C SPECC1 RRM2 KIAA0101 PLEKHO1 TOP2A KIF23 CDC20 CCNA2 P2RX4 BIRC5 CHL1 FIGNL1 KIF20A LIN9 MARCKS CDCA8 PLK1 CXCR4 CSRP2 EZR MARCKSL1 C11orf31 SMC2 EZH2 NAV2 RRM1 HDAC2 PLK4 SH3GL3 MCAM H2AFX CKS2 MKI67 NUSAP1 MCM5 CADM1 NHP2 PRC1 TUBB6 BZW2 CCNB…	0.502507	0.833131	-0.253669	-0.994271	9521	NHP2 PSPC1 RRM1 INCENP PLK4 KIF2C RPL13A KIAA0101 KIF22 BZW2 RAD51 MCM7 RPA3 CCL2 LSM2 HNRNPA2B1 DNAJC9 C11orf31 CHL1 CUEDC2 CKS1B PPP1R14B CDC20 UHRF1 KPNA2 CDCA8 SH3GL3 KIF23 BIRC5 TOP2A NUSAP1 COL18A1 TNFRSF21 MKI67 LMNB1 KIAA1524 CDKN1C
ROSTY_CERVICAL_CANCER_PROLIFERATION_CLUSTER	137	0.000125534	0.000436951	0.529351	2.66299	0	SLC25A15 HJURP PLEK2 UBE2C CCNB1 GTSE1 HMGB2 DLGAP5 ESPL1 BUB1 MAD2L1 CCDC109B MELK HMMR NCAPG CDK1 KIF11 KIF15 SLMO2 TACC3 CENPE PTTG1 FANCI ECT2 H2AFZ KPNA2 ATAD2 BUB1B ASPM AURKA CENPA KIF14 KIF2C MYBL2 AURKB RRM2 KIAA0101 NETO2 TOP2A KIF23 CDC20 ANP32E CCNA2 BIRC5 TPX2 DBF4 FEN1 RAD51AP1 KIF20A SMC4 SPAG5 TYMS CHAF1B CDCA8 DNMT3B KIF18B PLK1 GMNN KIF4A CDCA3 NDC80 BRCA1 SHCBP1 SMC2 EZH2 GINS1…	0.856034	0.996322	-0.198951	-0.801426	16535	BUB1B TACC3 KIF2C PAQR4 PAFAH1B3 ESPL1 KIAA0101 GTSE1 DPP3 RPA3 UBE2C STIL CENPM CENPA FANCI E2F1 CCNF BRCA1 NETO2 BID CDC20 EBP LSM4 CEP55 CCDC109B KPNA2 CDCA8 NCAPG KIF23 FBXO5 BIRC5 PCNA ERCC6L TOP2A NUSAP1 UBE2S SPAG5 GINS1 DTYMK MKI67 LMNB1 KIF4A ASF1B KIFC1 CDK1 ACACA
PEDERSEN_TARGETS_OF_611CTF_ISOFORM_OF_ERBB2	72	0.000116809	0.000436951	0.592892	2.66296	0	ANGPTL4 PLAUR PTGES LOXL2 BCL2A1 IL1R2 TNFAIP8 ERO1L TGFA COL13A1 STC1 HK2 ITGB1 ITGA5 RGS2 S100A2 SLC4A7 HOMER3 LYST VDR TFPI STEAP1 ISG20 EPHA1 HSPB8 PTRF GPX3 FAM131B IDS CD59 MMP1 LHFP ACTN1 NT5E PARM1	0.222565	0.610419	0.217385	1.11066	360	HK2 SLC4A7 B3GNT5 ERO1L F2RL1 LGR4 TGFA CENPV RGS2 PLOD2 PHLDB2 TSC22D2 PTGES STEAP1 C3orf52 CTNNAL1
KYNG_DNA_DAMAGE_DN	194	0.000131268	0.000436951	0.50152	2.66295	0	GADD45A SAA1 TFPI2 OAZ1 PPP2CA SLC31A2 COG6 FAM69A NNMT ALDH3B2 LOX GOLGA4 CXCL2 PCK2 CD36 HK1 CALU TIA1 MT1H COL3A1 TNFRSF10B ATRX SSR3 BTG3 CEBPB PRMT1 IGF1 TMEM158 PPA1 FN1 MT1X POMP IFNGR1 EIF3L MARK3 ATP5I ITGB1 CAB39 SEMA7A VIM ADAMTS1 ARPC3 DNAJA1 HLA-DQA1 GPD2 PTGER4 ACE CCNC EIF4E MYD88 CCNA2 NGF TLE1 RHOBTB3 FBLN2 GALNT2 POLR2F CDC25A RAB11B RAB6A NET1 PRKACA RHOB ATOX1 PRDX4 UGCG CSF2R…	0.239705	0.629442	-0.269783	-1.11604	4714	ATP5I SLC35B1 PRKD2 OAZ1 CD53 ALDH3B2 RIN2 PRKACA NMT1 MT1H TAF1C SOD1 PAFAH1B3 NDUFB6 ITGB5 IL10RB LCK ATOX1 SLC31A2 ID1 CRHBP TBCA ACE SAA1 NNMT TAF10 RABGGTB PPP2CA IFNGR1 HSD17B10 HNRNPA2B1 RAB11B CEBPB HGF CREBBP ARPC3 APBA3 PDCD5 CD36 ARF1 PRSS23 MORF4L1 COG6 VDAC3 PRMT1 IRF2 IFNGR2 CIR1 BTG3 DSCAM CSF2RB CCNL2 TXNRD2 PCNA PAPPA HK1 CAB39 ARPC1B SEMA3B KRT13 CSNK1A1 SNX8 CALU C1orf61 LDHC H…
SMID_BREAST_CANCER_NORMAL_LIKE_UP	458	0.000150218	0.000436951	0.454061	2.6629	0	LEPR IL1R1 C3 ZEB1 NLRP3 CTSC CLEC2B C1S IL1R2 DOC2B PTPRCAP C7 EVI2B CTSW IL6 PPAP2B TNFAIP8 BIRC3 C1R LDHB CHI3L1 CFH CXCL2 GNG11 SVEP1 CTSG MAP4K1 KRT5 HOXA5 CLEC10A VAMP5 TMOD1 NFAT5 ANK2 FLRT2 ADARB1 GIT2 LAMA4 ZBP1 STAP1 MME IGF1 ARHGAP25 LYN KLRB1 PIK3CD HSPB2 GZMA POU6F1 DES PTN SKAP2 LMOD1 PDGFRA KLRK1 ACTA2 SLC6A14 CD22 MBP LTB CD3D KRI1 CLEC4A CCL2 CCL5 HIVEP2 ARL4C SLIT3 DEF6 TNFRSF1B…	0.043213	0.281388	-0.277943	-1.19667	863	TNFRSF25 CD40LG RNASE6 FCER1A CD22 CD1E DEF6 TCL1A CLEC10A FCRL2 VILL GIMAP4 CDO1 ICOS GIMAP5 GVINP1 AIF1 LEPR CD244 TRAT1 CSN3 GZMK CD3D LGALS2 CD3G LY9 CCR6 STAP1 PTPN22 EZH1 CMA1 ADH1B XCL1 GIT2 CD96 CD1C PLCB2 KANK3 SNX1 IL27RA GMFG NAP1L2 MRC1 MEOX1 LY75 KRT14 BTK ZBP1 VAMP5 SPIB LCK HOXA9 ZAP70 S100B ID1 GNG11 CTSC CASP1 DOK2 CCR2 SVEP1 RUNX1T1 PIK3CD CYP1B1 RASA4 LRCH4 DPP4 CD6 CD40 CCL2 P…
MENSSEN_MYC_TARGETS	50	0.000114325	0.000436951	0.640018	2.66259	0	DDX21 HSPA1A LDHB CCNB1 MRPL3 NOP56 PPIF HERC5 DNAJB1 EPRS TRAP1 CCT3 SLPI LDHA EI24 POLR2F HSPH1 HSPE1 HSP90AA1 METAP2 HSPD1 FKBP4 RPS19 YWHAE BRCA1 HSPA9 NCL PFKM RRP9 NPM1 SCARB1 MSH2 NUTF2 APEX1 NME1 KAT2B HSPA8	0.454049	0.8047	-0.28742	-1.01745	8062	NME1 TRAP1 SLPI EIF3B TSPO RUVBL2 MNT DNAJB1 NUTF2 HSPA8 BRCA1
GO_OSTEOBLAST_DIFFERENTIATION	121	0.000122911	0.000436951	0.539136	2.66239	0	CYP24A1 PTHLH COL1A1 MMP13 RPS15 RPS11 SNAI2 DDX21 CBFB TP53INP2 TNC PCP4 ERH TPM4 RUNX2 ESR1 CCL3 SEMA7A NR1I3 GJA1 SFRP1 DHX9 GTPBP4 HNRNPC SMAD5 SNAI1 HNRNPU CYR61 PTH1R ADAR ACHE COL6A1 HSPE1 SPP1 FIGNL1 HSD17B4 IGFBP3 TMEM119 NOG NF1 TWIST1 SNRNP200 SYNCRIP MRC2 RBMX GDF10 RRBP1 JUND FBL ATP5B RRAS2 GNB2L1 HOXA2 CAT FZD1 AKT1 BCAP29 SND1 GLI2 CHRD BMP3 CLTC SMO RSL1D1 RSPO2 CCDC47 FGF9 DLX5 …	0.99927	1	-0.130338	-0.519119	19171	RSPO2 CREB3L1 WWTR1 ADAR PSMC2 ALPL RSL1D1 RRBP1 RDH14 HSD17B4 SATB2 HNRNPU SMAD3 JUNB HIRA CLEC5A BCAP29 HDAC4 FBL BMP2 SMAD1 MSX2 BMP6 TMEM119 TMSB4X LIMD1 CBFB RPS11 MRC2 MEN1 MEF2D GABBR1 RBMX FASN ESR1 CLTC GLI2 GDF10 RPS15 NOG CYP24A1 TWIST1 SND1 SHOX2 GLI1 PENK LRP5 ITGA11 IFT80 FGF9 BGLAP SHH RUNX2 MYBBP1A LRRC17 IBSP ATP5B
GO_RESPONSE_TO_INTERFERON_GAMMA	138	0.000125423	0.000436951	0.528697	2.66238	0	CCL20 CCL22 BST2 OAS3 RPL13A CYP27B1 IFITM2 CCL4 MT2A STAT1 IFITM1 EDN1 IFITM3 TRIM22 ASS1 OASL CCL3 IFNGR1 CD86 CD58 SLC30A8 GAPDH IRF5 IRF9 CCL2 CCL5 KYNU PTAFR SEC61A1 HLA-DQA1 EPRS ICAM1 HLA-DQB1 CCL24 HLA-DPB1 IL12RB1 CCL4L2 HLA-DQB2 SLC26A6 GCH1 CX3CL1 HLA-DRB1 SLC11A1 HCK XCL2 OAS1 PML TRIM5 DAPK3 VCAM1 IFNG SYNCRIP HLA-G TLR3 GBP2 HLA-DRA HLA-DRB5 HLA-A NOS2 CCL13 C19orf66 IFNGR2 DNAJA3 H…	0.0341315	0.250826	-0.330912	-1.33425	659	IRF3 IFNG CCL23 TRIM34 SLC30A8 DNAJA3 AIF1 CAMK2G XCL1 TRIM5 C19orf66 CCL1 TRIM21 MRC1 RPL13A CALCOCO2 IRF5 CCL7 NUB1 HLA-DRB5 CCL2 WNT5A PML IFNGR1 ADAMTS13 CCL16 HLA-DQB2 CCL8 TRIM22 STAT1 HLA-E CD58 NOS2 LGALS9 JAK1 CCL18 IL12RB1 SLC26A6 MT2A IFITM2 TRIM25 GBP2
GO_T_CELL_RECEPTOR_SIGNALING_PATHWAY	140	0.000124984	0.000436951	0.526856	2.66223	0	UBA52 UBE2D1 PSME2 PSME1 NFKBIA PSMB10 STOML2 PSMA6 PSMC6 PSEN1 PIK3CD PSMD12 RIPK2 TNFRSF21 BCL10 PSME4 CD3D PIK3CB RPS27A PAK3 UBE2V1 HLA-DQA1 PSMA3 HLA-DQB1 HLA-DPB1 STK11 PSMA4 HLA-DQB2 PSMB7 PSMC4 HLA-DRB1 CD3G LCP2 PSMD7 NCK1 PSMD2 DENND1B PSMA5 PTPRC TRAC PAK2 IFNG PIK3R2 HRAS IKBKG PSMA1 UBB GRAP2 PSMB5 PSME3 HLA-DRA HLA-DRB5 CARD11 PSMD13 PSMA7 CUL1 FYN HLA-DPA1 PSMD5 PSMC1 PSMB9 MALT1 M…	0.000103247	0.0084051	-0.417296	-1.68541	1	IFNG IKBKG PSMB3 NCK1 PRKD2 GRAP2 PDPK1 STK11 PSMD8 PSMC4 PSMD4 PSMD13 TRAT1 CD3D CD3G FOXP3 PSMB4 PSMB2 RLTPR PSMC5 PSMB1 FBXW11 CHUK PSMD9 PSMD3 LCK ZAP70 PSMC2 PIK3CD CACNB4 HLA-DRB5 TRBV12-3 PSMC3 PIK3R2 CSK PTEN PSMB10 HLA-DQB2 TXK BTN3A1 PSMB8 PSMA4 WAS PSME2 BTRC PSMB6
GO_REGULATION_OF_CHROMOSOME_ORGANIZATION	266	0.0001365	0.000436951	0.48043	2.66179	0	CTNNB1 LIF DYNC1LI1 SNAI2 SPI1 LIG4 GNL3 UBE2C SNW1 ATM BUB3 CCNB1 GFI1 DLGAP5 ESPL1 TERF2IP IWS1 BUB1 KDM3A PHF19 ATRX ISL1 MAD2L1 TNKS2 KDM1A TERF2 OGT IL1B AKAP8 CENPE HNRNPA1 MAD2L2 MAP2K7 PTTG1 PINX1 CCT2 TLK1 ATAD2 BUB1B FAM178A SET XRCC5 UBR5 UHRF1 TLK2 ANKRD32 CDCA5 CTBP1 PIH1D1 AUTS2 CUL3 CDC26 MTF2 VEGFA CCT8 CCT4 AURKB TRIP12 HNRNPC PHF2 CCT3 HNRNPU XBP1 H2AFY ZNHIT1 CCT5 SLX4 PTTG3P N…	0.00166013	0.0442736	-0.339167	-1.42905	32	SLX1A MAPKAPK5 KAT2A BUB1B PRKD2 MAP2K7 TEN1 AKAP8 PARP10 MAD1L1 ACD RAPGEF3 PNKP FOXP3 PYGO2 CDC45 WBP2 SKI RPS6KA4 PIH1D1 MAP1S ZNHIT1 MIER1 CTR9 CTCFL CTBP1 NAP1L2 FAM178A ESPL1 BUB3 NOC2L ANAPC11 TRIM28 RUVBL2 BECN1 WAPAL UBE2C SMARCB1 APC SPI1 PML PAX7 USP7 TLK2 SMG5 PAF1 MCRS1 HMBOX1 HDAC8 CDC23 ZNF335 PTEN LIG4 APOBEC1 TINF2 TAL1 MUC1 CDCA5 MRE11A BRCA1 TGFB1 SMAD4 MAPK3 HNRNPU CCT7 SUPT6H…
AMIT_EGF_RESPONSE_120_HELA	66	0.000115433	0.000436951	0.602359	2.66171	0	GADD45A PLAUR CXCL1 CDC42EP2 MCL1 IRS2 MAP2K3 CXCL2 AREG F3 TGFA UBXN4 TNFRSF10B FOXC2 PHLDA1 DUSP6 CYTH1 BCL10 BIRC2 CHST3 NDEL1 C8orf4 FOSL1 SAT1 ARPC4 IER5 SNAI1 IL27RA MAFF CDC27 CDKN1A IER3IP1	0.783466	0.971962	-0.221106	-0.817903	14262	JUP ZNF747 IL27RA MCF2L CYP1B1 RUNX3 HNRNPH1 TBL3 CYTH1 DAG1 FOXC2 EPHB4 ARPC4 OGFR MVD HBEGF AREG JAG1
BROWNE_HCMV_INFECTION_16HR_UP	219	0.000132591	0.000436951	0.49247	2.66116	0	REL PTHLH FKBP5 KCNK1 RFK DDX21 PGM3 RAF1 ALDH3B2 DR1 SOCS2 SLC9A3R1 RNF19B GPR37 C9orf91 ISL1 BTG3 CLPX PTPN11 LYN TMF1 MAOA RAP2A IFNGR1 SOS1 NPTX2 DUSP7 ALKBH1 SON PCGF3 PTPRE SAP30 ZNF37A SSR1 TAF13 RPS6KB1 WDR82 PAK3 RAB5A GNA13 MOAP1 GABRE VEGFA DCAF7 EXPH5 KLHL23 HLA-DPB1 PTGER2 CCNC PIP5K1A PPP2R5B MPP6 NR2C2 PLEKHB2 THAP11 ABCB1 CHD1 DDX10 IL27RA NECAP1 SRSF10 PRPF19 PLSCR1 SNRK PRKACA T…	0.0274853	0.223149	-0.311691	-1.29941	542	DFFB RNF2 ETFDH WDR82 POP7 STARD3 HLTF CDC5L RAD51C MPHOSPH8 ST7 ALDH3B2 POLR2H PRKACA RARRES3 DUSP7 BAP1 PCGF3 IL27RA GATM ZNF593 OLFM1 NR2C2 PLCL1 LIN37 FKBP5 DR1 RAF1 INPP5F STIL PRPF19 TESK2 RAP2A IFNGR1 DHX8 ADAMTS3 SUZ12 SIKE1 REL NEFM KPNA6 CRLF3 ZBTB1 YKT6 HSPA2 CDC40 BLMH THAP11 RUNX3 MOAP1 IFI44 TTF1 SSR1 SRSF10 PTS KCNK1 BTRC B3GALT5 ANGEL2 PAQR3 GPX3 WHAMM TUBGCP4 CLPX ZNF131 PPP2R5B …
GO_POSITIVE_REGULATION_OF_MAPK_CASCADE	428	0.000149165	0.000436951	0.45625	2.66015	0	GADD45A CCL20 UBA52 DUSP9 SAA1 TNFRSF6B CCL22 MAP3K8 C3 MAP2K1 CTNNB1 S100A7 LIF IRAK2 FAM58A ITGA1 MAP2K3 KDR RAF1 CCL4 IL6 MAP3K1 CCR1 SEMA4C XDH CHI3L1 IL1A DUSP5 CD36 MAP4K1 MAP3K5 NRP1 C1QTNF1 EDN1 TGFA GPR37 KSR1 RELT MDFIC NRK PSEN1 PRMT1 PTPN11 IGF1 ESR1 FGD2 IL1B CCL3 CDK1 MAPKAPK2 MIF DIRAS1 ERN1 DUSP6 MAP2K7 NOD2 ZC3H12A RIPK2 PSAP ITGB1 THBS1 PDGFRA IQGAP3 PDE5A DUSP7 SEMA7A FZD8 OSM …	0.495271	0.829646	-0.233278	-1.00213	9896	TNFRSF25 TRAF2 CD40LG PYCARD IKBKG CCL23 FGG AXIN1 MAPKAPK5 FCER1A CDK10 PRKD2 MAP2K7 RASSF2 MAP3K6 TRAF7 VANGL2 ADRA2C PTPN22 PRKCA P2RX7 MAP3K11 DUSP7 XCL1 TRIM5 GAS6 FZD4 EGFR CCL1 NPTN MADD PLA2G5 TNF SOD1 GHRL S1PR2 CSPG4 BMPER MAP3K1 CYSLTR2 PLCB1 TAOK2 NOD1 MAP3K2 CCL7 STK25 RAF1 MAP4K2 IRAK1 CD40 CCL2 ARL6IP5 SERPINF2 SAA1 MAPK8IP2 FGA FAM58A ERBB2 DBNL WNT5A S100A7 DUSP22 DSTYK ATP6AP1 N…
MIYAGAWA_TARGETS_OF_EWSR1_ETS_FUSIONS_DN	205	0.000130582	0.000436951	0.496382	2.6598	0	PRDM1 IL1R1 SH3BP5 ELL2 RPS6KA2 LIF FST LOXL2 SEC24D FAM69A SLC2A3 IL6 MOSPD1 PPAP2B CHI3L1 COL1A2 PRRX1 IRS1 NRP1 F3 COL3A1 AKR1C1 PHLDA1 ASS1 EHBP1 MME STC1 TMEM158 ZNF281 GPR180 NRIP1 SERTAD2 SPOCD1 SEMA3C CA9 SEMA7A ELOVL6 ANGPT1 SLC1A3 BNIP3 CCL2 RIOK1 GLT8D2 FAM126A SLC4A7 COL5A1 COL11A1 MMP14 SCG5 SPARC PTGER2 EYA4 SERPINE1 SPEG ZNF239 ADAMTS12 NR2F2 TLE1 PPP1R7 SPRED1 MAFF PLAU ADM AMIGO2…	0.77037	0.96582	0.150849	0.906419	207	STC2 HAS2 SLC4A7 MMP14 KCTD4 ACTG2 FAM171B NEDD4L NRP1 AK5 CLCF1 CHST7 GPR1 SERPINE1 CA9 GPNMB CEP135 ADAM12 BNIP3 COL3A1 PLOD2 NRG1 SNX9 NUDT7 SERTAD2 LTBP1 LYPD6B SLC2A3 COL1A2 PHLDA1 RECK LMCD1 PRDM1 RIOK1 SRPX DKK1 FST PRSS12 VCAN GCNT1 MAFF NID2 RPS6KA6 SEC63 C3orf58 DMXL2 SEMA5A TNFRSF11B LTBR MIR155HG RGMB
KEGG_CYTOKINE_CYTOKINE_RECEPTOR_INTERACTION	224	0.000132979	0.000436951	0.49048	2.65964	0	CCL20 LEPR IL1R1 TNFRSF6B CCL22 CXCL1 CXCL14 TNFSF9 LIF IFNK INHBA KDR IL1RAP IL20RB CCL4 IL1R2 IL6 CCR1 CXCL2 IL1A TNFRSF1A CXCL10 IL6ST INHBC TNFRSF10B CSF3 RELT IL1B CCL3 ACVR1B CXCL6 IFNGR1 TNFRSF21 PDGFRA OSM LTB BMPR2 CXCL9 CCL2 CCL5 TSLP TGFBR1 TNFRSF1B IL23A ACVR1 LIFR VEGFA IL13RA1 IL18R1 CCL24 KITLG IFNAR2 TNFSF13B IL12RB1 IFNAR1 CCL4L2 IL24 CSF1 CX3CL1 KIT TNFRSF18 TNFRSF4 XCL2 CSF3R P…	0.101602	0.427977	-0.286797	-1.19745	2009	TNFRSF25 IFNG CD40LG CCR5 CCL23 CX3CR1 CCR8 CCR4 LTA LEPR CCR6 INHBC IL24 XCL1 VEGFC EGFR CCL1 FASLG TNF IL10RB CCL28 CCR2 IL20RA IL13RA1 IL2RA CCL7 CD40 CCL2 IL1R2 FLT3LG TNFSF10 INHBA IFNGR1 CNTFR CSF1R ACVRL1 CCL16 TNFSF4 IL20RB FLT3 TGFBR1 CCL8 HGF TNFRSF14 IL13 TGFB1 CSF2RA CCL18 IL12RB1 IFNE CCR10 CXCL6 OSM CSF3 CCR3 IL18RAP VEGFB IL3RA IL22RA1 IL17RA IFNGR2 IFNAR1 BMP2 IL9R TNFSF11 TNFRSF8…
GO_REGULATION_OF_DNA_METABOLIC_PROCESS	313	0.000140351	0.000436951	0.470789	2.65905	0	ZRANB3 CTNNB1 PPP2CA BMP5 SPI1 GNL3 PPP4R2 FBXO18 IL6 ATM STOML2 ZBTB38 AREG TERF2IP E2F7 ATRX TNKS2 KDM1A TERF2 IGF1 CDK1 BLM HNRNPA1 MAP2K7 GZMA PINX1 STOX1 CCT2 CALR KPNA2 PDGFRA DSCC1 FAM178A APAF1 BMPR2 XRCC5 GJA1 PRMT5 UBR5 HMGB1 KPNA1 PAK3 PDS5A ANKRD32 CHEK2 UBE2V1 RFC4 BAX CHTF8 SMC1A CCT8 GTPBP4 CCT4 AURKB RNF169 TRIP12 ERCC8 HNRNPC KITLG TOP2A TMEM161A CCT3 WRNIP1 HNRNPU UBE2V2 KLF4 RP…	0.324553	0.707008	-0.250504	-1.06366	6468	IFNG SLX1A MAPKAPK5 BABAM1 PRKD2 MAP2K7 TEN1 SIRT6 MPHOSPH8 RAC1 ACD PNKP FOXP3 MSH3 EGFR TNFAIP1 IL27RA HUS1 FAM178A UNG MBD3 KCNK2 S100A11 PPP2R1A TRIM28 RAD51 CDK2 RAD17 CHEK2 CD40 WAPAL SH2B1 SPI1 PPP2CA PML USP7 SMG5 MCRS1 HMBOX1 HDAC8 APAF1 ACVRL1 TNFSF4 RPA2 CHTF8 TINF2 JUN HGF SENP2 MRE11A FBXO18 CHTF18 BRCA1 TMEM161A TGFB1 NF2 MAPK3 HNRNPU CCT7 CBX8 TTF1 SUPT6H MSH6 UBE2B TP53 PAXIP1 WRA…
GO_REGULATION_OF_CELL_ACTIVATION	454	0.000149701	0.000436951	0.453595	2.65895	0	PELI1 JAK3 PRDM1 MAP3K8 ZEB1 NLRP3 CTNNB1 IL1RL2 TNFSF9 IRS2 CD274 INHBA SAMSN1 ITCH LGALS1 IL20RB IL6 ATM HMOX1 CYP26B1 IL6ST C1QTNF1 TNFAIP8L2 CEACAM1 ITPKB MAPKAP1 MARCH7 ABR AP1G1 CEBPB SHPK FLOT2 PTPN11 STX4 STAP1 IGF1 LYN ZP3 IL1B IDO1 MIF SNX6 CD83 NOD2 ZC3H12A GNRH1 RIPK2 SOS1 TNFRSF21 CD86 THBS1 VAV1 BCL10 PDGFRA KLRK1 PDE5A AP3B1 EBI3 IGLC1 SLC7A2 CD3D BTN2A2 PTPRE SOCS5 CCL2 CCL5 ADA T…	0.00145051	0.0407994	-0.310284	-1.33554	28	TRAF2 BST1 IFNG CD40LG PYCARD DHPS MLST8 NCK1 FCER1A BLOC1S3 GRAP2 PDPK1 CD209 RIPK3 NCKAP1L TNIP2 SPN DUSP3 ADAMTS18 DNAJA3 RAC1 MAD1L1 ICOS AIF1 CD244 CD3D CD3G FOXP3 ZP4 FES STAP1 PTPN22 PRKCA XCL1 STXBP2 RLTPR GAS6 C10orf54 CTLA4 SOX15 SOX11 IL27RA IL13RA2 PLA2G2D SOD1 MNDA UNG BTK CLEC4G SFTPD SELP RHBDD3 PGLYRP3 LCK ZAP70 PLA2G10 CCR2 MUC5B IL2RA HLA-DRB5 DPP4 CD6 CD40 CCL2 BTLA SASH3 JAK3 …
LENAOUR_DENDRITIC_CELL_MATURATION_UP	113	0.000121892	0.000436951	0.544533	2.65786	0	PFKP CCL22 RRP1B ATP1B1 OAT CTSC INHBA BIRC3 DUSP5 PTPRO TGM2 CBS TGFA CRABP2 ITPKB ARF4 IDO1 MAOA CD83 SEMA3C CD86 SLC11A2 ECM1 TRIB2 STAC CCNG2 ABCG1 CDH1 CD1B HLA-DQB1 HLA-DPB1 SHB CSF1 TNFAIP6 ALOX15 SPP1 CITED2 CR1 CCDC85B TFRC LPL CD59 CCL13 CCNA1 RARRES1 HLA-DPA1 PPIC PFKM CAT MMP12 SOX4 PCBD1 PPARG CCL17 RNASE6 CYB5A SPTAN1 PKD2 FABP4 CD74 SCARB1 CCR7 GAS6 MMD ACOT7	0.372034	0.744775	-0.268511	-1.0613	7087	SCRN1 CD1A AES RNASE6 KCNAB2 PDLIM4 FCER2 CYB5A CD1C GAS6 CR1 MRC1 GATM ITGB5 CD1B MGLL CTSC RAP1GAP DPP4 INHBA PEBP1 CRABP2 DNASE1L3 HSD11B1 ACAA2 PRKACB HMGN3
LEE_EARLY_T_LYMPHOCYTE_UP	101	0.000120817	0.000436951	0.554933	2.65765	0	UBE2C CCNB1 GFI1 DLGAP5 GNA15 LETM1 BUB1 E2F7 MELK HMMR HMGB3 NCAPG CDK1 KIF11 KIF15 E2F2 PTTG1 FANCI TNFRSF21 ATAD2 DSCC1 BUB1B ASPM AURKA CENPA UHRF1 ADA CDKN3 KIF14 NUF2 KIF2C CD1B CEP70 RRM2 KIAA0101 TOP2A BIRC5 RAD51AP1 CD1E CDC25A KIF20A LRR1 CD99 TYMS WHSC1 KIF18B AEBP1 CDCA3 NDC80 GINS1 SGOL2 CEP55 PRR11	0.535495	0.855607	-0.249729	-0.975376	10122	SCRN1 CD1A BUB1B CD1E CASC5 KIF2C RCAN1 KIAA0101 CD1B LETM1 MPP1 SGOL2 UBE2C CENPW CENPA HHIP FANCI E2F2 GNA15 RUFY3 ARPP21 CEP55 WHSC1 UHRF1 NCAPG BIRC5 RAPGEF5 TOP2A NUSAP1 TNFRSF21 LRR1 GINS1 DIAPH3
GO_RESPONSE_TO_OXIDATIVE_STRESS	333	0.000141583	0.000436951	0.46718	2.65677	0	SPHK1 IL1R1 PLA2R1 S100A7 HP COL1A1 HIF1A GJB2 HSPA1A PTGS2 ETS1 ATP2A2 IL6 SOD2 EEF2 PARK2 SELK ERO1L HMOX1 DIABLO AREG CD36 EPAS1 APP TXNRD1 MAP3K5 STK24 EDN1 F3 MSRB3 SLC25A24 MELK PSEN1 STX4 SETX PPP1R15B IL1B CDK1 FN1 GPX4 PDLIM1 ERCC3 STAU1 ZC3H12A CPEB2 PDK1 ECT2 PDGFRA SLC11A2 PPIF CHD6 OXSR1 P4HB BNIP3 CCL5 FOSL1 ROMO1 ADA NFE2L2 TNFAIP3 NUDT2 VKORC1L1 BCL2 DNM2 LONP1 MMP14 PRNP PRKRA ER…	0.510573	0.839702	-0.234472	-0.998571	10188	TRAF2 LONP1 ETFDH DNM2 PDK2 TAT PPARGC1B NDUFS8 HP PRODH HYAL2 PPP5C HSPA1B AIF1 MUTYH ERCC2 PNKP NDUFS2 GSTP1 SIRT2 HDAC6 GJB2 SLC8A1 SLC23A2 PRDX2 LPO SOD1 ATP13A2 CHUK TRPA1 HTRA2 CPEB2 ATOX1 PYCR1 EPAS1 CDK2 NDUFB4 CYP1B1 STK25 ROMO1 RGS14 ARL6IP5 XPA S100A7 PML NEFH MAPT CD38 SLC25A24 KRT1 GNAO1 JUN DPEP1 BAD ADPRHL2 ZNF580 TMEM161A SETX NUDT1 CBX8 TXNDC8 SCGB1A1 PINK1 MTR MT3 GPX4 FKBP1B CD…
MULLIGHAN_MLL_SIGNATURE_2_DN	270	0.000137268	0.000436951	0.478858	2.65657	0	RPL36 RPS6KA2 PTHLH ITGAV ATP1B1 HIF1A CLIC4 PTPRCAP ATP2A2 TRMT1 PGF CHI3L1 CXCL2 PMAIP1 SEPT11 DNTTIP2 AREG IFITM1 APP SLC18A2 ATRX C9orf91 BTG3 PITPNB LUZP1 ASS1 CHD1L STAP1 KHDRBS1 ANKLE2 MMP2 HNRNPA1 TTC3 TNFRSF21 RANBP2 KLRK1 OLA1 PDCD4 STAT4 GTPBP1 CD3D UBR5 CEP170 NONO FAM60A NUP50 MUC4 SIPA1L1 HINT1 ISOC1 LHFPL2 NAV3 TCF3 DPT SLC9A3R2 SPARC YES1 KATNB1 ICOSLG ZNF544 NR2F2 GNPTAB MSMB ABC…	0.18474	0.567295	-0.268269	-1.13121	3672	KATNB1 TNFRSF25 CD1E NIT2 PKI55 HYAL2 HPGDS TRMT1 CLIC4 CSN3 CD3D ABHD10 TEX11 STAP1 RQCD1 CD96 LUZP1 PPL ZNF16 RPL36 MRC1 METAP1 MCF2L CDH16 WWC3 PYCR1 CTDSPL C1orf68 RUNX1T1 BARX2 IL2RA SCN2A GALNT1 SLC24A3 RAB11A LAMA5 CYP4F2 TNPO2 HMGN4 PPP1R16B VGLL4 NME4 KHDRBS1 CKB BCR RPP40 MATR3 LEPROTL1 ADRM1 HGF STAT5A LAMC3 JAK1 IFI44 AGRN STAT4 SLC17A9 ATP2C1 PDCD4 NR2F2 KIFAP3 BRD8 HIP1R GTPBP3 MRPS…
GO_NEGATIVE_REGULATION_OF_VIRAL_GENOME_REPLICATION	47	0.000113856	0.000436951	0.646803	2.65542	0	BST2 OAS3 IFITM2 PARK2 IFITM1 IFITM3 OASL LTF ZC3H12A ISG15 CCNK CCL5 TRIM6 SRPK2 VAPA SLPI ADAR EIF2AK4 SRPK1 PLSCR1 TNF ISG20 OAS1 IFI16 PROX1 EIF2AK2 C19orf66 MX1	0.451688	0.804089	-0.290616	-1.01823	7946	PARP10 RNASEL LTF C19orf66 SLPI TNF ADAR EIF2AK4 SRPK2 MX1 IFITM2 MAVS IFITM3 BST2 INPP5K ZC3HAV1 TNIP1 PLSCR1 PARK2 APOBEC3D IFITM1 OAS3 OAS1
PRAMOONJAGO_SOX4_TARGETS_UP	52	0.000114168	0.000436951	0.631949	2.65488	0	NFIL3 BHLHE40 SLC2A3 SOD2 CLK1 TIPARP KDM3A SMNDC1 PHLDA1 STC1 IL1B BNIP3 BTN2A1 TNFAIP3 CCNG2 RIT1 PLIN2 VEGFA RIOK3 MYD88 SERPINE1 FGD6 MXI1 MAFF ADM NDRG1 TPBG CXCR4 JUND AK4 RBCK1 HMHA1 IER3 ZFP36L1	0.0040965	0.0739311	0.360657	1.72426	8	VEGFA STC2 GRB10 KDM3A NDRG1 IER3 TNFAIP3 SERPINE1 IL1B BTG1 BNIP3 RND3 SLC2A3 ELF4 PHLDA1 BHLHE40 CXCR4 TIPARP TPBG GPRC5A MAFF
FUJII_YBX1_TARGETS_DN	195	0.000131285	0.000436951	0.499521	2.65428	0	HNRNPL TWSG1 PTGES IL1RAP FANCD2 TRIO DNAJC3 SLC26A2 HDLBP CALU RDH10 PHF19 E2F7 PRKAR2B NCAPG2 DEPDC1 MAD2L1 MELK RNASEH2A HMGB3 RAD23B KIF11 MAD2L2 NOP56 RAP2A FANCI PRPF40A MPHOSPH9 ATAD2 BUB1B SSRP1 ASPM CKS1B ITPR1 SSR1 UHRF1 BRIP1 STX12 MYBL1 NUDT15 CDKN3 SPC25 RFC4 ARIH2 VRK1 MGAT4A MYBL2 RRM2 ERCC8 TOP2A TAF9B KIF23 PROSC CCT5 EI24 FEN1 TFPI TIAM1 CDC25A KBTBD6 EXO1 SLC25A32 CENPN FIGNL1 …	0.666311	0.926052	-0.224275	-0.928343	13114	BUB1B CLCN3 DUT IPO5 UBAC1 RRM1 PLK4 NUP62 PRR3 MYBL1 EIF4EBP2 DMKN UNG RAD51 CDK2 RNASEH2A MCM7 POLR3F RAP2A GINS2 TBL1X DEPDC1 CDC23 SKP2 FANCI PRKAR2B MGAT4A HNRNPL CENPK CCNF BRCA1 MCM3 CKS1B UBE4B SSR1 H2AFV PROSC GPX3 FABP5 STX12 WHSC1 UHRF1 UBL3 LIG1 KIF23 HIPK1 FBXO5 BPGM ARIH2 OXCT1 ITGAE TOP2A NUSAP1 MPHOSPH9 MAD2L2 EXO1 DNAJC3 DTYMK CALU LMNB1 KIF4A HADH ASF1B PPP2R2C MCM6 CASP2
YAGI_AML_WITH_T_8_21_TRANSLOCATION	347	0.000141463	0.000436951	0.46397	2.65401	0	JAK3 PTPN12 REL CDKN2D TNFAIP2 ETV6 RGS10 ANKRD28 UGP2 CSTB IL1RAP LGALS1 PTPRCAP TRIO ITM2B SACS SEPT11 ZNF254 AREG ESPL1 TNFRSF1A APP TXNRD1 SLC9A3R1 SLC18A2 VAMP5 NAP1L1 ACADSB ABR RCN1 TTC28 FBXO21 NT5C2 TMF1 ANKLE2 MANF TMBIM6 TTC3 ARID5B PSMD12 PRPF40A TNFRSF21 CD58 CLDND1 CALR RALB UTP20 AP3B1 OXSR1 SAP30 AURKA ITPR1 SOCS5 SSR1 BTN2A1 CEP170 TGFBR1 APOB UBA7 YBX1 ZNF160 GYPC ACP2 NUP50 SCC…	0.000801402	0.0295636	-0.331913	-1.41583	15	TSC22D4 SCRN1 DDX39A CEACAM4 MS4A2 PSMB3 NCK1 AES SELPLG JUP CFD TSC2 CSNK1G2 HPGDS TFAP4 AIF1 TRAT1 ADRA2C TNFAIP2 COX8A CAPG NUPR1 NBAS CTSF CD96 BLVRA POLR2J IL27RA DLGAP2 CTBP1 SH3GLB1 LY75 ESPL1 COMT CDKN2C ATP5G1 NT5C2 GDE1 ETHE1 BTK VAMP5 DGAT1 NFIX FKBP8 RUNX1T1 RAB4A NDUFA2 GUCY1A2 ECI1 ATP5L CEACAM3 GALNT1 TSPAN4 SASH3 PLXND1 MPPE1 MAGEB2 LAMA5 JAK3 GPS2 RPS6KA1 SMARCD2 PEBP1 CSK CD226 …
GO_PROTEIN_FOLDING	206	0.000131182	0.000436951	0.494959	2.65268	0	SPHK1 ITGB3 BAG3 ERP44 FKBP5 HSPA6 PFDN2 HSPA1A SACS HSPA5 ERO1L BAG5 DNAJB6 DNAJB5 GNAI3 FKBP11 PPIL2 DNAJB11 LMAN1 CLPX PPIB FKBP14 TMX4 SEP15 CDC37 CCT2 CRTAP HSP90B1 PDCL3 UGGT1 CALR PFDN4 RANBP2 PPIF DNAJC10 P4HB DNAJB1 DNAJA1 QSOX2 TMX1 DNAJA2 FKBP1A HSCB PDIA4 CCT8 BAG1 CCT4 DNAJC21 TRAP1 VAPA CCT3 FKBP7 PDIA3 GRPEL1 MESDC2 CCT6B HSPA1B CCT5 APOA2 GLRX2 HSPH1 HSPE1 TXNDC5 HSP90AA1 NKTR GNA…	0.310422	0.693747	-0.25991	-1.07939	6123	GNB2 TRAP1 DNLZ PPIE LTBP4 HSPA1B DNAJA3 PFDN1 TMX4 HSPBP1 UNC45A PEX19 HSPA6 DNAJC19 DNAJB6 WFS1 PPIL1 CSNK2B FKBP8 RUVBL2 PPIL3 NFYC FKBP5 FKBP15 TBCA MOGS TTC1 PPIL2 LRPAP1 PTGES3 PFDN5 HSPA14 DNAJC4 GNB5 GNAO1 FKBPL DNAJB1 AIP PPIAL4G PPIB HSPA2 PPIAL4E HSPA8 PDCL FKBP11 CCT7 TXNDC8 TXNDC11 TBCD FKBP1B CWC27 CCT6B CDC37 VBP1 CLPX GNAI2 CCT8 MKKS MLEC FKBP2 HSP90AA4P PPIA GRPEL2 PFDN4 GLRX2 ER…
KIM_GLIS2_TARGETS_UP	82	0.000117855	0.000436951	0.575518	2.65264	0	ANGPTL4 C3 CXCL14 COL1A1 POSTN CFH COL1A2 CXCL10 COL3A1 IFITM3 COL15A1 TGFBI ISG15 PDGFRA TSC22D1 VIM LTB CCL2 CCL5 CMTM3 COL18A1 HLA-DQA1 MMP14 DPT ICAM1 HLA-DQB1 SPARC TNFSF13B SERPINE1 CX3CL1 HLA-DRB1 LUM LSP1 VCAM1 COL14A1 HLA-G DCN HLA-DRA CDCA3 PYCARD HLA-DMB ADAMTS2 CTGF PSMB9 HLA-DMA BBC3 OSMR BOK AIF1 CD74 SPARCL1	0.113684	0.45054	0.226676	1.19239	161	EFEMP2 MMP14 CTGF BBC3 SERPINE1 CDCA3 DCN IGFBP2 FCGR2A FBN1 HLA-G COL15A1 COL3A1 ADAMTS2 COL14A1 PDGFRA COL1A2 OGN VIM POSTN IGSF10 NID1 LILRB3
GO_REGULATION_OF_PEPTIDASE_ACTIVITY	359	0.000143266	0.000436951	0.462239	2.65202	0	TBC1D10A PLAUR WFDC10B C3 BST2 TFPI2 NLRP3 PSME2 CDKN2D WFDC3 CSTB SPOCK3 PSME1 EGLN3 RAF1 IL6 NRD1 VCP PCOLCE2 TNFAIP8 BIRC3 XDH SERPINB8 CARD8 PMAIP1 S100A9 TIMP1 DIABLO ITIH2 WFDC1 DNAJB6 CST7 APP MAP3K5 SERPINH1 F3 TNFRSF10B CD109 CDKN1B CLPX SERPIND1 FN1 EIF2AK3 HTT SERPINB13 AIM2 PTTG1 C4A COL6A3 THBS1 XIAP BCL10 SLC11A2 BIRC2 ECM1 PSME4 PI3 APAF1 SERPINB3 WFDC2 RNF34 NDUFA13 SERPINB4 TIMP4…	0.525918	0.850388	-0.232591	-0.993314	10500	WFDC5 TRAF2 PYCARD NLRC4 COL28A1 PPM1F TFAP4 DNAJA3 SERPINA9 RPS27L FIS1 TRADD NLRP12 SPINK13 PIH1D1 GAS6 CST3 CR1 WFIKKN1 SLPI SERPINB3 DNAJB6 FASLG TNF TBC1D10A SSPO UBXN1 MAGEA3 LCK HTRA2 BCL2L10 CASP1 NOD1 RAF1 CDKN1B ARL6IP5 PROL1 SPINK6 SERPINF2 TNFSF10 RPS6KA1 PML PEBP1 NOL3 APAF1 SPINK4 BCL2L12 P2RX1 SPP2 SERPINB8 PZP DPEP1 BAD ADRM1 SERPINA4 HGF IFT57 BOK SERPINB4 PSMB8 PDCD5 LGALS9 IGBP…
REACTOME_CELL_CYCLE	391	0.000147341	0.000436951	0.458526	2.65163	0	UBA52 UBE2D1 SEC13 PSME2 CDKN2D PPP2CA HJURP PSME1 UBE2C DYNC1H1 PSMB10 CLIP1 HIST1H2BL RPS27 ATM BUB3 SEH1L CCNB1 ANAPC5 ANAPC7 MAPRE1 TERF2IP BUB1 PSMA6 PRKAR2B MAD2L1 PAFAH1B1 PSMC6 CDKN1B CLASP1 HIST2H2AC TERF2 TFDP1 CDK1 MNAT1 PPP2R5C HIST1H2BO NUP107 E2F2 PSMD12 PTTG1 H2AFZ RANBP2 PSME4 YWHAG DYRK1A BUB1B NDEL1 PPP1CC CENPL RPS27A AURKA CKS1B CENPA NEDD1 CEP192 CHEK2 MAX SPC25 RFC4 NUF2 RFW…	5.0045e-05	0.00501746	-0.363303	-1.55654	0	PPP2R3B NHP2 SSNA1 RBBP4 PSMB3 HIST1H2BN DYNLL1 BUB1B RPS27 ATRIP ANAPC7 RPA1 CASC5 PSMD8 PSMC4 NUP133 LIN54 CENPP PSMD4 PSMD13 CENPL CDC16 ACTR1A HIST1H2BA MAD1L1 ACD INCENP HIST2H2AA4 ZWILCH SDCCAG8 APITD1 PSMB4 PSMB2 PRKACA PLK4 NUP85 KIF2C CDC45 NSL1 TUBGCP2 RAD1 PSMC5 CENPT CCNE1 PSMB1 HUS1 CDKN2C TUBGCP6 TK2 PCNT HIST1H4E DCTN1 BUB3 PSMD9 PSMD3 PPP2R1A ANAPC11 HIST2H2AA3 RCC2 PSMC2 POLD4 LI…
CHEN_LVAD_SUPPORT_OF_FAILING_HEART_UP	100	0.000120395	0.000436951	0.55461	2.65156	0	NFIL3 DOCK9 FKBP5 KCNK1 MCL1 ZFAND5 IRS2 NFKBIA SNAI2 PDK4 CCNB1IP1 MT2A POSTN AREG DNAJB5 TIPARP DDIT4 MT1H CEBPB LAMB1 MT1X CDC42EP4 CHST3 MTHFD2 TIMP4 CALD1 MT1E PLIN2 IER5 NES TSC22D3 SERPINE1 CYR61 FOSL2 PPAP2A SLC38A2 SLCO4A1 REV1 CDKN1A ZBTB16 FNDC3B RERE METTL7A INSR VCL CEBPD HYAL2 MYOM1 KLF9 TIMP3 RRAS2 TMEM204 CD163 CTGF	0.742547	0.957513	0.165143	0.898076	821	ATF3 BTG2 DDIT4 CTGF MTHFD2 FOSL2 MCL1 SERPINE1 CDC37L1 CYR61 NFKBIA RND3 SH3BGR FNDC3B KLF9 POSTN TIPARP VCL MYOM1 PER1 SLC38A2 NID1
KEGG_B_CELL_RECEPTOR_SIGNALING_PATHWAY	73	0.000116973	0.000436951	0.587892	2.64887	0	MAP2K1 NFKBIA RAF1 IFITM1 NFAT5 PPP3R1 LYN PIK3CD PPP3CB SOS1 VAV1 BCL10 NFKBIE CD22 NRAS PIK3CB MAP2K2 PRKCB CD79A NFATC4 CD81 PIK3R5 PTPN6 PIK3R2 HRAS IKBKG PPP3CA CARD11 DAPP1 SOS2 PIK3AP1 MALT1 AKT1 MAPK1 FCGR2B GSK3B	0.0858696	0.394877	-0.347754	-1.30513	1579	IKBKG CD22 RAC1 NFATC1 CHUK BTK PPP3CB PIK3CD RAF1 VAV1 CR2 PIK3R2 CD19 JUN GRB2 CHP2 MAPK3 PPP3CA GSK3B NFATC3 FCGR2B CD81 RAC3 NRAS CARD11 RASGRP3 MAPK1 PRKCB PIK3AP1 AKT3 INPP5D MAP2K1 SYK NFKBIE PPP3R1 IFITM1 CD79B MAP2K2
LIU_VMYB_TARGETS_UP	119	0.000123213	0.000436951	0.538117	2.64866	0	GMCL1 RPS6KA2 SLC31A2 CLIC4 PCOLCE2 EIF5B DNAJB5 PRKAR2B MARCH5 TNKS2 CSGALNACT2 EMP3 MAPKAPK2 TACC2 SRD5A1 TPI1 NGLY1 PLCXD1 MPHOSPH9 SEC24A PDCD4 SAP30 ARL4C IMPA2 RBM47 STARD5 ANP32E NARF ARHGAP26 LYPD1 ABCG2 PLSCR1 NUCB2 ISG20 IER3IP1 KCNS3 STK17A JAG1 USP25 LHX6 ICAM3 FAM134A ZBTB1 ABCD3 IDS GMNN CXCR4 HSPA12A SBNO1 FYN EZH2 NMI MARCH3 BCR GNB5 LNPEP PDE4DIP PXDN TMEM30B KLHL7 AGA EPB41L4B C…	0.625215	0.90647	-0.234834	-0.933563	11970	H1FX KLHL7 ETFDH NMI CCDC53 CLIC4 NAGPA ERLIN1 SLC31A2 MGAT2 WDR46 ABCD3 GNB5 BCR ZBTB1 PRKAR2B HSPA2 RUFY3 SATB2 NUDT1 IMPA2 PDCD4 NARF STARD5 FABP5 SRD5A1 DPYSL2 ABCG2 TRPV2 MED4 ICAM3 FAM134A
MUNSHI_MULTIPLE_MYELOMA_UP	80	0.00011805	0.000436951	0.577108	2.64842	0	PSME2 CFLAR MCL1 FST NFKBIA HSPA5 LDHB IFITM1 UQCR11 NACA HSP90B1 GAPDH CALR ANGPT1 RAN XRCC5 DAD1 PAK3 LIFR KATNB1 AXL CSF1 XBP1 CD63 EIF4G2 CYB561D2 ISG20 TNFRSF17 DDX18 SSR4 CALM2 CSF2 KRT8 FKBP2 UBB EEF1A1 CXCR4 JUND CDV3 LY96	0.93429	1	-0.182462	-0.693342	17317	KATNB1 RELB CYB561D2 UQCR11 PSMB1 FLT3LG PFDN5 HAX1 ACVRL1 FGFR3 JUN USF2 PSME2 GSTM4 S100A4 CALM2 FKBP2 CD68 EEF1A1 SSR4 EPOR CD63 RING1 RHOD UBE2L3 FZR1 XRCC5 ABCC3 CFLAR NACA IFITM1 TNFRSF17 DBI ZNF91
GO_NEGATIVE_REGULATION_OF_CYTOKINE_PRODUCTION	190	0.000130225	0.000436951	0.499562	2.6484	0	UBA52 JAK3 BST2 NLRP3 REL CD274 INHBA ITCH IL20RB TBK1 ERRFI1 IL6 CHID1 HMOX1 CDH3 TIA1 ORM1 IRAK3 LTF FN1 IDO1 CD83 ZC3H12A TNFRSF21 ISG15 THBS1 HERC5 TRIB2 ANGPT1 BTN2A2 RPS27A SOCS5 TRAIP TNFAIP3 HMGB1 UBA7 IL23A ACP5 RABGEF1 PTGER4 SRGN PRNP FBLN1 DDX58 AXL POMC CX3CL1 HLA-DRB1 KLF4 SLC11A1 PCBP2 APOA2 ERBB2IP TNF PGLYRP3 ANXA1 BANK1 PML TWIST1 CD2AP IL36RN IL33 UBE2L6 IFNG ELANE CYLD UBB PGL…	0.00233716	0.0540646	-0.352865	-1.45877	45	IRF3 IFNG PYCARD DHX58 TRIM27 NMI TUSC2 RELB NCKAP1L RAC1 FOXP3 NLRC3 LTF GSTP1 PTPN22 NLRP12 XCL1 RPS6KA4 GAS6 C10orf54 SIGIRR TNF GHRL GBA KAT5 BTK SFTPD PGLYRP3 NFKBIL1 TICAM2 TSPO OTUD5 ORM1 HLA-DRB5 PRG2 JAK3 PML PIN1 INHBA CSK TNFSF4 TAX1BP1 REL IL20RB ZFPM1 NUTF2 NLRC5 IFIH1 ELANE HGF DDX58 ASB1 IL13 LILRB1 TGFB1 LGALS9 IKBKE CUEDC2 SCGB1A1 HFE NR1H4 TRIM25 SLAMF1 IRAK3 BCL6 UBE2L6 SOCS5 N…
GO_REGULATION_OF_RNA_SPLICING	90	0.000119062	0.000436951	0.564282	2.64827	0	HNRNPL SRSF6 SRSF4 HSPA1A UHMK1 SNW1 CLK1 RPS13 TIA1 DAZAP1 PQBP1 SETX RBM8A ERN1 TMBIM6 JMJD6 HNRNPF DYRK1A PTBP1 SON SRSF2 RBM25 SRPK2 MAGOH SRSF9 HNRNPK POLR2A SRPK1 WTAP BRDT SRSF10 PRPF19 RBM5 CLK2 RNPS1 DDX5 MBNL2 RBMX SNRNP70 SAP18 RBM38 FMR1 CELF3 YTHDC1 TRA2B ACIN1	0.0721115	0.361963	-0.339344	-1.30869	1349	SNRNP70 FASTK BRDT SF3B4 SF3A1 YTHDC1 RBM10 AFF2 SRSF4 PRPF19 UHMK1 RBM15B HNRNPA2B1 CLK1 SRSF3 CELF6 HSPA8 HNRNPL HNRNPH1 SETX SRSF10 RPS26 SRPK2 DAZAP1 CELF1 RBM20 MBNL3 CLK2 FMR1 RBM22 RBFOX2 RBFOX1 U2AF2 MBNL2 SRSF9
GERY_CEBP_TARGETS	123	0.000123122	0.000436951	0.534431	2.64624	0	ANGPTL4 PLAUR CXCL1 C3 HP BAG3 HSPA1A GREM2 XDH GPCPD1 POSTN HMOX1 S100A3 LPGAT1 NRP1 PIM1 CRABP2 ORM1 ACSL1 PROCR CXCL6 DBP PLAT ACTA2 ELOVL6 RGS2 SSR1 DNAJB1 DNAJB9 SAT1 S100A8 PEA15 DFNA5 IFRD1 ECHS1 PRNP RDH11 ZFAND2A ANK3 NGF TNFAIP6 GCH1 HSPA1B KLF4 RNH1 BCKDHB HSPH1 BAIAP2 IFI16 RRAD NUS1 TFRC HIST1H2BC LPL PER2 DCN FOXF2 PPP1R15A LCN2 FGF7 MKNK2 EREG PPARG SH3GL3 PTX3 TOM1L1 GADD45G HGF H…	0.765974	0.963972	-0.214541	-0.855894	14708	BAIAP2 HP HSPA1B RNH1 DBP LSS NSDHL PROCR ECHS1 NUS1 ORM1 GPCPD1 DNAJB1 CRABP2 APBB1IP HGF NXPH2 SSR1 JUNB CYB5R1 ABCD2 CXCL6 CD1D C3 ACSL1 ANGPTL4 SH3GL3 KLF4 HIPK1 EREG RDH11 MVD CD68 MAFK HBEGF PPP1R15A HGSNAT DNAJB2 BCKDHB S100A8 HIST2H3C DNAJB9
NELSON_RESPONSE_TO_ANDROGEN_UP	86	0.000118568	0.000436951	0.569108	2.64604	0	PDLIM5 ELL2 ITGAV FKBP5 PGM3 SEC24D TNFAIP8 ORM2 SLC26A2 UAP1 CPD SGK1 LMAN1 MAF B4GALT1 ARID5B TSC22D1 ADAMTS1 AZGP1 ACSL3 PIAS1 DNAJB9 SAT1 SRP19 LIFR PMEPA1 VAPA UGDH KLF4 PPAP2A SLC38A2 ELOVL5 DCTN3 NKX3-1 ADRM1 NDRG1 KRT8 INPP4B AKAP12 ACTN1 H1F0 ZBTB10 CAMKK2	0.999893	1	-0.117829	-0.451842	18668	SNAP25 CAMKK2 RBM10 PPAP2A RAB4A FKBP5 APPBP2 SRP19 ADRM1 HSD17B14 KLK4 KLF4 AZGP1 UNC13B HOMER2 SEPP1 HERC3 DNAJB9 SEC24D ANKH ACSL3 IQGAP2 KLK3 ORM2 DBI CPD TNFAIP8 SPDEF TSC22D1 TMPRSS2 PTPN21 SORD SLC26A2 B4GALT1 ABHD2 MAF ID2 HPGD
GO_PROTEIN_LOCALIZATION_TO_MITOCHONDRION	64	0.000115181	0.000436951	0.601901	2.64553	0	TIMM9 PARK2 PMAIP1 HK1 TIMM13 TOMM5 MARCH5 HK2 MTX1 MTX2 DNM1L PMPCA DNAJA1 NDUFA13 TOMM22 TRNT1 MOAP1 SLC25A6 BAX MFN2 TIMM22 HSP90AA1 TOMM70A TIMM44 AFG3L2 PDE2A TOMM34 TIMM17A SAMM50 MTX3 TOMM20 TIMM23 HSPA4 FBXO7 AKT1 BBC3 PINK1 BID BCL2L11 AIP TIMM50	0.00935299	0.120681	-0.417498	-1.53839	169	DNLZ PAM16 TIMM50 TIMM44 TIMM17B FIS1 DNAJC19 MFF TSPO COX18 BMF MTCH2 AIP TOMM70A BAD MFN2 MOAP1 FBXO7 BID TIMM10 PINK1 TOMM20 MTX3 TOMM7 PMPCA MTX2 TIMM13 IMMP2L NDUFA13 MAPK9 HK1 TIMM8B SAMM50
NAKAYAMA_SOFT_TISSUE_TUMORS_PCA1_UP	73	0.000116973	0.000436951	0.587106	2.64533	0	CFB C3 CTSC HSPA6 C1S FAP NNMT CFH TIMP1 CXCL10 MME GZMA THBS1 ECM1 CD14 CXCL9 CCL2 CCL5 KYNU HLA-DQB1 SERPINE1 TNFAIP6 SERPINA1 SRPX2 ISG20 LUM ARHGAP15 ITGBL1 DCN HLA-DRA THBS2 CCL13 LY96 HLA-DPA1 CD163 IL4R FCGR2B PDE4DIP EFEMP1 SLC15A3 SIGLEC1 BIN2 AIF1	0.511522	0.840169	-0.262469	-0.985058	9411	NCKAP1L MS4A4A AIF1 GZMK HSPA6 MRC1 CTSC SLAMF8 CCL2 NNMT CSF1R CD52 LILRB1 NCF4 C3 S100A4 CD14 CFB LYZ FCGR2C FCGR2B VSIG4 SIGLEC1 PLTP F13A1 IGLV1-44
GO_MITOCHONDRIAL_TRANSPORT	162	0.000127567	0.000436951	0.511488	2.6446	0	TIMM9 SLC25A15 HSPA1A ALKBH7 ATP5J TP53BP2 PMAIP1 STOML2 ATP5S TIMM13 TOMM5 SLC25A24 ATP5G3 CCDC109B PSEN1 PPP3R1 TFDP1 HK2 MTX1 MTX2 ATP5I PPIF YWHAG PRKAA2 SLC25A20 PMPCA SLC1A3 MCU BNIP3 NDUFA13 YWHAB TOMM22 TRNT1 MOAP1 SLC25A6 BCL2 BAX VDAC1 MFN2 ATF2 TIMM22 BHLHA15 TP63 ATP5D ATP5O BCL2L1 MPV17L HSP90AA1 TOMM70A SLC25A32 NOL3 TIMM44 PPP1R13B UCP2 AFG3L2 MICU1 BLOC1S2 PDE2A PNPT1 SLC25A37 TOM…	5.12007e-05	0.00501746	-0.409297	-1.67277	0	DNLZ ATP5I PAM16 ATP5G2 DYNLL1 TIMM50 RHOT2 ATP5H TIMM44 STARD3 BLOC1S2 TST CPT2 SLC25A10 ZNF205 TIMM17B SLC25A12 RHOT1 THEM4 SLC25A14 FIS1 SIVA1 ALKBH7 NMT1 CNP BHLHA15 DNAJC19 ATP5F1 ATP5O ATP5G1 MFF TSPO PRKAG2 ATP5L TFDP1 MPV17L BMF MTCH2 NOL3 SLC25A24 ATP5A1 AIP TOMM70A E2F1 BAD SLC25A5 MFN2 MOAP1 MICU1 FBXO7 CPT1A BID TIMM10 ACAA2 TP53 SLC25A20 MRS2 TOMM20 MTX3 ATP5D TOMM7 PMPCA MTX2 GSK3B …
GO_POSITIVE_REGULATION_OF_CELLULAR_PROTEIN_CATABOLIC_PROCESS	187	0.000130959	0.000436951	0.500232	2.64362	0	UBA52 UBE2D1 PSME2 CHFR CTSC PSME1 SUMO2 ARIH1 VCP UBE2C PSMB10 PARK2 ANKIB1 BUB3 RNF19A CCNB1 ANAPC5 ANAPC7 DLGAP5 ESPL1 PSMA6 RNF19B MAD2L1 PSMC6 PSEN1 CDK1 PSMD12 PSME4 BUB1B TRIB2 RPS27A TRIB1 AURKA SOCS5 PIAS1 NFE2L2 TNFAIP3 CUL3 RFWD2 ARIH2 CDC26 PSMA3 ZFAND2A CDC20 PSMA4 PSMB7 XBP1 PSMC4 UBE2V2 SMURF1 ANAPC1 CD81 CDC16 UBQLN1 PSMD7 CDC27 PTTG1IP RAB1A PSMD2 SUMO1 PSMA5 IL33 NSMCE2 PSMA1 UB…	0.000610438	0.0248146	-0.369799	-1.52659	11	AXIN1 PSMB3 BUB1B ANAPC7 PSMD8 PSMC4 PSMD4 PSMD13 CDC16 STUB1 HSPBP1 PSMB4 PSMB2 SIRT2 SUMO2 PSMC5 DDRGK1 PSMB1 GBA ESPL1 DVL1 BUB3 PSMD9 PSMD3 ANAPC11 PSMC2 CTSC OSBPL7 NUB1 KCNE2 ANAPC2 UBE2C USP5 RFWD2 PSMC3 CDC23 SUMO1 RNF14 PTEN PSMB10 KEAP1 CCDC22 TRIM67 SMURF1 FBXO22 CAV3 PSMB8 PSMA4 RAB1A CDC20 UBQLN2 PSME2 BTRC PSMB6 BCAP31 GSK3B PSME1 SOCS5 PTTG1IP PSMD1 FBXO5 CHFR CD81 ARIH2 FMR1 PSMA7…
GO_CELL_CHEMOTAXIS	156	0.000126183	0.000436951	0.513659	2.64234	0	CCL20 SAA1 SAA2 CCL22 CXCL1 CXCL14 ITGA1 SAA4 CCL4 IL6 CCR1 CXCL2 S100A9 HMGB2 PTPRO TREM1 CXCL10 NRP1 EDN1 CKLF IL1B CCL3 PIK3CD CXCL6 SCG2 VAV1 PDGFRA CXCL9 CCL2 CCL5 HMGB1 LPAR1 S100A8 LYST VEGFA PLXNB3 CCL24 S100A12 CCL4L2 PIP5K1A ELMO2 CX3CL1 KIT XCL2 CSF3R HRH1 PDGFRB PPBP CORO1A ANXA1 CXCL3 PDGFB ANO6 ENG VCAM1 CXCL5 RPS19 IFNG RAB13 GBF1 SEMA5A DOCK4 SBDS CXCR4 C5AR1 CCL13 CCL3L3 CXCR3 CC…	0.798175	0.977896	-0.207864	-0.847296	15569	IFNG CCR5 CCL23 CX3CR1 CORO1B NCKAP1L RAC1 CCR6 NUP85 XCL1 GAS6 CCL1 RHOG SFTPD CCL28 CCR2 TRPM4 PIP5K1C PIK3CD CCL7 CCL2 SAA1 VAV1 IL17RC CCL16 CCL8 HGF PLEKHG5 CCL18 S100A9 CXCL6 ADAM8 IL17RA IL16 TNFSF11 RPS19 CCL21 PRKCD IL10 HBEGF CXCL5 SAA4 CCR1 AMICA1 SBDS S100A8 CCR7 BCAR1 CXCR3 CCL13 ELMO2 PRKCQ HRH1 ARRB2 SYK RAB13 PLXNB3 TGFB2 SAA2 KIT ENG CXCL9 CXCL14 CXCL1 ARHGEF16 CCL24 PLA2G1B CXCR…
GO_DEFENSE_RESPONSE_TO_VIRUS	144	0.000124813	0.000436951	0.519828	2.64068	0	BST2 NLRP3 OAS3 IFNK IFITM2 ITCH TBK1 IL6 DNAJC3 PMAIP1 STAT1 IFITM1 CXCL10 DDIT4 DEFA1 IFITM3 ADARB1 TRIM22 OASL ZC3H12A CD86 POLR3E ISG15 SERINC3 HERC5 IRF5 IRF9 BNIP3 CXCL9 BCL2 IL23A LYST ABCC9 DDX58 IFNAR1 DMBT1 ADAR EIF2AK4 PCBP2 PLSCR1 STAT2 C17orf85 ISG20 PRF1 OAS1 IFI16 PML TRIM5 PTPRC IL33 LSM14A SAMHD1 IFNG CD8A MB21D1 TLR3 EXOSC4 EIF2AK2 C19orf66 MX1 HYAL2 IFIT3 PYCARD POLR3H AIMP1 IR…	0.0201422	0.186859	-0.338083	-1.36883	390	ABCF3 IRF3 IFNG EXOSC5 PYCARD TLR8 DHX58 TLR7 TRIM34 HYAL2 POLR3H KCNJ8 RNASEL TRIM5 C19orf66 AIMP1 POLR3K CRCP POLR3B IL10RB ADAR SERINC5 IRF5 BECN1 CD40 POLR3F PML MICA EIF2AK4 APOBEC1 NLRC5 IFIH1 GBP3 TRIM22 STAT1 POLR3C DDX58 LILRB1 ATG7 IFNE MX1 IFITM2 TRIM25 SERINC3 ELMOD2
GO_REGULATION_OF_CHROMOSOME_SEGREGATION	81	0.000117966	0.000436951	0.573927	2.6402	0	CTNNB1 DYNC1LI1 UBE2C ATM BUB3 CCNB1 DLGAP5 ESPL1 BUB1 RAD18 ATRX MAD2L1 CENPE MAD2L2 PTTG1 ECT2 BUB1B FAM178A PUM2 ANKRD32 CDCA5 CUL3 CDC26 KIF2C AURKB H2AFY PUM1 PTTG3P NEK6 SMC6 CDC27 RAB1A SPAG5 NSMCE2 ZW10 HDAC8 PLK1 ZNF207 SFPQ RCC2 CENPF RACGAP1 GORASP1 PTTG2 RNF4 ANAPC11 KLHL22 WAPAL CDC42 CTCF TEX14 PSMG2 TERF1 CSNK2A1 NEK2 TPR CDC6	0.148541	0.513789	-0.321578	-1.22406	2758	BUB1B MAD1L1 KIF2C SIRT2 FAM178A ESPL1 BUB3 ANAPC11 RCC2 PUM2 BECN1 WAPAL UBE2C APC HDAC8 CDC23 PTEN CDCA5 RAB1A PCID2 SMC6 LCMT1 FBXO5 RNF4 MAD2L2 SPAG5 SENP6
WATANABE_RECTAL_CANCER_RADIOTHERAPY_RESPONSIVE_DN	92	0.00011936	0.000436951	0.560569	2.63991	0	CFLAR ITGAV PPP2CA ITGA1 LGALS1 ARIH1 COL1A2 SEC23A PSMA6 COL3A1 ABR KBTBD2 LYN PPP2R5C ARID5B COL6A3 ITGB1 AP3S1 COL5A2 BET1 HMGXB4 ZNF43 SRP54 CCDC6 PROSC RHOBTB3 CHD1 HSPE1 PPP1R12A WSB1 GLUD1 LUM MICB ANXA1 HSPD1 TRAM1 PSMB5 TMEM147 THBS2 ACTN1 CUL1 COL16A1 RCN2 FLNA	0.885145	1	-0.194833	-0.753159	16599	HARS2 TMEM147 PSPHP1 GSTP1 CAPG BET1 KBTBD2 CHUK MNT KHSRP COL16A1 MAP4 PPP2CA PRKCI
REACTOME_APC_C_CDH1_MEDIATED_DEGRADATION_OF_CDC20_AND_OTHER_APC_C_CDH1_TARGETED_PROTEINS_IN_LATE_MITOSIS_EARLY_G1	63	0.000115128	0.000436951	0.602727	2.63989	0	UBA52 UBE2D1 PSME2 PSME1 UBE2C PSMB10 ANAPC5 ANAPC7 PSMA6 PSMC6 PSMD12 PTTG1 PSME4 RPS27A AURKA CDC26 PSMA3 AURKB CDC20 PSMA4 PSMB7 PSMC4 ANAPC1 CDC16 PSMD7 CDC27 PSMD2 PSMA5 PSMA1 PLK1 PSMB5 PSMD13 PSMA7 PSMD5 PSMC1 PSMB9	0.00270106	0.0582956	-0.447817	-1.64589	48	PSMB3 ANAPC7 PSMD8 PSMC4 PSMD4 PSMD13 CDC16 PSMB4 PSMB2 PSMC5 PSMB1 PSMD9 PSMD3 ANAPC11 PSMC2 ANAPC2 UBE2C PSMC3 CDC23 SKP2 PSMB10 PSMB8 PSMA4 CDC20 PSME2 PSMB6
GARY_CD5_TARGETS_UP	457	0.000150353	0.000436951	0.44987	2.63833	0	ZRANB3 LEPR ST6GALNAC4 RBM39 TNFSF9 PKP2 CLEC2B GAA RPL13A NFKBIA RPL31 MAP2K3 PIGO BCL2A1 CPNE1 SPI1 CCL4 WARS ALKBH7 CCNB1IP1 SLC2A3 SUCLG2 TRIO UHMK1 UBXN6 GBE1 PMAIP1 FAHD2A PCK2 DUSP5 MARS MAP4K1 STAT1 CBS DDIT4 CARS TPM4 NFAT5 CEBPB ALDH16A1 UQCRC1 CD83 ASMTL PPP2R5C TAGAP TIPRL GAS5 WDFY1 TTC3 ZC3H11A ADRBK2 PDK1 AHCYL1 DBP PPARA CAB39 CALR WDR33 SERINC3 P4HA1 PDCD4 CD22 SLC35A3 GTPBP1 INT…	0.0077531	0.109097	-0.295881	-1.27376	154	ARHGDIA GNB2 DHPS UBXN6 HSD17B8 CDK10 CD22 WASH3P RELB NADK TSTD1 TNIP2 PHF13 TIPRL PFKL KAT8 SYNGR3 SOCS7 LEPR SLC39A9 PNKP GNG7 ALDH16A1 ALKBH7 WBP2 SLC1A5 DBP BAP1 RLTPR MAP1S LSS DPP7 SRRT SPOP SF3A2 C19orf54 ADRBK1 HCFC1R1 AUH ACY1 TMEM159 RPL13A IL10RB ETHE1 TMED4 SPIB LCK POLD4 MPST HMG20B DHTKD1 ZNF581 TSPO TPRA1 MGAT4B AP2A1 TMEM120A MRPL2 KDELR1 GM2A GAA NFKB2 SPI1 UHMK1 TAF10 GCHFR FAH…
GO_FC_GAMMA_RECEPTOR_SIGNALING_PATHWAY	93	0.000119346	0.000436951	0.558496	2.63774	0	MYO1G BRK1 LYN VAV1 IGLC1 CYFIP1 PIK3CB ACTR3 CLEC4D ARPC3 DOCK1 IGHG1 ARPC4 CLEC4E ABI1 YES1 ELMO2 ACTG1 IGHG4 FGR CD3G PRKCE IGHV2-70 HSP90AA1 HCK SRC BAIAP2 CRK NCK1 ARPC1B WASL ARPC5 PIK3R2 MYO10 IGKV4-1 ARPC2 IGLC2 FYN LIMK1 ELMO1 MAPK1 PLD2 IGLC3 IGKV1D-33 ARPC1A ACTB PLCG1 NCKAP1 CD247 CDC42 IGKV3D-11 WAS VAV3	0.193182	0.577487	-0.304899	-1.18012	3626	BAIAP2 NCK1 NCKAP1L RAC1 CD3G PLA2G6 IGKV3D-11 PPAPDC1A DOCK1 FCGRT VAV1 ARPC5 PIK3R2 CRK CLEC4D GRB2 ARPC3 ARPC1A MAPK3 MYH2 IGHV2-70 IGKV1D-33 WAS PLD2 IGLC6 ARPC4 IGLV7-43 PRKCD LIMK1 ARPC1B MAPK1 BRK1 MYO1C CYFIP2 WASL
GERHOLD_ADIPOGENESIS_DN	63	0.000115128	0.000436951	0.602199	2.63758	0	IL1R1 TNFAIP2 EEF2 XDH SAE1 CD9 FN1 CDC37 CCT2 ITGB1 THBS1 PLAT ECM1 CCL2 DNAJB1 G0S2 BAX IFRD1 EIF3C MMP14 CYR61 VDR CCT5 CD81 ANXA5 PDGFRB UCP2 SAMHD1 ZNF148 GAS1 THBS2 THBD CEBPD DDB1 FGF7 ATF1 CTGF IL4R SOX4 BID IER3 GAS6 GAS7 CXCL12 CASP8 CCND2 CRYAB HSPA8 VCAN	0.961028	1	-0.175309	-0.644326	17433	EIF3C SAE1 UBTF TNFAIP2 GAS6 CCL7 CCL2 GAS7 DNAJB1 HSPA8 BID CEBPD CDC37 AKR1B1 DDB1 CD81 ZNF148
GO_VASCULATURE_DEVELOPMENT	449	0.00014988	0.000436951	0.450319	2.63756	0	SPHK1 ANGPTL4 TYMP LEPR ITGB3 PRDM1 MAP2K1 CTNNB1 S100A7 TNFAIP2 ITGAV COL1A1 LIF HIF1A ZFAND5 LOXL2 KDR FAP SPI1 SGPL1 PTGS2 TMED2 WARS CLIC4 ETS1 ERRFI1 LOX PPAP2B PGF COL1A2 HMOX1 EPAS1 PRRX1 NRP1 TIPARP E2F7 EDN1 COL3A1 CEACAM1 FOXC2 COL15A1 TGFBI LUZP1 QKI PSEN1 FN1 B4GALT1 EIF2AK3 PPP3CB MMP2 SCG2 SEMA3C ZC3H12A EPC1 SOS1 JMJD6 PDCL3 RIC8A ITGB1 THBS1 PDGFRA ECM1 ACTA2 ENPEP FZD8 LRP2 ANGPT…	0.991545	1	-0.167891	-0.722187	19817	SNX17 NPRL3 PRKD2 DNM2 RBM15 EPHA1 STK11 CCM2 RHOJ PLCD1 CLIC4 RAPGEF3 LRP1 LEPR SPHK2 NOTCH4 ETV2 TNFAIP2 PRKCA WNT2 AIMP1 VEGFC OSR1 LUZP1 ITGB1BP1 FZD4 NSDHL RIC8A PITX2 ADAM15 NUS1 HS6ST1 CSPG4 BMPER AGGF1 TBX4 NOTCH3 SUFU S1PR1 PPP3CB ID1 EPAS1 CYP1B1 AAMP RSPO3 TMEM100 TMPRSS6 TBX3 QKI COL8A2 CCL2 VASH1 SERPINF2 PLXND1 LAMA5 FOXF1 CDH5 SPI1 TMEM204 S100A7 PPAP2B POFUT1 ACVRL1 PTEN CUL7 COL8…
DUTERTRE_ESTRADIOL_RESPONSE_6HR_UP	219	0.000132591	0.000436951	0.488012	2.63707	0	OLFML3 LRRFIP2 NT5DC3 FKBP5 HIF1A SLC19A2 PTGES DDX21 RAB31 ECE2 RPL32 SLC26A2 SEH1L MARS AREG LDLRAD3 PCP4 SLC9A3R1 TGM2 TIPARP PDCD11 SGK1 SGK3 SLC25A24 PHLDA1 ANXA9 NOP56 NRIP1 PPIF DSCC1 MYOF SNX24 NOL6 WDR4 UHRF1 PAX9 BRIP1 MYBL1 SYTL5 BCL2 ISOC1 KCNK6 COL12A1 USP31 SFXN2 PAICS CHRNA5 IFNAR2 NOS1AP IGFBP4 NOLC1 SLC1A5 DDX10 FEN1 TIAM1 RET ENDOD1 SEPT9 EXO1 HEY2 ISG20 CD82 UGCG HSPB8 HSPD1 FK…	0.994938	1	-0.149529	-0.62337	19655	EXOSC5 ZNF185 NOS1AP BLVRB TFAP4 NR2C2AP KCNK6 AKAP1 CDC45 SLC1A5 MYBL1 SNX24 UNG OLFM1 RAPGEFL1 MCM7 FKBP5 CELSR2 WDR46 PLA2G16 OPN3 GINS2 PEX11A MAPT SLC25A24 GAB2 E2F1 NXNL2 GART BRCA1 MCM3 PPAN SLC22A5 ASB13 ADCY9 PRSS23 ATP11A CD82 UHRF1 ISOC1 HR SYTL5 PCNA SEMA3B MRPS23 KRT13 EXO1 RUVBL1 RET MACF1 FLNB CHRNA5 AREG TGM2 SLC9A3R1 RARA HSPB8 GINS3 CA12 TMEM164 MCM6 HEY2 FARP1
HOSHIDA_LIVER_CANCER_SUBCLASS_S2	114	0.000122026	0.000436951	0.539535	2.63684	0	CTNNB1 RBM39 RRP1B RPL31 TIAL1 TP53BP2 ARID3A RPS27 ATM GTF2I ITIH2 BRD3 TIA1 CPD BTG3 RPS24 RPL24 RPL27 TTC3 RPS25 AHCY EIF4B LBR HELZ SNTB1 UBE2K EIF4A2 NR2C1 PNN ATF2 HNRNPC HNRNPU NCOA4 KLF3 CD46 CLK2 NET1 GLUD1 DDX1 SSB CUL4A SUMO1 DDX18 GCN1L1 RPS19 ACP1 ABCD3 GBF1 PEG3 FBL IGF2R H1F0 NT5E SNRPE SUZ12 ENPP1 PPARG RPS5 PRDX3 ABCB10 TBCE EP300 SEPHS1 BCLAF1 TM9SF4	0.300996	0.687914	-0.278069	-1.1	5739	RPS27 RPL24 ACP1 TIAL1 ATP5F1 PPP2R1A PEG3 BRD3 AHCY RAB4A DDX1 HNRNPA2B1 ABCD3 POFUT1 PIGC SUZ12 SUMO1 FGFR3 SLC6A2 ARHGAP35 TARBP1 PHF3 CDK6 HNRNPU NCOA4 TFIP11 FBL CUL4A BTG3 RPS19 RPL27 CLK2 SREBF2 SNTB1 HELZ FLNB ATF2 PTOV1 GCN1L1 BCAM GTF3C2 GNAI1 GLUD1 SNRPE PRDX3
KEGG_APOPTOSIS	83	0.000117883	0.000436951	0.570559	2.63645	0	IL1R1 CFLAR IRAK2 NFKBIA IL1RAP BIRC3 ATM IL1A TNFRSF1A PRKAR2B TNFRSF10B IRAK3 PPP3R1 IL1B PIK3CD PPP3CB XIAP BIRC2 PIK3CB APAF1 CAPN2 BCL2 BAX MYD88 NGF BCL2L1 ENDOD1 PIK3R5 PRKACA TNF CSF2RB CASP9 TNFRSF10A PIK3R2 IKBKG PPP3CA CYCS PRKAR2A PRKX TP53 PRKAR1A AKT1 IRAK4 FADD BID TNFRSF10D IL3RA NFKB1 EXOG TRADD AIFM1 CASP8 RIPK1	0.0600204	0.331975	-0.350139	-1.33716	1117	DFFB TRAF2 IKBKG TRADD PRKACA FASLG TNF CHUK PPP3CB PIK3CD IRAK1 TNFSF10 PIK3R2 APAF1 NTRK1 PRKAR2B BAD CHP2 BID PRKAR2A TP53 PRKACB PPP3CA IRAK3 IL3RA CSF2RB FADD XIAP RIPK1 PRKAR1B CAPN1
PUJANA_BREAST_CANCER_LIT_INT_NETWORK	100	0.000120395	0.000436951	0.551404	2.63623	0	BACH1 NFKBIA MAP2K3 FANCD2 ATM CCNB1 STAT1 TERF2 ESR1 CDK1 BLM KPNA2 BRAP BUB1B AURKA CHEK2 CTBP1 RFC4 SMC1A DHX9 ELK1 CCNA2 NUFIP1 CDC25A CCNE1 BAP1 SHFM1 FANCG SMARCA4 CDC25C BARD1 ATR RBBP4 MYC PLK1 CLSPN RPA1 TUBG1 PRKDC FLNA NMI TP53 ATF1 SP1 C11orf30 MSH6 RBBP8 AKT1 HDAC2 NPM1 PLK3 MDM2 EP300 H2AFX MRE11A MSH2 PEX5 BCCIP TERF1 CHEK1 CDK2 JAK1 BRCA2 CSNK2A1 RFC2 E2F4 HDAC1 RBBP7 SMAD3 KAT2B	0.0460969	0.292655	-0.344035	-1.34222	870	RBBP4 NMI BUB1B RPA1 BAP1 CTBP1 CCNE1 RFC1 RAD51 MDC1 HMG20B CDK2 RPA3 CHEK2 RPA2 AR RAD9A E2F1 STAT5A STAT1 MRE11A CREBBP BCCIP TUBG1 MCM3 JAK1 SMAD3 MSH6 JUNB E2F4 TP53 SMARCA4 BARD1 BACH1 RAD50 KPNA2 SP1
DAZARD_UV_RESPONSE_CLUSTER_G6	146	0.000124875	0.000436951	0.517746	2.63595	0	BAZ1A RRP1B DOCK9 FAT1 CCNB1 IRS1 MAP3K5 FLRT2 PAFAH1B1 QKI CLASP1 FERMT2 PIK3C3 FNDC3A TMX4 KIF11 CREB3L2 CNOT2 FAM179B TLK1 IGF2BP3 BIRC2 BUB1B CENPA UBR5 KAT6B TLK2 SP3 ATP13A3 KIF14 AUTS2 BBX NAV3 ATF2 EXPH5 SPOP TOP2A KIF23 KLF7 SLC9A6 TP63 KIF2A CTBP2 PPP1R12A MICB FRYL TLE4 PIKFYVE SLBP SMC4 LSM14A USP24 STARD7 DOCK4 MEGF9 ZMYND8 SHOC2 FGFR2 USP6 NR3C1 CEBPD CUL1 FYN MAST4 LARP7 XPO1 CHD9 …	0.609898	0.895417	-0.233303	-0.945772	11842	BUB1B SGSM3 NR3C1 TMX4 RIN2 VEGFC SPOP APPBP2 QKI ORC2 BBX XPA WAPAL CENPA TLK2 SLBP RBPJ HDHD1 ZZZ3 ZMYND8 PHF3 TUBGCP3 SMAD3 DOCK9 RNF13 CEBPD ADCY9 PIP4K2B LPCAT1 FRYL AJAP1 UBL3 ZCCHC11 KIF23 ZMIZ1 KAT6B CHD9 ARHGEF7 TOP2A RABGAP1L LSM14A CTBP2 ATF2 PIK3C3 MKI67 MAST4 LMNB1 KLHL9 IGF2BP3 INSIG2 CUL1 SP3 MEGF9 LARP7 IRS1
GO_REGULATION_OF_PROTEIN_CATABOLIC_PROCESS	376	0.000144634	0.000436951	0.457001	2.63543	0	UBA52 UBE2D1 PSME2 OAZ1 CHFR CTSC PSME1 DYNC1LI1 COMMD1 SUMO2 ITCH ARIH1 NRD1 VCP UBE2C PSMB10 PARK2 ANKIB1 ATM BUB3 RNF19A TIMP1 CCNB1 ANAPC5 ANAPC7 BAG5 DLGAP5 ESPL1 BUB1 PSMA6 TIPARP OS9 RNF19B MAD2L1 PSMC6 AGAP2 IRAK3 PSEN1 CDKN1B C4BPA IL1B CDK1 RAD23B TMF1 MAD2L2 UBAC2 FAM83D PSMD12 PDCL3 PSME4 BUB1B RAD23A TRIB2 RPS27A TRIB1 AURKA SOCS5 GJA1 PIAS1 ERLEC1 NFE2L2 TLK2 TNFAIP3 NDUFA13 TIMP4 T…	0.000150203	0.00977645	-0.345058	-1.47638	2	IFNG AXIN1 PSMB3 WNT10B BUB1B OAZ1 ANAPC7 PSMD8 PSMC4 HGS RAD23A PSMD4 PSMD13 CDC16 STUB1 MAD1L1 EGLN2 SH3D19 HSPBP1 USP19 PSMB4 PSMB2 PRKACA SIRT2 SUMO2 EGFR CST3 SNX1 PSMC5 DDRGK1 ARAF UBAC2 TNF PSMB1 GIPC1 GBA ESPL1 DVL1 COMMD1 BUB3 UBXN1 RHBDD3 PSMD9 PSMD3 ANAPC11 SUFU PSMC2 EDEM2 CTSC RHBDD1 FAF1 OSBPL7 NUB1 KCNE2 CHEK2 CDKN1B ANAPC2 UBE2C APC WNT5A SNX33 PML PIN1 GABARAPL2 C4BPA USP5 TLK2 R…
DER_IFN_GAMMA_RESPONSE_UP	70	0.000116442	0.000436951	0.590029	2.63534	0	BST2 PSME1 C1S IL6 PSMB10 PMAIP1 STAT1 IFITM1 PHLDA1 ISG15 IRF9 FOSL1 SRSF2 ELK4 BAG1 ICAM1 ADAR SRP9 PLSCR1 SHFM1 IFI16 PML RHOC RBBP4 HADH PARP1 PPP3CA PRAME CYCS HLA-A CEBPD COL16A1 IFIT3 NMI SDCBP ZFP36L2 PSMB9 BBC3 SKP1 SSBP1	0.198274	0.582375	-0.318482	-1.1884	3630	RBBP4 NMI PPP5C IFI35 EIF2B1 VEGFC SF3A1 TRIM21 ADAR COL16A1 SRP9 PML PSMB10 ATP6V0B STAT1 HLA-E PSMB8 CEBPD TAP1 PPP3CA PSME1 HADHB SP110 PRAME HADH BST2 ZFP36L2 SSBP1 PLSCR1 MAP3K10 VAT1 IRF1 SKP1 IFITM1 RHOC IFIT2 CASP8 BAG1 FAS EPS15 CYCS XRCC6 PSMB9 PARP1 IFIT3 IFI16
GOLDRATH_HOMEOSTATIC_PROLIFERATION	166	0.00012865	0.000436951	0.507606	2.63378	0	USP15 VDAC2 TIAL1 C20orf24 ARF6 ATP5J MRPS25 STRN APP PAFAH1B1 PSMC6 TAF1D GOLIM4 PPA1 RAD23B AKAP8 RPIA CMAS NFKBIZ CCT2 PDAP1 PELO RNF141 ENPEP GTPBP1 SET ARL4C GMFB IMPA2 YME1L1 CPSF2 TRNT1 CHEK2 BCL2 GNPNAT1 UBL5 DHX9 MAGOH NDUFB2 TIMM22 ZHX1 H2AFY IFT88 NDUFB3 MRPL9 PLEKHA1 ATP5D CD55 IPO7 MYO6 NPM3 PBRM1 COX6C GK SDHC ZNF131 LIN7C SEMA4F RAB18 STT3A GSTM2 CYCS EOMES SFPQ GPX1 SEL1L C11orf31…	0.148186	0.513721	-0.288748	-1.18167	2895	NDUFAB1 NHP2 NDUFB2 NME1 MRPL9 NDUFC1 AKAP8 RAB5C MRPS25 NDUFB3 NACC2 SDHC MRPS33 PRKCA TIAL1 ITGB1BP1 PSMC5 UNG IL10RB BZW2 AMZ2 RAB18 UBL5 IRAK1 GOLIM4 CHEK2 LAGE3 PTGES3 ITFG1 C11orf31 TAX1BP1 PRPS2 E2F1 ATP6V0B RNF141 NPM3 IGBP1 AGFG1 QDPR IMPA2 CYB5R1 UBQLN2 GPX1 GALK1 FAM162A ATP5D ATP11A ZFP62 GSTM2 ZNF131 YME1L1 EID1 C20orf24 VAMP4 PDAP1 PACRGL STRN SEC62 PDCD2 LIN7C EBF3 CPSF2
IKEDA_MIR30_TARGETS_UP	114	0.000122026	0.000436951	0.538726	2.63289	0	PELI1 USP15 IRS2 PHTF2 ELL GOLGA4 SEC23A IRS1 KDM3A NFAT5 B4GALT5 MAF TFDP1 ARF4 XPR1 FNDC3A NRIP1 SEMA3A CPEB2 BNC2 PAPOLA P4HA1 SCAF4 SON AP3S1 DDX46 ITSN1 SLC4A7 GNA13 MAN1A2 PTPN2 VKORC1L1 BCL2 ACVR1 IER5 SOCS6 SNAI1 UBE2V2 PIP4K2A UBE2J1 CPNE8 PPP1R12A ARHGEF6 USP34 MARCKS NRBF2 EPC2 FNDC3B LRRC8D RRAD GFPT2 YWHAZ RAI14 RAPH1 WDR44 ACTN1 PPFIA1 XPO1 CHD9 USP47 ELMO1 CSNK1G1 PI4K2B SLC6A6 TBC…	0.935622	1	0.143221	0.797424	871	CFL2 SLC4A7 KDM3A CCND2 BCL2 HIC2 MAP4K4 NEDD4 PLCB4 SSBP2 YWHAZ SEC23A CLOCK NRBF2 FNDC3B PPP1R12A PELI1 DMD GOLGA4 NFIB
COLINA_TARGETS_OF_4EBP1_AND_4EBP2	352	0.000141965	0.000436951	0.459681	2.63231	0	CDH11 C3 BST2 SLC16A3 ATP1B1 SLC12A2 BHLHE40 SDC4 FST RFK CP NNMT PPAP2B C1R MT2A POSTN ATM GNG11 CCNB1 ITIH2 SVEP1 DLGAP5 PRRX1 STAT1 ESPL1 SLC41A2 HOXA5 TGM2 TMEM55A AIG1 F3 VAMP5 BMI1 IFITM3 FOXC2 ZBP1 PHLDA1 MELK HMMR ORMDL1 C4BPA EMB MME PAM TACC3 CREB3L2 CXCL6 RAP2A IFNGR1 ECT2 SNRPD1 FOXP2 SKAP2 DBP ISG15 THBS1 ZNF35 LAMP2 CD14 SCARB2 GALT IRF9 ADAMTS1 CCL5 PRMT5 ADA BACE1 RAB28 S100A13 SI…	0.0301528	0.233579	-0.290316	-1.23884	601	IFT20 CPT1C RSPO2 TCIRG1 MFAP2 TACC3 RIPK3 PFKL LECT1 BLVRB IFI35 CDO1 PFDN1 KRT10 ZADH2 PRKCA KIF2C ATAD3A FABP7 MRPL37 DBP OSR1 NIT1 HNRNPR RAD1 DNAJC19 IFI27L2 ESPL1 AGGF1 ZBP1 VAMP5 KIF22 CREG1 CR1L TOR1AIP1 RCC2 RAD51 GNG11 GALT SVEP1 NACC1 MRPL23 IL13RA1 EXOSC8 NQO2 NNMT MMACHC LY6E WNT5A RAP2A IFNGR1 HDDC3 C4BPA ALDH2 VAMP3 PPAP2B GBP4 AUP1 SKIV2L2 PAFAH2 LGALS8 ARFGAP2 RAD9A ZZZ3 STAT1 GA…
GO_NEGATIVE_REGULATION_OF_ORGANELLE_ORGANIZATION	361	0.000143781	0.000436951	0.458544	2.63213	0	RPS6KA2 LIF HSPA1A MTBP SCFD1 SPI1 SPAST DYNC1H1 BIRC3 PARK2 ATM BUB3 CCNB1 CHD4 MAPRE1 ESPL1 TERF2IP BUB1 KDM3A TMOD1 SGK1 ATRX MAD2L1 TNKS2 CLASP1 KDM1A HAUS4 LIMA1 TERF2 IGF1 KIF11 CHMP4B SPTB HNRNPA1 MAD2L2 PLEKHH2 PTTG1 PINX1 ADD1 LMOD1 XIAP BIRC2 PPIF FEZ1 ATAD2 BUB1B SET OSM ASPM RAN AURKA BNIP3 XRCC5 UBR5 PHF23 AURKC GMFB SCIN GPSM2 CEP192 CHEK2 HAUS8 CTBP1 PIH1D1 SPC25 MTF2 SMC1A MYBL2 A…	0.0124205	0.140553	-0.299832	-1.28093	247	KATNB1 NLRC4 HAUS7 TWF2 BUB1B CORO1B SPTBN2 VILL ADD1 MAD1L1 GPSM2 CHMP2A ARHGAP6 ACD TMOD2 FOXP3 AURKAIP1 CAPG CAPZA1 TUBGCP2 SKI PIH1D1 HDAC6 EML2 TCHP STMN1 SHANK3 RAD1 CTBP1 GMFG ESPL1 TUBGCP6 PCNT BUB3 PPP2R1A NOC2L S1PR1 PICK1 LZTS2 HAUS8 TSPO HAUS3 TRIM37 RGS14 CHEK2 CAPZB WAPAL STIL SMARCB1 RAB11A MPV17L MAP4 CKAP5 APC SPI1 TOM1L2 PML STMN2 TBC1D7 NOL3 MCRS1 AURKC APOBEC1 TINF2 SPTA1 HGF …
GO_POSITIVE_REGULATION_OF_LOCOMOTION	399	0.000146714	0.000436951	0.45417	2.63182	0	CCL20 SPHK1 ITGB3 CXCL1 CCAR1 S100A7 SEMA4B CXCL14 ITGAV COL1A1 DDR2 HIF1A IRS2 CD274 SNAI2 KDR LGALS1 PTGS2 CLDN7 CCL4 THBS4 ETS1 IL6 PPAP2B CCR1 SEMA4C SEMA6A HSPA5 SMURF2 POSTN CXCL2 GTSE1 MAPRE1 CXCL10 NRP1 EDN1 F3 ITGA2 FOXC2 RARRES2 CLASP1 STX4 IGF1 RREB1 LYN ZP3 RETN CAPN7 IL1B CCL3 FN1 LAMB1 PIK3CD ACVR1B P2RY6 CXCL6 SCG2 SEMA3A SEMA3C ZC3H12A ITGB1 THBS1 CALR PDGFRA SEMA7A ANGPT1 P4HB BM…	0.636491	0.911574	-0.223434	-0.958062	12718	SEMA3D IFNG PYCARD RETN PRKD2 NCKAP1L EPHA1 ADAM17 PPM1F RAC1 AIF1 RAPGEF3 IKBKAP CGA CCR6 PRKCA XCL1 S100A14 BDKRB1 VEGFC RLTPR ITGB1BP1 HDAC6 GAS6 EGFR SLC8A1 SERPINB3 TRIM21 TNF FBXO31 F7 SELP RNASE10 RAB25 S1PR1 CCR2 PIK3CD GTSE1 CCAR1 AAMP UTS2 CCL7 CCL2 RAB11A FOXF1 APC AMOTL1 WNT5A S100A7 CAMK1D PPAP2B FAM110C CSF1R HSPB1 FERMT3 F10 ATOH8 TGFBR1 TEK JUN CDH13 CCL8 HGF TNFRSF14 STAT5A RUFY3…
KEGG_T_CELL_RECEPTOR_SIGNALING_PATHWAY	104	0.000121286	0.000436951	0.547076	2.63144	0	MAP3K8 MAP2K1 NFKBIA RAF1 NFAT5 PPP3R1 PAK7 PIK3CD PPP3CB MAP2K7 SOS1 CBL VAV1 BCL10 NFKBIE NRAS CD3D PIK3CB MAP2K2 PAK3 CBLB NFATC4 CTLA4 CD3G LCP2 PIK3R5 TNF RASGRP1 NCK1 PTPRC PAK2 PTPN6 IFNG CSF2 CD8A PIK3R2 HRAS IKBKG GRAP2 PPP3CA CARD11 ICOS IL5 SOS2 FYN MALT1 AKT1 MAPK1 CD40LG GSK3B MAP3K7 CD28 PLCG1 CD247 CDC42 NFATC1 VAV3 RHOA NFKB1 PDPK1 CBLC PAK1	0.00680775	0.101619	-0.382759	-1.50024	128	PAK4 IFNG CD40LG IKBKG NCK1 MAP2K7 GRAP2 PDPK1 ICOS CD3D CD3G CTLA4 TNF NFATC1 CHUK LCK ZAP70 PPP3CB PIK3CD RAF1 VAV1 PIK3R2 JUN CBLC PDCD1 MAPK11 GRB2 CHP2 MAPK3 MAPK14 RASGRP1 PPP3CA GSK3B NFATC3 NRAS MAPK9 CBLB CARD11 IL10 MAPK1
REACTOME_TCA_CYCLE_AND_RESPIRATORY_ELECTRON_TRANSPORT	118	0.000123213	0.000436951	0.535365	2.63119	0	SLC16A3 PDK4 SUCLG2 ATP5J SUCLG1 LDHB PDHB UQCR11 NDUFA1 NDUFA11 UQCRC1 NDUFV2 NDUFB7 IDH3A PDK1 PDP1 ATP5I NDUFS4 NDUFA9 UQCRC2 NDUFA13 NDUFS1 SUCLA2 ETFA NDUFB2 SDHA NDUFB3 SDHB LDHA NDUFB9 NDUFV1 ATP5D ATP5O COX7A2L UQCRH CS NDUFS7 NDUFA12 NDUFS6 COX6C UCP2 SDHC DLD UQCRQ COX6A1 IDH3B COX7B CYCS NDUFB8 PDHA1 ATP5E ATP5B CYC1 COX5B MDH2 PDK3 NDUFB10 COX5A COX7C IDH1 L2HGDH UQCRB ATP5L NDUFA2 PD…	5.22466e-05	0.00501746	-0.484887	-1.926	0	NDUFAB1 NDUFB10 NDUFB7 NDUFA11 NDUFS7 NDUFB2 ETFDH IDH3B ATP5I NDUFA1 NDUFC1 NDUFA4 ATP5H PDK2 ETFB SDHD NDUFS8 NDUFA3 SUCLA2 COX7B NDUFB3 UQCR11 SDHC NDUFS2 COX8A UQCRFS1 NDUFA7 MDH2 COX7C ATP5F1 ATP5O ATP5G1 NDUFB6 NDUFA5 COX5B PDHB NDUFB4 NDUFA2 ATP5L NDUFB1 FH NDUFC2 IDH3A ATP5A1 NDUFA10 D2HGDH NDUFV1 SUCLG2 OGDH NDUFV3 NDUFS3
NAKAMURA_TUMOR_ZONE_PERIPHERAL_VS_CENTRAL_UP	272	0.000137608	0.000436951	0.473771	2.63097	0	EMP1 CDH11 TFPI2 PSME2 FST INHBA FAM129A C20orf24 ETS1 COL1A2 EIF2S1 PGM2L1 PSMA6 PHF19 F3 COL3A1 TNS4 LAMA4 TGFBI QKI HMMR NCAPG CDK1 FN1 POMP MMP2 MTX1 MYEOV PSMD12 CCT2 ATP5I THBS1 KPNA2 RABEPK MRPL19 PGLYRP4 TUBA1B ADAMTS1 CMTM3 TUFT1 BACE1 ATP6V0D2 CALD1 TTL PEA15 RFC4 COL12A1 IFFO2 PMEPA1 PSMA3 RRM2 TOP2A DPH3 PSMA4 AXL GLIPR1 ANKRD39 KLF7 BIRC5 G3BP2 CALM3 PTTG3P GLRX2 AMIGO2 HSPE1 PODXL H…	0.937472	1	-0.183969	-0.7759	18635	PGLYRP4 NDUFS7 C17orf89 NME1 IKBKG ATP5I POP7 INF2 RAD51C COX17 NPLOC4 STX10 STUB1 POTEKP PSMB4 PSMB2 AURKAIP1 RNF5 ARAP3 UROD STRA13 PUS1 ITGB5 ATG3 ANAPC11 PSMC2 MRPL22 LSM10 RPA3 QKI IRAK1 FH CENPW C4orf48 INHBA GINS2 CENPM CSN2
GO_POSITIVE_REGULATION_OF_KINASE_ACTIVITY	450	0.00015015	0.000436951	0.449242	2.63084	0	GADD45A UBA52 ITGB3 DUSP9 SAA1 MAP3K8 MAP2K1 PPP2CA IRAK2 DDR2 CHRNA3 FAM58A ITGA1 SDC4 MAP2K3 RAF1 PSRC1 MAP3K1 OSBPL8 HSPA5 CHI3L1 DUSP5 MAP4K1 DUSP12 IRS1 MAP3K5 EDN1 PIM1 PRKAR2B TGFA TNFRSF10B MDFIC NRK PSEN1 CDKN1B LTF PTPN11 STAP1 ACSL1 LYN ZP3 FGD2 IL1B CDK1 MAPKAPK2 MIF DIRAS1 ERN1 CENPE DUSP6 MAP2K7 NOD2 RIPK2 STOX1 ECT2 THBS1 CAB39 PDGFRA CCNK IQGAP3 PDE5A DUSP7 RALB FZD8 ANGPT1 CCNT1 …	0.165641	0.53881	-0.259116	-1.11479	3310	PSRC1 PARP16 TRAF2 CD40LG IKBKG JTB AXIN1 MAPKAPK5 FCER1A TELO2 MAP2K7 PDPK1 CDK5 RIPK3 RASSF2 NCKAP1L ADAM17 STK11 MAP3K6 TRAF7 RAC1 VANGL2 ZP4 PRKACA LTF ADRA2C STAP1 P2RX7 MAP3K11 DUSP7 UNC119 EMP2 PIH1D1 MARK2 ITGB1BP1 GAS6 FZD4 EGFR MADD ZNF16 TNF SOD1 GHRL S1PR2 CSPG4 MAP3K1 TAOK2 PRKAG2 NOD1 MAP3K2 DUSP12 RAF1 MAP4K2 IRAK1 CDKN1B CD40 ACE STRADA SAA1 MAPK8IP2 FAM58A ERBB2 DBNL WNT5A PPP2CA…
BILD_MYC_ONCOGENIC_SIGNATURE	196	0.000131527	0.000436951	0.494923	2.63079	0	DUSP2 EMP1 TNFAIP2 CFLAR COL1A1 HSPA6 IMP4 NDE1 ECE2 GNL3 CYTH2 TRMT1 PCOLCE2 ERVMER34-1 FGFBP1 NRP1 TGM2 HK2 NOP56 PDP1 RCL1 IPO4 RABEPK ADAMTS15 UTP20 ALDH1B1 IRF9 NOL6 PMM2 ATIC CCNG2 DDX26B COL5A1 MTMR11 NOP16 PAICS XPO5 PTRH2 FGD6 NOLC1 UTP14A SMURF1 ANAPC1 DDX10 NUFIP1 GEMIN5 PLAU SFXN4 LINC00173 TFB2M TINF2 FARSB SUPV3L1 WSB1 CIRH1A MRTO4 SNHG1 HSPD1 KCNQ5 DDX18 MAP3K6 PNPT1 CDCA8 KHNYN PA…	0.977598	1	-0.16456	-0.681276	19244	EXOSC5 NDE1 YPEL3 SLC12A8 MAP3K6 TRMT1 SMTN ALG3 TNFAIP2 FARSA SLC19A1 NIT1 HSPA6 FLAD1 UBE2D4 CDK2 FAM195A HIST1H2AC COL8A2 C20orf27 AIMP2 NFKB2 MON1A DUSP22 SSH3 TINF2 SMURF1 RPP40 MCOLN2 FARSB DIEXF BID CCDC137 STMN3 PHF1 LTBP2 ADAM8 ZBED2 DDAH2 WDR74 GNL3 CDCA8 RHBDF1 PLAU MST1R TTLL12 ERCC1 DHRS1 RUNX1 PLEC ATIC ACSS2 TGM2 MEG3 FGD6 DHODH
DORN_ADENOVIRUS_INFECTION_24HR_DN	43	0.000113392	0.000436951	0.655362	2.6305	0	SH3BP5 ELL2 MCL1 NFKBIA SNAI2 MAP2K3 IL6 TXNRD1 SGK1 BCAR3 LIMA1 CD83 CYTH1 NFE2L2 TOP2A CYR61 SRSF5 EFNA1 RAB1A FUBP3 SRSF1 COL7A1 H1F0 SDCBP	0.968247	1	-0.173917	-0.600454	16892	KLRC2 MFAP2 FUBP3 NFKB2 SRSF1 RAB1A JUNB CYTH1 EFNA1 COL7A1 LIMA1 TOP2A
GO_REGULATION_OF_I_KAPPAB_KINASE_NF_KAPPAB_SIGNALING	228	0.000133156	0.000436951	0.483967	2.63046	0	PELI1 SPHK1 UBA52 BST2 NLRP3 CTNNB1 REL CFLAR PPM1A NFKBIA CPNE1 TNIP3 LGALS1 PTGS2 TBK1 BIRC3 PARK2 CARD8 HMOX1 IL1A CD36 STAT1 TERF2IP TNFRSF1A TNFRSF10B OPTN TRIM22 LTF ESR1 IL1B TRIM13 NOD2 ZC3H12A RIPK2 ECT2 BCL10 BIRC2 ECM1 ANGPT1 C8orf4 RPS27A GJA1 TNFAIP3 LPAR1 UBE2V1 IL23A PRKCB S100A13 FKBP1A GPR89A VAPA IL18R1 CC2D1A S100A12 MYD88 TLE1 G3BP2 MTDH PRKCE NEK6 F2R TNF NOL3 ZFAND6 GPRC5B T…	0.0962024	0.418677	-0.287478	-1.20142	1904	TRAF2 IRF3 PYCARD IKBKG MIB2 CANT1 TLR7 PDPK1 TNIP2 PPP5C DNAJA3 TRADD CLEC6A NUP62 NLRC3 LTF GSTP1 NLRP12 TRIM5 MIER1 DDRGK1 FASLG TNF FBXW11 CHUK TMED4 TICAM2 S100B CASP1 NOD1 FAF1 IRAK1 CD40 TNFSF10 NOL3 REL HSPB1 G3BP2 CCDC22 TRIM22 STAT1 MAP3K3 UBE2I TFG SLC35B2 PLEKHG5 LGALS9 IKBKE PINK1 CD36 ATP2C1 NR1H4 SHARPIN BTRC TRIM25 S100A4 GPR89A ASH1L TMEM9B C18orf32 TNFSF11 TMEM101 NDFIP1 LITAF E…
GO_POSITIVE_REGULATION_OF_LIGASE_ACTIVITY	106	0.000121286	0.000436951	0.544371	2.62889	0	UBA52 UBE2D1 PSME2 PSME1 DCUN1D5 UBE2C PSMB10 BUB3 CCNB1 ANAPC5 ANAPC7 PSMA6 BMI1 MAD2L1 PSMC6 CDK1 PSMD12 PSME4 BUB1B RPS27A CDC20B CDC26 PSMA3 CDC20 PSMA4 PSMB7 PSMC4 ANAPC1 CDC16 PSMD7 CDC27 RAB1A PSMD2 PSMA5 PSMA1 UBB PLK1 PSMB5 PSME3 PSMD13 ANAPC16 GCLM PSMA7 CUL1 PSMD5 PSMC1 PSMB9 DCUN1D2 ARRDC3 GORASP1 DCUN1D1 PINK1 SKP1 DCUN1D3 UBE2N UBE2E1 ANAPC11	0.000949467	0.0327772	-0.410306	-1.61048	17	AXIN1 PSMB3 BUB1B ANAPC7 RIPK3 PSMD8 PSMC4 PSMD4 PSMD13 CDC16 MAGEA2B STUB1 PSMB4 PSMB2 PSMC5 PSMB1 BUB3 PSMD9 PSMD3 ARRDC4 ANAPC11 PSMC2 ANAPC2 UBE2C PIN1 PSMC3 CDC23 TOPORS PTEN PSMB10 MAGEA2 PSMB8 PSMA4 RAB1A PINK1 CDC20 PSME2 BTRC PSMB6
GO_INTRINSIC_APOPTOTIC_SIGNALING_PATHWAY	149	0.000125188	0.000436951	0.514519	2.6288	0	MCL1 BCL2A1 TP53BP2 SELK SNW1 ATM ERO1L HMOX1 PMAIP1 DIABLO USP28 TNFRSF1A MAP3K5 STK24 DDIT4 TNFRSF10B CEBPB MELK ERN1 PPP2R5C E2F2 TMBIM6 PDK1 CUL2 DNAJC10 APAF1 BNIP3 ITPR1 TNFRSF1B PPM1F UBE2K CHEK2 MOAP1 BCL2 CUL3 HINT1 BAX BRSK2 NFATC4 STK11 SGPP1 XBP1 TP63 BCL2L1 TNF CDKN1A NOL3 PPP1R13B ST20 CASP9 DDX5 FHIT IFI16 CUL4A PML ATF4 BCL2L2 HRAS ARL6IP5 BCL3 CYCS HIC1 ERCC6 GPX1 BRCA1 PPP1R15A …	0.227301	0.616591	-0.279663	-1.13539	4420	TRAF2 PYCARD PDK2 CASP12 STK11 PRODH PPM1F RPS27L SIVA1 NUPR1 TNF ST20 HTRA2 BCL2L10 CYP1B1 STK25 SCN2A PGAP2 CHEK2 ARL6IP5 XPA PML NOL3 MAPT APAF1 TOPORS FNIP2 E2F2 CEBPB E2F1 BAD BRCA1 BOK MOAP1 IKBKE TMEM109 MSH6 TP53 CUL2 AEN GPX1 GSK3B CUL4A SART1 PHLDA3 HIPK1 EDA2R CASP4
GO_RESPONSE_TO_OXYGEN_LEVELS	295	0.000138543	0.000436951	0.46832	2.62851	0	ANGPTL4 UBA52 UBE2D1 VHL ECE1 COL1A1 ATP1B1 MMP13 HIF1A BACH1 LOXL2 EGLN3 SCFD1 PTGS2 RAF1 ETS1 PGF POSTN ATM ERO1L HMOX1 PMAIP1 CCNB1 EPAS1 HYOU1 DDIT4 KDM3A EDN1 ITGA2 CDKN1B STC1 IGF1 IL1B PAM PDLIM1 ERCC3 MMP2 CA9 CPEB2 PDK1 STOX1 HSP90B1 PTN AHCY PPARA THBS1 PLAT SLC11A2 BIRC2 CUL2 RBX1 P4HB RPS27A APAF1 BNIP3 ITPR1 CCL2 ADA CAPN2 LPAR1 BCL2 PRKCB SCNN1B SFRP1 LONP1 PLOD1 VEGFA MMP14 ADRB2 I…	0.912181	1	-0.190685	-0.80729	18166	SCAP LONP1 HIF1AN NRF1 EEF2K ADAM17 TCEB2 LTA EGLN2 ERCC2 SIRT2 SLC8A1 SLC6A4 KCNK2 PPARD NARFL HSD11B2 CPEB2 AHCY VHL S100B PICK1 EPAS1 CASP1 BECN1 ASCL2 AGTRAP UTS2 XRCC1 RAF1 IRAK1 DPP4 CDKN1B CCL2 WNT5A PML LIPC HP1BP3 NOL3 CD38 APAF1 PTEN GNGT1 TEK RBPJ E2F1 BAD KCND2 CREBBP TGFB1 SMAD4 RYR2 NOS2 ATG7 SMAD3 PPARA PINK1 OPRD1 MT3 CLDN3 ACAA2 TP53 PAM ERCC3 CUL2 VASN HIF3A FAM162A BDKRB2 ADAM8
PID_TCPTP_PATHWAY	42	0.000113148	0.000436951	0.658572	2.62841	0	JAK3 ITGA1 KDR STAT1 LMAN1 PIK3CD SOS1 ITGB1 KPNA2 PIK3CB PIAS1 PTPN2 VEGFA CSF1 PTPN1 PDGFRB SRC PDGFB ATR PIK3R2 INSR EIF2A EIF2AK2 SHC1	0.120384	0.466278	-0.376043	-1.29341	2095	EGFR RAB4A PIK3CD JAK3 PIK3R2 CSF1R HGF STAT5A STAT1 GRB2 CREBBP JAK1
GO_POSITIVE_REGULATION_OF_CYTOKINE_PRODUCTION	342	0.000141784	0.000436951	0.460421	2.62817	0	CCL20 PELI1 SAA1 C3 NLRP3 CTNNB1 PAEP IL1RL2 TNFSF9 HIF1A CD274 HSPA1A IL20RB PTGS2 TBK1 IL6 POSTN CARD8 HMOX1 IL1A HMGB2 CD36 IL6ST FCN1 ISL1 ZBP1 CEBPB ZP3 IL1B CCL3 MAPKAPK2 TMF1 IDO1 MIF CD83 EIF2AK3 AIM2 NOD2 RIPK2 CD86 CD58 POLR3E THBS1 BCL10 KLRK1 SEMA7A CD14 EBI3 IRF5 LTB XRCC5 CCL2 TRIM6 PTAFR HMGB1 GSDMD IL23A DHX9 PTGER4 ATF2 SPN IL18R1 CLEC4E DDX58 HLA-DPB1 NFATC4 IL12RB1 HEG1 IFNAR1 …	0.00110231	0.0359174	-0.329662	-1.40519	21	TRAF2 IRF3 IFNG SLAMF6 CRTAM CD40LG PYCARD TLR8 DHX58 FCER1A TUSC2 GATA4 PRKD2 TLR7 ADAM17 SPN HYAL2 HSPA1B LTA CD244 POLR3H POLR2H LY9 FOXP3 CLEC6A PTPN22 P2RX7 NLRP12 FCN1 XCL1 ALOX15B RLTPR POLR3K IL27RA TNF SOD1 POLR1D CRCP POLR3B ZBP1 RAB7B TICAM2 TBC1D23 PLCB1 IRF5 CASP1 CCR2 NOD1 CYP1B1 IRAK1 CD6 CD40 CCL2 PRG2 SERPINF2 SASH3 SAA1 POLR3F NFKB2 WNT5A POLR2L IL17RC CSF1R TNFSF4 IL20RB HSPB1 …
HINATA_NFKB_TARGETS_FIBROBLAST_UP	83	0.000117883	0.000436951	0.568754	2.62811	0	GADD45A CCL20 CXCL1 TNFAIP2 NFKBIA ARF6 ETS1 IL6 SOD2 TNFAIP8 CCNB1 GPR37 CD9 IL1B FN1 CD83 CXCL6 SEC24A BIRC2 VIM CCL2 TNFAIP3 G0S2 MYBL1 VEGFA MMP14 ICAM1 SERPINE1 GCH1 GTF2H4 TBC1D12 GSTO1 CXCL3 CXCL5 SOD1 ABCC1 MMP1 MRPL33 SPTBN1 GREM1 NPAS2 PTX3 ERCC1 FGF2 IER3 RELB CDH2	0.386909	0.756121	0.195513	1.02902	531	VEGFA MAP1B MMP14 IER3 KDM6A TNFAIP3 OLR1 SERPINE1 GCH1 IL1B GPR37 ABCC1 CD83 NFKBIA RND3 TAF15 SELE VIM
PROVENZANI_METASTASIS_UP	187	0.000130959	0.000436951	0.49728	2.62802	0	DDX50 SAR1A CTSC TMED2 CBFB DNAJC9 KARS PPAP2B ATP6V0D1 LTA4H ANAPC5 MPHOSPH6 TERF2IP CST7 CARS IST1 ATMIN MME TERF2 PPA1 CDK1 TPM2 HNRNPA1 RAP2A SNTB2 HNRNPF MON1B EIF4B BTF3 GLG1 AZGP1 AKR1C2 XRCC5 ADA FAM96B SAT1 HNRNPA3 QPRT PLIN2 TSR1 HIST1H4C MTF2 PDIA4 BAG1 TCF3 EPRS RBM47 WNK1 NARF POLR2A COG4 SLC38A2 THAP11 CDKN2C FZD10 AMIGO2 PSMD7 TOMM70A TARS CENPN SERPINF1 VPS26A TCF12 CUL4A DDX19A C…	0.0818496	0.387018	-0.29809	-1.23056	1608	ITPA ATP5G2 HLTF COPZ1 IPO5 ACD SLC25A14 KDELC1 SLC35D1 FGGY HUS1 CDKN2C RNF126 LCK DDX19A CTSC MRPL23 VARS MAGEB2 RAP2A HIST1H4C GCHFR GABARAPL2 DNAJC9 PPAP2B NAE1 H2AFY2 VGLL4 TOMM70A MRPS27 JUN CLEC11A THAP11 MCM3 DDX50 TMEM208 SAR1A TFF3 RGL1 NARF MPHOSPH6 CADPS2 AKR1B1 VSNL1 SYT1 CUL4A VPS4A BTBD3 BRD7 OXCT1 COG4 AZGP1 TERF2IP LSM7 LAMP1 CARKD TXNIP PLIN2 CST7 CARS CYTL1 NNT LTA4H GCSH DHODH…
OLSSON_E2F3_TARGETS_DN	46	0.000114142	0.000436951	0.644386	2.62738	0	CXCL1 PTMA FST INHBA NFKBIA UBE2C HMGB2 MT1H EDN1 CD9 MAD2L1 CDK1 MT1X PTTG1 THBS1 LBR VIM MYBL2 USP32 RRM2 KIAA0101 CCNA2 TPX2 MAGED1 NUCKS1 LPL PLK1 E2F3 THBD TIMP3	0.508292	0.837881	-0.281004	-0.980942	8918	HIST1H2BN HIST1H3D MT1H KIAA0101 HIST1H1C TAF6L NUCKS1 UBE2C INHBA
WANG_CLIM2_TARGETS_DN	177	0.000128684	0.000436951	0.500713	2.62702	0	DNTTIP1 RNF149 PGM3 RNFT1 STRN3 CTSB ELL PPP4R2 ITM2B CLIP1 SEC23A STAT1 RAD18 TNKS2 CHMP5 SREK1IP1 PAM RAD23B B4GALT1 ZNF281 CSRNP1 TIPRL PRPF40A ISG15 PFDN4 SERINC3 RRP15 IRF9 SLC25A44 TOMM22 GNA13 GABRR2 CLTA ACBD3 IFRD1 GTPBP4 UBA3 RDH11 TSC22D3 GCA BCL9L ST3GAL1 HNRNPK KLF7 MRPL9 LRP10 TFPI UBQLN1 ARHGAP12 NAA35 CRK YRDC CASP9 DIP2A SRA1 CPE JAG1 STXBP3 CYP20A1 WHAMM LRRFIP1 CEBPZ DPM1 MTMR2…	0.839301	0.989398	-0.200996	-0.826546	16477	PAM16 MRPL9 AP1S1 BSDC1 TIPRL DUSP3 GADD45GIP1 PFDN1 KCTD5 WDR45 BLZF1 FARSA SF3A1 SRA1 API5 HBS1L CRK ATE1 TOPORS RNF14 MRPS11 GABRR2 DUS1L STAT1 PPP1R13L NDUFV3 SEC23B PAM COIL SERINC3 LRP10 FOXK1 WHAMM RARS CYP20A1 RDH11 PBX2 SP100 METTL15 ELL TNKS2 RRAS PFDN4 PDPR DNTTIP1 JAG1 ITM2B GORAB BTBD10 SLC25A44 PEX1 KPNA5 UBE2L3 TATDN1 NSUN4 GULP1 TAX1BP3 RAD18 ARHGAP12 ZNF281 UTP18 TSC22D3 NT5C LRR…
WANG_RESPONSE_TO_GSK3_INHIBITOR_SB216763_DN	341	0.000141824	0.000436951	0.460509	2.62688	0	PFKP ECE1 NLRP3 ANKRD28 GABPA HSPA1A IL1RAP MTBP ST8SIA4 SLC2A3 ISYNA1 DCUN1D5 CCR1 N6AMT2 SLC2A1 SERPINB8 ERO1L SEH1L DISP2 BUB1 SLC9A3R1 TIPARP E2F7 PIM1 MAD2L1 PHLDA1 MELK ARHGAP21 ACSL1 TDRKH HMGB3 NCAPG MIF BLM DUSP6 E2F2 PTTG1 CD151 PDK1 C11orf58 H2AFZ TSFM ATAD2 ALDH1B1 LBR PDCD4 DSCC1 BUB1B NOL6 PTPRE ACSL3 CKS1B WDR4 ITGA5 UHRF1 ARL4C BRIP1 DNAJA1 TNFAIP3 TGFBR1 FAM60A PNO1 PIH1D1 RB1CC1…	0.437826	0.796052	-0.239871	-1.02243	8738	EXOSC5 NHP2 DISP2 BUB1B CASC5 KLHDC3 HIST1H1E CCM2 HSPA1B RAD54L POLR3H PLK4 PREB CDC45 HIST1H2AI EMP2 B4GALT2 PIH1D1 FAM32A STMN1 DNAJC19 CCNE1 GMFG TNF TDRKH CCDC28A ACY1 UNG ITGB5 WDR48 KIF22 KCNN4 SIGLEC12 RRP7A RAD51 RAB18 CTDSPL CDK2 CCR2 SPIN4 NCF1 MCM7 CCDC64 MRPS12 RFWD3 PKMYT1 LY6E ADCK3 TOE1 GINS2 CENPM CDCA4 UTP15 SNORD14E DPH2 CD38 E2F2 DCTPP1 TGFBR1 SERPINB8 IPO11 GOLGA8IP GART CENP…
GO_NEGATIVE_REGULATION_OF_CELL_CYCLE_PHASE_TRANSITION	138	0.000125423	0.000436951	0.521481	2.62604	0	GADD45A UBA52 ARID3A ATM BUB3 CCNB1 GTSE1 BUB1 E2F7 MAD2L1 CDKN1B PRMT1 TFDP1 CDK1 BLM PPP2R5C CNOT2 MAD2L2 FANCI GIGYF2 BUB1B RPS27A AURKA CHEK2 BCL2 BAX CCNA2 SYF2 H2AFY TAOK3 CNOT8 CTDSP2 RFWD3 TP63 ZNF385A FBXO31 PRPF19 CDKN1A CNOT6L CDC5L CDC73 PML SMARCA4 CDC25C OVOL1 ZW10 UBB PLK1 CLSPN RBM38 ZNF207 ZNF655 GPR132 NAE1 C10orf99 PRKDC EZH2 CENPF USP47 TP53 SLFN11 FBXO7 SOX4 PCNA HUS1B CNOT1 …	0.00610229	0.095694	-0.36078	-1.45467	117	BUB1B PCBP4 CDC5L CARM1 MAD1L1 RPS27L NACC2 CNOT6 RQCD1 SOX11 HUS1 FBXO31 BUB3 CTDSPL CDK2 TPRA1 RBL2 GTSE1 TFDP1 CHEK2 CDKN1B RFWD3 PRPF19 APC TNKS1BP1 PML NAE1 RPA2 PTEN OVOL1 GPR132 FANCI SYF2 MUC1 MIIP E2F1 PRMT2 MRE11A FOXO4 FBXO7 DGKZ E2F4 TP53 SMARCA4 PRMT1 BRD7 PCNA CTDSP1 MAD2L2 KANK2 CNOT8 CNOT3 ZNF830 TP73 SFN FOXN3 CDK5RAP3 CDC73 GIGYF2 CDK1 CASP2 C10orf99 RB1 MEN1 ZC3H12D UBA52 PLAGL…
KOKKINAKIS_METHIONINE_DEPRIVATION_96HR_UP	114	0.000122026	0.000436951	0.537296	2.6259	0	GADD45A IL1R1 PLAUR CFLAR IL6 MAP3K1 IL1A TIMP1 MARS IL6ST TNFRSF10B BTG3 CDKN1B DPYD RAD23B MMP2 IFNGR1 PDGFRA PLAT APAF1 GJA1 BAX IGFBP7 SMAD5 MYD88 IGFBP4 TANK GTF2H4 RHOB CCNE1 PDGFRB CDKN1A GSTO1 LUM IGFBP3 MGMT FANCG GPX3 TNFRSF10A TYMS BGN IFNG TLR3 GSTM2 DCN BRCA1 DVL3 IGF2R DCTD SHC1 TIMP3 CDC25B TP53 EREG FZD1 GTF2H5 IRF6 YWHAQ SPTAN1 BID ERCC1 FGF2 HGF	0.285789	0.671977	-0.280473	-1.10951	5449	IFNG MEF2BNB DUT RNASEL GSTP1 PRKCA GSTM5 CCNE1 MAP3K1 CASP1 MAT2B CDKN1B ERBB2 WNT5A IFNGR1 APAF1 PTEN HSPB1 JUN HGF CREBBP BRCA1 SMAD4 BID MTR TP53 PRKACB PDGFD GPX3 GSTM2 MGMT BTG3 BMP2 SMAD1 LITAF IGFBP6 EREG DCTD POLR2E ERCC1
GO_NUCLEUS_ORGANIZATION	124	0.000123198	0.000436951	0.529442	2.62586	0	PPP2CA CHMP1B ETS1 SPAST OSBPL8 WBP2NL SEH1L CCNB1 REEP3 HMGB2 CHMP2B KDM3A NUP188 PAFAH1B1 CHMP5 CDK1 TMF1 CHMP4B ANKLE2 NUP107 NEK9 RANBP2 PSME4 CTDNEP1 NDEL1 GOLM1 NUP50 PRKCB ATXN7 SRPK2 VRK1 UBXN2B NOLC1 SRPK1 TARDBP TMEM43 NUP54 EMD NEK6 LMNA NUP35 PML SUMO1 TOR1B CHMP4A PYGO2 RPS19 SUN1 AHCTF1 PLK1 TMEM170A PPP2R2A TMEM33 NUP93 PVRL2 TOR1A NUP98 NUP155 TOR1AIP2 NUPL1 ZNF354A CEP55 VPS4A UB…	0.078561	0.377912	-0.31796	-1.26959	1508	NUPL2 NUP133 HIST1H2BA CHMP2A NUP62 PYGO2 PRKCA NUP85 CHMP6 PPP2R1A TOR1AIP1 WEE2 RRN3 PPP2CA PML DMPK SUMO1 TMEM43 CHMP7 ZMPSTE24 EMD AGFG1 OSBPL8 CHMP1B SRPK2 REEP4 NUMA1 CTDNEP1 NSFL1C CHMP1A LEMD2 CEP55 AHCTF1 ZNF354A VPS4A RPS19 CHMP4B BIN1 VPS4B TBPL1 SUN1 PRKCB CHMP4A SYNE1 REEP3 CDK1 TMEM33 NEK9 WBP2NL TOR1AIP2 NUP205 SPAG4 PLK1 DMRTC2 TMF1 RAE1 TOR1B NUP88 NUP50 NUP160 ANKLE2 SEH1L PAFAH…
GO_NEGATIVE_REGULATION_OF_EXTRINSIC_APOPTOTIC_SIGNALING_PATHWAY	93	0.000119346	0.000436951	0.555975	2.62583	0	CFLAR ITGAV MCL1 BMP5 SNAI2 HSPA1A RAF1 HMOX1 IL1A HMGB2 NRP1 TNFRSF10B IGF1 PAK7 IL1B HTT SCG2 THBS1 RNF34 RPS6KB1 TNFAIP3 TGFBR1 FGG BCL2 PEA15 RB1CC1 GDNF ACVR1 ICAM1 SERPINE1 FGA CX3CL1 HSPA1B BCL2L1 FGB SRC TNF NOL3 LMNA MAPK7 TNFRSF10A CSF2 EYA1 PSME3 TMBIM1 GPX1 BRCA1 GCLM FYN	0.878189	1	-0.195749	-0.757655	16487	TRAF2 FGG CX3CR1 HSPA1B TRADD GSTP1 FASLG TNF RAF1 FGA TNFSF10 NOL3 AR TGFBR1 HGF PELI3 BRCA1 CTTN GPX1 STRADB RFFL ZC3HC1 TMBIM1
CHICAS_RB1_TARGETS_GROWING	234	0.000134499	0.000436951	0.481727	2.62528	0	OLFML3 ANKRD28 FAM129A FAP DNAJC9 PPAP2B TNFAIP8 C1R POSTN HPRT1 PCK2 CCNB1 GTSE1 GPC6 BUB1 NRP1 DDIT4 COL3A1 NCAPG2 AKR1C1 ATRX DEPDC1 HMMR RNASEH2A NFYB NFXL1 TTC3 ARID5B BNC2 PTN IQGAP3 BUB1B SSRP1 ASPM AKR1C2 CENPA UHRF1 IMPA2 CDKN3 KIF14 RFC4 SUPT16H FBLN1 MAGI2-AS3 KIAA0101 TOP2A PGAP1 CDC20 ANP32E AXL CCNA2 ZNF22 NR2F2 TPX2 RAD51AP1 KCNMA1 MEIS2 PYGL PEAR1 FIGNL1 LUM SULF1 KIF20A MARCKS FB…	0.970385	1	-0.169479	-0.709413	19233	NMI BUB1B CASC5 CCDC53 NFYB NUPR1 KCNN2 LSAMP KIAA0101 KCNK2 CDC42BPA CORIN SPIN4 RUNX1T1 RNASEH2A MCM7 GTSE1 SGOL2 RPA3 EXOSC8 LSM2 GINS2 DNAJC9 CENPA THSD4 PPAP2B DEPDC1 TNFSF4 TMEM106C CENPK BNC2 MCM3 ANO1 MSH6 IMPA2 CDC20 NR2F2 ANKRD13A STMN3 PDGFD LTBP2 FABP5 CCBE1 RARRES1 LXN WHSC1 UHRF1 UBR7
TOMLINS_PROSTATE_CANCER_UP	40	0.00011334	0.000436951	0.667236	2.62501	0	PDLIM5 EIF4A1 ATP6V1G1 RPL31 BICD1 EEF2 UAP1 CNPY2 NACA PPIB KRT18 SEC16A MANF PARG GUSB SLC25A6 PAICS UGDH ZNF652 MYO6 F2R HSD17B4 RAB11A ZNF217 BDH1 CAMKK2 GNB2L1 SOX4 SND1 DKC1	0.976683	1	-0.170797	-0.581134	16838	TRIM27 CAMKK2 RAB11A HSD17B4 PPIB BDH1 MBOAT2 GUSB ZNF652 AMACR NACA EEF2 DAPK1 SND1 SEC16A DKC1
AMIT_EGF_RESPONSE_480_HELA	158	0.000126695	0.000436951	0.509326	2.62438	0	SPHK1 EFHD2 PLAUR PDLIM5 CTNNB1 FST MAP2K3 TRIO ZYX PPAP2B MT2A GLRX3 SERPINH1 TGM2 MT1H ITGA2 TNS4 PHC2 BCAR3 STC1 TMEM158 B4GALT1 MT1X TNFRSF21 PPIF DUSP7 MBP ITGA5 PNO1 RRP1 HOMER3 MALL PMEPA1 GABPB1 SERPINE1 CCND3 IGFBP4 SLC1A5 PLAU BCL2L1 SNRPF AMIGO2 DCLK1 SEPT9 TSPAN14 NET1 SYDE1 ISG20 SERPINE2 EHD1 SH3BGRL3 DAPK3 RHOC RNF126 VASP CAMSAP1 PHLDA2 SLC25A37 DLGAP4 PICALM PDLIM7 RRBP1 NEDD9 TP…	0.311232	0.694631	-0.266458	-1.08704	6073	ARHGDIA DHPS MAD1L1 SMTN FAM50B DUSP7 SLC1A5 SLC19A1 MT1H EGFR GAK RNF126 ITGB5 DGAT1 HOMER3 GLRX3 NFKB2 LY6E CAMTA2 RRBP1 PPAP2B CCND3 CYB561 AGRN USF2 MT2A XAB2 TMEM8A ITPR3 PHC2 PLAU HPCAL1 GPAA1 CDK9 BIN1 PTPRF PPIA LAMP1 HBEGF ERCC1 TNFRSF21 PLEC ENC1 TGM2 SFN NCLN LPCAT4 CCDC94 RHOD BCAR3 ZFP36L2 SORBS3 MYO9B IGFBP4 EHD1 DLGAP4 CCND1 C9orf114 MT1X CHST11 TRAF4 TNS4 SEPT9 RHOC PCGF2 ITGA5
PID_P53_DOWNSTREAM_PATHWAY	132	0.000124069	0.000436951	0.524278	2.62393	0	GADD45A PRDM1 LIF MCL1 SNAI2 BCL2A1 TP53BP2 ARID3A PMAIP1 CCNB1 DUSP5 DDIT4 TGFA TNFRSF10B PRMT1 TFDP1 HTT NFYB MMP2 E2F2 JMY CCNK IRF5 APAF1 S100A2 COL18A1 BCL2 BAX RFWD2 NLRC4 SERPINE1 CX3CL1 VDR TP63 ZNF385A BCL2L1 SPP1 TP53I3 CDKN1A CD82 PPP1R13B IGFBP3 DDX5 PML SMARCA4 TNFRSF10A NDRG1 BCL2L2 CEBPZ HIC1 E2F3 AIFM2 GPX1 PYCARD FDXR TP53 SP1 HDAC2 PCNA BBC3 DROSHA TP53INP1 PLK3 CARM1 MDM2 BID E…	0.674152	0.928956	-0.226739	-0.910499	12998	PYCARD NLRC4 KAT2A PCBP4 TSC2 CARM1 RPS27L NFYB EGFR DDB2 CTSD PMS2 IRF5 CASP1 NFYC TFDP1 PPM1J APC PML RFWD2 APAF1 PTEN E2F2 JUN E2F1 HGF FDXR CREBBP BID TP53 SMARCA4 GPX1 BDKRB2 TAP1 CD82 SESN1 PRMT1 BCL6 SP1
PID_AVB3_INTEGRIN_PATHWAY	74	0.000117123	0.000436951	0.580677	2.6235	0	ITGB3 ITGAV COL1A1 KDR F11R COL1A2 IRS1 COL3A1 COL13A1 COL15A1 CDKN1B PTPN11 IGF1 FN1 COL6A2 CBL COL6A3 EDIL3 RPS6KB1 COL5A1 COL5A2 COL12A1 VEGFA COL11A1 CSF1 COL6A1 HSP90AA1 SPP1 SRC PIK3C2A COL8A1 COL14A1 COL7A1 VCL COL16A1 COL4A5 AKT1 MAPK1 TLN1	0.0277953	0.224591	0.266441	1.36715	43	COL4A5 VEGFA PTK2 PIK3C2A SPP1 HSP90AA1 ROCK1 CBL TLN1 COL4A6 COL2A1 COL15A1 COL3A1 COL14A1 IGF1 COL1A2 PTPN11 VCL
[truncated: 7,875 more rows]
