# Supplementary material for: A human lung tumor microenvironment interactome identifies clinically relevant cell-type cross-talk
Source: Genome Biol. 2020 May 7;21:107. doi: 10.1186/s13059-020-02019-x (PMC7206807; doi:10.1186/s13059-020-02019-x)
Supplement: Supplementary file 11 — Table S11. Expression of GREM1 in cell lines from the Cancer Cell Line Encyclopedia. The values shown are the log2 of Affymetrix signal intensity which has a range of 0 to 15. Two adenocarcinomas with low GREM1 (HCC78 and SW1573 SCC), and two with high GREM1 (H1755 and H1792) were selected for experimental validations based on availability. [file 13059_2020_2019_MOESM11_ESM.xlsx]

## Sheet: ST11 GREM1 CCLE
CCLE array names	Cell line	Histology	GREM1 - gremlin 1	KDR - kinase insert domain receptor (a type III receptor tyrosine kinase)	BMPER - BMP binding endothelial regulator	BMP10 - bone morphogenetic protein 10	BMP8A - bone morphogenetic protein 8a	BMP2K - BMP2 inducible kinase	BMP1 - bone morphogenetic protein 1	BMP2 - bone morphogenetic protein 2	BMP3 - bone morphogenetic protein 3	BMP4 - bone morphogenetic protein 4	BMP5 - bone morphogenetic protein 5	BMP6 - bone morphogenetic protein 6	BMP7 - bone morphogenetic protein 7	BMP8B - bone morphogenetic protein 8b	BMPR1A - bone morphogenetic protein receptor, type IA	BMPR1B - bone morphogenetic protein receptor, type IB	BMPR2 - bone morphogenetic protein receptor, type II (serine/threonine kinase)	BMP15 - bone morphogenetic protein 15
AGENT_p_NCLE_RNA6_HGU133Plus2_G11_436494	NCI-H2342	adenocarcinoma	0.895	3.955	-0.569	4.733	2.951	8.045	7.306	2.383	2.993	6.131	6.741	4.835	4.957	3.92	10.171	3.858	8.874	4.337
METIS_p_NCLE_RNA1_Human_U133_Plus_2.0_E05_240954	NCI-H441	adenocarcinoma	1.355	9.2	2.408	4.595	2.628	7.303	7.045	4.495	5.514	6.604	5.967	3.46	4.893	3.451	8.366	2.44	8.004	2.605
AGENT_p_NCLE_RNA6_HGU133Plus2_D01_436528	NCI-H2347	adenocarcinoma	1.877	6.763	1.319	3.985	1.186	8.554	7.086	8.552	0.6	7.567	5.66	5.061	3.551	2.948	8.895	3.939	7.595	3.051
CRAZY_p_NCLE_RNA10_HGU133Plus2_H01_569452	SW 1573	adenocarcinoma	2.948	5.028	2.219	2.143	2.45	5.905	5.091	7.431	-0.119	9.662	5.273	8.428	7.138	4.958	9.694	2.174	9.464	3.668
SILOS_p_NCLE_RNA9_HGU133Plus2_B05_523590	HCC827	adenocarcinoma	3.085	4.889	1.546	4.15	2.288	7.783	6.973	6.8	2.254	5.518	4.464	4.267	4.722	3.506	8.787	6.182	8.363	5.608
NIECE_p_NCLE_RNA3_HGU133Plus2_C05_296046	HCC-78	adenocarcinoma	3.09	5.979	1.115	5.127	4.31	6.985	5.651	6.287	5.366	5.925	2.425	3.27	4.105	5.106	9.5	4.457	8.046	5.633
MAKER_p_NCLE_RNA7_HGU133Plus2_C03_454616	DV-90	adenocarcinoma	3.423	2.347	-0.899	4.407	3.864	6.676	6.322	8.742	1.478	9.015	5.487	3.902	2.425	3.816	9.443	3.745	7.826	4.624
AGENT_p_NCLE_RNA6_HGU133Plus2_H10_436434	NCI-H2291	adenocarcinoma	3.484	4.292	0.597	5.045	2.206	7.256	7.138	7.695	4.285	5.127	3.864	5.724	1.589	2.318	9.025	5.424	7.866	3.289
CASED_p_NCLE_RNA4_HGU133Plus2_A02_383724	MOR/CPR	adenocarcinoma	3.614	5.115	0.015	4.757	2.446	6.566	6.549	2.224	1.565	6.809	7.079	8.914	5.912	5.092	9.52	4.665	7.21	1.912
MAKER_p_NCLE_RNA7_HGU133Plus2_D12_454650	NCI-H1373	adenocarcinoma	3.653	2.014	1.042	2.465	2.911	6.707	6.763	5.115	4.984	9.656	2.276	4.671	3.27	5.09	9.124	5.138	8.721	5.542
BRAKE_p_NCLE_RNA2_HGU133Plus2_C10_241108	NCI-H2228	adenocarcinoma	3.665	5.788	1.747	4.56	2.437	7.732	6.636	6.533	3.904	11.517	3.674	5.118	4.675	4.654	9.36	3.635	9.099	5.277
SILOS_p_NCLE_RNA9_HGU133Plus2_B02_523522	NCI-H2126	adenocarcinoma	3.685	4.154	4.638	1.277	3.801	6.265	7.198	6.429	2.482	4.432	5.287	8.997	8.464	5.386	9.017	0.793	7.745	5.353
NIECE_p_NCLE_RNA3_HGU133Plus2_E03_296090	NCI-H1703	adenocarcinoma	3.712	3.892	1.03	4.322	1.784	6.782	5.561	1.511	1.014	2.445	5.685	7.896	7.179	3.569	10.827	5.469	9.125	4.383
METIS_p_NCLE_RNA1_Human_U133_Plus_2.0_G02_240996	NCI-H2122	adenocarcinoma	3.805	4.84	4.409	3.727	2.233	5.97	6.446	7.867	1.965	3.831	3.168	7.051	4.067	5.411	8.993	5.634	7.478	1.957
AGENT_p_NCLE_RNA6_HGU133Plus2_F11_436456	NCI-H1573	adenocarcinoma	3.842	5.088	-0.526	2.983	2.76	6.222	4.911	3.064	4.555	8.509	5.772	6.774	10.002	4.961	9.975	6.533	8.706	5.054
WATCH_p_NCLE_RNA8_HGU133Plus2_A04_474636	NCI-H2009	adenocarcinoma	3.934	4.791	0.493	4.042	1.676	6.907	6.509	7.348	4.764	2.551	5.31	5.304	4.34	5.339	9.183	4.997	8.958	5.675
NIECE_p_NCLE_RNA3_HGU133Plus2_D07_296074	RERF-LC-Ad1	adenocarcinoma	4.028	4.972	3.024	3.716	1.959	7.402	6.098	6.305	4.636	3.788	3.811	3.52	2.575	4.084	9.759	4.325	9.561	5.557
WATCH_p_NCLE_RNA8_HGU133Plus2_B12_474708	NCI-H2405	adenocarcinoma	4.097	2.02	-0.886	3.779	1.659	7.839	6.752	5.314	2.826	8.571	4.69	2.563	7.257	1.771	9.971	2.064	9.073	5.234
CASED_p_NCLE_RNA4_HGU133Plus2_H09_383782	NCI-H1355	adenocarcinoma	4.162	5.625	0.87	1.875	2.354	7.681	7.189	8.355	3.706	9.325	8.334	10.634	7.27	4.903	9.588	5.653	8.655	5.682
AGENT_p_NCLE_RNA6_HGU133Plus2_C08_436518	RERF-LC-Ad2	adenocarcinoma	4.164	5.628	6.262	5.739	1.922	6.613	6.779	6.326	1.65	3.075	5.089	8.032	4.214	0.636	9.537	3.649	8.809	5.066
WATCH_p_NCLE_RNA8_HGU133Plus2_A02_474612	Calu-3	adenocarcinoma	4.176	4.47	2.251	3.973	1.456	6.602	5.209	7.152	1.713	8.103	3.767	3.682	1.363	3.978	8.595	5.778	9.341	5.102
MAKER_p_NCLE_RNA7_HGU133Plus2_A10_454768	NCI-H2023	adenocarcinoma	4.457	2.664	4.25	1.631	2.339	7.508	6.171	5.852	0.29	1.589	8.329	5.926	3.917	0.647	10.386	6.645	8.471	2.711
CASED_p_NCLE_RNA4_HGU133Plus2_B11_383748	NCI-H1437	adenocarcinoma	4.653	2.249	1.483	2.891	2.652	7.265	6.715	9.586	-0.149	7.078	5.049	9.58	5.082	0.913	9.436	5.646	6.955	5.502
CASED_p_NCLE_RNA4_HGU133Plus2_B05_383744	NCI-H1563	adenocarcinoma	4.72	5.058	2.734	2.525	3.746	8.447	7.04	8.468	1.163	6.084	4.178	7.757	3.713	0.459	10.078	3.251	8.78	5.968
MAKER_p_NCLE_RNA7_HGU133Plus2_E02_454662	NCI-H1623	adenocarcinoma	4.738	4.58	1.413	3.929	3.368	5.558	7.339	11.077	4.061	1.291	6.119	8.37	3.238	0.816	10.114	2.034	8.426	4.45
AGENT_p_NCLE_RNA6_HGU133Plus2_H05_436448	NCI-H322	adenocarcinoma	5.048	0.747	2.235	3.36	2.986	6.916	5.905	6.724	1.238	7.265	5.513	8.014	7.752	1.074	9.691	6.36	8.068	5.258
BRAKE_p_NCLE_RNA2_HGU133Plus2_E06_241148	SK-LU-1	adenocarcinoma	5.087	6	5.095	4.484	2.736	9.373	6.574	7.132	2.247	10.29	6.061	7.961	4.374	5.314	8.275	5.26	9.208	5.674
AGENT_p_NCLE_RNA6_HGU133Plus2_D09_436574	NCI-H2087	adenocarcinoma	5.561	1.318	1.488	1.82	2.986	6.819	6.092	2.641	1.678	7.841	6.476	3.338	4.162	4.404	8.503	2.792	7.804	5.466
NIECE_p_NCLE_RNA3_HGU133Plus2_G03_296138	NCI-H1395	adenocarcinoma	6.694	5.992	4.771	4.009	4.427	7.062	5.945	9.424	3.292	3.815	3.458	8.021	1.499	1.551	8.666	5.19	7	2.638
AGENT_p_NCLE_RNA6_HGU133Plus2_D11_436570	NCI-H2085	adenocarcinoma	6.775	7.976	7.138	5.112	2.758	7.47	8.597	3.188	5.198	7.008	6.096	8.423	7.095	0.375	9.307	2.552	9.642	5.712
WATCH_p_NCLE_RNA8_HGU133Plus2_A11_474652	HCC4006	adenocarcinoma	6.883	6.4	4.958	2.726	2.232	7.241	7.196	9.418	2.129	8.141	5.027	4.424	5.816	2.584	9.324	5.51	9.153	5.159
SILOS_p_NCLE_RNA9_HGU133Plus2_G02_523642	LXF-289	adenocarcinoma	7.228	1.821	0.717	2.312	2.655	7.921	7.419	6.084	0.128	8.765	4.392	4.59	2.064	4.549	8.919	5.09	9.462	5.377
MAKER_p_NCLE_RNA7_HGU133Plus2_C12_454632	NCI-H1648	adenocarcinoma	7.942	2.956	2.699	0.9	1.989	6.388	7.376	8.389	1.249	5.675	4.956	1.804	7.509	5.528	9.345	5.96	7.29	4.099
AGENT_p_NCLE_RNA6_HGU133Plus2_G10_436496	NCI-H1734	adenocarcinoma	8.11	7.236	5.856	2.84	1.981	7.786	7.237	8.44	3.344	2.054	9.803	4.894	3.454	3.456	9.827	4.898	9.043	4.855
MAKER_p_NCLE_RNA7_HGU133Plus2_F11_454698	NCI-H1693	adenocarcinoma	8.129	2.224	0.626	2.212	2.818	6.244	6.854	6.049	1.942	10.589	5.367	4.977	1.933	5.669	9.385	5.465	8.649	4.043
CASED_p_NCLE_RNA4_HGU133Plus2_D04_383692	NCI-H1792	adenocarcinoma	8.148	7.651	1.658	3.879	3.37	7.439	7.124	8.731	4.172	5.01	4.916	9.609	4.478	1.362	9.215	5.145	8.385	3.896
AGENT_p_NCLE_RNA6_HGU133Plus2_G01_436506	NCI-H1651	adenocarcinoma	9.661	1.655	1.749	4.051	2.295	5.208	7.023	8.969	2.573	7.281	5.439	2.68	3.46	0.156	10.132	3.642	8.269	4.738
MAKER_p_NCLE_RNA7_HGU133Plus2_F08_454692	NCI-H1755	adenocarcinoma	10.473	1.841	9.521	2.273	1.263	8.568	7.373	8.973	1.67	5.523	5.082	6.317	3.944	0.86	10.07	3.631	8.664	4.315
NIECE_p_NCLE_RNA3_HGU133Plus2_B04_302134	HCC-44	adenocarcinoma	12.258	3.606	0.023	1.086	3.014	7.78	7.998	9.321	0.681	3.296	5.718	8.546	4.345	5.164	8.83	6.16	8.295	5.261
AGENT_p_NCLE_RNA6_HGU133Plus2_H06_436442	Hs 618.T	adenocarcinoma	12.691	1.292	6.451	4.08	2.829	9.521	7.374	8.173	1.748	6.318	3.525	5.506	4.393	3.433	9.918	4.73	9.512	5.714
MAKER_p_NCLE_RNA7_HGU133Plus2_E03_454660	Hs 229.T	adenocarcinoma	14.539	3.948	6.919	3.66	2.664	8.925	6.79	4.858	4.729	5.796	3.607	4.688	3.591	3.405	9.684	2.375	9.48	5.377
CASED_p_NCLE_RNA4_HGU133Plus2_A03_383722	HARA	squamous_cell_carcinoma	0.26	0.5	3.941	1.782	2.041	7.326	6.751	6.532	3.619	8.587	4.557	2.992	6.475	3.425	9.414	2.564	8.185	5.223
PARES_p_NCLE_RNA_Redo_HGU133Plus2_D10_257688	Sq-1	squamous_cell_carcinoma	0.897	0.986	1.218	4.844	2.596	7.979	6.503	5.962	0.929	1.46	2.741	2.854	2.459	4.878	9.229	2.835	7.325	5.249
CRAZY_p_NCLE_RNA10_HGU133Plus2_A01_569468	HCC-95	squamous_cell_carcinoma	1.826	3.913	1.171	3.326	2.529	7.201	6.372	5.632	1.321	2.359	3.425	7.023	9.022	3.248	9.495	4.786	7.904	4.67
PARES_p_NCLE_RNA_Redo_HGU133Plus2_D09_257686	NCI-H2170	squamous_cell_carcinoma	3.003	8.532	-0.605	3.995	2.411	8.378	6.26	2.997	4.529	3.086	4.249	8.329	3.869	2.621	9.119	7.086	8.062	5.699
BRAKE_p_NCLE_RNA2_HGU133Plus2_D02_241116	NCI-H520	squamous_cell_carcinoma	3.059	1.718	4.922	1.686	4.279	7.44	5.195	0.782	0.07	10.126	5.786	6.975	8.78	6.588	9.331	5.314	8.33	4.319
BRAKE_p_NCLE_RNA2_HGU133Plus2_D01_241114	SK-MES-1	squamous_cell_carcinoma	3.172	5.033	1.24	4.82	2.559	6.433	6.585	6.503	2.903	9.158	5.134	4.238	2.174	1.077	8.396	2.548	8.823	5.226
CRAZY_p_NCLE_RNA10_HGU133Plus2_G03_569408	LC-1/sq-SF	squamous_cell_carcinoma	3.591	4.231	1.479	0.219	2.026	6.744	5.556	8.589	0.345	3.194	5.472	7.527	6.678	0.179	9.845	-0.053	8.743	4.694
BRAKE_p_NCLE_RNA2_HGU133Plus2_E08_241152	SW 900	squamous_cell_carcinoma	3.723	5.518	5.693	1.525	2.384	5.748	6.319	8.115	2.928	9.734	2.305	4.606	5.293	3.411	7.117	4.192	8.696	3.841
BUNDS_p_NCLE_RNA5_HGU133Plus2_H03_419816	LUDLU-1	squamous_cell_carcinoma	3.841	0.497	1.735	4.275	2.474	5.998	6.503	4.63	3.886	1.786	3.265	7.605	7.91	2.424	9.685	6.044	7.342	2.764
CASED_p_NCLE_RNA4_HGU133Plus2_B12_383632	KNS-62	squamous_cell_carcinoma	4.028	0.803	-0.394	4.359	3.494	6.665	7.117	6.322	4.132	8.302	3.551	2.109	9.24	3.15	9.052	6.136	7.934	5.649
BRAKE_p_NCLE_RNA2_HGU133Plus2_C12_241112	RERF-LC-AI	squamous_cell_carcinoma	4.033	5.518	6.766	4.571	2.571	8.751	4.855	2.42	2.272	7.224	5.803	1.539	5.58	2.969	9.353	5.495	9.018	5.113
PARES_p_NCLE_RNA_Redo_HGU133Plus2_D07_257682	Calu-1	squamous_cell_carcinoma	4.08	5.953	8.112	3.975	2.754	8.408	6.652	6.716	4.574	11.227	2.655	7.307	4.609	0.603	8.422	4.443	8.775	5.161
AGENT_p_NCLE_RNA6_HGU133Plus2_G06_436504	NCI-H226	squamous_cell_carcinoma	4.243	6.589	7.793	-0.071	1.477	9.379	7.917	4.965	3.178	9.33	4.471	5.224	3.348	1.213	9.735	4.629	8.152	5.802
BRAKE_p_NCLE_RNA2_HGU133Plus2_E01_241138	HCC-15	squamous_cell_carcinoma	4.493	0.978	-0.899	3.173	2.161	6.731	5.948	6.169	4.356	10.413	2.839	6.344	5.051	5.089	9.31	3.388	9.36	2.285
AGENT_p_NCLE_RNA6_HGU133Plus2_G12_436484	EBC-1	squamous_cell_carcinoma	5.09	2.043	0.248	4.055	2.776	9.343	6.724	6.116	2.677	10.757	5.716	6.042	5.098	2.328	9.361	5.76	7.334	4.836
METIS_p_NCLE_RNA1_Human_U133_Plus_2.0_D11_240942	LK-2	squamous_cell_carcinoma	5.139	5.732	0.136	0.93	2.274	6.107	5.643	5.136	6.04	10.708	3.497	7.119	8.637	5.988	9.51	6.172	8.508	2.201
CASED_p_NCLE_RNA4_HGU133Plus2_H05_383766	EPLC-272H	squamous_cell_carcinoma	9.394	3.14	1.855	2.023	2.56	5.579	7.868	8.585	4.191	1.663	5.84	7.367	6.067	4.596	9.422	1.663	7.47	5.62
METIS_p_NCLE_RNA1_Human_U133_Plus_2.0_D09_240938	LOU-NH91	squamous_cell_carcinoma	11.541	6.194	6.824	3.571	1.487	7.445	8.459	6.349	1.152	9.028	5.558	3.787	2.847	4.128	8.96	3.932	8.909	4.453
METIS_p_NCLE_RNA1_Human_U133_Plus_2.0_E07_240958	RERF-LC-Sq1	squamous_cell_carcinoma	12.676	4.111	4.924	-0.262	1.905	8.043	7.823	6.366	4.326	8.448	5.088	6.006	5.534	0.555	9.564	1.201	9.585	4.905
