# Supplementary material for: A human lung tumor microenvironment interactome identifies clinically relevant cell-type cross-talk
Source: Genome Biol. 2020 May 7;21:107. doi: 10.1186/s13059-020-02019-x (PMC7206807; doi:10.1186/s13059-020-02019-x)
Supplement: Supplementary file 12 — Table S12. Gene Set Enrichment analysis applied to ranked gene lists representing correlation between expression levels in malignant sorted populations vs TPSAB1 (mast cell tryptase) expression in the pan-immune population. The c2 (curated gene sets) and c5 (Gene Ontology) gene sets were used from the Molecular Signatures Database. Selected enrichment results are shown in Fig. 4b, c). [file 13059_2020_2019_MOESM12_ESM.xlsx]

## Sheet: ST12 TPSAB1 GSEA
		ADENOCARCINOMA						SQUAMOUS CELL CARCINOMA
pathway	size	pval	padj	ES	NES	nMoreExtreme	leadingEdge	pval	padj	ES	NES	nMoreExtreme	leadingEdge
ROSTY_CERVICAL_CANCER_PROLIFERATION_CLUSTER	137	0.000348675	0.00539097	-0.653146	-3.47557	0	PAFAH1B3 FBXO5 GGH KIF18B ECT2 NUSAP1 SPAG5 POLA2 TYMS DTYMK ZWINT NDC80 KIF20B CENPE KIF14 BUB1B EBP KIF11 MKI67 KIF4A MAD2L1 DPP3 TOP2A PTTG1 CDK1 ASPM HMGA1 UBE2S MAPK13 TTK EIF4EBP1 ESPL1 E2F8 NETO2 PLEK2 PRC1 RACGAP1 H2AFZ PLK1 CDCA8 BIRC5 RAD51AP1 KPNA2 UBE2C DNA2 SMC2 CENPA COMMD8 MCM10 CDC20 FOXM1 MCM2 GTSE1 ANP32E DNMT3B MRPS15 DLGAP5 KIF23 CCNA2 SHCBP1 H2AFX NCAPG CHEK1 MELK CCNB1 CEP55…	0.000105887	0.00353193	0.537433	2.60317	0	SHCBP1 FANCI TK1 NEK2 CCNA2 CENPM PLK1 MYBL2 MAD2L1 E2F8 RACGAP1 DTL KIAA0101 CDC6 BIRC5 ANP32E CEP55 DNA2 KIF11 ACACA ECT2 RAD51AP1 ERCC6L HMMR ASF1B MCM10 ZWINT CHEK1 PTTG1 FEN1 CCDC109B TMPO LSM4 DHFR BRCA1 CCNB2 CDCA8 PRC1 CCNF CDCA3 CENPE ESPL1 KIF23 AURKA DBF4 H2AFZ LRP8 CENPF LMNB1 NCAPH PBK BUB1B FOXM1 KIF14 SPAG5 POLA2 HMGB2 MELK PAQR4 SLMO2 TTK MCM2 SMC2 TYMS PCNA SLC25A15 ATAD2 CCNB1 C…
SHEDDEN_LUNG_CANCER_POOR_SURVIVAL_A6	434	0.00149925	0.00895487	-0.570699	-3.45701	0	DTL NUP37 WDR43 APOBEC3B CARHSP1 CCNE2 MRPL19 ATAD2 HAT1 HDAC2 MSH6 PPID TK1 SAR1A TUBG1 GSS MAP6D1 EZH2 PBK CHRNA5 NOLC1 TSR1 VANGL1 AP2B1 DCK GNAI3 TACC3 BRIP1 TOMM40 DR1 UBE2V2 PGK1 UBA6 C6orf120 CMAS IL1RAP DNAJC9 MYO7A NCAPH ORC1 NCAPD3 SRM SLC38A1 TTF2 QSER1 RECQL4 SNX6 CDT1 TNNT1 KIF18A PSRC1 MUC16 ATG5 MTPAP SMC6 HMMR MTF2 TFPT ACP1 PDCD2 VRK2 CSE1L FBXO5 TIMM8A GGH RNMT PLOD2 KIF18B SYNC…	0.000109637	0.00353193	0.348506	1.94825	0	SHCBP1 FANCI TK1 GINS2 NEK2 CCNA2 CDT1 CENPM GPSM2 MYBL2 MAD2L1 MAGEA6 E2F8 CENPN RACGAP1 TFDP1 BRCA2 DTL KIAA0101 CDC6 BIRC5 RFC2 SFXN1 CEP55 DNA2 RBL1 KIF11 UBA6 PFN2 MCM5 PLK4 RAD51AP1 ERCC6L F12 HMMR RAD54L MCM10 PAICS ZWINT LDHC STC1 AP2S1 ZWILCH PDCD2 NCAPD3 CHEK1 CDC45 PTTG1 RFC3 UBE2N PA2G4 CDC7 AFP FANCA LSM4 PAX8 CDC25C NCAPG2 MRPL12 GPR19 BUB3 NRAS PVR WDR76 CCNB2 CDKN2C CDCA8 HIST1H2A…
FLORIO_NEOCORTEX_BASAL_RADIAL_GLIA_DN	185	0.000449035	0.00539097	-0.621743	-3.4497	0	PBK MFAP4 LDLR SULT1C4 NDE1 TACC3 BRIP1 CCNA1 CENPL EXPH5 CHEK2 NCAPH POLQ BRCA1 C5 TMEM255A CENPK KIF18A PSRC1 TIMELESS CKAP2L HMMR DUSP10 PRR11 TRIM59 FBXO5 HMGN2 KIF18B NUSAP1 SPAG5 SPARC GEM GAS2L3 ZWINT HIST1H1A NDC80 NID1 CENPE SEMA5A KIF14 BUB1B PDGFD TFPI NCAPG2 KIF11 MKI67 TUBB6 KIF4A MAD2L1 TOP2A PTTG1 CDK1 EXO1 CKS1B ASPM UGT8 TTK ESPL1 DEPDC1 E2F8 COL1A2 DEPDC1B FANCD2 PRC1 RACGAP1 LU…	0.000106576	0.00353193	0.468421	2.36839	0	SHCBP1 FANCI TK1 NEK2 CENPM PLK1 MYBL2 TRIM59 MAD2L1 TIMELESS CDCA5 E2F8 ARHGAP11A RACGAP1 BRCA2 DTL BIRC5 ANP32E HIST1H1A KIF11 MND1 PLK4 RAD51AP1 HMMR IQGAP3 ZWINT FAM72A CHEK2 CENPL CENPU CDC45 CKS1B PTTG1 NCAPG2 UBE2T XRCC2 SKA3 LUM SLC35G2 BRCA1 CCNB2 CDCA8 PRC1 CDCA3 FAM72D CENPE ESPL1 GAS2L3 KIF23 AURKA PDGFD CENPF CENPK LMNB1 NCAPH CDCA2 KIAA1524 PBK SPC25 BUB1B FOXM1 KIF14 KIF18A TROAP S…
SOTIRIOU_BREAST_CANCER_GRADE_1_VS_3_UP	146	0.000368868	0.00539097	-0.629464	-3.37942	0	TOMM70A RAD51 BYSL FBXO5 PFDN6 SHMT2 KIF18B ECT2 NUSAP1 SPAG5 HIST1H4B MARS ZWINT NDC80 NUTF2 CENPE KIF14 BUB1B NCAPG2 KIF11 MKI67 KIF4A MAD2L1 XPOT STIP1 GTPBP4 TOP2A JMJD6 PTTG1 CDK1 EXO1 CDK2 NUP93 ASPM UBE2S HCCS TCEB1 TTK TUBA1B ESPL1 E2F8 PRC1 RACGAP1 H2AFZ MCM6 PLK1 CDCA8 DSCC1 MRPL15 BIRC5 KPNA2 UBE2C CENPA RFC4 MCM10 CDC20 FOXM1 MCM2 GTSE1 DLGAP5 CCNA2 FAM64A NCAPG CHEK1 MELK CCNB1 CEP55…	0.000105274	0.00353193	0.53583	2.62243	0	NEK2 CCNA2 PLK1 MYBL2 MAD2L1 TIMELESS GMPS E2F8 CDK2 CENPN RACGAP1 SNRPF BIRC5 RAD51 RNASEH2A CEP55 KIF11 PKMYT1 MCM3 ECT2 COX7B HMMR MCM10 ZWINT CHEK1 CDC45 PTTG1 UBE2N FEN1 TMPO NCAPG2 MRPL12 CCNB2 CDCA8 PRC1 CENPI CDCA3 CENPE ESPL1 AURKA H2AFZ PSMA7 CENPF LMNB1 NCAPH RFC4 SNRPG BUB1B FOXM1 KIF14 TROAP NUDT1 SPAG5 VRK1 DNAJC9 LAGE3 MELK
WHITEFORD_PEDIATRIC_CANCER_MARKERS	113	0.00030012	0.00539097	-0.62125	-3.21866	0	NCAPH POLQ ZNF300 MLLT11 RECQL4 HIST1H4C MCM7 HAUS1 PAFAH1B3 TWIST1 GGH CCNT1 NUSAP1 EIF4A1 GINS2 TYMS DTYMK ZWINT CENPE KIF14 CDCA7 KIF11 MKI67 MAD2L1 MCM5 GPX7 RFC3 TOP2A GAPDH PTTG1 CDK1 CKS1B SNRNP200 CDK4 TTK EIF4EBP1 ESPL1 LMNB2 PRC1 BCAT1 CDCA5 CDCA8 PSAT1 BIRC5 KPNA2 UBE2C CENPA RFC4 CKAP2 DLGAP5 CCNA2 H2AFX MELK CCNB1 ZMYM2 CDCA2 UHRF1 ILF2 GABRB2 ODC1 E2F1 CCNB2 NUF2 PLK4 MYCN POLE2 AUR…	0.000105396	0.00353193	0.470764	2.21132	0	TK1 GINS2 NEK2 CCNA2 UHRF1 MYBL2 MAD2L1 CDCA5 CENPN BIRC5 RNASEH2A KIF11 MND1 MCM5 PLK4 ASF1B ZWINT CDC45 CKS1B PTTG1 RFC3 TMPO DHFR CCNB2 CDCA8 MCM7 PON3 PRC1 CENPE ESPL1 AURKA DBF4 CENPF NCAPH RFC4 CDCA2 PBK KIF14 NUDT1 MELK TTK TYMS PCNA ZNF367 GABRB2 ATAD2 CCNB1 CDC25A CDK1 RRM2
KONG_E2F3_TARGETS	94	0.000267666	0.00539097	-0.64208	-3.21152	0	MAPK8 TK1 NASP EZH2 PBK DCK TACC3 ASF1B FEN1 NCAPH BRCA1 MCM3 CENPK RPL12 HMMR RAD51 NUSAP1 HIST1H4B TYMS SYCE2 BUB1B INCENP NCAPG2 KIF11 MKI67 MYB HLX TOP2A RPRD1B TAF1D CCNE1 IGF2BP1 DEPDC1 PRC1 RACGAP1 PLK1 CDCA5 HIST1H4F E2F3 HIST1H4I RAD51AP1 UBE2C DNA2 SMC2 SPC25 CDC20 DLGAP5 CCNA2 SKP2 SHCBP1 H2AFX NCAPG MELK CCNB1 IQGAP3 KIF2C PSIP1 CDCA3 RBL1 NUP50 CDC7 NUF2 FIGNL1 HMGB2 AURKA CENPF KIF2…	0.000104833	0.00353193	0.577961	2.63227	0	SHCBP1 TK1 CCNA2 PLK1 CDCA5 HIST1H2AD RACGAP1 FBXO45 KIAA0101 CDC6 CENPH RAD51 DNA2 RBL1 KIF11 MCM3 RAD51AP1 ERCC6L HMMR RAD54L IQGAP3 ASF1B FEN1 CDC7 NCAPG2 UBE2T BRCA1 PRC1 CCNF CDCA3 AURKA FIGNL1 CENPF CENPK INCENP LMNB1 NCAPH PSORS1C2 PBK SPC25 BUB1B HMGB2 DCK IGF2BP1 MELK HIST1H4F MAPK8 SMC2 TYMS SKP2 CCNB1 CHAF1B NCAPD2
GRAHAM_NORMAL_QUIESCENT_VS_NORMAL_DIVIDING_DN	85	0.000257467	0.00539097	-0.640721	-3.13741	0	CSE1L GGH KIF18B NUSAP1 GINS2 TYMS ZWINT NDC80 BUB1B GZMB KIF11 MAD2L1 MCM5 RFC3 TOP2A CDK1 CKS1B CPA3 CCNE1 PRC1 RACGAP1 VDAC3 MCM6 ATP5G3 DSCC1 BIRC5 RAD51AP1 SMC2 RFC4 LEPR MCM10 CDC20 MCM2 DLGAP5 CCNA2 NCAPG CHEK1 MELK CEP55 KIF2C CENPM SNRNP25 CCNB2 POLE2 KIF15 GINS1 TRIP13 VRK1 BUB1 CD36 HBB RNASEH2A CDKN3	0.000104987	0.00353193	0.548622	2.45426	0	TK1 GINS2 CCNA2 CENPM MAD2L1 RACGAP1 DTL KIAA0101 CDC6 BIRC5 RNASEH2A CEP55 KIF11 MCM5 RAD51AP1 MCM10 ZWINT CHEK1 CDC45 CKS1B RFC3 FEN1 DHFR CCNB2 PRC1 NPM3 RFC4 XK CSE1L BUB1B PPIF MINPP1 VRK1 MELK CD36 MCM2 SMC2 TYMS PCNA FABP5 CDC25A CDK1 RRM2
LY_AGING_OLD_DN	55	0.000206356	0.00539097	-0.696697	-3.13129	0	UGCG HAS2 CDH11 CSE1L HMGN2 POSTN TYMS CTSC KIF14 KIF11 PSMA2 CKS1B CDK4 H2AFZ PLK1 CKAP5 PTGS2 UBE2C CENPA BARD1 SAFB CDC20 FOXM1 MCM2 KIF23 CCNA2 CDC25B RANBP1 H2AFX CCNB1 PARP1 KIF2C PSMD12 FBL HMGB2 PAFAH1B1 HSD17B10 CENPF MYBL2	0.000207555	0.00545301	0.524422	2.14897	1	CCNA2 PLK1 MYBL2 PARP1 KIF11 PKMYT1 CKS1B CKAP5 CCNF KIF23 H2AFZ CENPF RANBP1 CSE1L BARD1 FOXM1 KIF14 FBL HMGB2 SAFB PAFAH1B1 MCM2 TYMS PCNA PSMC2 CCNB1
LI_WILMS_TUMOR_VS_FETAL_KIDNEY_1_DN	162	0.000404858	0.00539097	-0.575914	-3.1304	0	PPP2R2A SHMT2 SPAG5 SLC16A1 MARS SS18 CRABP2 UCK2 YAF2 KIF14 BUB1B NAP1L1 SEPT6 DDX1 TOPBP1 KIF11 MKI67 MAD2L1 XPOT MPHOSPH9 CBX5 TOP2A POLE3 PTTG1 CDK1 CDK2 CKS1B SSRP1 TTK ESPL1 NELL2 H2AFZ MCM6 CDC25C CKAP5 SV2A KPNA2 MYL6B CDC20 MCM2 XRCC5 MTHFD2 PRPF40A PRRC2B DLGAP5 KIF23 ASNS CHN1 BUB3 CCT3 MELK GARS PFKP PARP1 ILF2 NUP188 FADS1 KIF2C FADS2 FANCI PCBP2 CCNB2 PLK4 TAF5 CADM1 LIG3 CDH2 AURKA…	0.000317628	0.00709661	0.324207	1.61049	2	FANCI MAD2L1 TIMELESS PARP1 CDK2 KIAA0101 SNRPF RNASEH2A KIF11 HOXA9 PLK4 BCL7A CKS1B PTTG1 CKAP5 FEN1 TAF5 CIT CDC25C CHAF1A BAZ1B BRCA1 BUB3 CCNB2 ROR2 YARS ESPL1 KIF23 AURKA H2AFZ FADS2 CENPF MSH6 LMNB1 CCT3 FADS1 BUB1B IARS RFC5 KIF14 ADIPOR2 SLC16A1 SPAG5 ACP1 SSRP1 DNAJC9 MELK CBX5 TTK MCM2 STRAP PCNA
KOBAYASHI_EGFR_SIGNALING_24HR_DN	243	0.000595948	0.00559887	-0.546455	-3.12793	0	TGFA DNAJC9 DDX39A NCAPH ORC1 ORC6 NCAPD3 BRCA1 EXOSC8 POLR2D SRM FAM86B1 MCM3 CDT1 HIST1H4C PSRC1 TIMELESS MCM7 HMMR FOSL1 PARP2 RANGAP1 RAD51 CSE1L TMEM158 SLC20A1 KIF18B ZWILCH ECT2 NUSAP1 SPAG5 POLA2 RRP15 GINS2 TYMS PUS7 ZWINT G0S2 GPSM2 NDC80 UCK2 PNN STC1 KIF14 BUB1B PA2G4 NCAPG2 KIF11 MKI67 PRPS1 TUBB6 KIF4A MAD2L1 MCM5 SLC29A1 RFC3 TOP2A TUBB CDK1 EXO1 CDK2 CKS1B ASPM NRG1 UBE2S TIPIN TT…	0.000106849	0.00353193	0.502402	2.63355	0	SHCBP1 FANCI TK1 GINS2 NEK2 CCNA2 CDT1 CENPM PLK1 GPSM2 MYBL2 MAD2L1 TIMELESS E2F8 CDK2 CENPN RACGAP1 TFDP1 DTL CDC6 BIRC5 RAD51 RFC2 RNASEH2A CEP55 KIF11 PKMYT1 MCM3 MCM5 PLK4 POLA1 ECT2 RAD51AP1 ERCC6L HMMR ASF1B MCM10 PAICS ZWINT STC1 ZWILCH RRP15 NCAPD3 CDC45 NAA15 CKS1B RFC3 FEN1 PA2G4 RMI1 TMPO DHFR NCAPG2 CHAF1A POLR3K BRCA1 CDCA8 MCM7 PRC1 ABCE1 CCNF CDCA3 ESPL1 KIF23 AURKA CKLF DBF4 EXOS…
ZHAN_MULTIPLE_MYELOMA_PR_UP	44	0.000188466	0.00539097	-0.72845	-3.11402	0	SLC19A1 PRR11 ZWILCH NUSAP1 MAGEA3 TYMS KIF14 BUB1B MAGEA6 TOP2A CDK1 ASPM TTK E2F8 DEPDC1B PRC1 RACGAP1 DSCC1 BIRC5 KPNA2 SPC24 UBE2C RFC4 SPC25 MCM10 FOXM1 DLGAP5 CCNB1 SKA1 FANCI CCNB2 NUF2 AURKA NEK2 TRIP13 TPX2	0.000103648	0.00353193	0.644656	2.51418	0	FANCI SPC24 NEK2 MAGEA6 E2F8 RACGAP1 KIAA0101 BIRC5 MCM10 ZWILCH CENPL UBE2T CCNB2 PRC1 MAGEA1 AURKA RFC4 SPC25 BUB1B FOXM1 KIF14 DEPDC1B TSR1 TTK SKA1 TYMS CCNB1 MAGEA3 CDK1 RRM2
HOFFMANN_LARGE_TO_SMALL_PRE_BII_LYMPHOCYTE_UP	156	0.000391236	0.00539097	-0.57534	-3.10717	0	ABR HMMR NUCKS1 CDKN1A MYH11 PPP1CA ANP32B RAD51 WDHD1 ECT2 NUSAP1 ITGB7 MMP14 MYEF2 PSMC3 HAUS6 CENPE INCENP MKI67 KIF4A MCM5 SLC29A1 RFC3 CBX5 LDHA LIG1 TOP2A TUBB CDK1 CKS1B AARS UBE2S CCNE1 TTK TUBA1B E2F8 RPA1 PRC1 RACGAP1 PIH1D1 MCM6 CDC25C RPL10 CDCA5 ARL1 PSAT1 CKAP5 KPNA2 UBE2C DNA2 SMC2 CENPA HSPA8 MCM10 CDC20 ANP32E MTHFD2 DLGAP5 KIF23 CCNA2 U2AF1 H2AFX MELK RAN CBX1 CCNB1 PPIA KIF2C A…	0.000106045	0.00353193	0.472566	2.3334	0	TK1 NEK2 CCNA2 NUCKS1 CDCA5 E2F8 RACGAP1 ATP5D BRCA2 KIAA0101 ANP32E RAD51 DNA2 RBL1 MCM5 PLK4 POLA1 ECT2 HMMR RAD54L MCM10 CENPL CDC45 CKS1B RFC3 CKAP5 FEN1 XPO1 TMPO CIT HLA-DQB1 CDC25C UBE2T CCNB2 CDKN2C PRC1 LIG1 CDCA3 CENPE KIF23 AURKA DBF4 PPP1CA EDN2 INCENP NCAPH SSX2IP IPO5 KIAA1524 RAN RFC5 NCAPH2 HMGB2 MELK PIH1D1 VPS72 CBX5 TTK SMC2 PPIA ANP32B CCNB1 CHAF1B CDK1 RRM2 WDHD1 ARL1
ODONNELL_TARGETS_OF_MYC_AND_TFRC_DN	44	0.000188466	0.00539097	-0.726421	-3.10535	0	TOP2A CDK1 CKS1B DEPDC1 DEPDC1B BIRC5 DNA2 SPC25 CDC20 FOXM1 CCNA2 RANBP1 TMEM107 CCNB1 SCD PLK4 POLE2 AURKA MYNN CENPF ERCC6L AURKB C4orf46 TOX4 KBTBD8 MYBL2	0.000103648	0.00353193	0.614187	2.39535	0	CCNA2 MYBL2 ARHGAP11A BRCA2 G3BP1 CDC6 BIRC5 DNA2 MND1 ACACA PLK4 ERCC6L CKS1B CHAF1A AURKA DBF4 CENPF RANBP1 SPC25 BUB1B SCD FOXM1 DEPDC1B
GO_MULTI_ORGANISM_METABOLIC_PROCESS	136	0.000343879	0.00539097	-0.581553	-3.09742	0	RPL24 RPL19 EIF3F NUP37 NUP35 RPL10A RPL41 EIF3D RPL17 RPS3A NUP205 RPL30 RPL9 RPL15 RPL29 RPL13A RPL36 RPS27 RPL39 RPL7A RPLP2 RPL37A RPS29 RPL27A RPL34 AAAS NUP153 RPS20 RPL12 ATG5 RPL27 RPS19 NUPL1 MAP2K6 SSB EIF3B RPS2 RPL37 RPS10 RPS13 RPS15 RPL14 RPS8 NUP160 RAE1 SEH1L RPL36A RPS23 POM121 RPS25 RPL21 NUP107 RPL22 RPS18 NUP93 RPL23 RPL38 RPS27A RPL11 RPL10 RPL6 RPS5 RPL31 RPL28 RPS9 RPL8 NUP…	0.00672412	0.059572	-0.308153	-1.47048	70	RPS4X EIF3G NUP153 RPL38 RPS29 MAP2K7 RPL12 NUP35 EIF3F RPL24 RPL37 CCNT2 RPL36A ATG5 RPL17 RPL27 RPS5 SUPT5H RPL11 RPS7 RPL3 RPS19 NUPL2 PCBP2 RPLP2 RPS4Y1 RPS27A NUP62 NUP50 SEH1L RPL18A RPL27A RPL5 RPL13A RPL26 RPS10 RAE1 RPS15 RPL10 RPL30 NUP214 RPL18 RPL32 RPS11 SSB RPL7 RPL9 ATG16L2 RPL19 NUP98 RPL15 RPS6
GRAHAM_CML_DIVIDING_VS_NORMAL_QUIESCENT_UP	174	0.000424268	0.00539097	-0.562578	-3.09384	0	RAD51 CSE1L FBXO5 GGH SHMT2 KIF18B SYNCRIP ECT2 NUSAP1 SPAG5 PRDX4 GINS2 TYMS ZWINT NDC80 PMP22 BUB1B ELOVL6 KIF11 TUBB6 KIF4A MAD2L1 XIST MCM5 RFC3 TOP2A CDK1 SUCLA2 CKS1B ASPM UBE2S CPA3 CCNE1 TTK ESPL1 E2F8 PRC1 RACGAP1 HGF ATP5G3 DSCC1 BIRC5 RAD51AP1 IDH2 KPNA2 UBE2C HDC SMC2 CENPA RFC4 SPC25 LEPR MCM10 CDC20 MCM2 MRPS15 DLGAP5 CCNA2 RANBP1 H2AFX NCAPG CHEK1 MELK TPSB2 CCNB1 CEP55 ITGA2B KIF2…	0.000106406	0.00353193	0.428821	2.14956	0	FANCI TK1 GINS2 NEK2 CCNA2 CENPM MAD2L1 E2F8 RACGAP1 KIAA0101 CDC6 BIRC5 RAD51 SFXN1 RNASEH2A CEP55 KIF11 MCM5 PRDX2 SLC25A13 ECT2 RAD51AP1 HMMR MCM10 ZWINT CHEK1 CDC45 CKS1B RFC3 FEN1 CDC7 DHFR BRCA1 CCNB2 PRC1 ELOVL6 ESPL1 AURKA CENPF NPM3 RFC4 RANBP1 XK CSE1L PBK SPC25 BUB1B PPIF NUDT1 SPAG5 MINPP1 VRK1 MELK ITGB3BP TTK CD36 MCM2 SMC2 TYMS
BILANGES_SERUM_AND_RAPAMYCIN_SENSITIVE_GENES	66	0.00022168	0.00539097	-0.662811	-3.09037	0	EIF3M COX7A2L EEF1A1 RPS10 RPS13 RPL14 RPS8 RPL36A RPS23 USE1 RPS25 RPL21 PTMS RPL23 RPS27A RPL10 RPL6 RPS5 RPL28 RPS9 RPL8 RPL7 UBA52 NBEA RPL4 RPS4X RPS6 RPL18A RPS7 RPL5 EEF1G EIF4B GLTSCR2 QARS RPL18 EEF2 TPT1 EIF3L RPS3	0.00625	0.0568268	-0.383445	-1.60743	64	SIN3B EIF3F RPL24 RPL36A RPS5 RPS7 KCNK13 GLTSCR2 RPS19 RPS27A RBBP6 RPL18A RPL27A RPL5 RPL13A RPL26 RPS10 QARS RPL10 RPL30 EXD2 RPL18 EIF3H RPL32 RPL7 RPL15 RPS6
WONG_EMBRYONIC_STEM_CELL_CORE	331	0.000926784	0.00692318	-0.520843	-3.08751	0	HDAC1 UBE2V2 ATP5O CHEK2 GART NCAPH NT5DC2 ORC1 TERF1 FDPS POP7 ADSL CLPP MID1IP1 RPL27A MCM3 SET MCM7 HAUS1 IPO9 MTF2 RPS19 WBP11 BANF1 ZNF22 PDCD2 CCNC CSE1L GEMIN2 HNRNPA1 TIMM8A SSB G3BP1 NDUFS2 WDHD1 NUSAP1 SPAG5 ABCB7 SLC16A1 CDC34 EIF4A1 PHB DTYMK HSPA9 TGIF2 CTSC MRPL37 SLC25A5 NDC80 SDHC SS18 ADH5 CRABP2 RPS8 BUB1B ELOVL6 NAP1L1 NIP7 PA2G4 RPS23 TCF7L1 CDCA7 HNRNPL KIF11 NLN PRPS1 KIF4A …	0.000108295	0.00353193	0.338065	1.83623	0	NEK2 CCNA2 PLK1 MYBL2 MAD2L1 PARP1 CDCA5 RACGAP1 DTL G3BP1 CDC6 BIRC5 ANP32E KIF11 FH NOP10 MCM3 MCM5 PLK4 FDPS HNRNPAB ERCC6L COX5B NUDCD2 HSPA9 CCNC CHEK2 PDCD2 TCF19 CHEK1 ZNF22 HADH CKS1B DARS2 RFC3 PA2G4 XPO1 CDC7 ECHS1 SLC25A5 GEMIN6 LSM4 CHAF1A MRPL12 POLR3K EIF2S3 THOC3 BUB3 CCNB2 CDCA8 MCM7 UQCRH GLO1 CCNF CDCA3 ELOVL6 KIF23 SDHC AURKA DBF4 PSMA7 NDUFB8 ORC1 LMNB1 NCAPH CSE1L HNRNPA1 BUB…
WINNEPENNINCKX_MELANOMA_METASTASIS_UP	154	0.000387747	0.00539097	-0.567737	-3.06352	0	PWP1 ATAD2 MSH6 TK1 NASP CCT7 UBFD1 GMPS PCDH17 NANS CHTOP HSPA4 NUDCD1 NCAPH SSR3 TIMELESS GJC1 SMARCA5 SURF4 RBMX PHF14 HTRA2 PLOD2 KIF18B ECT2 SPAG5 GINS2 TYMS DTYMK ZWINT NDC80 VMA21 NCAPG2 KIF11 C8orf33 DNAJA1 CCT4 GPN3 MRPS17 TOP2A PTTG1 CDK1 EXO1 UGGT1 CKS1B ASPM CREM CTNNAL1 HSPD1 DDX18 PRC1 RACGAP1 MRPS10 MCM6 HSPA5 CDCA5 CDCA8 FAM98A DSCC1 PSMC3IP SGOL2 BIRC5 DCBLD2 KPNA2 KIRREL SMC2 CE…	0.000105563	0.00353193	0.464469	2.29099	0	SHCBP1 TK1 GINS2 NEK2 UHRF1 TIMELESS GMPS CDCA5 CENPN RACGAP1 KIAA0101 CDC6 BIRC5 CEP55 KIF11 ECT2 RAD54L PAICS ZWINT SSR3 CHEK1 GLRX2 CDC45 CKS1B PTTG1 TAF1A XPO1 GEMIN6 DHFR NCAPG2 SMARCA5 UBE2T HSPD1 CCNB2 CDCA8 PRC1 CCT7 HSPA4 IMMT AURKA NANS CACYBP NEIL3 CENPF MSH6 NCAPH RFC4 RANBP1 SNRPG SPC25 RFC5 SRP19 RHBDL2 SPAG5 CHTOP MELK GPN3 SMC2 TYMS PCNA ZNF367 ATAD2 CCNB1 MRPL32 PRIM2 CDK1 RRM2 R…
CHEMNITZ_RESPONSE_TO_PROSTAGLANDIN_E2_UP	138	0.000350385	0.00539097	-0.572495	-3.05433	0	TGS1 ANAPC1 RAPGEF4 ATP6V1C1 C8orf59 LARP1 ATAD2 MTA3 TK1 KPTN GMPS OVOS2 BRIP1 ASF1B NCAPH SLC7A1 MLLT11 TRIM28 GJC1 ERCC1 PVT1 C19orf48 CHD1L PRR11 CHMP7 PTP4A3 TPD52 SHMT2 RFTN1 NUSAP1 SPAG5 SLC16A1 HSPA9 TGFB1I1 CENPE BUB1B NSMAF MKI67 ZNF37BP DNAJC18 XPOT TOP2A PTTG1 PEA15 ASPM SLC39A14 UAP1 UBE2S TTK EIF4EBP1 PRC1 POLR3D SGOL2 BIRC5 CASC5 UBE2C RPS9 BARD1 RPL8 OLFML2A MZT2A GTSE1 KIF3C GRIN…	0.0031679	0.0344519	0.316024	1.53309	29	TK1 UHRF1 GMPS KIAA0101 SLC7A1 CDC6 BIRC5 RNASEH2A IQGAP3 ASF1B HSPA9 PAICS AP2S1 CDC45 PTTG1 CHAF1A SKA3 MZT2A WDR76 ANAPC1 CCNB2 ARAP3 PRC1 CHD1L PTP4A3 AFAP1L2 CENPE AURKA ZNF37BP CENPF LMNB1 NCAPH BARD1 BUB1B FANCL SLC16A1 SPAG5 CASC5 LARP1 TMEM55A DYSF TTK KSR1 BRIP1 ATAD2 CCNB1 DLEU2
FISCHER_G2_M_CELL_CYCLE	225	0.000530786	0.00544568	-0.531808	-3.02679	0	TRIM59 ZNF267 DBF4B DNAJB1 KIF18B ECT2 NUSAP1 PLEKHA5 SPAG5 GAS2L3 ARL4A GPSM2 NDC80 CSPG4 ELK3 KIF20B CABYR CENPE MID1 KIF14 BUB1B FYN HMGCR NET1 KIF11 MKI67 MAD2L1 MPHOSPH9 SUV420H1 TOP2A TUBB PTTG1 CDK1 CKS1B ASPM TNPO2 UBE2S H1F0 TTK ESPL1 DEPDC1 DEPDC1B PRC1 RACGAP1 PKNOX1 CDC25C PLK1 CDCA8 SGOL2 BIRC5 CKAP5 KCTD9 KIF5B KPNA2 UBE2C BMP2 SIX4 CENPA CDC20 CKAP2 FOXM1 GTSE1 ANP32E KIF23 CCNA2 C…	0.000107423	0.00353193	0.366784	1.90202	0	SHCBP1 NEK2 CCNA2 PLK1 GPSM2 TRIM59 MAD2L1 DCLRE1C ARHGAP11A RACGAP1 BIRC5 ANP32E CEP55 KIF11 EIF4E PLK4 ECT2 HMMR IQGAP3 CHEK2 CENPL ARL6IP1 CKS1B PTTG1 CKAP5 TMPO CIT CDC25C HMGCR BUB3 CCNB2 CDKN2C CDCA8 PRC1 CCNF CDCA3 GOT1 CENPE ESPL1 GAS2L3 KIF23 AURKA BRD8 DBF4 NEIL3 TTF2 CENPF DBF4B NCAPH TSN CDCA2 PBK BUB1B FOXM1 KIF14 KIF18A TROAP MID1 SPAG5 DEPDC1B MTMR6 HMGB2 BIRC3 MELK
ZHOU_CELL_CYCLE_GENES_IN_IR_RESPONSE_24HR	123	0.000320513	0.00539097	-0.577812	-3.02142	0	MCM3 QSER1 HAUS8 CENPK TIMELESS MCM7 HMMR CSE1L FBXO5 NUSAP1 SPAG5 DTYMK F10 CLN6 TOPBP1 KIF11 MAD2L1 SMPD4 NUP107 SOD3 GPN3 TOP2A LXN PTTG1 CDK1 EXO1 CDK2 ASPM TTK DEPDC1 E2F8 PLEK2 PRC1 RACGAP1 CDCA8 BIRC5 KPNA2 UBE2C SMC2 CENPA RFC4 SPC25 EIF2S1 CDC20 CKAP2 MCM2 PAICS DLGAP5 KIF23 CCNA2 FAM64A RANBP1 WIPI1 H2AFX MELK CCNB1 CEP55 UHRF1 FAM198B GINS3 E2F1 CCNB2 NUF2 HMGB2 POC1A DCN NEK2 CENPF CO…	0.000105307	0.00353193	0.502679	2.3941	0	NEK2 CCNA2 UHRF1 MYBL2 MAD2L1 TIMELESS BORA E2F8 CDK2 CENPN RACGAP1 BIRC5 CEP55 KIF11 MCM3 HMMR RAD54L PAICS PTTG1 UBE2T CCNB2 CDCA8 MCM7 PRC1 KIF23 EXOSC8 CACYBP NEIL3 CENPF CENPK COLEC12 LMNB1 RFC4 RANBP1 CSE1L SPC25 RFC5 NCAPH2 SPAG5 HMGB2 DNAJC9 MELK FGFR1OP GPN3 LBR TTK MCM2 SMC2 MAGOHB PCNA CCNB1 FABP5 ODF2
KANG_DOXORUBICIN_RESISTANCE_UP	52	0.00020008	0.00539097	-0.679137	-3.01305	0	NUSAP1 POLA2 TYMS DTYMK ZWINT BUB1B NCAPG2 MKI67 KIF4A MAD2L1 TOP2A CDK1 ASPM PRC1 PLK1 CDCA8 DSCC1 BIRC5 RAD51AP1 CENPA BARD1 RFC4 CDC20 FOXM1 NCAPG CENPM FANCI PLK4 HMGB2 AURKA HJURP GINS1 LMNB1 BUB1 TPX2 CDKN3	0.000103029	0.00353193	0.629084	2.55427	0	FANCI TK1 CENPM PLK1 MAD2L1 KIAA0101 CDC6 BIRC5 PLK4 RAD51AP1 HMMR ASF1B ZWINT NCAPG2 CDCA8 PRC1 AURKA LMNB1 RFC4 PBK BARD1 BUB1B FOXM1 POLA2 HMGB2 NQO1 TYMS ATAD2 CDK1 RRM2 HJURP
ODONNELL_TFRC_TARGETS_DN	122	0.000316156	0.00539097	-0.5765	-3.0118	0	NDC80 CENPE KIF14 BUB1B ANKRD50 KIF11 MKI67 KIF4A TOP2A CDK1 CKS1B ASPM TTK DEPDC1 DEPDC1B FANCD2 PRC1 CFL2 PLK1 SGOL2 BIRC5 DIAPH3 DNA2 CENPA SPC25 CDC20 FOXM1 TP63 GTSE1 DLGAP5 ASNS CCNA2 RANBP1 SHCBP1 TMEM107 CCNB1 CEP55 MAP4K2 USP9X GINS3 NUP50 SCD PLK4 TAF5 POLE2 AURKA MYNN CENPF KIF20A ACVR2B ERCC6L AURKB SAMM50 BUB1 C4orf46 TOX4 KBTBD8 MYBL2 FAM83D CDKN3	0.000105108	0.00353193	0.433019	2.06166	0	SHCBP1 DIAPH3 CCNA2 PLK1 MYBL2 ARHGAP11A BRCA2 G3BP1 CDC6 BIRC5 CEP55 DNA2 KIF11 MND1 ACACA PLK4 ECT2 ERCC6L HMMR PCGF5 CKS1B TAF5 CHAF1A PRC1 CENPE FKBP5 AURKA DBF4 CENPF NCAPH RANBP1 SPC25 BUB1B SCD C6orf10 FOXM1 KIF14
BORCZUK_MALIGNANT_MESOTHELIOMA_UP	295	0.000783085	0.00632131	-0.51373	-3.01143	0	PPP1R2 RAP1A MSH6 PSMD10 SMAD5 TK1 GLO1 DYNLT3 NUDT1 ZNF318 SMAD4 DBI DCK TAF11 CHTOP TUSC3 RNF2 VAMP7 PGK1 SSBP1 TNPO1 HSPA4 EIF3H FNTA PPT1 TERF1 MAPRE1 RAP1GDS1 YWHAZ PARVB FZD6 KIFAP3 RCOR1 RP2 BPHL COPS5 YWHAQ UBE2E3 VRK2 EPRS PAPOLA LPGAT1 G3BP1 DENND5A NDUFS2 QSOX1 AHCY BLMH PRDX4 ATP2A2 TGFB1 UBAP2L PRPSAP2 ZWINT ATP5A1 PLD3 ACAP2 SS18 CRABP2 PSMD2 EMG1 RALA BUB1B NAP1L1 TROVE2 MORF4L2 RA…	0.022344	0.129606	0.239667	1.28448	207	TK1 MRPL28 MAD2L1 PARP1 TFDP1 KIAA0101 SNRPF G3BP1 SLC25A1 RFC2 VDAC1 KIF11 TNPO1 SMAD5 WSB2 METTL18 RAP1GDS1 ZWINT CNOT8 KIFAP3 AP2S1 SLC25A3 CKS1B IARS2 UBE2N PTGES3 LUM BUB3 CDKN2C MFN1 GLO1 CCNF HSPA4 H2AFY H2AFZ RAB4A HDGF MSH6 MSMO1 RFC4 SRSF1 SSR1 CCT3 FADS1 RAN AHCY BUB1B SCCPDH SQLE MAPK9 TMEM97 NDUFS2 SKP1 TRIAP1 FBL NUDT1 GTF2A2 TSC22D2 CHTOP ACTL6A DCK RAC1
GO_TRANSLATIONAL_INITIATION	142	0.000363372	0.00539097	-0.564052	-3.01045	0	RPL24 RPL19 EIF3E EIF3F EIF4E3 RPL10A LARP1 RPL41 EIF3D RPL17 RPS3A RPL30 RPL9 EIF2B4 RPL15 RPL29 RPL13A EIF4E RPL36 RPS27 RPL39 RPL7A RPLP2 EIF3H RPL37A RPS29 EIF4A2 RPL27A RPL34 EIF1AD RPS20 RPL12 RPL27 RPS19 COPS5 EIF4G1 SSB EIF3B EIF3M RPS2 EIF4A1 RPL37 RPS10 RPS13 RPS15 RPL14 RPS8 RPL36A RPS23 EIF2B1 EIF4H RPS25 RPL21 RPL22 RPS18 RPL23 RPL38 RPS27A ABCF1 EIF4EBP1 RBM4 RPL11 EIF2B2 RPL10 EIF3…	0.0184341	0.115891	-0.288251	-1.38442	193	EIF1AD RPS4X EIF3G RPL38 RPS29 RPL12 EIF3F RPL24 RPL37 RPL36A RPL17 RPL27 RPS5 RPL11 RPS7 PAIP1 RPL3 RPS19 PCBP2 DDX3Y RPLP2 RPS4Y1 RPS27A EIF1 EIF5B RPL18A RPL27A RPL5 COPS5 RPL13A RPL26 RPS10 RPS15 EIF3E RPL10 RPL30 EIF2B4 RPL18 EIF3H RPL32 RPS11 SSB EIF2B2 RPL7 RPL9 RPL19 EIF4G2 PABPC1 RPL15 RPS6 EIF4EBP1 EIF5 EIF4G3
GO_ESTABLISHMENT_OF_PROTEIN_LOCALIZATION_TO_ENDOPLASMIC_RETICULUM	103	0.000282326	0.00539097	-0.591196	-3.00891	0	RAB3GAP1 RPL24 RPL19 RPL10A RPL41 RPL17 RPS3A RPL30 RPL9 RPL15 RPL29 RPL13A RPL36 RPS27 RPL39 RPL7A RPLP2 RPL37A RPS29 SSR3 RPL27A RPL34 RPS20 RPL12 SRP9 RPL27 SRP72 RPS19 SRPR RPS2 RPL37 RPS10 SPCS2 RPS13 RPS15 RPL14 RPS8 RPL36A RPS23 RPS25 RPL21 RPL22 RPS18 RPL23 RPL38 RPS27A RPL11 RPL10 RYR2 RPL6 RPS5 SEC61A1 RPL31 RPL28 RPS9 RPL8 RAB3GAP2 RAB10 RPL35A SRPRB RPL7 UBA52 RPSA RPLP0 CHMP4A RPS11 …	0.047678	0.209624	-0.293134	-1.33654	500	RPL38 RPS29 RPL12 RPL24 RPL37 RPL36A RPL17 RPL27 RPS5 RPL11 RPS7 SPCS1 RPL3 RPS19 CHMP4A RPLP2 RPS4Y1 ZFAND2B RPS27A RPL18A RPL27A RPL5 RPL13A RPL26 RPS10 RPS15 RPL10 RPL30 RPL18 RPL32 RPS11 SRP54 SEC61A1 RPL7 RPL9 RPL19 RPL15 RAB3GAP1 RPS6
RHEIN_ALL_GLUCOCORTICOID_THERAPY_DN	350	0.00100503	0.00718046	-0.504056	-3.00785	0	RBMX AKAP12 HMMR SNRPE PDCD2 UBE2L6 ANP32B BCCIP RAD51 TCEAL4 ACAT1 EPRS GGH PDIA6 HMGN2 MARCKSL1 SHMT2 LAT2 APOBEC3G ECT2 NUSAP1 CAT AHCY BLMH PRDX4 SPARC GINS2 METTL5 TYMS CREB1 ZWINT SH3BGRL HIST1H3H SDHC CCT6A BUB1B KLF4 MRC1 NAP1L1 NDUFA8 PCCB GOT2 DPYSL2 ESD KIF11 MPP1 RBBP4 MAD2L1 MCM5 PSMG1 GPX7 PAK2 ATRX PRDX6 MYB LDHA RPL22 TOP2A TUBB DYNLL1 FHL1 GAPDH HDDC2 LXN PTTG1 CDK1 DCTD ATP5C1 C…	0.00010846	0.00353193	0.346576	1.89461	0	SHCBP1 GINS2 HSPB1 MAD2L1 KCTD3 ING2 GMPS E2F8 CENPN RACGAP1 DTL ALDH5A1 KIAA0101 PRDX6 BIRC5 ANP32E RAD51 VDAC1 CEP55 KIF11 GCSH MCM5 ECT2 RAD51AP1 GBE1 HMMR SNRPE CREB1 PAICS ZWINT MEF2C PDCD2 CHEK1 HADH CKS1B IARS2 PTTG1 HEBP1 PSMB8 DCTD LSM4 PSMB9 RBM8A DHFR NDUFA8 C1QBP CCNB2 MIF PPA1 PRC1 WDR61 GLO1 CCT7 SDHC CANX ALDH6A1 CACYBP MPP1 ATP5L RFC4 TBCA SSR1 TUFM CCT3 AHCY BARD1 BUB1B ECI2 PIN4…
FUJII_YBX1_TARGETS_DN	195	0.000474158	0.00539097	-0.534759	-2.98282	0	BRIP1 ASF1B CASP2 FEN1 COTL1 IL1RAP NCAPH BRCA1 TTF2 MCM3 MLLT11 SLC25A32 CDT1 CENPK TIMELESS MCM7 CXCR4 NRM PROSC RAD51 PRR3 VAPB FBXO5 TIMM8A NUSAP1 POLA2 SSU72 GINS2 DTYMK ZWINT ELK3 BUB1B TFPI NCAPG2 CDCA7 HNRNPL KIF11 KIF4A MAD2L1 PTK2 MCM5 RFC3 MPHOSPH9 LIG1 TOP2A EXO1 CDK2 CKS1B SSRP1 ASPM TIPIN DEPDC1 DEPDC1B FANCD2 UBAC1 MCM6 CDC25C EI24 PHF19 RFC4 SPC25 MCM10 FOXM1 MCM2 METTL3 OXCT1 RAP…	0.000106735	0.00353193	0.454388	2.31306	0	SHCBP1 FANCI TK1 GINS2 CDC23 CDT1 UHRF1 MYBL2 MAD2L1 TIMELESS CDK2 CENPN DTL SLC16A7 CDC6 RAD51 RNASEH2A KIF11 MCM3 MCM5 PLK4 ASF1B MCM10 ZWINT ERCC8 TCF19 CHEK1 EIF4EBP2 HADH VAPB CKS1B RFC3 FEN1 PHF19 CDC25C DHFR NCAPG2 CHAF1A BRCA1 SH3RF1 DTNA MCM7 LIG1 CCNF KIF23 FIGNL1 MICB TAF15 EI24 NEIL3 TTF2 CENPK LMNB1 NCAPH RFC4 IPO5 SSR1 IL1RAP SPC25 BUB1B IREB2 MASTL PTGES RAP2A RFC5 CXCL16 MBNL1 FOX…
BIDUS_METASTASIS_UP	206	0.000489956	0.00539097	-0.529936	-2.97839	0	ZNF318 PBK EIF4E TSR1 UNK RAB28 ASF1B FEN1 USP13 SRSF12 TARDBP RABGGTB NCAPH TTF2 FNDC5 NUP153 RCOR1 COPS8 WBP11 CSE1L KHDRBS1 PTP4A1 G3BP1 LARP4 MNS1 PLOD2 WDHD1 ECT2 EIF4A3 NUSAP1 PPP1R14C SRSF9 TYMS CDK2AP1 GAS2L3 CCDC15 HNRNPU UBXN2B NAP1L1 DSP RAE1 KIF11 RBBP4 MLLT10 KIF4A MAD2L1 PAK2 MARCKS MPHOSPH9 HSF2 CDK1 SSRP1 RAB7A HSP90AA1 AGAP1 DEPDC1 RACGAP1 TLK2 H2AFZ CAND1 BIRC5 CKAP5 CASC5 UBE2C…	0.000106633	0.00353193	0.365872	1.87782	0	FANCI CDC23 CCNA2 MAD2L1 CENPN RACGAP1 TFDP1 PREPL G3BP1 CDC6 BIRC5 VDAC1 KIF11 CBFB EIF4E PLK4 DCTN4 HNRNPU ECT2 BCL7A CREB5 ERCC6L ASF1B MCM10 HNRNPA2B1 CHEK1 CKAP5 FEN1 HSP90AA1 PTGES3 DHFR HNRNPH3 FBXO3 NRAS CCNB2 GAS2L3 AURKA DBF4 H2AFY H2AFZ KCTD6 TTF2 CENPF HNRNPD LMNB1 NCAPH RFC4 SRSF1 CSE1L PAGE2B PBK ARPP19 RAB22A RFC5 SQLE EIF4A3 SGMS2 SEC24B TMEM33 CASC5 SSRP1 TSR1 DDX21
DUTERTRE_ESTRADIOL_RESPONSE_24HR_UP	313	0.000841751	0.00656349	-0.502072	-2.96612	0	TACC3 BRIP1 ASF1B CENPL FEN1 DDX10 NRIP1 POLE IL1RAP SULF1 NCAPH POLQ NCAPD3 BRCA1 TTF2 MCM3 DSCAM E2F2 RECQL4 CDT1 HAUS8 TIMELESS ARL3 TMED8 MCM7 GFRA1 SYTL5 TMEM164 PKIB TFF1 PRR11 CENPJ RAD51 FBXO5 GGH WDHD1 ZWILCH NUSAP1 TMEM38B SPAG5 POLA2 AMZ1 GINS2 TYMS GAS2L3 ZWINT KCNK6 STC1 BUB1B EBP INCENP TET2 NCAPG2 CDCA7 KIF11 MKI67 KIF4A MCM5 SLC29A1 RFC3 CD320 MPHOSPH9 MYB NUP107 CBX5 LIG1 NOS1AP …	0.000107956	0.00353193	0.490091	2.64448	0	SHCBP1 FANCI TK1 GINS2 SPC24 CCNA2 CDT1 CENPM PLK1 UHRF1 MYBL2 TIMELESS CDCA5 E2F8 CDK2 ARHGAP11A CENPN CHPT1 RACGAP1 TFDP1 BRCA2 DTL KIAA0101 CDC6 BIRC5 RAD51 RFC2 POLD2 RNASEH2A CEP55 DNA2 E2F2 RBL1 KIF11 PKMYT1 MCM3 MCM5 PLK4 POLA1 RAD54L IQGAP3 ASF1B MCM10 ZWINT CENPO STC1 ZWILCH FANCC TONSL NCAPD3 TCF19 CENPL CHEK1 CDC45 DARS2 PTTG1 RFC3 FEN1 RMI1 TMPO CIT FANCA LSM4 NCAPG2 UBE2T XRCC2 CHAF1…
HORIUCHI_WTAP_TARGETS_DN	298	0.000784314	0.00632131	-0.504179	-2.96348	0	MCM7 CKAP2L CXCR4 HMMR NUCKS1 CHST1 ARHGAP18 PRR11 UHMK1 CCNC PAPOLA ZDHHC20 MRPL48 KIF18B ARL6IP6 NUSAP1 CAT ING3 SPAG5 PHB TYMS SLC25A5 NDC80 DDX39B MAVS PPM1A KIF14 BUB1B NAP1L1 HMGCR ARL5B KIF11 MKI67 NLN ARNTL2 KIF4A MAD2L1 EDEM1 LDHA TOP2A LXN PTTG1 STYX CDK1 CKS1B ASPM HMGA1 LAMP2 RAB3B ANKRD46 UBE2S HSP90AA1 TTK ESPL1 LMNB2 DEPDC1 ATG9A FANCD2 NAA50 PRC1 RACGAP1 C21orf91 PLK1 CDCA8 SGOL2 …	0.000107342	0.00353193	0.34939	1.87506	0	TK1 SPC24 NEK2 CCNA2 CENPM PLK1 UHRF1 MYBL2 NUCKS1 MAD2L1 CENPN RACGAP1 KIAA0101 BIRC5 CEP55 KIF11 SMAD5 FDPS POLA1 RAD51AP1 COX7B HMMR ASF1B KLHL8 PAICS USP38 CCNC NAA15 CKS1B PTTG1 HSP90AA1 SLC25A5 TMPO LSM4 DHFR GLS SKA3 HMGCR BUB3 C1QBP CCNB2 CDCA8 MCM7 PRC1 SEPT10 ATL3 GLO1 CCT7 CDCA3 ESPL1 KIF23 AURKA CANX LRP8 ARSB FECH MPRIP PEX13 CENPW LMNB1 CDCA2 PBK RNF11 SPC25 BUB1B RFC5 SQLE MBNL1 TM…
CHANG_CYCLING_GENES	142	0.000363372	0.00539097	-0.555029	-2.96229	0	ITGB3 RECQL4 PSRC1 CKAP2L G2E3 HMMR RANGAP1 PRR11 NUSAP1 MZT1 SPAG5 GINS2 GAS2L3 ARL4A KIF20B BUB1B CDCA7 MAD2L1 MCM5 KDM5B TOP2A TUBB PTTG1 CDK1 EXO1 PRPS2 UBE2S MAPK13 TIPIN DEPDC1 FANCG DEPDC1B MCM6 CDC25C PLK1 SLC30A7 CDCA5 CDCA8 ADAMTS1 BIRC5 DIAPH3 HIST1H2AC RAD51AP1 UBE2C CENPA BARD1 RFC4 CKAP2 FOXM1 GTSE1 ANP32E DLGAP5 KIF23 CCNA2 FAM64A H2AFX BUB3 MELK UHRF1 ILF2 ESCO2 CENPM SKA3 GINS3 E…	0.000105507	0.00353193	0.510897	2.48744	0	DIAPH3 GINS2 CCNA2 CENPM PLK1 UHRF1 MAD2L1 CDCA5 KIAA0101 CDC6 BIRC5 ANP32E RFC2 MND1 MCM5 RAD51AP1 HMMR MNT ASF1B PTTG1 FEN1 CDC25C DHFR UBE2T SKA3 BUB3 MZT1 WDR76 CCNB2 CDCA8 CCNF PHTF2 GAS2L3 KIF23 AURKA CENPF LMNB1 NCAPH RFC4 TSN PBK BARD1 BUB1B FOXM1 IFIT1 FAM111B SPAG5 DEPDC1B TIPIN
RHODES_UNDIFFERENTIATED_CANCER	68	0.000226912	0.00539097	-0.630189	-2.95305	0	PRDX4 SLC16A1 GPSM2 CCT6A PSMD2 KIF14 IFI30 MAD2L1 TOP2A TUBB CDK1 CKS1B UBE2S COL1A2 H2AFZ MCM6 BIRC5 KPNA2 UBE2C CENPA RFC4 CDC20 FOXM1 MCM2 PSMD14 MTHFD2 DLGAP5 KIF23 CCNA2 H2AFX MELK CCNB1 GARS RAD21 CXCL9 ILF2 KIF2C YBX1 HMGB2 PSMB7 TRIP13 MYBL2 CDKN3	0.000313578	0.00703995	0.451625	1.93128	2	CCNA2 GPSM2 MYBL2 MAD2L1 KIAA0101 CDC6 BIRC5 MCM3 CKS1B TAP1 KIF23 H2AFZ NCAPH RFC4 FOXM1 KIF14 NUDT1 SLC16A1 HMGB2 MELK PSMD2 MCM2 PCNA CCNB1 NCAPD2 PSMB7 CDK1 SSBP1
MORI_IMMATURE_B_LYMPHOCYTE_DN	89	0.00026137	0.00539097	-0.594384	-2.94056	0	SMARCA5 MCM7 HMMR CDKN1A RAD51 HMGN2 NUSAP1 PRDX4 SLC16A1 UCK2 CDCA7 MKI67 RBBP4 SLC29A1 LIG1 TOP2A TUBB CDK1 CKS1B TTK E2F8 PRC1 MCM6 CDCA5 CKAP5 KPNA2 UBE2C SMC2 CENPA MCM10 CDC20 MCM2 ANP32E MTHFD2 DLGAP5 CCNA2 LGALS1 U2AF1 XRCC6 H2AFX CHEK1 MELK RAN CBX1 CCNB1 IQGAP3 CDCA3 CCNB2 HMGB2 NEK2 H2AFV PCK2 DNMT1 LMNB1 CDKN3	0.00010491	0.00353193	0.542373	2.44759	0	NEK2 CCNA2 CDCA5 E2F8 DTL HMGB1 ANP32E RAD51 MCM3 HNRNPAB HMMR RAD54L IQGAP3 MCM10 CENPL CHEK1 CDC45 CKS1B RAG1 CKAP5 TMPO SMARCA5 CCNB2 CDKN2C MCM7 PRC1 LIG1 CDCA3 LMNB1 NCAPH RAN SLC16A1 HMGB2 DCK MELK PTGR1 TTK MCM2 SMC2 PCNA CCNB1 ENPEP CDK1 RRM2
VANTVEER_BREAST_CANCER_METASTASIS_DN	112	0.000296121	0.00539097	-0.567289	-2.93449	0	DTL CCNE2 ATAD2 TK1 SERF1A EZH2 UCHL5 DCK GMPS PGK1 C11orf96 ORC6 SACS SLC7A1 MCCC1 GPR180 NIPA1 COL4A2 RAB6B FBXO5 ZDHHC20 GGH SYNCRIP ECT2 NUSAP1 TSPYL5 PTDSS1 GPSM2 NDC80 PSMD2 KIF14 NMB KIF21A MLLT10 MAD2L1 PALM2-AKAP2 ASPM DEPDC1 PRC1 MCM6 BIRC5 DIAPH3 CENPA MTDH RFC4 SPC25 OXCT1 DLGAP5 ASNS CDC25B FAM64A MELK MTMR2 RAD21 PFKP NDRG1 TMEM45A SKA3 CCNB2 SLC2A3 CDK16 EXT1 AURKA CENPF PITRM1 HJU…	0.000105374	0.00353193	0.395971	1.85747	0	DIAPH3 TK1 GPSM2 MAD2L1 GMPS CENPN DTL SLC7A1 BIRC5 UCHL5 ECT2 GBE1 PRAME INTS7 BNIP3 NIPA1 B3GALNT2 C11orf96 SKA3 CCNB2 PRC1 DEGS1 AURKA CENPF NMU RFC4 SPC25 MCCC1 KIF14 TSPYL5 ORC6 DCK MELK EXT1 PSMD2
GO_PROTEIN_LOCALIZATION_TO_ENDOPLASMIC_RETICULUM	122	0.000316156	0.00539097	-0.560676	-2.92912	0	PDIA3 RAB3GAP1 RPL24 RPL19 GRIK5 RPL10A RPL41 RPL17 RPS3A RPL30 RPL9 RPL15 RPL29 RPL13A RPL36 RPS27 RPL39 RPL7A RPLP2 RPL37A RPS29 SSR3 RPL27A RPL34 RPS20 RPL12 SRP9 RPL27 SRP72 RPS19 SRPR OS9 RPS2 PPP1R15A RPL37 RPS10 SPCS2 RPS13 RPS15 RPL14 RPS8 RPL36A RPS23 RPS25 RPL21 RPL22 RPS18 RPL23 RPL38 RPS27A KDELR3 RPL11 HSPA5 RPL10 RYR2 RPL6 RPS5 SEC61A1 RPL31 BCAP31 RPL28 RPS9 RPL8 KDELR2 RAB3GAP2 KD…	0.0736079	0.266491	-0.271451	-1.27165	771	RPL24 RPL37 PDIA2 RPL36A RPL17 RPL27 RPS5 RPL11 RPS7 SPCS1 RPL3 RPS19 CHMP4A RPLP2 RPS4Y1 ZFAND2B RPS27A ANK2 RPL18A RPL27A RPL5 RPL13A RPL26 RPS10 KDELR1 RPS15 VAPA RPL10 RPL30 RPL18 RPL32 RPS11 SRP54 SEC61A1 RPL7 RPL9 RPL19 PPP1R15A RPL15 RAB3GAP1 RPS6
CHIANG_LIVER_CANCER_SUBCLASS_PROLIFERATION_UP	170	0.000419287	0.00539097	-0.533638	-2.91602	0	NT5DC2 ORC6 ELF4 SLC38A1 TTF2 UGCG HIST1H4C CKAP2L ARHGAP18 GALNT7 PRR11 PAFAH1B3 PTP4A3 FBXO5 B3GNT5 MARCKSL1 KIF18B ECT2 NUSAP1 ZWINT NDC80 CENPE KIF14 BUB1B CDCA7 KIF11 MKI67 KIF4A MAD2L1 MARCKS TOP2A PTTG1 CDK1 ASPM ZNF532 MAPK13 CCNE1 TTK DEPDC1 E2F8 DEPDC1B PRC1 RACGAP1 BCAT1 CDCA5 DSCC1 SGOL2 BIRC5 CHST11 RAD51AP1 UBE2C HK2 BARD1 RFC4 SLC1A5 CDC20 FOXM1 MCM2 DLGAP5 KIF23 CCNA2 WASF1 SHCBP1…	0.000106293	0.00353193	0.338223	1.69032	0	SHCBP1 FANCI NEK2 CCNA2 MAD2L1 CDCA5 E2F8 RACGAP1 DTL CDC6 BIRC5 CEP55 KIF11 ECT2 RAD51AP1 ZWINT PTTG1 FEN1 RMI2 CCDC109B CDC7 AFP ATP1A1 CCNB2 PRC1 PTP4A3 CENPE FUNDC1 KIF23 AURKA TTF2 CENPF DUSP9 LMNB1 RFC4 PBK BARD1 BUB1B FOXM1 KIF14 FLVCR1 DEPDC1B HMGB2 ORC6 SASS6 S100P TTK LRRC1 MCM2 PLBD1 SKA1
CROONQUIST_IL6_DEPRIVATION_DN	98	0.000276167	0.00539097	-0.574709	-2.89818	0	NCAPH BRCA1 AASS MCM3 MCM7 HMMR PTP4A3 GGH SPAG5 TYMS DTYMK ZWINT CENPE KIF14 BUB1B KIF11 MKI67 MAD2L1 RFC3 LIG1 TOP2A PTTG1 CDK1 CKS1B FRZB HMGA1 TTK PLK1 KPNA2 UBE2C SMC2 CENPA RFC4 SPC25 TRAIP CDC20 FOXM1 MCM2 ANP32E CCNA2 SKP2 CHEK1 CCNB1 KIF2C FANCI SEPHS1 CCNB2 PLK4 HMGB2 POLE2 AURKA AURKB GINS1 TRIP13 LMNB1 BUB1 TPX2 MYBL2 CDKN3	0.000105585	0.00353193	0.553359	2.53547	0	FANCI TK1 CCNA2 PLK1 MYBL2 MAD2L1 GMPS KIAA0101 CDC6 ANP32E KIF11 MCM3 PLK4 HMMR ZWINT CHEK1 CDC45 CKS1B PTTG1 RFC3 DHFR CHAF1A BRCA1 CCNB2 MCM7 LIG1 PTP4A3 CCNF CENPE AURKA LMNB1 NCAPH RFC4 SPC25 BUB1B FOXM1 KIF14 SPAG5 HMGB2 TTK MCM2 SMC2 TYMS PCNA SKP2 CCNB1 CDC25A CDK1 RRM2
ZHANG_TLX_TARGETS_60HR_DN	267	0.000659631	0.00580836	-0.49916	-2.89321	0	HAT1 MSH6 RPA2 TK1 NASP BLM TIPARP EZH2 UCHL5 PBK EIF4E NOLC1 DCK TTPA TACC3 HSP90B1 ASF1B FEN1 POLE GART TARDBP HSPA4 NT5DC2 ORC1 BRCA1 SRM MCM3 CDT1 CENPK TIMELESS GJC1 BEX1 MCM7 SMC6 HMMR NUCKS1 SLC12A2 RAD51 EIF4G1 EPRS UBR7 SHMT2 SYNCRIP WDHD1 ZWILCH ECT2 SPAG5 POLA2 TYMS WDR33 SYCE2 ATM HAUS6 UCK2 BUB1B ERO1L NAP1L1 NUP160 C12orf10 INCENP TOPBP1 NCAPG2 NET1 CDCA7 ERI1 KIF11 MKI67 PRPS1 DNAJ…	0.000106986	0.00353193	0.487188	2.58688	0	SHCBP1 FANCI TK1 CCNA2 CDT1 CENPM PLK1 UHRF1 MYBL2 NUCKS1 TIMELESS PARP1 CDCA5 E2F8 CENPN RACGAP1 DTL CDC6 CENPH HMGB1 BIRC5 ANP32E RAD51 POLD2 CEP55 DNA2 RBL1 KIF11 UCHL5 EIF4E MCM3 GSG2 IFRD2 MCM5 PLK4 POLA1 ECT2 RAD51AP1 ERCC6L HMMR RAD54L ASF1B INTS7 MCM10 UBR7 ZWILCH TCF19 CHEK1 CDC45 RFC3 FEN1 TMPO FANCA HUS1 DHFR NCAPG2 C12orf10 POLR3K DBT BRCA1 TTPA CCNB2 MCM7 WDR33 LIG1 FKBP5 HSPA4 LRR1 …
MITSIADES_RESPONSE_TO_APLIDIN_DN	243	0.000595948	0.00559887	-0.504945	-2.89033	0	GMPS PGAM1 POLR2B TACC3 NAA15 GNB1 SUPT16H TMEM106C MMD DENND1B FAM20B TARDBP FAM168B NCAPH POLQ SLC7A1 RNGTT SLC38A1 MFHAS1 CDT1 OSBPL8 NUCKS1 ZNF22 CSE1L EIF4G1 EPRS FBXO5 TRAF3 KIF18B ECT2 NUSAP1 TTC3 AHCY PTPN11 SUMO3 TYMS DERL1 TOMM20 ZWINT AVL9 HEATR1 PSMD2 KIF14 BUB1B DSP TOPBP1 NCAPG2 MKI67 ZNF395 KIF4A MCM5 HCFC1 KAT2B MYB CBX5 TOP2A TUBB CERK PTTG1 MYC ASPM SPTBN1 TIPIN CCNE1 TRAM2 MAN1…	0.000106849	0.00353193	0.356966	1.87118	0	SHCBP1 FANCI NEK2 CCNA2 CDT1 MYBL2 NUCKS1 PARP1 GMPS RACGAP1 TFDP1 ALDH5A1 KIAA0101 SLC7A1 BIRC5 CBFB MCM5 PIK3CB TOMM20 WSB2 ECT2 HNRNPAB ERCC6L ZWINT ZNF22 HADH NAA15 PTTG1 CDC7 DDX46 FAM20B NCAPG2 CHAF1A PGAM1 ATP8A1 EDEM3 WDR76 AKAP11 SYK CDCA8 EDA PTPN11 SMC3 AURKA CENPF HDGF HNRNPD MSH6 NCAPH RFC4 IPO5 PPAT CSE1L FAM120A POLR2B AHCY BUB1B RAP2A SCD MBNL1 TMEM97 FOXM1 KIF14 TIPIN HEATR1 MELK…
REACTOME_DNA_REPLICATION	183	0.000448632	0.00539097	-0.523097	-2.88944	0	PSMB9 RPS27 ZW10 CCNA1 CENPL FEN1 POLE ORC1 ORC6 MAPRE1 MCM3 E2F2 CDT1 CENPK KIF18A PSMC5 TAOK1 MCM7 PSMC4 CDKN1A RANGAP1 FBXO5 NDEL1 ZWILCH POLA2 GINS2 ZWINT NDC80 PSMC3 PSMD2 BUB1B INCENP SEH1L PSMA2 MAD2L1 MCM5 RFC3 NUP107 LIG1 CDK2 RPS27A PSME1 RPA1 PSMB5 MCM6 PLK1 PSMB4 CDCA8 SGOL2 BIRC5 CKAP5 PPP2R1A CASC5 E2F3 SPC24 DNA2 CENPA RFC4 SPC25 MCM10 CDC20 MCM2 PSMF1 PSMD1 PSMD14 PSMC1 RB1 CLASP1…	0.000106883	0.00353193	0.46038	2.32334	0	GINS2 SPC24 CCNA2 CDT1 CENPM PLK1 MAD2L1 CDK2 CENPN CDC6 AHCTF1 CENPH BIRC5 RFC2 POLD2 DNA2 E2F2 MCM3 MCM5 POLA1 ERCC6L MCM10 ZWINT CENPO NSL1 ZWILCH CENPL CDC45 RPA4 RFC3 CKAP5 FEN1 XPO1 CDC7 PSMB8 PSMB9 RB1 PSMA4 BUB3 PSMA1 CDCA8 MCM7 CENPI LIG1 PSMD3 KIF23 SMC3 DBF4 PSMA7 ORC1 CENPK INCENP RFC4 PSMB10 SPC25 BUB1B PPP2R5A RFC5 KIF18A PSMC5 PSMD4 CASC5 POLA2 ORC6 B9D2 ITGB3BP PAFAH1B1 PSMD2 MCM2…
ZHOU_CELL_CYCLE_GENES_IN_IR_RESPONSE_6HR	82	0.000250313	0.00539097	-0.593412	-2.88867	0	DNAJC9 BRCA1 MCM3 QSER1 CDT1 HAUS8 CENPK TIMELESS MCM7 RAD51 FBXO5 WDHD1 NUSAP1 GINS2 DTYMK F10 TOPBP1 KIF11 MAD2L1 MCM5 SOD3 GPN3 EXO1 CDK2 TTK E2F8 RACGAP1 MCM6 CDCA5 CDCA8 PSMC3IP SMC2 CENPA RFC4 MCM2 PAICS DLGAP5 CCNA2 FAM64A RANBP1 H2AFX CEP55 UHRF1 FAM198B GINS3 E2F1 RTKN2 HMGB2 POC1A NEK2 KIF20A SAP30 TRIP13 LMNB1 MYBL2	0.000105385	0.00353193	0.592615	2.63023	0	GINS2 NEK2 CCNA2 CDT1 UHRF1 MYBL2 MAD2L1 TIMELESS CDCA5 E2F8 CDK2 RACGAP1 DTL KIAA0101 RAD51 CEP55 KIF11 MCM3 MCM5 RAD54L PAICS UBE2T BRCA1 CDCA8 MCM7 CENPK LMNB1 RFC4 RANBP1 RFC5 NCAPH2 HMGB2 DNAJC9 DCLRE1A GPN3 LBR TTK MCM2 SMC2 MAGOHB CHAF1B FABP5
KEGG_RIBOSOME	85	0.000257467	0.00539097	-0.588849	-2.88341	0	RPS28 RPL24 RPL36AL RPL19 RPL10A RPL41 RPL17 RPS3A RPL30 RPL9 RPL15 RPL29 RPL13A RPL36 RPS27 RPL39 RPL7A RPLP2 RPL37A RPS29 RPL27A RPL34 RPS20 RPL12 RPL27 RPS19 RPS2 RPL37 RPS10 RPS13 RPS15 RPL14 RPS8 RPL36A RPS23 RPS25 RPL21 RPL22 RPS18 RPL23 RPL38 RPS27A RPL11 RPL10 RPL6 RPS5 RPL31 RPL28 RPS9 RPL8 RPL35A RPL7 UBA52 RPSA RPLP0 RPS11 RPL4 RPS4X RPS6 RPL18A RPS7 RPL5 RPL18 RPL3 RPS3	0.00696764	0.0610964	-0.35035	-1.5423	72	RPS8 RPS4X RPL36AL RPL38 RPS29 RSL24D1 RPL12 RPL24 RPL37 RPS27L RPL36A RPL17 RPL27 RPS5 RPL11 RPS7 RPL3 RPS19 RPLP2 RPS4Y1 RPS27A RPL18A RPL27A RPL5 RPL13A RPL26 RPS10 RPS15 RPL10 RPL30 RPL18 RPL32 RPS11 RPL7 RPL9 RPL19 RPL15 RPS6
BENPORATH_PROLIFERATION	138	0.000350385	0.00539097	-0.540398	-2.88308	0	DIEXF CKS2 PROSER1 CHAF1B FANCA STMN1 RRM2 HRASLS ANKRD27 LBR MSH2 DTL APOBEC3B ATAD2 HDAC2 GNB4 C1orf112 EZH2 PBK PRPF18 PTS GART MCM3 ASF1A CDT1 NUDT5 WDR26 MARCO RAD51 CSE1L PPIL1 SHFM1 SPAG5 TYMS DTYMK AVL9 GPSM2 SLC25A5 NDC80 CENPE CDCA7 MAD2L1 C11orf73 GTPBP4 TOP2A PTTG1 CDK1 EXO1 UGGT1 CKS1B ASPM TTK PRC1 RACGAP1 H2AFZ PSMB4 CDCA5 BIRC5 RAD51AP1 IDH2 KPNA2 CENPA RFC4 KDELR2 MCM2 RANBP1 NCA…	0.000105597	0.00353193	0.431141	2.09154	0	NEK2 CDT1 CENPM GPSM2 MYBL2 MAD2L1 PARP1 CDCA5 CENPN RACGAP1 DTL BIRC5 RAD51 MND1 PKMYT1 MCM3 RAD51AP1 RAD54L CKS1B PTTG1 PFDN2 SLC25A5 FANCA RBM8A UBE2T LGALS8 CCNB2 PRC1 CENPE AURKA DBF4 H2AFZ LRP8 CENPF RFC4 RANBP1 CSE1L PBK SNRPG PURB SUV39H2 SPAG5 SHFM1 ARF1 LBR TTK MCM2 TYMS MAGOHB PCNA CNIH4 ATAD2 CHAF1B PRIM2 CDK1 RRM2 A1BG RIT1 ASF1A
PUJANA_BRCA_CENTERED_NETWORK	116	0.00030349	0.00539097	-0.553818	-2.87233	0	NASP BLM EZH2 POLR2B TAF11 TFDP2 POLE CHEK2 DDX39A EIF3H SUZ12 SLC7A1 BRCA1 IDH3B TTF2 RNASEH2B ASF1A CNOT3 TIMELESS HMMR KATNA1 CPSF4 SEC31A ABCB7 ATM NDC80 TOPBP1 COPS3 PRPS1 RBBP4 MAD2L1 MCM5 TOP1 RFC3 TOP2A PRPF4 CDK1 ESPL1 RPA1 MCM6 RAD51AP1 RECQL UBE2C DNA2 SMC2 MRE11A RFC4 CDC20 MCM2 RB1 PAICS CCNA2 SKP2 SMC1A BUB3 RAD21 PRKDC PSIP1 FANCI CDC7 HMGB2 TCF3 AURKA CSNK2A1 H2AFV GINS1 DNMT1 LMN…	0.000105541	0.00353193	0.450668	2.12637	0	FANCI CCNA2 MYBL2 MAD2L1 TIMELESS TFDP1 BRCA2 SLC7A1 DNA2 MCM5 POLA1 RAD51AP1 HMMR RAD54L PAICS CHEK2 ZNF330 RFC3 XPO1 CDC7 TMPO RB1 DDX46 DHFR CHAF1A BRCA1 BUB3 RNASEH2B ESPL1 SMC3 AURKA TTF2 LMNB1 RFC4 TBCA POLR2B
LEE_EARLY_T_LYMPHOCYTE_UP	101	0.000276396	0.00539097	-0.564577	-2.86531	0	HMMR GALNT7 PRR11 GGH KIF18B NUSAP1 TYMS NDC80 KIF14 BUB1B KIF11 MKI67 MPP1 MYB TOP2A TUBB PTTG1 CDK1 ASPM TTK E2F8 PRC1 DSCC1 SGOL2 BIRC5 DIAPH3 CASC5 RAD51AP1 UBE2C CENPA MCM10 MCM2 DLGAP5 NCAPG MELK CCNB1 CDCA2 CEP55 UHRF1 KIF2C CEP128 HHIP FANCI CDCA3 CCNB2 NUF2 AURKA KIF15 NEK2 KIF20A GINS1 ADA BUB1 TMSB15A E2F7 CDKN3	0.000105519	0.00353193	0.518877	2.38984	0	DIAPH3 FANCI NEK2 UHRF1 E2F8 DTL KIAA0101 BIRC5 CEP55 E2F2 KIF11 RAD51AP1 HMMR MCM10 PTTG1 RAG1 UBE2T HHIP CCNB2 SYK PRC1 CDCA3 LRR1 AURKA NEIL3 MPP1 CENPW CDCA2 PBK BUB1B KIF14 CASC5 MELK CPVL TTK MCM2 TYMS ATAD2 CCNB1 CDC25A CDK1 RRM2
MISSIAGLIA_REGULATED_BY_METHYLATION_DN	118	0.000305904	0.00539097	-0.548477	-2.854	0	NCAPH NCAPD3 RAB26 EXOSC8 ARL6IP1 TRIM28 CDT1 NDUFS3 RBMX FOSL1 HMGB1P10 ANP32B CSE1L HNRNPA1 HMGN2 UBE2K NUSAP1 TYMS DTYMK CECR5 LANCL1 ZWINT ZNF175 CENPE KIF14 BUB1B EBP HNRNPL MKI67 MCM5 KIAA0586 LIG1 CDK1 AARS SEMA3A ESPL1 PRC1 H2AFZ CDC25C FUT8 UBE2C SMC2 YES1 RFC4 FOXM1 SHMT1 POLD3 PAICS DLGAP5 KIF23 CCNA2 SMC1A RANBP1 CHEK1 SRSF3 CENPM PRKDC PSIP1 PCBP2 FBL HMGB2 AURKA NEK2 CENPF H2AFV DNM…	0.000105141	0.00353193	0.514128	2.43584	0	TK1 NEK2 CCNA2 CDT1 CENPM GMPS KIAA0101 CDC6 HMGB1 RAB26 POLD2 RNASEH2A MCM5 HNRNPAB PAICS ZWINT NCAPD3 CHEK1 CDC45 ARL6IP1 TMPO CDC25C DHFR CDKN2C NRGN PRC1 LIG1 CENPE ESPL1 KIF23 AURKA EXOSC8 H2AFZ CENPF MSH6 CECR5 LMNB1 NCAPH RFC4 RANBP1 CSE1L HNRNPA1 BUB1B RFC5 FOXM1 KIF14 FBL MDFI HMGB2 DCLRE1A LBR SEMA3A SMC2 TYMS
TANG_SENESCENCE_TP53_TARGETS_DN	56	0.000207943	0.00539097	-0.632258	-2.85262	0	FBXO5 NUSAP1 SPAG5 KIF20B CENPE QPCT KIF11 KIF4A TOP2A PTTG1 CDK1 TTK PRC1 RACGAP1 BIRC5 UBE2C CENPA BARD1 MRE11A CDC20 MAP1B KIF23 CCNA2 NCAPG ADARB1 CCNB2 PLK4 NEK2 KIF20A AURKB LMNB1 BUB1 TPX2 IL12RB2 IGFBP5	0.000413736	0.00859709	0.450032	1.85167	3	TK1 NEK2 CCNA2 RACGAP1 BIRC5 KIF11 PLK4 PTTG1 CCNB2 NRGN PRC1 CENPE KIF23 DBF4 LMNB1 PBK PPL BARD1 SPAG5 TTK KIF20B CDC25A CDK1 EXOSC9
FARMER_BREAST_CANCER_CLUSTER_2	32	0.000170358	0.00539097	-0.722173	-2.84479	0	NUSAP1 NDC80 CENPE BUB1B KIF11 MTFR1 KIF4A MAD2L1 PTTG1 ASPM PRC1 MRPL15 CENPA CCNA2 NCAPG MELK CEP55 PRKDC CCNB2 KIF15 NEK2 KIF20A BUB1 TPX2	0.0299506	0.157147	0.42443	1.53595	290	NEK2 CCNA2 MAD2L1 CEP55 KIF11 PTTG1 CCNB2 PRC1 CENPE BUB1B
BASAKI_YBX1_TARGETS_UP	275	0.000688705	0.005878	-0.487745	-2.83615	0	RANGAP1 PDCD2 RAD51 TUFT1 HINT1 PLCB4 RNMT FLNB WDHD1 ZWILCH POLA2 TPM4 GINS2 TYMS DTYMK MARS NFKBIA ZWINT NDC80 PSMD2 BUB1B EHD4 EHD2 LARP6 S100A2 MKI67 TUBB6 KIF4A MAD2L1 CTGF MCM5 RFC3 RUSC1 RNF26 PTTG1 CDK1 CDK2 NUP93 ASPM CREM CREBZF ESPL1 LMNB2 DEPDC1 DEPDC1B PRC1 S100A3 FRMD6 PLK1 CDCA8 DKK3 FBN1 PHF19 PSMC3IP BIRC5 DIAPH3 GALNT2 KPNA2 SPC24 UBE2C NID2 SMC2 CENPA RND3 SLC1A5 MCM10 CDC20 MC…	0.00010755	0.00353193	0.396459	2.10936	0	SHCBP1 DIAPH3 FANCI TK1 GINS2 SPC24 NEK2 CCNA2 CENPM PLK1 UHRF1 MAD2L1 BORA CDK2 CENPN DTL ADRB2 CDC6 BIRC5 RAD51 RFC2 CEP55 MCM3 IFRD2 MCM5 ASF1B MCM10 ZWINT CENPO ZWILCH SFN PDCD2 CHEK1 GLRX2 PTTG1 RFC3 WWC1 FEN1 PHF19 DHFR GLS CHAF1A RRAS SAR1B CCNB2 GALNT2 CDCA8 MCM7 PRC1 ATL3 CENPI CDCA3 ESPL1 KIF23 LRR1 SIVA1 AURKA DAZAP1 CACYBP CDA PEX13 RUSC1 CENPW IMMP1L NMU PBK BUB1B RFC5 TSEN15 ARPC5L …
CROONQUIST_NRAS_SIGNALING_DN	72	0.000230787	0.00539097	-0.595681	-2.8308	0	CSE1L PTP4A3 PLOD2 SPAG5 ZWINT NDC80 BUB1B KIF11 MKI67 RFC3 TOP2A PTTG1 CDK1 EXO1 CKS1B HMGA1 CDC25C PLK1 UBE2C SMC2 CENPA RFC4 SPC25 TRAIP CDC20 FOXM1 MCM2 POLD3 CCNA2 H2AFX CHEK1 CCNB1 KIF2C CCNB2 PLK4 HMGB2 AURKA AURKB GINS1 TRIP13 LMNB1 TPX2 MYBL2 CDKN3	0.000104712	0.00353193	0.546487	2.36267	0	TK1 CCNA2 PLK1 MYBL2 KIAA0101 CDC6 KIF11 MCM3 PLK4 ZWINT CHEK2 CHEK1 CKS1B PTTG1 RFC3 CDC25C CHAF1A CCNB2 MCM7 PTP4A3 AURKA BRD8 LMNB1 NCAPH RFC4 CSE1L SPC25 BUB1B FOXM1 SPAG5 HMGB2 GNAI1 MCM2 SMC2 PCNA
GREENBAUM_E2A_TARGETS_UP	33	0.000172473	0.00539097	-0.712583	-2.82841	0	SLC12A2 WBP5 EPRS ECT2 NUSAP1 TYMS KIF11 MKI67 KIF4A MAD2L1 TOP2A SCIN TTK EIF4EBP1 RACGAP1 CCNA2 H2AFX CCNB1 KIF2C CCNB2 KIAA1524 PLK4 AURKA BUB1	0.0032932	0.0353215	0.492219	1.79496	31	CCNA2 MAD2L1 RACGAP1 KIF11 PLK4 ECT2 CCNB2 CDKN2C AURKA KIAA1524 TTK TYMS CCNB1 EPRS PGK1 TOP2A HS3ST1 KIF4A
REACTOME_MITOTIC_M_M_G1_PHASES	163	0.000411015	0.00539097	-0.517526	-2.81206	0	PSMB9 RPS27 ZW10 CENPL POLE ORC1 ORC6 MAPRE1 MCM3 E2F2 CDT1 CENPK KIF18A PSMC5 TAOK1 MCM7 PSMC4 RANGAP1 FBXO5 NDEL1 ZWILCH POLA2 ZWINT NDC80 PSMC3 PSMD2 BUB1B INCENP SEH1L PSMA2 MAD2L1 MCM5 NUP107 CDK2 RPS27A PSME1 RPA1 PSMB5 MCM6 PLK1 PSMB4 CDCA8 SGOL2 BIRC5 CKAP5 PPP2R1A CASC5 E2F3 SPC24 CENPA SPC25 MCM10 CDC20 MCM2 PSMF1 PSMD1 PSMD14 PSMC1 CLASP1 PPP2CB KIF23 SMC1A BUB3 UBA52 RAD21 CENPI KIF2C…	0.000106112	0.00353193	0.435844	2.16617	0	SPC24 CDT1 CENPM PLK1 MAD2L1 CDK2 CENPN CDC6 AHCTF1 CENPH BIRC5 E2F2 MCM3 MCM5 POLA1 ERCC6L MCM10 ZWINT CENPO NSL1 ZWILCH CENPL CDC45 RPA4 CKAP5 XPO1 CDC7 PSMB8 PSMB9 PSMA4 BUB3 PSMA1 CDCA8 MCM7 CENPI PSMD3 KIF23 SMC3 DBF4 PSMA7 ORC1 CENPK INCENP PSMB10 SPC25 BUB1B PPP2R5A KIF18A PSMC5 PSMD4 CASC5 POLA2 ORC6 B9D2 ITGB3BP PAFAH1B1 PSMD2 MCM2 NUP43 SKA1 PSMC2 STAG1 PPP2R1B PSMB7
REACTOME_TRANSLATION	162	0.000404858	0.00539097	-0.517223	-2.81138	0	RPL24 RPL19 EIF3E EIF3F RPL10A RPL41 EIF3D RPL17 RPS3A RPL30 RPL9 EIF2B4 RPL15 RPL29 RPL13A EIF4E RPN2 RPL36 RPS27 RPL39 EEF1B2 EEF1D RPL7A RPLP2 EIF3H RPL37A RPS29 SSR3 EIF4A2 RPL27A RPL34 RPS20 ETF1 RPL12 SRP9 RPL27 SRP72 RPS19 SRPR EIF4G1 EIF3B RPS2 EIF4A1 EEF1A1 RPL37 RPS10 SPCS2 RPS13 RPS15 RPL14 RPS8 RPL36A RPS23 SEC11A EIF2B1 EIF4H RPS25 RPL21 RPL22 RPS18 RPL23 RPL38 RPS27A EIF4EBP1 RPL11 …	0.0793786	0.278124	-0.25168	-1.23321	837	EIF3G RPL38 RPS29 RPL12 RPS28P7 EIF3F RPL24 RPL37 RPL36A RPL17 RPL27 RPS5 RPL11 RPS7 SPCS1 FAM153A RPL3 RPS19 EIF3FP3 SSR2 RPLP2 RPS4Y1 RPS27A EIF5B RPL18A RPL27A RPL5 RPL13A RPL26 RPS10 RPS19P3 RPS15 EIF3E RPL10 RPL23AP2 RPL30 EIF2B4 RPL18 SRP9P1 EIF3H RPL32 RPS11 EIF2B2 SRP54 SEC61A1 RPL7 RPL9 TRAM1 RPL19 PABPC1 RPL15 RPS6 EIF4EBP1 RPL23AP42 EIF5
SENGUPTA_NASOPHARYNGEAL_CARCINOMA_UP	284	0.000713267	0.00596097	-0.481122	-2.81133	0	CXCL10 INPP4A DTL CCNE2 MTR IFNG FGF2 ATAD2 CASK DOCK4 FLVCR1 EZH2 RASSF4 ZNF131 ZNF180 PBK PRNP NDE1 OVOS2 ZNF92 BRIP1 STAR GLS GART SULF1 DNAJC9 C11orf96 NPL THY1 TTF2 FCGR1B BST2 QSER1 CENPK U2SURP RBMX MTF2 COL4A2 CDH11 PRR11 CENPJ VRK2 ZNF267 NUPL1 G3BP1 KIF18B WDHD1 ARL6IP6 ECT2 NUSAP1 TMEM38B PHF20L1 POSTN QDPR SPARC TYMS CTSC NFKBIA ZWINT COL5A1 CD274 NDC80 NID1 ADH5 CAPRIN1 CCT6A HAUS6 C…	0.0216023	0.127393	-0.246864	-1.30162	229	PLA2G7 ATP11C DOCK7 PIWIL4 CAPRIN1 MBTD1 PM20D2 ID2 MCM8 PRKDC SOCS1 ARL6IP6 CASK FGF2 ZBED3 ZNRF3 COL8A1 KCNMA1 SRSF10 HAVCR2 CLASP1 SOX4 TDG TIA1 NFE2L3 PGAP1 DOCK4 ERICH1 NFYB GART GAPDHP62 SCAI SLC39A14 ZNF84 ADAM23 ZNF92 POSTN TWSG1 NBN TNFAIP6 VRK2 PMS1 RBBP9 NID1 E2F3 SULF1 C6orf141 FERMT1 RIF1 ACTA2 ROBO1 OSBPL1A VCAN HDGFRP3 COL1A1 CHN1 COL4A2 COL5A2 HAUS6 COL1A2 ETNK1 GZMB COL4A1 PMAIP1…
CROONQUIST_NRAS_VS_STROMAL_STIMULATION_DN	98	0.000276167	0.00539097	-0.554671	-2.79713	0	LAMA4 SULF1 CD81 DCLK1 MCM3 RECQL4 MCM7 PIM2 NOTCH3 TOX PTP4A3 SLC20A1 POSTN PPP1R15A SPARC HIST1H4B LUZP2 NFKBIA CENPE COL4A1 MKI67 CTGF PTTG1 CDK1 CKS1B IGFBP7 IGFBP4 IER3 COL1A2 RAD51AP1 UBE2C CENPA TRAIP CDC20 FOXM1 MCM2 DLGAP5 CCNA2 H2AFX TGFBI GJA1 ACTA2 CCNB1 BASP1 KIF2C CCNB2 HIST2H2AA3 AURKA AURKB VCAN IGFBP3 TPX2 NR4A2 TROAP CDKN3	0.12468	0.356458	-0.27004	-1.22086	1312	RPS4Y1 TPM1 CDC20 IGFBP4 RECQL4 STMN1 TGFBI FOSB LAMA4 SLC20A1 CTGF POSTN HSPB6 IER2 CADPS SULF1 ACTA2 VCAN HES1 PPP1R15A COL1A2 JUN COL4A1 NR4A2 FOS PTGER3 IER3 THBS2 SPARC
MOLENAAR_TARGETS_OF_CCND1_AND_CDK4_DN	53	0.000202061	0.00539097	-0.625127	-2.78927	0	MNS1 GAS2L3 KIF20B MTMR1 CDCA7 ERI1 KIF11 KIF4A CDCA8 PSMC3IP CASC5 SPC25 POLD3 MELK CDCA2 CEP55 KIF2C KIAA1524 AURKA CENPF DONSON KIF20A HJURP ELAVL1 TRIP13 TPX2 TMSB15A FAM83D E2F7	0.000103306	0.00353193	0.548092	2.23307	0	CENPN DTL KIAA0101 CDC6 CENPH CEP55 KIF11 CDC45 MTMR1 CDKN2C CDCA8 MCM7 GAS2L3 AURKA CENPF CENPK NCAPH CDCA2 KIAA1524 SPC25 RFC5 CASC5 MELK ZNF367 KIF20B MNS1 HJURP
LY_AGING_PREMATURE_DN	29	0.000166445	0.00539097	-0.727236	-2.78767	0	DDX39A UGCG HAS2 ENPP2 HMGN2 TYMS CKS1B MCL1 PTGS2 CENPA BARD1 SAFB FOXM1 MCM2 CDC25B RANBP1 H2AFX CBX1 PARP1 KIF2C FBL HMGB2 MYBL2	0.00133676	0.0187372	0.537068	1.89704	12	MYBL2 PARP1 PKMYT1 CKS1B CCNF RANBP1 BARD1 FOXM1 FBL HMGB2 SAFB MCM2 TYMS
PID_FOXM1_PATHWAY	40	0.000180995	0.00539097	-0.66707	-2.7853	0	CDK1 MYC CDK2 CKS1B CDK4 CCNE1 ESR1 PLK1 BIRC5 CENPA FOXM1 MAP2K1 RB1 CCNA2 SKP2 XRCC1 CDC25B CCNB1 CCNB2 NEK2 CENPF AURKB	0.0105967	0.0803776	0.426405	1.62961	102	NEK2 CCNA2 PLK1 CDK2 BRCA2 BIRC5 CHEK2 CKS1B RB1 GAS1 CCNB2 CENPF
GO_SISTER_CHROMATID_SEGREGATION	167	0.000413736	0.00539097	-0.510461	-2.78469	0	AHCTF1 BECN1 PHB2 PMF1 HORMAD1 NDE1 NIPBL RPS27 ZW10 CENPL KPNB1 NCAPH MAPRE1 NCAPD3 CENPK KIF18A PSRC1 TAOK1 RRS1 RANGAP1 CHMP7 NDEL1 KIF18B REC8 ZWILCH NUSAP1 SPAG5 CHMP1B ZWINT NDC80 CENPE KIF14 BUB1B NUP160 INCENP SEH1L KIF4A MAD2L1 GSG2 NUP107 TOP2A PINX1 TTN ESPL1 POGZ NAA50 PRC1 RACGAP1 CDC14A PLK1 CDCA5 CDCA8 DSCC1 SGOL2 BIRC5 CKAP5 PPP2R1A CASC5 SPC24 SMC2 CENPA MRE11A SPC25 CDC20 RB1 CL…	0.000106417	0.00353193	0.388774	1.93859	0	CDC23 SPC24 NEK2 CENPM PLK1 MAD2L1 CDCA5 CENPN RACGAP1 AHCTF1 CENPH BIRC5 CEP55 GSG2 ERCC6L ZWINT CENPO NSL1 ZWILCH NCAPD3 CENPL CKAP5 XPO1 RB1 BUB3 CDCA8 PRC1 CENPI CENPE ESPL1 KIF23 SMC1B SMC3 CENPF CENPK INCENP NCAPH CHMP1A SPC25 BUB1B TTN CHMP2A HORMAD1 KIF14 KIF18A SPAG5 CASC5 KATNB1 WAPAL HORMAD2 B9D2 ITGB3BP PAFAH1B1 NUP43 SKA1 SMC2 FBXW7 STAG1 CCNB1 NCAPD2
ZHANG_TLX_TARGETS_DN	88	0.000260349	0.00539097	-0.564472	-2.78312	0	CHAF1B FANCA SGOL1 CDC45 MASTL DTL HAT1 NASP BLM EZH2 TTPA POLE TARDBP BRCA1 CENPK TIMELESS SMC6 HMMR SLC12A2 WDHD1 ZWILCH SPAG5 TYMS ATM HAUS6 INCENP NCAPG2 NET1 KIF11 MKI67 SLC4A4 PDZD11 LIG1 TOP2A EXO1 TIPIN TTK PPAT RAD51AP1 DNA2 SMC2 MCM10 SHMT1 HMGXB4 CCNA2 SHCBP1 NCAPG CHEK1 CEP55 SKA1 FANCI RBL1 SASS6 PLK4 FIGNL1 CENPF ERCC6L GINS1 TRIP13 BUB1	0.000104844	0.00353193	0.550119	2.4765	0	SHCBP1 FANCI CCNA2 TIMELESS CENPN DTL CEP55 DNA2 RBL1 KIF11 PLK4 POLA1 RAD51AP1 ERCC6L HMMR RAD54L MCM10 ZWILCH TCF19 CHEK1 CDC45 TMPO FANCA NCAPG2 BRCA1 TTPA LIG1 LRR1 FIGNL1 CENPF MMS22L CENPK INCENP SRSF1 PPAT MASTL SPAG5 TIPIN SASS6 TTK SKA1 SMC2 TYMS
CHICAS_RB1_TARGETS_GROWING	234	0.000564016	0.00551297	-0.487131	-2.78235	0	MCM3 CNTN3 LTBP2 CENPK PRICKLE1 TIMELESS STXBP6 MCM7 HAS2 HAUS1 HMMR ZNF22 TOX UBR7 SHMT2 PSPH NUSAP1 POSTN TTC3 PPIG GINS2 GAS2L3 ARL4A C1R TBL1XR1 ARID5B KIF14 BUB1B PDGFD BNC2 NCAPG2 CDCA7 KIF4A ATRX MARCKS CBX5 TOP2A LXN PSG5 SSRP1 ASPM COL3A1 SPIN4 TRAM2 TTK EIF4EBP1 RUNX1T1 DEPDC1 CLDN11 LUM MCM6 NAV2 S1PR3 CDCA8 NR2F2 PSAT1 SGOL2 CASC5 RAD51AP1 IDH2 SMC2 CENPA RFC4 CDC20 FOXM1 MCM2 GTSE1 A…	0.126578	0.359101	0.221459	1.15561	1182	GINS2 NEK2 CCNA2 UHRF1 TIMELESS GMPS KIAA0101 CENPH ANP32E RNASEH2A MCM3 RAD51AP1 HMMR IQGAP3 UBR7 ZNF22 CDC7 TMPO NCAPG2 LUM SLFN11 CCNB2 CA12 CDCA8 MCM7 NRGN GAS2L3 SMC3 EXOSC8 FIGNL1 PDGFD CACYBP CENPF MSH6 CENPK RFC4 BUB1B SCD SPIN4 HERC4 TMEM97 FOXM1 KIF14 FANCL PRSS12 CASC5 NAV2 SSRP1 DNAJC9 FGF1 IMPA2 ITGB3BP CBX5 TTK MCM2 SMC2
WHITFIELD_CELL_CYCLE_LITERATURE	44	0.000188466	0.00539097	-0.650078	-2.77899	0	TOP2A CDK1 CCNE1 RACGAP1 MCM6 CDC25C PLK1 BIRC5 CENPA CDC20 MCM2 CCNA2 CCNB1 E2F5 E2F1 CCNB2 CCNG2 AURKA CENPF KIF20A BUB1 CDKN2D CDKN3	0.000103648	0.00353193	0.549351	2.14249	0	CCNA2 PLK1 RACGAP1 BRCA2 CDC6 BIRC5 CDC45 CDC25C DHFR BRCA1 CCNB2 CDKN2C CCNF AURKA CENPF BUB1B MCM2 TYMS PCNA CCNB1 CDC25A CDK1 RRM2
AMUNDSON_GAMMA_RADIATION_RESPONSE	40	0.000180995	0.00539097	-0.665533	-2.77888	0	CENPE BUB1B MAD2L1 PTTG1 CDK1 TTK ESPL1 PRC1 CDC25C PLK1 UBE2C CENPA DNMT3B KIF23 CCNA2 CDC25B H2AFX CCNB1 KIF2C TSN CCNB2 AURKA NEK2 CENPF AURKB BUB1	0.000102881	0.00353193	0.562344	2.14914	0	NEK2 CCNA2 PLK1 MAD2L1 PTTG1 CDC25C CCNB2 CDKN2C PRC1 CCNF CENPE ESPL1 KIF23 AURKA CENPF TSN BUB1B PPP2R5A LBR TTK VCX3A CCNB1 CDK1
MORI_LARGE_PRE_BII_LYMPHOCYTE_UP	83	0.000251446	0.00539097	-0.569119	-2.77543	0	MCM7 HMMR NUCKS1 CDKN1A RANGAP1 HMGN2 PRDX4 CENPE CDCA7 MKI67 RBBP4 MCM5 SLC29A1 LIG1 TOP2A TUBB CDK1 CKS1B UBE2S TTK E2F8 PRC1 RACGAP1 MCM6 CDCA5 KPNA2 SMC2 CENPA CDC20 MCM2 ANP32E PSMC1 KIF23 CCNA2 LGALS1 XRCC6 H2AFX BUB3 MELK RAN CBX1 CCNB1 PPIA RAD21 CDCA3 CCNB2 AURKA H2AFV LMNB1 MYBL2 CDKN3	0.000105419	0.00353193	0.52636	2.34177	0	CCNA2 MYBL2 NUCKS1 CDCA5 E2F8 RACGAP1 DTL HMGB1 ANP32E MCM3 MCM5 HNRNPAB HMMR ASF1B FANCC CENPL CKS1B TMPO BUB3 CCNB2 CDKN2C MCM7 PRC1 LIG1 CDCA3 CENPE KIF23 AURKA LMNB1 NCAPH RAN
REACTOME_MITOTIC_PROMETAPHASE	82	0.000250313	0.00539097	-0.569843	-2.77394	0	CENPK KIF18A TAOK1 RANGAP1 NDEL1 ZWILCH ZWINT NDC80 BUB1B INCENP SEH1L MAD2L1 NUP107 PLK1 CDCA8 SGOL2 BIRC5 CKAP5 PPP2R1A CASC5 SPC24 CENPA SPC25 CDC20 CLASP1 PPP2CB SMC1A BUB3 RAD21 CENPI KIF2C CENPM SKA1 SEC13 NUF2 PAFAH1B1 PPP2R1B CENPO ERCC6L PPP2R5D AURKB BUB1	0.000105385	0.00353193	0.471296	2.09178	0	SPC24 CENPM PLK1 MAD2L1 CENPN AHCTF1 CENPH BIRC5 ERCC6L ZWINT CENPO NSL1 ZWILCH CENPL CKAP5 XPO1 BUB3 CDCA8 CENPI SMC3 CENPK INCENP SPC25 BUB1B PPP2R5A KIF18A CASC5 B9D2 ITGB3BP PAFAH1B1 NUP43 SKA1 STAG1 PPP2R1B SGOL1 DSN1 SMC1A TAOK1 AURKB PMF1 NUP37 PPP1CC PPP2R5C PPP2CA RANGAP1
MARKEY_RB1_ACUTE_LOF_UP	229	0.000550358	0.00551096	-0.486688	-2.77367	0	TARDBP DNAJC9 ORC6 HELB BRCA1 CRABP1 ADSL EPHX1 MCM3 CDT1 CENPK SET MCM7 RBMX NUCKS1 SLC12A2 BANF1 MYH11 ANP32B RAD51 TRIM59 CSE1L TIMM8A CPSF2 ECT2 NUSAP1 AHCY TYMS DTYMK GCLC CXCL1 IGF1R PSPC1 NAP1L1 PTGIS TOPBP1 KIF11 MKI67 RBBP4 HAS1 KIF4A MAD2L1 MCM5 PABPC4 CBX5 TUBB CDK1 KLF10 CDK2 CKS1B PTGER4 UBE2S HSPD1 TIPIN IL1R1 E2F8 TRIM37 PRC1 RACGAP1 S100A3 H2AFZ CDC25C NAV2 PLK1 CDCA5 EI24 BIRC5 R…	0.000107377	0.00353193	0.451505	2.34774	0	TK1 NEK2 CCNA2 CDT1 PLK1 NUCKS1 TRIM59 MAD2L1 PARP1 CDCA5 E2F8 CDK2 RACGAP1 TFDP1 BRCA2 DTL KIAA0101 CDC6 BIRC5 RAD51 RBL1 KIF11 MCM3 IFRD2 MCM5 PRDX2 POLA1 ECT2 RAD51AP1 IQGAP3 ASF1B SMAD6 CDC45 CKS1B XPO1 PTGES3 TMPO LSM4 SCOC CDC25C UBE2T IFI27 BRCA1 HSPD1 CCNB2 MCM7 PRC1 CCNF CDCA3 NSMCE4A KIF23 SMC3 AURKA FIGNL1 H2AFZ EI24 CENPK RFC4 IPO5 RANBP1 CSE1L KIAA1524 AHCY PRRX2 RFC5 C4orf27 PDIA3 T…
GAVIN_FOXP3_TARGETS_CLUSTER_P6	89	0.00026137	0.00539097	-0.558184	-2.76147	0	CST7 CENPK ZCCHC18 HMMR RAD51 NUSAP1 TMEM38B SPAG5 GINS2 TYMS ATF6 CENPE BUB1B GZMB NCAPG2 NRN1 TKTL1 EBI3 RASGRP2 CDK1 DCTD CKS1B ASPM ABCB1 PLK1 CDCA5 CDCA8 BIRC5 SPC24 SPC25 MCM10 CDC20 CCNA2 NCAPG ST8SIA6 CCNB1 CEP55 CLSPN KIF2C ODC1 CDCA3 TNFRSF9 CCNB2 NUF2 FIGNL1 AURKA NEK2 CENPF KIF20A AURKB BUB1 TPX2	0.00010491	0.00353193	0.52219	2.35651	0	TK1 GINS2 SPC24 NEK2 CCNA2 PLK1 CDCA5 CMPK2 KIAA0101 BIRC5 RAD51 CEP55 HMMR RAD54L MCM10 NRN1 CKS1B DCTD NCAPG2 CCNB2 CDCA8 CDCA3 CENPE AURKA FIGNL1 CENPF MMS22L CENPK ATF6 PBK SPC25 BUB1B CLSPN SPAG5
GO_PROTEIN_TARGETING_TO_MEMBRANE	152	0.000380952	0.00539097	-0.508258	-2.73747	0	RPL10A RPL41 RPL17 RPS3A RPL30 RPL9 RPL15 RPL29 RPL13A TMED2 RPL36 RPS27 PRKG2 RPL39 RPL7A RPLP2 RPL37A RPS29 SSR3 ARL6IP1 RPL27A RPL34 RPS20 RPL12 PRKCI SRP9 RPL27 SRP72 RPS19 ATG3 SRPR ANK1 RPS2 RPL37 RPS10 RABGEF1 RPS13 RAB3IP RPS15 CHM RPL14 RPS8 PEX19 RPL36A RPS23 PIP5K1A RPS25 RPL21 RPL22 RPS18 MYO1C RPL23 RPL38 RPS27A SPTBN1 TRAM2 ICMT RPL11 RPL10 RPL6 RPS5 SEC61A1 RPL31 PARD3 RPL28 RPS9 R…	0.0346497	0.17261	-0.27232	-1.32067	364	MYADM KCNB2 ANK1 CHMP4B ICMT PEX3 RPS8 RPS4X PACS2 RPL38 RPS29 PEX19 RPL12 ARL6 PARD3 RPL24 RPL37 PRKCI RPL36A SPTBN1 RPL17 RPL27 RPS5 RPL11 RPS7 INPP5K RPL3 RPS19 CHMP4A SSR2 RPLP2 RPS4Y1 SDCBP ZFAND2B RPS27A PALM ANK2 RPL18A RPL27A RPL5 RPL13A RPL26 RPS10 RPS15 RPL10 RPL30 CHM RPL18 RPL32 RPS11 TRAM2 SRP54 SEC61A1 RPL7 RPL9 TRAM1 KCNB1 RPL19 BSG EHD3 RPL15 RPS6
LE_EGR2_TARGETS_UP	104	0.000284252	0.00539097	-0.536312	-2.73262	0	RAD51 TRIM59 MARCKSL1 ECT2 NUSAP1 PSPC1 RBM3 INCENP KIF11 MKI67 TUBB6 MAD2L1 MCM5 MARCKS TOP2A CDK1 KLF10 CKS1B SPECC1 ATF3 PRC1 H2AFZ NAV2 PLK1 CDCA8 BIRC5 KPNA2 SMC2 BZW2 CDC20 KIF23 CCNA2 H2AFX CCNB1 BASP1 UHRF1 IQGAP3 KIF2C CORO1C RBL1 SOX2 CCNB2 KIAA1524 CDC7 PLK4 FIGNL1 HMGB2 CADM1 AURKA KIF20A PLEKHO1 LMNB1 MCAM BUB1 EDNRB CSRP2	0.000105175	0.00353193	0.448137	2.07615	0	CCNA2 PLK1 UHRF1 TRIM59 MAD2L1 KIAA0101 BIRC5 RAD51 RBL1 KIF11 MCM5 PLK4 ECT2 IQGAP3 CORO1C SH3GL3 HNRNPA2B1 TCF19 CKS1B CDC7 UBE2T CCNB2 CDCA8 MCM7 PRC1 KIF23 AURKA FIGNL1 H2AFZ INCENP LMNB1 NCAPH KIAA1524 RFC5 CUEDC2 PDE8A HMGB2 NAV2 DNAJC9
HSIAO_HOUSEKEEPING_GENES	388	0.00118624	0.00780941	-0.452707	-2.73138	0	CTNNB1 STAT3 CD34 MAZ RPS28 UQCRB GPS1 COPS6 COX7A2 RPL24 RPL36AL C1QBP HSPB1 MPRIP NDUFA12 RPL19 AES CAP1 EIF3E EIF3F RPL10A YWHAH RPL41 FMOD HTRA1 MYH9 RPA2 RPL17 RPS3A BECN1 RPL9 PHB2 RPL29 RPL13A RPN2 PGAM1 TAX1BP1 TMBIM6 CLU GNB1 FUS HDAC1 PGK1 ATP5O RPL39 CASC3 EEF1B2 EEF1D RPL7A RPLP2 FNTA RPL37A RPS29 CD81 YWHAZ ARL6IP1 CD164 EIF4A2 RPL27A RPL34 CETN2 TRIM28 RPL12 SET VDAC2 ACTB BUD31 TMS…	0.974401	0.991797	0.148232	0.818752	8944	HSPB1 PARP1 HMGB1 PRDX6 DDB1 MGST2 HLA-DPA1 COX6A1 SLC25A3 VDAC2 CAPNS1 COX4I1 CTDSP2 ARL6IP1 RPL34 XPO1 COX8A ECHS1 HSP90AA1 SLC25A5 HLA-DQB1 MAZ PGAM1 HSPD1 C1QBP UQCRH CANX H2AFZ MPRIP ATP5B HLA-A HNRNPA1 DHPS MSN EIF4A3 ATP6V1F BCAP31 RPL21 FBL RPS3A ATP5F1 ESD NDUFA12 NEFL RPS2 TMBIM6 RPL41 S100A10 TAGLN2 CAPZA1 CHI3L2 HINT1 RAC1 ARF1 EIF4H ITPK1 VPS72 ARHGDIB PSMD2 COMT HLA-DOA HNRNPC CD63 …
CHARAFE_BREAST_CANCER_LUMINAL_VS_MESENCHYMAL_DN	446	0.00156495	0.00917707	-0.450707	-2.72879	0	AHNAK2 GLS PFAS RBMS3 IL11 PXDN KPNB1 NAV3 SACS ETS1 MAPRE1 SYDE1 TGFB2 ARSJ CXCL2 CLMP SH2B3 ABCC4 EXTL2 LTBP2 TWIST2 ZDHHC2 JAG1 EYA4 HAS2 CKAP2L ENG AKAP12 EMP3 CYP26B1 COL4A2 FOSL1 CDH11 NR3C1 WBP5 BCHE TOX BICC1 TMEM158 TRAF3 B3GNT5 NDEL1 DENND5A KIF18B RFTN1 TEAD1 FAM200B MMP2 SPARC IGFBPL1 EIF4A1 TYMS ASB1 TGFB1 CTSC TGFB1I1 COL5A1 G0S2 ATM IRAK2 NDC80 ELK3 MSRB3 NR2F1 PMP22 KATNAL1 ACTG1 …	9.17179e-05	0.00353193	-0.273278	-1.51101	0	ASAP1 EIF5A2 ENG TUBB6 ZDHHC2 BCAT1 COL6A3 DENND5A FZD7 IKBIP INHBA RFTN1 BAG2 DKK3 DSE ILF3 MXRA7 SNAI2 TGFB1 RAB34 WWTR1 CNRIP1 LOXL2 UBASH3B ANKRD28 ARHGEF40 FOSL2 SPTBN1 TNFAIP3 DFNA5 EDIL3 GPX8 IGF2BP2 STAMBPL1 ARHGAP23 BASP1 CDH11 FAM171A1 FLI1 TGFB2 FBN1 CMTM3 GRK5 PROS1 FMNL2 ITM2C CCDC82 ZIC2 AK5 LHFP MYLK TWIST2 EXTL2 TPM1 WRAP53 BDNF CDC20 EMP3 FLRT2 LIX1L PDE7B RGS2 FOXC1 FZD2 HEG1 LA…
ZHANG_TLX_TARGETS_36HR_DN	184	0.000455789	0.00539097	-0.492815	-2.72441	0	PHIP HAT1 NASP BLM RBM26 ASH1L EZH2 TTPA NAA15 NOL7 UPF2 UBE2V2 POLE TARDBP SUZ12 BRCA1 FMR1 QSER1 CENPK KIF18A TIMELESS SMARCA5 ANKRD32 SMC6 ZNF148 HMMR SLC12A2 CNTLN LIMS1 WDHD1 ZWILCH NUSAP1 SPAG5 PPIG TYMS SCAF11 POU2F1 PPP1R7 ATM TBL1XR1 HNRNPU HAUS6 THOC2 CENPE INCENP NCAPG2 NET1 KIF11 MKI67 SMARCAD1 SLC4A4 PDZD11 LIG1 TOP2A EXO1 CUL4B TIPIN TTK PIK3R1 DEPDC1 PPAT PRC1 PCM1 CKAP5 RAD51AP1 D…	0.000106678	0.00353193	0.408295	2.06244	0	SHCBP1 FANCI CCNA2 TIMELESS TUBGCP5 CENPN DTL CENPH CEP55 DNA2 RBL1 KIF11 EEA1 PLK4 HNRNPU POLA1 RAD51AP1 ERCC6L HMMR RAD54L MCM10 ZWILCH TCF19 CHEK1 CDC45 NAA15 CKAP5 ERI2 XPO1 TMPO FANCA DDX46 NCAPG2 SMARCA5 BRCA1 TTPA PRC1 LIG1 ASH1L CENPE IFIT2 KIF23 LRR1 SMC3 FIGNL1 CENPF MMS22L CENPK INCENP SRSF1 PPAT KIAA1524 SPC25 ARPP19 MASTL KIF18A SUV39H2 SPAG5 MPHOSPH8 TIPIN SASS6 ZNF808 SMPDL3A TTK S…
BURTON_ADIPOGENESIS_3	101	0.000276396	0.00539097	-0.535605	-2.71827	0	TK1 NASP EZH2 DCK TACC3 ASF1B FEN1 NCAPH BRCA1 MCM3 CENPK MCM7 BZW1 WNT4 RAD51 NUSAP1 TYMS DTYMK NID1 INCENP TOPBP1 CDCA7 KIF11 MKI67 TUBB6 KIF4A MAD2L1 MCM5 TOP2A CDK1 CKS1B TTK PRC1 RACGAP1 HGF PLK1 CDCA8 AQP1 BIRC5 RAD51AP1 KPNA2 SMC2 MCM10 CDC20 MCM2 PTGFR RNASEH2C DLGAP5 CSTF2 PNP CCNB1 ILF2 KIF2C CCNB2 CDC7 FIGNL1 HMGB2 AURKA KIF20A VCAN DNMT1 TRIP13 BUB1 CSRP2	0.000105519	0.00353193	0.544411	2.50744	0	TK1 PLK1 MAD2L1 RACGAP1 TFDP1 DTL KIAA0101 CDC6 BIRC5 RAD51 KIF11 LRP5 MCM3 MCM5 POLA1 RAD51AP1 ASF1B MCM10 TCF19 CDC45 CKS1B FEN1 MAN2A1 CDC7 BRCA1 CCNB2 CDCA8 MCM7 PRC1 CCNF AURKA FIGNL1 CENPK INCENP NCAPH RFC5 HMGB2 AQP1 DCK NQO1 TTK MCM2 SMC2 TYMS PCNA CCNB1 HIST1H2AB CDK1 RRM2
GO_NUCLEAR_TRANSCRIBED_MRNA_CATABOLIC_PROCESS_NONSENSE_MEDIATED_DECAY	117	0.000304971	0.00539097	-0.523047	-2.71578	0	RPL24 RPL19 EIF3E RPL10A RPL41 RPL17 RPS3A RPL30 RPL9 RPL15 RPL29 RPL13A DCP1A RPL36 RPS27 UPF2 RPL39 CASC3 RPL7A RPLP2 RPL37A RPS29 RPL27A RPL34 RPS20 ETF1 RPL12 RPL27 RPS19 UHMK1 EIF4G1 PPP2R2A EIF4A3 RPS2 RPL37 RPS10 RPS13 RPS15 RPL14 RPS8 RPL36A RPS23 RPS25 RPL21 RPL22 RPS18 RPL23 RPL38 RPS27A MAGOH RPL11 RPL10 SMG6 PPP2R1A RPL6 RPS5 RPL31 RPL28 RPS9 RPL8 RPL35A RPL7 UBA52 RPSA PABPC1 RPLP0 R…	0.0105744	0.0803543	-0.313695	-1.46091	110	RPL24 RPL37 RPL36A RPL17 RPL27 RPS5 SMG5 RPL11 RPS7 RPL3 RPS19 DCP1A RPLP2 RPS4Y1 UPF3B NCBP1 RPS27A EXOSC10 PPP2R2A RPL18A RPL27A RPL5 RPL13A RPL26 RPS10 PNRC2 RPS15 EIF3E RPL10 DCP2 RPL30 RPL18 RPL32 RPS11 RPL7 RPL9 SMG7 RPL19 PABPC1 RPL15 SMG6 RPS6
NAKAYAMA_SOFT_TISSUE_TUMORS_PCA2_UP	86	0.000257798	0.00539097	-0.552554	-2.71197	0	EFNA3 NCAPH TRPS1 CRABP1 MLLT11 HMMR CDH11 APLP1 NUSAP1 GLT8D2 GPSM2 CENPE KIF11 MKI67 MAGEA6 TOP2A CDK1 ASPM UBE2S ESPL1 NRP2 CDCA8 HS3ST3A1 BIRC5 SV2A UBE2C CENPA LEF1 CDC20 GTSE1 DLGAP5 CCNA2 WISP1 TBL1X MELK SCG5 CCNB1 CEP55 NCAM1 KIF2C CCNB2 NEK2 CENPF KIF20A WIF1 HJURP BUB1 TPX2 CDKN3	0.0111263	0.0827455	0.335421	1.5031	105	NEK2 CCNA2 GPSM2 MAGEA6 CENPN KIAA0101 BIRC5 CEP55 KIF11 MSX2 HMMR CCNB2 CDCA8 FOXF2 ROR2 CENPE ESPL1 CENPF NCAPH PBK
WANG_RESPONSE_TO_GSK3_INHIBITOR_SB216763_DN	341	0.000968054	0.00705525	-0.454873	-2.70694	0	ATAD2 MSH6 TK1 GNB4 NASP BLM TIPARP GOLGA8IP PBK TIMP3 TSR1 FAM136A LDLR CCM2 BRIP1 TFDP2 NLRP3 ASF1B GABPA FEN1 TCTN2 PYCRL GART IL1RAP RNF144A PAIP2 ORC6 NCAPD3 BRCA1 TDRKH URB2 MCM3 E2F2 CENPK NUDT5 HIST1H2BM BEX1 MCM7 PIM2 EXOSC4 HMGCS1 MOCS3 ECE1 RAB18 RAD51 BYSL RNMT ISYNA1 GK RFTN1 GEMIN4 TLE4 HSPA1A ARHGAP44 SLC16A1 GINS2 HIST1H4B TYMS DERL3 PUS7 CECR5 MPP6 ZWINT CD38 GPT2 LAS1L LMO2 PDCD…	0.000108143	0.00353193	0.335753	1.83152	0	SHCBP1 ACSL1 DIAPH3 TK1 GINS2 SPC24 CCNA2 CENPM UHRF1 MYBL2 MAD2L1 SLC2A5 E2F8 CDK2 DTL CYP51A1 CDC6 CENPH HIST1H2AI RAD51 RFC2 SFXN1 E2F2 PKMYT1 MCM3 MCM5 PLK4 POLA1 HNRNPAB RAD51AP1 RAD54L ASF1B MCM10 ZWINT NCAPD3 PDCD4 TCF19 CDC45 CKS1B DARS2 PTTG1 RFC3 FEN1 HSP90AA1 DHFR UBE2T XRCC2 CHAF1A BRCA1 CD38 MCM7 MIF URB2 GK HIST1H2BM KIF23 GEMIN4 H2AFZ LRP8 FADS2 MSH6 CECR5 CENPK MSMO1 RANBP1 IL1RAP…
VECCHI_GASTRIC_CANCER_ADVANCED_VS_EARLY_UP	168	0.000414766	0.00539097	-0.494113	-2.69857	0	SNF8 LAMA2 DSE FMO2 MMP11 NUAK1 APOC1 COL3A1 ZNF532 TRPC1 COL1A2 BCAT1 CEP170 FRMD6 GIGYF2 USP51 AKT3 FBN1 CHST11 COL5A2 GFPT2 EGFL6 NID2 LOX CCDC88A GDAP1 SEPT11 RARRES1 EDNRA WISP1 LPL SOHLH2 FSTL1 PLA2G7 TMEM45A QKI AXL SPOCK1 IBSP MYH10 HDGFRP3 MAGEH1 SOD2 SLC2A3 CTHRC1 ANTXR1 SLC5A3 VCAN CALD1 IGFBP3 MGP CRISPLD1 COL12A1 GXYLT2 CDH6 FN1 THBS4	9.42863e-05	0.00353193	-0.457822	-2.25342	0	BCAT1 INHBA ITGBL1 DSE SNAI2 EGFL6 FN1 NIPBL TRPC1 WWTR1 ALOX5 SLC2A3 COL3A1 DFNA5 CDH11 FNDC1 FBN1 GPNMB CMTM3 ISM1 PLXDC2 TPRG1 NUAK1 ZNF532 HES2 TWIST1 PLA2G7 ARMCX1 CPNE8 FMO2 ADAMTS12 ESM1 NID2 FRMD6 AUTS2 PLOD2 COL11A1 MSR1 ST3GAL1 COL8A1 EPHA4 HAVCR2 RARRES1 SFMBT2 SFRP2 PGBD1 GUCY1A3 C3AR1 CCDC88A CDK14 CTHRC1 TNFAIP6 UBE2QL1 SULF1 ARL4C BGN VCAN HDGFRP3 SLIT2 LTBP2 COL5A2 SFRP4 COL1A2 RB…
GO_MITOTIC_SISTER_CHROMATID_SEGREGATION	87	0.000258465	0.00539097	-0.54737	-2.69431	0	KPNB1 NCAPH NCAPD3 KIF18A PSRC1 RRS1 CHMP7 KIF18B NUSAP1 SPAG5 CHMP1B ZWINT NDC80 CENPE KIF14 SEH1L KIF4A MAD2L1 GSG2 PINX1 TTN ESPL1 POGZ NAA50 PRC1 RACGAP1 CDC14A PLK1 CDCA5 CDCA8 DSCC1 PPP2R1A SMC2 RB1 DLGAP5 KIF23 SMC1A NCAPG BUB3 CCNB1 CEP55 CHMP4A KIF2C CEP57L1 PDS5B NEK2 AURKB	0.00126236	0.0180006	0.381023	1.71048	11	CDC23 NEK2 PLK1 MAD2L1 CDCA5 RACGAP1 CEP55 GSG2 ZWINT NCAPD3 RB1 BUB3 CDCA8 PRC1 CENPE ESPL1 KIF23 SMC3 NCAPH CHMP1A TTN CHMP2A KIF14 KIF18A SPAG5
SCHOEN_NFKB_SIGNALING	33	0.000172473	0.00539097	-0.678015	-2.6912	0	SULF1 CXCL2 NUAK2 CSRNP1 JAG1 SERPINA3 NFKBIA PMP22 KLF4 IL1B CTGF PTGER4 PTGS2 TNFRSF9 C3 CSF2 TPST1 IGFBP3 CTSS IGFBP5 FN1	0.179387	0.431664	-0.33909	-1.22455	1844	THBS1 TPST1 CYR61 EDN1 NFKBIA FN1 IGFBP5 GADD45B NUAK2 CTGF PMP22 SULF1 MMP9 KLF4
WU_APOPTOSIS_BY_CDKN1A_VIA_TP53	54	0.000204332	0.00539097	-0.601692	-2.69097	0	NCAPD3 MCM3 MCM7 CDKN1A PARP2 TRIM44 WDHD1 TYMS MKI67 TOP2A CDK1 EXO1 TCN2 ASPM TTK PRC1 RACGAP1 MCM6 UBE2C SMC2 MCM2 DLGAP5 CDC25B NCAPG CHEK1 CCNB1 CEP55 FANCI HMGB2 AURKA AURKB BUB1 TPX2	0.000207727	0.00545301	0.469175	1.91563	1	FANCI RACGAP1 CEP55 MCM3 HNRNPA2B1 NCAPD3 CHEK1 UBE2T ZBTB5 MCM7 PRC1 AURKA FAT2 PBK TRIM44 BIRC2 HMGB2 TTK MCM2 SMC2 TYMS ATAD2 CCNB1 CDK1 WDHD1
SMIRNOV_RESPONSE_TO_IR_6HR_DN	110	0.0002936	0.00539097	-0.52208	-2.68852	0	PVRIG GEMIN4 CYBB CACNA1A CENPE KIF14 ELOVL6 ZNF395 CD69 MYC ASPM TNF UBE2S H1F0 DEPDC1 PLK1 UBE2C HK2 CENPA IL16 CDC20 DLGAP5 KIF23 PDK1 CCNB1 TMEM45A EGR3 CDCA3 CCNG2 SCD FKBP4 SIT1 SLC2A3 POLR3G AURKA NEK2 CENPF KIF20A KCTD12 ATP8A1 BUB1 TCL1A TPX2 CDK5R1 NR4A2	0.459271	0.699007	0.213121	0.995345	4346	NEK2 PLK1 ARHGAP11A ZBTB32 AIM2 HMMR MNT BNIP3 ATP8A1 CDCA3 ELOVL6 CENPE KIF23 AURKA GEMIN4 CENPF CACNA1A SCD HHEX KIF14
GO_REGULATION_OF_DNA_DEPENDENT_DNA_REPLICATION	40	0.000180995	0.00539097	-0.642827	-2.68408	0	DACH1 ATRX RFC3 ZNF830 CDK2 TIPIN E2F8 DSCC1 NBN MRE11A RFC4 SENP2 WRNIP1 SMC1A CDC7 BMP6 RFC2 LIG3 FBXO18 E2F7	0.0132716	0.0934705	0.420434	1.60679	128	CDT1 E2F8 CDK2 BRCA2 RFC2 CHEK2 RFC3 CDC7 SMC3 DBF4B RFC4 RFC5 CHTF18 TIPIN ZRANB3 TERF2 FBXW7
REICHERT_MITOSIS_LIN9_TARGETS	28	0.000164042	0.00539097	-0.705783	-2.67757	0	G2E3 HMMR VCPIP1 FBXO5 NUSAP1 CENPE MKI67 TOP2A ASPM PLK1 CASC5 CENPA KIF23 CCNB1 CDCA2 CEP55 KIF2C HMGB2 AURKA CENPF KIF20A CALD1	0.00399181	0.0409148	0.509567	1.78497	38	PLK1 CEP55 HMMR ANAPC1 CCNF CENPE KIF23 AURKA CENPF CDCA2 CASC5 HMGB2 CCNB1 NCAPD2 MYO6 ASPM TOP2A
MODY_HIPPOCAMPUS_PRENATAL	41	0.000182949	0.00539097	-0.637244	-2.67747	0	EIF4A3 CDK2AP1 EEF1A1 RPL37 EFTUD2 RPS8 TOP2A RPS18 CDK4 H1F0 WBP1 UBE2C RPL8 H2AFX POLR1C RBPJ CCNB2 CCNG2 TP53 RPL5 EEF1G H2AFV	0.318116	0.582381	-0.286537	-1.08962	3281	EFTUD2 RPL5 RPL13A NFYB RBPJ RPL9 RPL19 SNRPB2 POLR1C
MENSSEN_MYC_TARGETS	50	0.00019861	0.00539097	-0.609407	-2.67656	0	BRCA1 SRM RPS19 EPRS DNAJB1 EIF3B HSPA1A PHB HSPA9 EFTUD2 NUTF2 RRP9 KAT2B LDHA CDK4 HSP90AA1 HSPD1 EI24 HSPH1 HSPA8 APEX1 HSP90AB1 CCT3 CCNB1 MRPL3 NCL FKBP4 POLR2F RUVBL2 YWHAE LDHB	0.0664803	0.249532	0.337674	1.35716	641	MNT HSPA9 HSP90AA1 BRCA1 HSPD1 C1QBP EI24 MGST1 CCT3 PPIF HERC5 PHB DDX21 HSPE1 METAP2 POLR2F CCNB1
PUJANA_XPRSS_INT_NETWORK	166	0.000415282	0.00539097	-0.490094	-2.67049	0	NASP BLM EZH2 ZNF131 POLR2B TAF11 TFDP2 CASP2 POLE CHEK2 DNAJC9 DDX39A EIF3H SUZ12 SLC7A1 BRCA1 EXOSC8 ATP11B IDH3B TTF2 RNASEH2B ASF1A CNOT3 TIMELESS HMMR MTF2 KATNA1 CPSF4 SEC31A ABCB7 BLMH ZWINT ATM NDC80 KIF20B DDX39B PNN TOPBP1 COPS3 MKI67 PRPS1 RBBP4 MAD2L1 MCM5 TOP1 CNTRL RFC3 MPHOSPH9 TOP2A CTCF PRPF4 CDK1 UBE2S ESPL1 RPA1 MCM6 RAD51AP1 RECQL UBE2C DNA2 SMC2 CENPA MRE11A RFC4 SPC25 CDC20 …	0.000106621	0.00353193	0.383471	1.90982	0	FANCI CCNA2 MYBL2 MAD2L1 TIMELESS TFDP1 BRCA2 KIAA0101 SLC7A1 ANP32E DNA2 MCM5 PLK4 POLA1 RAD51AP1 HMMR RAD54L PAICS ZWINT CHEK2 ZNF330 RFC3 XPO1 CDC7 TMPO RB1 DDX46 DHFR CHAF1A BRCA1 BUB3 CDKN2C RNASEH2B CCNF ESPL1 SMC3 AURKA EXOSC8 TTF2 LMNB1 RFC4 TBCA POLR2B SPC25
LY_AGING_MIDDLE_DN	16	0.000148104	0.00539097	-0.827925	-2.66959	0	KIF11 PLK1 PTGS2 UBE2C CENPA CDC20 FOXM1 KIF23 CCNA2 H2AFX CCNB1 KIF2C CENPF MYBL2	0.000513505	0.00997701	0.679316	2.04165	4	CCNA2 PLK1 MYBL2 KIF11 CCNF KIF23 CENPF FOXM1
SHIPP_DLBCL_VS_FOLLICULAR_LYMPHOMA_UP	44	0.000188466	0.00539097	-0.61942	-2.64793	0	IFI30 SLC29A1 LDHA HMGA1 HSP90AA1 HSPD1 EXOSC7 IDH2 KPNA2 CLTA CENPA SLC1A5 MIF HSP90AB1 PLOD1 PSMC1 MTHFD2 DLGAP5 CCT3 MELK CCNB1 P4HB PFKP ATIC CDKN3	0.765133	0.891254	0.212598	0.829141	7381	HSP90AA1 PGAM1 HSPD1 MCM7 MIF CCT3 MELK CCNB1 HCK PRDX1 BCL2A1 THOP1 CLTA HSP90AB1
BOYAULT_LIVER_CANCER_SUBCLASS_G3_UP	184	0.000455789	0.00539097	-0.478484	-2.64518	0	PAK1IP1 PRKAR1A TACC3 GNB1 DR1 MMD UBE2V2 PGK1 CASC3 KPNB1 EIF3H DHX15 MAPRE1 SLC7A1 SRM ADSL UGCG PSMC4 GPN1 FAM50A HMMR MPV17 COPS5 PDCD2 TPD52 PAPOLA PLOD2 ZWILCH EIF3B EIF4A3 PHB PRMT5 PUS7 LANCL1 TMEM185B KIAA0196 NDC80 CYB5B TBL1XR1 WDR12 NLE1 UCK2 TOPBP1 RBBP4 CCT4 MAD2L1 ACTL6A AGA ENOPH1 MARCKS RFC3 MRTO4 NUP107 GTF3C3 PSME3 FXR1 NARS TIPIN TCEB1 TTK PLEKHF2 TAF2 TMX1 SNRPD2 RAD51AP1 RPL…	0.217837	0.476559	0.219205	1.10728	2041	FANCI CCNA2 CENPM MAD2L1 SLC7A1 CDC6 ANP32E CEP55 ACACA PFN2 RAD51AP1 ITGB1BP1 CYB5B HMMR GTF3C3 ZWILCH PDCD2 RFC3 TRIM31 XPO1 PTGES3 AGA NRAS SMG8 CKLF BRD7 IPO5 TSN ARPP19 SRI EIF4A3 NGRN
GO_SISTER_CHROMATID_COHESION	105	0.000287853	0.00539097	-0.518669	-2.64511	0	AHCTF1 PHB2 PMF1 HORMAD1 NDE1 NIPBL RPS27 ZW10 CENPL MAPRE1 CENPK KIF18A TAOK1 RANGAP1 NDEL1 REC8 ZWILCH ZWINT NDC80 CENPE BUB1B NUP160 INCENP SEH1L MAD2L1 GSG2 NUP107 POGZ NAA50 PLK1 CDCA5 CDCA8 DSCC1 SGOL2 BIRC5 CKAP5 PPP2R1A CASC5 SPC24 CENPA MRE11A SPC25 CDC20 RB1 CLASP1 SMC1A BUB3 RAD21 CENPI KIF2C CENPM SKA1 SEC13 NUF2 PAFAH1B1 PDS5B CENPF CENPO ERCC6L AURKB HORMAD2 BUB1	0.000105419	0.00353193	0.465671	2.16004	0	SPC24 CENPM PLK1 MAD2L1 CDCA5 CENPN AHCTF1 CENPH BIRC5 GSG2 ERCC6L ZWINT CENPO NSL1 ZWILCH CENPL CKAP5 XPO1 RB1 BUB3 CDCA8 CENPI CENPE SMC1B SMC3 CENPF CENPK INCENP SPC25 BUB1B HORMAD1 KIF18A CASC5 WAPAL HORMAD2 B9D2 ITGB3BP PAFAH1B1 NUP43 SKA1 FBXW7 STAG1
RHODES_CANCER_META_SIGNATURE	64	0.000220653	0.00539097	-0.567922	-2.6297	0	ACLY COPB2 HDAC1 SSBP1 MCM3 PSMC4 SNRPE PAFAH1B3 G3BP1 EIF4A3 TSTA3 AHCY PRDX4 SDHC CCT4 LDHA TOP2A TUBB CDK1 UBE2S HSPD1 COL1A2 RBM4 PLK1 KPNA2 RFC4 KDELR2 MTHFD2 PAICS PTMA ILF2 MRPL3 OGT E2F5 SSR1 TARS TGIF1 TPX2 NONO CDKN3	0.0723444	0.264036	0.312603	1.32125	693	PLK1 KIAA0101 SNRPF G3BP1 MCM3 SNRPE PAICS HNRNPA2B1 HSPD1 SDHC CANX RFC4 SSR1 AHCY IARS EIF4A3
ROZANOV_MMP14_TARGETS_SUBSET	32	0.000170358	0.00539097	-0.667008	-2.62748	0	LOXL3 TIMP3 LAMA4 HAS2 ANKRD1 COL4A2 NR3C1 PAEP PLOD2 COL5A1 COL6A1 ERO1L COL4A1 CHSY1 HIF1A EMILIN2 COL6A2 HHIP SERPINH1 TNFRSF11B CALD1 FN1	0.000194439	0.00530391	-0.578283	-2.07058	1	ANGPTL2 MDK PAEP PLOD2 LAMA4 ANKRD1 TNFRSF11B LOXL3 COL6A2 HIF1A COL6A1 COL4A2 SULF2 COL4A1 CALD1 HAS2 EMILIN2
GRAHAM_CML_QUIESCENT_VS_NORMAL_QUIESCENT_UP	80	0.000246914	0.00539097	-0.541912	-2.62495	0	ZWINT CD38 ELOVL6 PCCB KIF11 TUBB6 XIST MCM5 CCL20 TOP2A CDK1 APOC1 PRC1 RACGAP1 APOE HDC SMC2 LEPR CDC20 SERPINE2 DLGAP5 H2AFX CHEK1 MELK TPSB2 CEP55 ITGA2B CCNB2 MYH10 PDLIM1 KIF15 CENPF GINS1 DLC1 CD36 HBB PKIG CDKN3	0.0151531	0.101029	0.334513	1.47784	143	TK1 RACGAP1 KIAA0101 CEP55 KIF11 MCM5 PRDX2 ZWINT CHEK1 DHFR CD38 CCNB2 PRC1 ELOVL6 CENPF XK BLVRB SERPINE2 PPIF MINPP1 MELK CD36 SMC2 CPOX CDK1 RRM2 ASF1A CCL20
ONDER_CDH1_TARGETS_2_UP	246	0.000601323	0.00559887	-0.457702	-2.62432	0	MME LTBP2 TGFBR3 MFAP2 ARL3 SYNM HAS2 FAM50A SRR DGKI ZNF22 CDH11 TOX TWIST1 BICC1 PRR3 SYT11 FLOT1 SLC22A4 ENPP2 PLOD2 GK PPM1H POSTN BLMH C14orf132 MMP2 SPARC LTBP1 ARMCX2 COL5A1 NID1 NR2F1 CCDC92 PMP22 ARID5B COL6A1 SEMA5A ITGBL1 KLF4 SEPT6 PIP4K2A TFPI CTGF MARCKS PRMT2 KAT2B ENOX1 TAGLN IGFBP7 PTGER4 CLEC3B COL3A1 EML1 TRAM2 IGFBP4 PDGFRL COL1A2 KDELR3 SIX2 NAV2 FBN1 COL5A2 GNG11 SV2A DNAJB4…	9.35279e-05	0.00353193	-0.427782	-2.21793	0	FGFR1 GRB10 PTGFR SRR ABLIM3 ARHGEF40 BPGM COL3A1 SEPT6 UQCRB CDH11 C14orf132 FBN1 MAGED1 SIX2 BEX4 DDAH1 GLRX MMP19 PPAP2B CDK5RAP2 ATP6V0E2 GADD45B TWIST1 PRR3 TPM1 FOXN3 FZD2 IGFBP4 NID2 PPM1H SYT11 WIPI1 KANK2 MYBL1 PLOD2 GYPC COL8A1 CRIP2 DOCK10 KCNJ6 KCNMA1 PLA2G16 ENPP1 WNT5B MFAP2 ANPEP DOCK4 ITGA10 CTGF EPHB2 RGL1 PMP22 POSTN PRAF2 TNFAIP6 TRAM2 NID1 RECK REPS2 CADM3 GREM1 MMP2 SERPINF1 …
GO_ANAPHASE_PROMOTING_COMPLEX_DEPENDENT_CATABOLIC_PROCESS	74	0.000234687	0.00539097	-0.549033	-2.62333	0	CDC26 PSMC3 PSMD2 BUB1B PSMA2 MAD2L1 PTTG1 CDK1 PSME3 RPS27A UBE2S PSME1 PSMB5 PLK1 PSMB4 UBE2C CDC20 PSMF1 PSMD1 PSMD14 PSMC1 SKP2 BUB3 UBA52 CCNB1 PSMD12 PSMD4 ANAPC4 AURKA PSMB7 AURKB UBB	0.0168563	0.108748	0.34252	1.48748	159	CDC23 PLK1 MAD2L1 PTTG1 PSMB8 PSMB9 PSMA4 BUB3 PSMA1 ANAPC1 PSMD3 AURKA PSMA7 PSMB10 BUB1B ANAPC16 PSMC5 PSMD4 ANAPC10 PSMD2 PSMC2 SKP2 ANAPC7 CCNB1 PSMB7 CDK1 UBA52 AURKB UBE2D1 PSMA2 PSMB1 PSMB4 ANAPC11 PSMD7 PSMB6
REACTOME_3_UTR_MEDIATED_TRANSLATIONAL_REGULATION	121	0.000315657	0.00539097	-0.502585	-2.62318	0	RPL24 RPL19 EIF3E EIF3F RPL10A RPL41 EIF3D RPL17 RPS3A RPL30 RPL9 RPL15 RPL29 RPL13A EIF4E RPL36 RPS27 RPL39 RPL7A RPLP2 EIF3H RPL37A RPS29 EIF4A2 RPL27A RPL34 RPS20 RPL12 RPL27 RPS19 EIF4G1 EIF3B RPS2 EIF4A1 RPL37 RPS10 RPS13 RPS15 RPL14 RPS8 RPL36A RPS23 EIF4H RPS25 RPL21 RPL22 RPS18 RPL23 RPL38 RPS27A RPL11 RPL10 EIF3I RPL6 RPS5 RPL31 RPL28 RPS9 RPL8 EIF2S1 RPL35A RPL7 UBA52 RPSA PABPC1 RPLP0 …	0.0886064	0.295339	-0.26691	-1.2486	926	RPS4X EIF3G RPL38 RPS29 RPL12 RPS28P7 EIF3F RPL24 RPL37 RPL36A RPL17 RPL27 RPS5 RPL11 RPS7 FAM153A RPL3 RPS19 EIF3FP3 RPLP2 RPS4Y1 RPS27A RPL18A RPL27A RPL5 RPL13A RPL26 RPS10 RPS19P3 RPS15 EIF3E RPL10 RPL23AP2 RPL30 RPL18 EIF3H RPL32 RPS11 RPL7 RPL9 RPL19 PABPC1 RPL15 RPS6 RPL23AP42
PID_PLK1_PATHWAY	44	0.000188466	0.00539097	-0.612693	-2.61918	0	FBXO5 ECT2 NDC80 CENPE BUB1B INCENP CDK1 NINL PRC1 CDC25C PAK1 PLK1 PPP2R1A SPC24 CDC20 CDC25B CCNB1 CLSPN AURKA KIF20A ERCC6L BUB1 ODF2 TPX2 TPT1	0.00476783	0.0464794	0.433883	1.69216	45	SPC24 PLK1 BORA ECT2 ERCC6L SSPO CDC25C PRC1 CENPE AURKA INCENP BUB1B CLSPN CCNB1 ODF2 RAB1A CDK1 TUBG1 SGOL1
PAL_PRMT5_TARGETS_UP	198	0.000477555	0.00539097	-0.468507	-2.61846	0	NDE1 TACC3 NOP58 SART3 TUFM CYP1B1 ELOF1 RCBTB1 DNAJC13 TARDBP HSPA4 NFKB1 FMR1 CETN2 SET HAS2 GTF2I EMP3 ANP32B UBE2E3 MRPL48 ECT2 POSTN AHCY NNT PPP1R7 SLC25A5 SPCS2 C1R NR2F1 PLAGL1 EVL PSMC3 SF3A3 HAUS6 RBM3 INCENP ARL2BP TOPBP1 COPS3 HNRNPL KIF11 MKI67 MARCKS CKS1B CDK4 YWHAB TTK EHMT2 ECHS1 RACGAP1 PSMB5 CDC25C IPO4 NR2F2 KPNA2 CHRAC1 CDC20 MCM2 APEX1 ANP32E KIF23 H2AFX TGFBI B9D1 PNP COL6A…	0.454827	0.696474	0.196076	1.0006	4263	NDUFA13 UHRF1 RACGAP1 KIAA0101 ANP32E RBL1 KIF11 EVL ECT2 PPA2 CAPG SLIRP CKS1B ECHS1 SLC25A5 TMPO CDC25C GAS1 CCNB2 HSPA4 KIF23 CARM1 FIGNL1 GCAT NDUFB8 INCENP SRSF1 TUFM AHCY RFC5 CUEDC2 MRPL18 CFDP1 NDN HMGB2 LAGE3 NFKB1 PRELID1 TTK MCM2 STRAP LOXL1 ANP32B
REACTOME_CELL_CYCLE_MITOTIC	305	0.000813008	0.0064532	-0.443584	-2.61636	0	MCM3 CETN2 E2F2 CDT1 MAX CENPK KIF18A PSMC5 TAOK1 ACTR1A MCM7 PSMC4 CDKN1A RANGAP1 CENPJ FBXO5 CEP63 NDEL1 PPP2R2A ZWILCH POLA2 GINS2 TYMS ZWINT CDC26 NDC80 PSMC3 PSMD2 BUB1B INCENP SEH1L PSMA2 RBBP4 MAD2L1 MCM5 CNTRL RFC3 NUP107 LIG1 TUBB DYNLL1 PTTG1 CDK1 MYC CDK2 CKS1B NINL RPS27A CDK4 HSP90AA1 CCNE1 PSME1 YWHAG RPA1 PSMB5 MCM6 CDC25C CDC14A PCM1 PLK1 PSMB4 CDCA8 SGOL2 BIRC5 CKAP5 PPP2R1A CASC…	0.000107968	0.00353193	0.372857	2.00611	0	GINS2 CDC23 SPC24 NEK2 CCNA2 CDT1 CENPM PLK1 MYBL2 MAD2L1 TUBGCP5 CDK2 CENPN TFDP1 CEP41 CDC6 AHCTF1 CENPH BIRC5 RFC2 POLD2 DNA2 E2F2 RBL1 PKMYT1 MCM3 SDCCAG8 MCM5 PLK4 POLA1 ERCC6L MCM10 ZWINT CENPO NSL1 ZWILCH CENPL CDC45 RPA4 CKS1B PTTG1 RFC3 CKAP5 FEN1 XPO1 CDC7 HSP90AA1 PSMB8 PSMB9 RB1 CDC25C DHFR PSMA4 BUB3 PSMA1 ANAPC1 CCNB2 CDKN2C CDCA8 MCM7 CENPI LIG1 PSMD3 KIF23 SMC3 AURKA DBF4 PSMA7 OR…
EGUCHI_CELL_CYCLE_RB1_TARGETS	23	0.000157828	0.00539097	-0.727766	-2.61584	0	FEN1 MCM3 KIF18A MCM7 ECT2 NDC80 CENPE KIF11 MCM5 MCM6 CDC25C CDCA8 SMC2 MCM2 CCNA2 NCAPG HMGB2 NEK2 KIF20A BUB1	0.000101874	0.00353193	0.726742	2.42225	0	NEK2 CCNA2 KIF11 MCM3 MCM5 ECT2 FEN1 CDC25C CDCA8 MCM7 CENPE KIF18A HMGB2 MCM2 SMC2
CAFFAREL_RESPONSE_TO_THC_DN	29	0.000166445	0.00539097	-0.681774	-2.6134	0	ZWINT EBP DNAJA1 PABPC4 TUBB CDK1 RBM4 UBAC1 MCM6 HSPH1 HSPA8 CCNA2 PNP UHRF1 SRSF3 CYP51A1 DHCR7 HSPA2 CALM3	0.000308483	0.00700065	0.57666	2.03689	2	CCNA2 UHRF1 TMEM109 KIAA0101 CYP51A1 MCM3 HSPA2 ZWINT DHFR
SCIAN_CELL_CYCLE_TARGETS_OF_TP53_AND_TP73_DN	22	0.000157159	0.00539097	-0.737202	-2.61261	0	DTYMK G0S2 MYC CDK2 MCM6 CDC25C UBE2C CDC20 GTSE1 KIF23 CCNA2 CDC25B RAN CCNB1 AURKA MAPRE2 TPX2 CDKN3	0.00254427	0.0292289	0.562162	1.84956	24	CCNA2 CDK2 CDC25C MCM7 CCNF KIF23 AURKA RAN
REACTOME_CELL_CYCLE	391	0.00120337	0.00787882	-0.432055	-2.60876	0	ORC1 ORC6 TERF1 HIST1H2BK MAPRE1 BRCA1 SYCP2 HIST1H4E MCM3 CETN2 E2F2 CDT1 MAX CENPK HIST1H4C KIF18A HIST1H2BM PSMC5 SMARCA5 TAOK1 ACTR1A MCM7 PSMC4 CDKN1A RANGAP1 CENPJ FBXO5 HIST1H2BC CEP63 NDEL1 PPP2R2A REC8 ZWILCH POLA2 GINS2 HIST1H4B TYMS ZWINT CDC26 ATM NDC80 PSMC3 RBBP7 PSMD2 BUB1B INCENP SEH1L PSMA2 RBBP4 HIST1H2BO MAD2L1 MCM5 CNTRL RFC3 NUP107 LIG1 TUBB DYNLL1 PTTG1 HIST1H2BB CDK1 MYC CD…	0.000108885	0.00353193	0.373537	2.06557	0	GINS2 CDC23 SPC24 NEK2 CCNA2 CDT1 CENPM PLK1 MYBL2 MAD2L1 TUBGCP5 HIST1H2AD CDK2 CENPN HIST1H2BI TFDP1 CEP41 CDC6 AHCTF1 CENPH BIRC5 RFC2 POLD2 DNA2 E2F2 RBL1 PKMYT1 MCM3 SDCCAG8 MCM5 PLK4 POLA1 HIST1H4D ERCC6L HSPA2 MCM10 ZWINT CENPO HIST2H2AA3 NSL1 ZWILCH CHEK2 CENPL CHEK1 CDC45 RPA4 CKS1B HIST1H2BG HIST1H4J PTTG1 RFC3 CKAP5 FEN1 XPO1 CDC7 HSP90AA1 PSMB8 HUS1 PSMB9 RB1 CDC25C DHFR SMARCA5 HIST2…
EPPERT_PROGENITOR	128	0.000332779	0.00539097	-0.496315	-2.60686	0	ANKRD32 KIFAP3 MTPAP DCAF7 KCNQ5 TRIT1 ANK1 GINS2 ZWINT NDC80 PMP22 HAUS6 RFX7 NET1 RFC3 FBXO7 DNAJC6 BTK HSP90AA1 TIPIN RACGAP1 CKAP5 HDC MRE11A EIF2S1 HMGXB4 PSMD1 MTHFD2 PAICS SMC1A WASF1 CHEK1 WRN MTMR2 CCNJ SLC27A2 CTNNBL1 ODC1 PRKDC FANCI CCNB2 SCD CALU PLK4 EIF5B MYCN POLE2 PDLIM1 CSNK2A1 IPO5 TRIP13 SSX2IP PLIN2 STAM DLC1 LDHB	0.0194833	0.120054	0.290507	1.39148	183	FANCI GINS2 RACGAP1 DTL KIAA0101 HMGB1 METTL14 PLK4 POLA1 PAICS ZWINT KIFAP3 CHEK2 CHEK1 RFC3 CKAP5 HSP90AA1 CCNB2 FECH SSX2IP IPO5 PCTP XK SCD ACSM3 TMEM97 RYR3 MINPP1 TIPIN
ABRAMSON_INTERACT_WITH_AIRE	44	0.000188466	0.00539097	-0.609502	-2.60554	0	DDX17 MSH2 C1QBP MSH6 NASP POLR2B SUPT16H POLR2A KPNB1 TRIM28 CHD6 EFTUD2 MYBBP1A HIST1H2BO MCM5 XPOT TOP2A NUP93 MCM6 CAND1 HIST1H2AC MCM2 SMC1A PABPC1 RAD21 PARP1 SRSF3 PRKDC LMNB1 RUVBL2	0.329395	0.592557	0.275368	1.07395	3177	PARP1 MCM5 XPO1 C1QBP SMC3 HIST1H2BO MSH6 LMNB1 SRSF1 POLR2B DDX17 MCM2 PCNA SRSF2
PUJANA_BRCA2_PCC_NETWORK	411	0.00132275	0.00833463	-0.430773	-2.60519	0	DNAJC9 PIKFYVE ZNF273 DDX39A EIF3H NCAPH SUZ12 DHX15 MAPRE1 SLC7A1 TMF1 BRCA1 EXOSC8 ATP11B IDH3B SYCP2 TTF2 MCM3 MFHAS1 RBBP5 RNASEH2B ZNF85 ASF1A TRIM28 CDT1 CNOT3 TIMELESS SRP9 MCM7 CXCR4 GFRA1 HMMR MTF2 CD3D HMGCS1 KATNA1 RALY LCK FAT1 CPSF4 STAU2 TOX PRR3 PHF20 MAP2K6 HLTF WDHD1 SPAG5 ABCB7 BLMH PTDSS1 TYMS DTYMK ELOVL5 RCBTB2 ZWINT NDC80 CYB5B KIF20B DDX39B CENPE PNN KIF14 BUB1B PCCB SEPT6 …	0.000108826	0.00353193	0.29755	1.65416	0	FANCI CDC23 CCNA2 CDT1 MYBL2 MAD2L1 TIMELESS GMPS TFDP1 BRCA2 KIAA0101 SLC7A1 CDC6 ANP32E POLD2 RNASEH2A DNA2 KIF11 MCM3 MCM5 PLK4 ADK POLA1 RAD51AP1 CYB5B HMMR RAD54L PAICS ZWINT CHEK2 ZNF330 CHEK1 CDC45 PTTG1 RAG1 RFC3 CKAP5 FEN1 XPO1 CDC7 TMPO FANCA LIG4 LSM4 RB1 CDC25C DDX46 DHFR CHAF1A MAZ ZNF101 BRCA1 BUB3 CCNB2 CDKN2C MCM7 LIG1 RNASEH2B CCNF CENPE ESPL1 KIF23 SIVA1 SMC3 AURKA DBF4 EXOSC8 H…
FOURNIER_ACINAR_DEVELOPMENT_LATE_2	268	0.000661376	0.0058115	-0.448454	-2.60327	0	HAT1 MSH6 MYH9 NASP NUP205 TUBG1 BLM SRSF4 UCHL5 NOLC1 ALG8 LDLR HSP90B1 GNB1 SUPT16H FEN1 EXPH5 CAMSAP2 PGK1 DNAJC9 NT5DC2 PALLD POLQ DHX15 RAP1GDS1 EXOSC8 POP7 MCM3 NUP153 TIMELESS ACTB BCS1L MCM7 RANGRF WBP11 COL4A2 DCAF15 FOSL1 PARP2 CSE1L PDIA6 SSB FLNB LARP4 PPP2R2A UBE2K NUSAP1 GINS2 PRMT5 ZWINT NDC80 ELK3 DDX39B UBA1 UCK2 ACTG1 ELOVL6 SEC23B EHD1 NCAPG2 PRPS1 STRA13 KIF4A RFC3 NUP107 PLOD…	0.000107135	0.00353193	0.301455	1.60102	0	FANCI GINS2 PLK1 TIMELESS CDK2 CENPN RACGAP1 DTL SNRPF CYP51A1 CDC6 BIRC5 ANP32E RNASEH2A NOP10 UCHL5 ACACA MCM3 GCSH POLA1 RAP1GDS1 PAICS ZWINT CDC45 CKS1B PTTG1 RFC3 UBE2N CKAP5 FEN1 CDC7 PTGES3 TMPO GEMIN6 DHFR NCAPG2 CHAF1A MCM7 PRC1 CCNF CDCA3 ELOVL6 PHTF2 AURKA DBF4 EXOSC8 H2AFZ CLPB MSH6 ANXA5 RANBP1 CSE1L BARD1 SCD SERPINE2 SQLE MBNL1 FOXM1
LEE_LIVER_CANCER_SURVIVAL_DN	166	0.000415282	0.00539097	-0.477605	-2.60243	0	HIST1H4C RPL12 SET MCM7 TMSB4X RPL27 ARHGAP18 YWHAQ HNRNPA1 KHDRBS1 B3GNT5 ZWILCH ECT2 EIF4A3 SUMO2 METTL5 IGF1R CCT6A RALA ATP2B1 NAP1L1 TOPBP1 RPL36A ACTL6A MARCKS PRMT2 GTPBP4 DYNLL1 HDDC2 LXN RPS18 ATP5C1 RPL38 ZNF532 CDK4 YWHAB ZADH2 TTK TUBA1B DEPDC1 IER3 UBA2 MCM6 BCAT1 CDCA8 HIF1A RPS5 KIF5B RPL31 SMC2 RND3 RPS9 PBX1 SPC25 BZW2 MCM2 MTHFD2 DLGAP5 CCNA2 BUB3 PNP RAN RPSA CCNB1 PTMA SLC44A1…	0.779064	0.900467	-0.178039	-0.875452	8275	HDAC2 IGF1R NFE2L3 PFDN4 MRPL42 YWHAH RALA TOPBP1 KRT19 METTL5 PDCD5 SUZ12 LRRCC1 RPL9 HIF1A SNRPB2 HMGN1 UBA2 MYH2 RPS6 MMD IER3 MARCKS NOP56
SARRIO_EPITHELIAL_MESENCHYMAL_TRANSITION_UP	170	0.000419287	0.00539097	-0.475079	-2.59603	0	DCK TACC3 ASF1B STEAP1 RAD51B PGK1 ORC6 BRCA1 TGFB2 CD164 EIF1AD MCM3 MFHAS1 F3 RECQL4 HIST1H4C MCM7 RRS1 ANKRD1 HMMR FOSL1 RAD51 FBXO5 SLC20A1 ECT2 HIST1H4B TYMS CDK2AP1 ZWINT NDC80 MMP14 UCK2 CENPE CDCA7 KIF11 MKI67 CCT4 MAD2L1 MCM5 ENOPH1 RFC3 TOP2A TUBB CDK1 EXO1 CDK2 CKS1B ASPM UBE2S ESPL1 AGAP1 PLEK2 PRC1 MCM6 PLK1 CDCA5 DSCC1 PHF19 DIAPH3 IDH2 CENPA BARD1 RFC4 MCM2 NUP155 AKAP2 PLAUR SERPI…	0.000106293	0.00353193	0.403282	2.01546	0	DIAPH3 CCNA2 PLK1 UHRF1 MAD2L1 CDCA5 CDK2 TFDP1 DTL CDC6 RAD51 RFC2 CEP55 RBL1 KIF11 PKMYT1 MCM3 MCM5 PLK4 ECT2 HMMR ASF1B ZWINT CDC45 CKS1B HIST1H4J RFC3 HOXC13 CDC7 TMPO CIT PHF19 DHFR PAK6 UBE2T POLR3K SKA3 BRCA1 MCM7 PRC1 CENPE ESPL1 KIF23 TUBA8 H2AFY CENPW RFC4 BARD1 RFC5 SERPINE2
GO_REGULATION_OF_DNA_REPLICATION	151	0.000378215	0.00539097	-0.481582	-2.59341	0	ID3 PKIB HNRNPA1 DBF4B TNKS2 TGFB1 ATM HNRNPU IGF1R CCT6A KLF4 TGFB3 MAPK15 RAC1 TNKS DACH1 CCT4 PRKCQ TTF1 ATRX RFC3 ZNF830 GTPBP4 PINX1 CDK1 CDK2 HMBOX1 GNL3L TIPIN EHMT2 E2F8 TINF2 TCP1 DSCC1 SMG6 PPP2R1A DNA2 NBN CCT8 MRE11A PDGFB RFC4 PARM1 SENP2 WRNIP1 GLI2 CCDC88A SMC1A CCT3 NF2 ESCO2 HNRNPC CDC7 TP53 BMP6 RFC2 LIG3 FBXO18 NEK2 CSF2 AURKB KITLG CCT2 ATF1 E2F7	0.426595	0.673512	0.205609	1.01078	4038	NEK2 CDT1 E2F8 CDK2 BRCA2 CDC6 RFC2 DNA2 HNRNPU OBFC1 CHEK2 RFC3 ATF1 CDC7 HUS1 IL6 CCT7 SMC3 DBF4B RFC4 TCP1 CCT3 HNRNPA1 ANKRD17 NVL RFC5 CHTF18 FGF10 TIPIN WAPAL RAC1 ZRANB3 PARM1 HNRNPC TERF2 PCNA FBXW7
ISHIDA_E2F_TARGETS	52	0.00020008	0.00539097	-0.583251	-2.58765	0	SGOL1 STMN1 RRM2 LBR TK1 EZH2 ASF1B FEN1 NCAPH MCM3 CDT1 MCM7 RAD51 NUSAP1 TYMS NDC80 CDCA7 MKI67 RFC3 LIG1 TOP2A PTTG1 CDK1 CDK2 CCNE1 E2F8 RPA1 PRC1 KPNA2 DNA2 SMC2 CDC20 RB1 CCNA2 CCNB1 CCNB2 HMGB2 AURKB TRIP13 BUB1	0.000103029	0.00353193	0.61112	2.48134	0	TK1 CCNA2 CDT1 E2F8 CDK2 RAD51 DNA2 MCM3 ASF1B PTTG1 RFC3 FEN1 RB1 UBE2T CCNB2 CDKN2C MCM7 PRC1 LIG1 DBF4 NCAPH HMGB2 LBR SMC2 TYMS PCNA CCNB1 CDK1 RRM2 SGOL1 DUT TRIP13 AURKB
ANASTASSIOU_MULTICANCER_INVASIVENESS_SIGNATURE	63	0.000218914	0.00539097	-0.560346	-2.58641	0	CDH11 TMEM158 POSTN MMP2 SPARC GLT8D2 COL5A1 ITGBL1 RCN3 MMP11 NUAK1 COL3A1 COL1A2 LUM FBN1 COL5A2 NID2 LOX LGALS1 EDNRA COL6A2 ACTA2 SPOCK1 DCN PCOLCE CTSK VCAN LOXL2 SERPINF1 FN1	9.63855e-05	0.00353193	-0.609641	-2.53265	0	COL6A3 INHBA ITGBL1 SNAI2 COMP FN1 LOXL2 COL3A1 CDH11 FBN1 GLT8D2 NUAK1 NID2 COL11A1 C1QTNF3 AEBP1 EPYC LRRC15 POSTN TNFAIP6 SULF1 GREM1 MMP2 SERPINF1 ACTA2 BGN VCAN COL6A2 COL1A1 COL5A2 SFRP4 COL1A2 PCOLCE FAP PDGFRB NTM THBS2 SPARC NOX4 THY1 SPOCK1
SONG_TARGETS_OF_IE86_CMV_PROTEIN	60	0.000214133	0.00539097	-0.564583	-2.58328	0	TK1 NASP BLM EZH2 DCK CASP3 TMEM106C FEN1 DNAJC9 MCM3 CDT1 MCM7 TYMS ZWINT TOPBP1 KIF11 MAD2L1 MCM5 SLC29A1 RFC3 PTTG1 CDK1 CCNE1 RPA1 MCM6 PSMC3IP BARD1 RFC4 FOXM1 MCM2 POLD3 H2AFX PNP BTG3 E2F1 HMGB2 RFC2 TPX2 MYBL2	0.000103231	0.00353193	0.564077	2.35445	0	TK1 CDT1 MYBL2 MAD2L1 KIAA0101 RFC2 KIF11 MCM3 MCM5 POLA1 ZWINT PTTG1 RFC3 FEN1 TMPO DHFR PPIH MCM7 RFC4 BARD1 FOXM1 RAB27A HMGB2 DCK DNAJC9 MCM2 TYMS PCNA TMEM106C
REACTOME_INFLUENZA_LIFE_CYCLE	150	0.000376932	0.00539097	-0.476457	-2.56515	0	POLR2H RPL32 RPS16 NUP54 RPL21P134 RPS28 RPL24 RPL19 NUP37 NUP35 RPL10A RPL41 GTF2F2 RPL17 RPS3A NUP205 RPL30 RPL9 RPL15 RPL29 RPL13A POLR2B RPL36 RPS27 CALR POLR2A RPL39 KPNB1 RPL7A RPLP2 RPL37A RPS29 POLR2D RPL27A RPL34 AAAS NUP153 RPS20 RPL12 GTF2F1 RPL27 RPS19 NUPL1 RPS2 GRSF1 RPL37 RPS10 RPS13 RPS15 RPL14 RPS8 RAE1 SEH1L RPL36A RPS23 POM121 RPS25 RPL21 NUP107 RPL22 RPS18 NUP93 RPL23 RPL38 RP…	0.236069	0.495946	-0.228859	-1.10844	2490	NUP153 RPL38 RPS29 RPL12 RPS28P7 NUP35 RPL24 RPL37 HSPA1B RPL36A RPL17 RPL27 RPS5 RPL11 RPS7 FAM153A RPL3 RPS19 NUPL2 RPLP2 RPS4Y1 POLR2D POLR2I RPS27A NUP62 NUP50 SEH1L RPL18A RPL27A RPL5 RPL13A RPL26 RPS10 RPS19P3 RAE1 RPS15 RPL10 RPL23AP2 RPL30 NUP214 RPL18 KPNA1 RPL32 RPS11 RPL7 RPL9 RPL19 POLR2K RPL15 RPS6 RPL23AP42 KPNB1
WHITFIELD_CELL_CYCLE_G2_M	203	0.000487567	0.00539097	-0.457281	-2.56103	0	RANGAP1 PRR11 ANP32B PTP4A1 DNAJB1 USP16 ECT2 NUSAP1 MZT1 SPAG5 GAS2L3 RCBTB2 IGHA1 TFF3 KIF20B SS18 CENPE KIF14 FYN UBE2D3 MKI67 DNAJA1 POM121 HCFC1 SUV420H1 CTCF CKS1B FRZB SPTBN1 MAPK13 TTK DEPDC1 DEPDC1B PLK1 SGOL2 BIRC5 CKAP5 DIAPH3 ASXL1 KIF5B BMP2 CENPA HSPA8 ZFX CDC20 CKAP2 FOXM1 GTSE1 ANP32E CCDC88A DLGAP5 VCAM1 CCNA2 CDC25B FAM64A SHCBP1 ITPR1 TNFAIP8L1 CEP55 RBM8A DZIP3 SRSF3 KIF2C E2F…	0.135716	0.37213	0.225967	1.15768	1275	SHCBP1 DIAPH3 NEK2 CCNA2 PLK1 BIRC5 ANP32E CEP55 TNPO1 ECT2 HMMR GRK6 ARL6IP1 CKS1B CKAP5 CIT RBM8A PAK6 MZT1 CCNB2 CDCA3 GOT1 CENPE GAS2L3 AURKA RNF126 CENPF FGA PSMG3 TSN PBK ZFX CDC42EP1 FOXM1 KIF14 SPAG5 STAT5B BIRC2 DEPDC1B
PID_AURORA_B_PATHWAY	39	0.000181653	0.00539097	-0.618098	-2.55521	0	TACC1 NDC80 INCENP CBX5 RACGAP1 CDCA8 BIRC5 SMC2 CENPA KIF23 NCAPG KIF2C NCL AURKA KIF20A PPP2R5D AURKB KLHL13 BUB1	0.236022	0.495946	0.303746	1.15497	2308	RACGAP1 BIRC5 CDCA8 KIF23 AURKA INCENP NCAPH CBX5 SMC2 NCAPD2 PEBP1 KLHL13 SGOL1 AURKC AURKB PPP1CC
SHAFFER_IRF4_TARGETS_IN_ACTIVATED_DENDRITIC_CELL	63	0.000218914	0.00539097	-0.553029	-2.55264	0	CASP3 HSP90B1 GLS HIVEP2 CDT1 PIM2 HMMR ITGB7 MARS CD38 UCK2 ATRX MYB FHL1 UAP1 TNFAIP3 IRF4 PDIA4 FKBP11 TAF9B SEPT11 PAICS GLDC C11orf24 FADS1 E2F5 SLC38A2 SETBP1 SSR1 MNAT1 AURKA RAB30 SEC61A2 TXNDC5 DDHD2	0.236938	0.497148	0.268921	1.13375	2280	CDT1 HMMR PAICS GLS CD38 AURKA CANX DNAJB9 MSMO1 SSR1 FADS1
GO_CHROMOSOME_SEGREGATION	249	0.000613121	0.0056238	-0.443764	-2.54953	0	NDEL1 KIF18B REC8 ZWILCH NUSAP1 SPAG5 CHMP1B GEM ZWINT PPP1R7 SLC25A5 SYCE2 ATM NDC80 CENPE KIF14 BUB1B NUP160 SPICE1 INCENP SEH1L KIF11 STRA13 KIF4A MAD2L1 SMARCAD1 TOP1 GSG2 NUP107 TOP2A CTCF PINX1 PTTG1 DDX3X TTN ERCC2 TTK ESPL1 POGZ FANCD2 NAA50 PRC1 RACGAP1 TLK2 NEK3 CDC14A PLK1 CDCA5 CDCA8 CIAO1 UVRAG DSCC1 SGOL2 BIRC5 CKAP5 PPP2R1A CASC5 SPC24 SMC2 CENPA MRE11A SPC25 CCNB1IP1 CDC20 RB1 CLA…	0.000107101	0.00353193	0.32584	1.71261	0	CDC23 SPC24 NEK2 CENPM PLK1 MAD2L1 CDCA5 CENPN RACGAP1 BRCA2 ACTR2 AHCTF1 CENPH RGS14 BIRC5 CEP55 KIF11 HFM1 GSG2 ERCC6L ZWINT CENPO NSL1 ZWILCH DMC1 NCAPD3 CENPL PTTG1 CKAP5 XPO1 SLC25A5 RB1 SKA3 BRCA1 BUB3 CDCA8 PRC1 CENPI FAM175B CENPE ESPL1 KIF23 SMC1B SMC3 ARL8A CENPF CENPK CENPW INCENP NCAPH CHMP1A CDCA2 SPC25 BUB1B TTN CHMP2A C15orf43 HORMAD1 KIF14 KIF18A SPAG5 DDX3X CASC5 KATNB1 WAPAL HOR…
MANALO_HYPOXIA_DN	275	0.000688705	0.005878	-0.438301	-2.54864	0	ABCF2 TOR3A TUBB4B ATP13A3 KIAA0020 NASP NUP205 TUBG1 C1orf112 UCHL5 PBK NOLC1 RRP1B TSR1 FAM136A PAK1IP1 ASF1B ARMC6 FEN1 FUS PFAS GART DNAJC9 ORC6 SACS NCAPD3 BRCA1 EXOSC8 POP7 SRM URB2 FAM86B1 MCM3 SLC5A6 C20orf27 MRPL46 ELK1 BCS1L RRS1 SLC19A1 PARP2 PDCD2 WBSCR22 RAD51 CSE1L GEMIN2 BYSL FBXO5 MNS1 ZWILCH NUSAP1 POLA2 RRP15 GINS2 PHB PRMT5 ZWINT HEATR1 WDR12 HNRNPU NLE1 EMG1 ELOVL6 NUP160 PA2G…	0.00010755	0.00353193	0.347514	1.84895	0	SHCBP1 FANCI GINS2 CCNA2 MAD2L1 PARP1 CENPN KIAA0101 CDC6 RAD51 RFC2 POLD2 DNA2 PKMYT1 UCHL5 MCM3 GCSH MCM5 HNRNPU RAD51AP1 ERCC6L ASF1B MCM10 ZWINT ZWILCH RRP15 PDCD2 NCAPD3 GLRX2 RFC3 FEN1 PA2G4 CDC7 GEMIN6 RB1 DHFR CHAF1A MAZ POLR3K EIF2B3 SAR1B BRCA1 C1QBP PRC1 URB2 CCNF ELOVL6 USP39 YARS KIF23 DBF4 EXOSC8 LRP8 CLPB HNRNPD PPAT RANBP1 CSE1L PBK BARD1 HEATR3 IARS NVL RFC5 PPIF WBSCR22 PHB POLA…
REACTOME_SRP_DEPENDENT_COTRANSLATIONAL_PROTEIN_TARGETING_TO_MEMBRANE	124	0.000322685	0.00539097	-0.486199	-2.54437	0	RPL10A RPL41 RPL17 RPS3A RPL30 RPL9 RPL15 RPL29 RPL13A RPN2 RPL36 RPS27 RPL39 RPL7A RPLP2 RPL37A RPS29 SSR3 RPL27A RPL34 RPS20 RPL12 SRP9 RPL27 SRP72 RPS19 SRPR RPS2 RPL37 RPS10 SPCS2 RPS13 RPS15 RPL14 RPS8 RPL36A RPS23 SEC11A RPS25 RPL21 RPL22 RPS18 RPL23 RPL38 RPS27A RPL11 RPL10 RPL6 RPS5 SEC61A1 RPL31 RPL28 RPS9 RPL8 RPL35A SRPRB RPL7 UBA52 RPSA RPLP0 RPS11 SSR2 DDOST SSR1 RPL4 RPS4X RPS6 RPL1…	0.098803	0.314946	-0.262672	-1.23468	1039	RPN1 RPS8 RPS4X RPL38 RPS29 RPL12 RPS28P7 RPL24 RPL37 RPL36A RPL17 RPL27 RPS5 RPL11 RPS7 SPCS1 FAM153A RPL3 RPS19 SSR2 RPLP2 RPS4Y1 RPS27A RPL18A RPL27A RPL5 RPL13A RPL26 RPS10 RPS19P3 RPS15 RPL10 RPL23AP2 RPL30 RPL18 SRP9P1 RPL32 RPS11 SRP54 SEC61A1 RPL7 RPL9 TRAM1 RPL19 RPL15 RPS6 RPL23AP42
FINETTI_BREAST_CANCER_KINOME_RED	16	0.000148104	0.00539097	-0.788795	-2.54341	0	BUB1B CDK1 TTK PLK1 CHEK1 MELK CDC7 PLK4 AURKA NEK2 AURKB VRK1 BUB1	0.000924309	0.0148564	0.658597	1.97938	8	NEK2 PLK1 PLK4 CHEK1 CDC7 AURKA PBK BUB1B MASTL VRK1 MELK TTK CDK1
BLUM_RESPONSE_TO_SALIRASIB_DN	339	0.000959693	0.00704953	-0.427482	-2.54144	0	CYP1B1 FEN1 HDAC1 NRIP1 POLE USP13 CPS1 EWSR1 KPNB1 DBR1 DDX39A ORC1 ORC6 DHX15 BRCA1 MCM3 FNTB RECQL4 GALNT1 TIMELESS SRP9 UPK1B HMMR JUNB MTF2 PDCD2 YWHAQ PAFAH1B3 RAD51 UBE2E3 CSE1L FBXO5 RGS5 ISYNA1 PLOD2 HLTF SYNCRIP NUSAP1 SPAG5 GUCY1B3 POLA2 GINS2 HNRNPM TYMS CDK2AP1 DTYMK ZWINT GPSM2 NDC80 KIF20B NR2F1 RBBP7 CRABP2 DBP MID1 SEMA5A BUB1B EBP INCENP TOPBP1 KIF11 MKI67 PRPS1 KIF4A MAD2L1 MCM…	0.000108213	0.00353193	0.344371	1.87688	0	TK1 GINS2 NEK2 CCNA2 HSPB1 PLK1 GPSM2 MYBL2 MAD2L1 TIMELESS PARP1 CDK2 TFDP1 SNRPF CDC6 HMGB1 RAD51 RFC2 RNASEH2A KIF11 CBFB ACACA MCM3 MCM5 PLK4 POLA1 RAD51AP1 ITGB1BP1 HMMR HSPA2 ADCY9 ZWINT HNRNPA2B1 PDCD2 PLS3 CHEK1 CDC45 PTTG1 RFC3 UBE2N FEN1 CDC7 HSP90AA1 TMPO FANCA CDC25C DHFR SKAP1 CHAF1A PGAM1 PDE4A BRCA1 HNRNPM CCNB2 CDKN2C GALNT2 MRPL23 PRC1 LIG1 CCNF ESPL1 KIF23 AURKA H2AFY H2AFZ RAB4…
KAMMINGA_EZH2_TARGETS	40	0.000180995	0.00539097	-0.607907	-2.53827	0	ECT2 NUSAP1 AHCY NAP1L1 TOPBP1 CDCA7 MKI67 MAD2L1 TOP2A PRC1 H2AFZ CDCA5 KPNA2 SMC2 MCM2 SETDB1 RBL1 CCNB2 POLE2 AURKA CUL2 NEK2 IPO5 AURKB	0.000102881	0.00353193	0.555548	2.12316	0	NEK2 MAD2L1 CDCA5 TFDP1 RBL1 MCM3 ECT2 XPO1 CCNB2 PRC1 AURKA DBF4 H2AFZ IPO5 AHCY MCM2 SMC2 PCNA
CREIGHTON_ENDOCRINE_THERAPY_RESISTANCE_1	492	0.00184502	0.0101713	-0.414541	-2.53537	0	SLC7A1 COL4A5 SRM UBQLN4 ADSL MID1IP1 SLC38A1 ZNF385B MCM3 SLC5A6 DSCAM HOMER3 QSER1 C20orf27 SNX10 TNNT1 SCUBE2 ARL3 WDR89 BCS1L MCM7 CAP2 PVT1 RRS1 RBMX GFRA1 BTG2 HMMR SNRPE SYTL5 TMEM164 C19orf48 GAS5 PKIB ZNF22 KLK11 PRR11 ANP32B TCEAL4 TRIM59 ZNF703 FLNB KYNU OSBPL6 SHMT2 DENND5A EIF3M NUSAP1 DAXX IGSF1 LTBP1 PRMT5 TGIF2 ARL4A COL5A1 RMND1 CALHM2 DHRS7 EVL IGF1R PMP22 METTL7A RWDD2B PDCD4 A…	0.56283	0.77557	-0.174056	-0.971183	6180	AFF3 CCDC101 DKK1 GINS1 NAB2 SNAI2 SRM DCAF4 HEY2 RBPMS TEX10 ADAMTS19 ASNS PABPN1 RTN2 ZNF711 ANKRD28 BCL2 BZW2 HUWE1 IRX4 PPP1R1C TMPRSS3 XRCC5 C8orf46 GPX8 PYROXD2 ESYT1 GATA3 NFIB OGT CSTA DST GLTSCR2 MAP4 NXT1 RIPK2 ZBTB2 APEX1 C1orf168 CELSR2 COL4A5 MAPT STMN3 PRLR CCDC112 DDX27 NUAK1 ZIC2 HOMER3 L1CAM NRCAM CCNB1IP1 MYO5A TNNT1 ARMCX1 PABPC4 WDR4 EGR3 ELOVL2 SRGAP2 C19orf54 FRMD6 KIF3C MTH…
GO_NUCLEAR_CHROMOSOME_SEGREGATION	206	0.000489956	0.00539097	-0.45064	-2.53273	0	KPNB1 NCAPH TERF1 MAPRE1 NCAPD3 SYCP2 CENPK KIF18A PSRC1 TAOK1 RRS1 RANGAP1 CHMP7 NDEL1 KIF18B REC8 ZWILCH NUSAP1 SPAG5 CHMP1B GEM ZWINT SYCE2 ATM NDC80 CENPE KIF14 BUB1B NUP160 SPICE1 INCENP SEH1L STRA13 KIF4A MAD2L1 GSG2 NUP107 TOP2A PINX1 PTTG1 TTN ESPL1 POGZ FANCD2 NAA50 PRC1 RACGAP1 CDC14A PLK1 CDCA5 CDCA8 DSCC1 SGOL2 BIRC5 CKAP5 PPP2R1A CASC5 SPC24 SMC2 CENPA MRE11A SPC25 CCNB1IP1 CDC20 RB1…	0.000106633	0.00353193	0.344392	1.76757	0	CDC23 SPC24 NEK2 CENPM PLK1 MAD2L1 CDCA5 CENPN RACGAP1 BRCA2 ACTR2 AHCTF1 CENPH BIRC5 CEP55 HFM1 GSG2 ERCC6L ZWINT CENPO NSL1 ZWILCH DMC1 NCAPD3 CENPL PTTG1 CKAP5 XPO1 RB1 BUB3 CDCA8 PRC1 CENPI FAM175B CENPE ESPL1 KIF23 SMC1B SMC3 CENPF CENPK INCENP NCAPH CHMP1A SPC25 BUB1B TTN CHMP2A C15orf43 HORMAD1 KIF14 KIF18A SPAG5 CASC5 KATNB1 WAPAL HORMAD2 B9D2 ITGB3BP PAFAH1B1 NUP43 SKA1 SMC2 FBXW7 STAG1 …
GO_CELL_CYCLE_PHASE_TRANSITION	249	0.000613121	0.0056238	-0.439463	-2.52481	0	ORC1 ORC6 TERF1 MAPRE1 MCM3 RPS6KB1 CETN2 CDT1 HAUS8 TIMELESS ACTR1A MCM7 HAUS1 PIM2 HMMR CDKN1A CENPJ LATS2 CHMP7 GPR132 KHDRBS1 FBXO5 FBXL7 CEP63 PPP2R2A BRD4 POLA2 PPM1D CDC34 TYMS HAUS6 BUB1B OPTN MCM5 CNTRL TUBB DYNLL1 PLCB1 CDK1 PHF8 CDK2 NINL RPS27A UBE2S CDK4 HSP90AA1 TIPIN CCNE1 YWHAG EIF4EBP1 RPA1 PPAT BACH1 ABCB1 MCM6 TAF2 CDC25C BCAT1 PCM1 PLK1 CDCA5 BIRC5 CKAP5 PPP2R1A UBE2C ITGB1 MC…	0.00224912	0.026791	0.273662	1.43836	20	CDC23 NEK2 CDT1 PLK1 TIMELESS BORA CDCA5 CDK2 CEP41 CDC6 BIRC5 PKMYT1 EIF4E MCM3 SDCCAG8 MCM5 PLK4 POLA1 HMMR IQGAP3 MCM10 WNT10B CHEK2 CHEK1 ENSA CDC45 RHOU RPA4 CKAP5 CDC7 HSP90AA1 RB1 CDC25C DHFR CAMK2A PPM1D CCNB2 CDKN2C MCM7 OPTN AURKA DBF4 ORC1 PPAT RANBP1 ARPP19 BUB1B MASTL CHMP2A FOXM1 SKP1 CEP78 TRIM71 POLA2 TIPIN FBXL15 ORC6 PPP3CA MELK YWHAG FGFR1OP PAFAH1B1 ACTR1A MCM2 TYMS PCNA RPS6K…
REN_BOUND_BY_E2F	61	0.000214869	0.00539097	-0.549333	-2.52298	0	RAD51 HLTF POLA2 NDC80 CENPE MAD2L1 MCM5 RFC3 CBX5 TOP2A PTTG1 CDK1 CDK2 BRD2 TTK H2AFZ MCM6 HIST1H2AC E2F3 SMC2 CENPA BARD1 RFC4 RB1 CCNA2 H2AFX BUB3 CHEK1 PRKDC RBL1 HIST2H2AA3 TP53 RFC2	0.000103423	0.00353193	0.591914	2.47723	0	TK1 CCNA2 MAD2L1 CDK2 CDC6 HMGB1 RAD51 RFC2 E2F2 RBL1 MCM3 MCM5 POLA1 RAD54L HIST2H2AA3 CHEK1 PTTG1 RFC3 FEN1 RB1 BUB3 CENPE DBF4 H2AFZ ORC1 RFC4 BARD1 POLA2 CBX5 TTK SMC2 PCNA PRIM2 SUPT4H1 CDC25A CDK1
MORI_PRE_BI_LYMPHOCYTE_UP	77	0.000242014	0.00539097	-0.523906	-2.52093	0	MCM7 ENG HMMR NUCKS1 CDKN1A RAD51 HMGN2 PRDX4 CDCA7 MKI67 RBBP4 KIF4A SLC29A1 LIG1 TOP2A TUBB GAPDH CDK1 CKS1B TTK E2F8 PRC1 RACGAP1 MCM6 CDCA5 PSAT1 KPNA2 UBE2C LEF1 CDC20 MCM2 MIF ANP32E MTHFD2 H2AFX MELK RAN PHGDH CDCA3 CCNB2 AURKA SQLE H2AFV LMNB1	0.00126223	0.0180006	0.393859	1.72506	11	NUCKS1 CDCA5 E2F8 RACGAP1 DTL ANP32E RAD51 HNRNPAB HMMR MGST2 CKS1B CCNB2 MCM7 MIF PRC1 LIG1 CDCA3 AURKA LMNB1 NCAPH RAN SQLE
NAKAMURA_CANCER_MICROENVIRONMENT_DN	44	0.000188466	0.00539097	-0.588877	-2.51737	0	PSPH SYNCRIP SPAG5 MARS PA2G4 USP39 PSMG1 TCP1 BCAT1 PSAT1 RFC4 CDC20 KLHL5 ASNS CDCA2 KIF2C FANCI TARS CCNB2 IMPAD1 RIPK2 AURKA ARTN TRIP13 BUB1 FAM83D	0.00238391	0.0279592	0.454153	1.77121	22	FANCI CDC6 PA2G4 LSM4 DHFR CCNB2 USP39 SLC30A5 AURKA RFC4 TCP1 CDCA2 IARS NDUFA9 RFC5 SPAG5
TIEN_INTESTINE_PROBIOTICS_6HR_UP	55	0.000206356	0.00539097	-0.560059	-2.51717	0	SORL1 RPL41 ADCY3 RPS3A RPL9 PRNP RPS27 CALR PGK1 RPL39 RPL37A RPL27A ACTB RPS19 RPS2 EEF1A1 RPS23 GAPDH MYC RPL23 CDC5L HSPA8 RPLP0 PPIA RPS11 RPL4 RPS6 RPS7 RAB2A RPL5 EEF1G EIF4B EIF5A CRCP YWHAE TPT1	0.848447	0.937734	-0.193172	-0.78161	8794	CRCP RPS7 RPS19 SEL1L3 UBC GAPDH RPL27A RPL5 RPS11 EIF5A MYC RPL9 RPS6
LIN_MELANOMA_COPY_NUMBER_DN	41	0.000182949	0.00539097	-0.597866	-2.51201	0	ESD MYCBP2 RPL21 NUFIP1 SUCLA2 SAP18 LPAR6 FNDC3A PARK2 KPNA3 PFKP RNF6 MED4 PACRG PITRM1 SPG20 TPT1 ELL3	0.0125968	0.0904493	0.416003	1.59701	121	C14orf2 CRYL1 RNF6 EIF3J SERF2 ALG5 RPL21 ESD MTMR6 PDIA3 MFAP1 PTEN B2M LPAR6 PACRG MED4 PITRM1 TPT1 CLN5 SUCLA2 KLF6 WWOX
FRASOR_RESPONSE_TO_SERM_OR_FULVESTRANT_DN	50	0.00019861	0.00539097	-0.570446	-2.50544	0	MCM3 GAL TIMELESS MCM7 CAP2 POLA2 BRPF1 KIF11 MCM5 NFRKB MYB CDK1 MYC CKS1B MCM6 UBE2C BARD1 CDC20 FOXM1 MCM2 CCNA2 CDC25B H2AFX KIF2C E2F1 RFC2 AURKA CENPF CDK8 RNASEH2A	0.000103552	0.00353193	0.521039	2.09412	0	TK1 CCNA2 TIMELESS HOXA11 RFC2 RNASEH2A KIF11 MCM3 MCM5 CKS1B CHAF1A MAZ CDKN2C MCM7 AURKA RNF126 CENPF BARD1 RFC5 FOXM1 NUDT1 POLA2
GO_SPINDLE_CHECKPOINT	24	0.000158655	0.00539097	-0.686742	-2.49805	0	ATM BUB1B CSNK2A2 MAD2L1 TTK PLK1 BIRC5 CASC5 BUB3 MAD2L2 CENPF CSNK2A1 AURKB BUB1	0.345022	0.605865	0.319502	1.07343	3364	PLK1 MAD2L1 BIRC5 BUB3 CENPF BUB1B CASC5 TTK
VILLANUEVA_LIVER_CANCER_KRT19_UP	165	0.000413565	0.00539097	-0.458754	-2.49688	0	KDELC1 PNMA3 NCAPH ZNF300 COL22A1 ZNF263 RFX3 HIST1H4C KIF18A CKAP2L ADAM17 ANP32B EPC1 ECT2 SUMO2 ZWINT GPSM2 CCDC28B NDC80 KIF20B CENPE NAP1L1 GABRB3 RAE1 MKI67 KIF4A TOP2A PTTG1 NUAK1 ZNF532 MAPK13 TTK DEPDC1B KIAA1841 MCM6 CDCA8 SGOL2 DNA2 HK2 BARD1 KIAA1958 MRE11A MCM10 ALMS1 CDC20 HMGXB4 OLA1 POLD3 DLGAP5 KIF23 CDC25B NCAPG MELK CEP55 RBPJ CTNND2 KIF2C CENPM MARCH3 FANCI CDCA3 USP28 CDC7 PL…	0.0187978	0.117648	0.274304	1.3657	176	FANCI CENPM GPSM2 H2AFY2 DCLRE1C KIAA0101 CEP55 DNA2 PLK4 POLA1 ECT2 KDELC1 RAD54L MCM10 ZWINT CENPO HIST1H2BG PTTG1 CDC7 TAF5 PCYOX1L TDRD9 CDCA8 PIGA CDCA3 PHTF2 CENPE KIF23 TAC1 LMNB1 NCAPH BARD1 FZD10 GABRB3 KIF18A PNMA3 TROAP
REACTOME_REGULATION_OF_MITOTIC_CELL_CYCLE	76	0.000240732	0.00539097	-0.520967	-2.49684	0	CDC26 PSMC3 PSMD2 BUB1B PSMA2 MAD2L1 PTTG1 CDK1 CDK2 RPS27A PSME1 PSMB5 CDC14A PLK1 PSMB4 UBE2C CDC20 PSMF1 PSMD1 PSMD14 PSMC1 CCNA2 SKP2 BUB3 UBA52 CCNB1 PSMD12 PSMD4 ANAPC4 AURKA PSMB7 AURKB	0.00937434	0.0744083	0.350368	1.53045	88	CDC23 CCNA2 PLK1 MAD2L1 CDK2 PTTG1 PSMB8 PSMB9 PSMA4 BUB3 PSMA1 ANAPC1 PSMD3 AURKA PSMA7 PSMB10 BUB1B SKP1 PSMC5 PSMD4 ANAPC10 PSMD2 PSMC2 SKP2 ANAPC7 CCNB1 PSMB7 CDK1 UBA52 AURKB UBE2D1 PSMA2 PSMB1 PSMB4 ANAPC11 PSMD7 PSMB6
TARTE_PLASMA_CELL_VS_PLASMABLAST_DN	307	0.000823045	0.00650206	-0.423036	-2.49349	0	PGK1 ATP5O EWSR1 GART PTPN1 UFD1L HSPA4 DDX39A ORC1 FDPS MCM3 ETF1 GALNT1 PSMC5 ATP1B3 SLC19A1 HMMR CDKN1A COPS5 CSE1L BYSL PAPOLA GGH KYNU LIMS1 SUMO2 AHCY BLMH NDUFS1 SLC16A1 ITGB7 PHB TYMS CORO1A DTYMK HSPA9 NNT IGHA1 CAPRIN1 CCT6A UCK2 CENPE KIF14 EBP UBE2D3 ICT1 TOPBP1 GZMB IFI30 KIF11 MKI67 PSMA2 CCT4 MAD2L1 TOP1 PAK2 RFC3 CBX5 TOP2A NKRF CDK1 CKS1B PRPS2 UBE2S MSN NARS CCNE1 TCEB1 TTK SLA …	0.000108389	0.00353193	0.303819	1.63492	0	NEK2 CCNA2 MAD2L1 KIAA0101 SNRPF CDC6 VDAC1 POLD2 KIF11 FH MCM3 PDAP1 PLK4 FDPS COX7B HMMR HSPA9 PAICS ASNA1 GLIPR1 CRADD ETF1 TIMM17A CKS1B RFC3 PSMB8 TMPO RB1 UFD1L ATP1B3 CHAF1A MRPL12 PSMA1 MRPL23 UQCRH ABCE1 CCNF CCT7 YARS CENPE ESPL1 HSPA4 KIF23 BRD8 ORC1 UCHL3 LMNB1 RFC4 TCP1 IPO5 SSR1 CSE1L SNRPG AHCY MSN NDUFA9 TMEM97 CYCS FOXM1 KIF14 PPIF TROAP PSMC5 SLC16A1 ATP5F1 COASY PSMD4 RAB27A CL…
GO_CELL_CYCLE_G2_M_PHASE_TRANSITION	135	0.000344234	0.00539097	-0.469289	-2.4929	0	CETN2 HAUS8 ACTR1A HAUS1 HMMR CDKN1A CENPJ KHDRBS1 FBXL7 CEP63 PPP2R2A PPM1D HAUS6 OPTN CNTRL TUBB DYNLL1 PLCB1 CDK1 CDK2 NINL RPS27A HSP90AA1 YWHAG BACH1 ABCB1 TAF2 CDC25C PCM1 PLK1 BIRC5 CKAP5 PPP2R1A ALMS1 FOXM1 CLASP1 SKP2 CDC25B NES CHEK1 UBA52 MELK CCNB1 AKAP9 DCTN3 CCNY MNAT1 CCNB2 PLK4 AURKA PAFAH1B1 NEK2 CEP78 RAB8A CEP41 ODF2 TPX2 YWHAE TPD52L1 CALM3 UBB	0.17675	0.42853	0.237564	1.14842	1676	NEK2 PLK1 BORA CDK2 CEP41 BIRC5 PKMYT1 SDCCAG8 PLK4 HMMR WNT10B CHEK2 CHEK1 ENSA CKAP5 HSP90AA1 CDC25C PPM1D CCNB2 OPTN AURKA ARPP19 MASTL FOXM1 SKP1 CEP78 FBXL15 MELK YWHAG FGFR1OP PAFAH1B1 ACTR1A SKP2 DYNC1H1 ABCB1 CCNB1 ODF2 CDC25A CDK1 CENPJ TUBG1 UBA52 USH1C
GO_RRNA_METABOLIC_PROCESS	250	0.000611621	0.0056238	-0.432937	-2.48785	0	RPS28 DKC1 C1D NOL9 RPL24 RPL19 MPHOSPH6 WDR43 CSNK1E RPL10A TSR2 RPL41 RPL17 RPS3A RPF2 RPL30 RPL9 RPL15 RPL29 RPL13A NOLC1 RPL7L1 RRP1B TSR1 RPL36 NOP58 RPS27 UTP3 FCF1 NOB1 RPL39 RPL7A RPLP2 RPL37A RPS29 EXOSC8 GTF2H5 RPL27A RPL34 RPS20 FTSJ2 RPL12 RPL27 RRS1 EXOSC4 RPS19 WBP11 WBSCR22 BYSL EIF4A3 GEMIN4 RPS2 MRM1 RPL37 RPS10 HEATR1 DDX49 LAS1L RPS13 WDR12 NHP2L1 RPS15 EMG1 RPL14 RPS8 CHD7 PA2…	0.0169333	0.108939	-0.25678	-1.33395	180	RPS4X SART1 TFB1M BOP1 DROSHA RPL38 RPS29 CSNK1E EBNA1BP2 FDXACB1 RPL12 DDX47 RPL24 RPL37 RPP21 RPS27L TEX10 RPL36A RPP25 RPP38 RCL1 RPL17 RPL27 RPS5 RPL11 RPS7 PNO1 C7orf60 DDX51 RPL3 RPS19 DDX52 DDX27 RIOK2 RPLP2 RPS4Y1 DDX49 PDCD11 RPS27A MPHOSPH10 EXOSC10 NOL8 WDR36 EXOSC5 RPL18A RPL27A RPL5 RPL13A RPL26 RPS10 POP4 RPS15 ISG20L2 RPL10 RPL30 RPF2 RPL18 RRS1 RPL32 RPP40 RPS11 NOL9 UTP23 DEDD2 F…
GEORGES_CELL_CYCLE_MIR192_TARGETS	62	0.000217108	0.00539097	-0.540006	-2.48555	0	NCAPH POLQ BRCA1 MCM3 EXTL2 MTSS1 PPP1CA RAD51 DBF4B KIF20B NIN KIF14 MKI67 MAD2L1 TOP1 CTCF LMNB2 RACGAP1 MCM6 CDC14A UVRAG NBN MCM10 PAPD5 RB1 KIF23 PRPF38A RAD21 CRK CDC73 CDC7 NFIB PAFAH1B1 SMARCB1	0.00860728	0.0697748	0.376487	1.58212	82	MAD2L1 RACGAP1 DTL RAD51 HOXA10 MCM3 MCM10 PLS3 PRPF38A CDC7 RB1 BRCA1 SEPT10 KIF23 PPP1CA DBF4B NCAPH
FERREIRA_EWINGS_SARCOMA_UNSTABLE_VS_STABLE_UP	152	0.000380952	0.00539097	-0.461234	-2.4842	0	BRIP1 NAA15 NOP58 FEN1 MCM3AP NCAPH POLQ BRCA1 HOMER1 ZNF93 CENPK KIF18A CSRNP1 GJC1 ERCC1 RGS16 NAMPT HMGN2 LARP4 SYNCRIP WDHD1 NUSAP1 ZWINT NDC80 CCT6A CENPE TGFB3 THOC5 C4orf3 NCAPG2 ADAMTS3 TOP2A PINX1 ZNF532 ESPL1 FANCD2 H2AFZ DSCC1 SGOL2 CASC5 KPNA2 SMC2 SPC25 CKAP2 GDAP1 PRPF40A AKAP5 DLGAP5 KIF23 UBR5 CCNA2 NCAPG SDCBP CHEK1 MELK MRPL51 RAN CCNB1 XPO4 CEP55 DAP3 RBM17 KIF2C PSIP1 HMGB2 PO…	0.00242924	0.0282142	0.312745	1.53958	22	CCNA2 ARHGAP11A KIAA0101 CDC6 CEP55 MND1 ZWINT ZNF330 CHEK1 NAA15 FEN1 TMPO NCAPG2 UBE2T CHAF1A PDE4A BRCA1 C4orf3 CENPE ESPL1 KIF23 DAZAP1 DBF4 H2AFY H2AFZ CENPF CENPK LMNB1 NCAPH MRPL51 RAN SPC25 CLCN5 NDUFA9 KIF18A CHTF18 CASC5 MPHOSPH8 HMGB2 MELK NAMPT SMC2 BRIP1 POLR2F ATAD2 CCNB1 NCAPD2 ODF2 CASP4 WDHD1 PIF1 HJURP PCDHB5 SLCO4A1 SNRPD3 POLQ TGFB3
PETROVA_ENDOTHELIUM_LYMPHATIC_VS_BLOOD_UP	129	0.000331126	0.00539097	-0.470919	-2.47875	0	TFF3 NDC80 NR2F1 LMO2 ARID5B BUB1B MRC1 DSP LYN CETP KIF11 TOP2A PROX1 PTTG1 CDK1 CKS1B CREM SLC39A14 GRAP SLC26A4 TTK ALDH1A1 MCM6 PLK1 CD200 UBE2C OLFML2A FOXM1 ACSL3 CCNA2 LAMP3 LDB2 PNP NOS2 CCNB1 RBP1 NDRG1 KIF2C CCNB2 HMGB2 PYGL PDLIM1 BTBD3 CENPF PPAP2A GCH1 AURKB GINS1 LMNB1 MGP BUB1 CSRP2 MYBL2 CDKN3	0.539105	0.757057	0.200789	0.962717	5093	TK1 CCNA2 HOXD10 PLK1 MYBL2 KIAA0101 KIF11 MEF2C FABP4 CKS1B PTTG1 CCNB2 MAOA CENPF LMNB1 LIPA BUB1B FOXM1 SPAG5 NOS2 PDE8A HMGB2 CH25H HLA-DPB1 LBR TTK LAMP3
CHIANG_LIVER_CANCER_SUBCLASS_UNANNOTATED_DN	186	0.000453104	0.00539097	-0.446476	-2.47861	0	UBE2E3 PPIL1 PDIA6 SPOPL ECT2 PRDX4 TYMS KIAA0196 SLC25A5 MRPL44 PSMC3 ADH5 PRMT6 SEC23B RAE1 SELT COPS3 GFM2 SEC11A PRPS1 PSMA2 DNAJA1 CCT4 MAD2L1 PSMG1 SLC29A1 RFC3 STIP1 POLE3 CDK1 CDK4 CTNNAL1 VDAC3 H2AFZ ABCB10 TMX1 G3BP2 SEC61A1 SNRPD2 RAD51AP1 COPA XRN2 CLNS1A HSPA8 TAB2 RFC4 HSP90AB1 XRCC5 FKBP11 MAGED1 GJA1 RAN ILF2 DCTN3 ATIC E2F5 FUCA2 ABHD6 CCNB2 TP53RK YBX1 MAD2L2 POLE2 APOO EBPL NEU…	0.872	0.948277	-0.168287	-0.840078	9264	GPR160 HSPA13 SEC23B TP53RK MAD2L2 DNAJA1 TMX1 LINC00493 ZNHIT3 DCUN1D5 UQCRFS1 HAUS1 WDSUB1 DPCD SLC29A1 DAD1 MED21 RAE1 VBP1 MRPL39 MRPL42 NEU1 CTNNAL1 PIGF E2F5 SEC61A1 FCGR3A NONO TPD52L1 FCER1G MORN2 KIAA0196 STOML2 CCT2 FBXO10 TYROBP
WANG_TUMOR_INVASIVENESS_UP	361	0.0010582	0.00742159	-0.413897	-2.47689	0	SLC12A4 TARDBP ANXA7 HSPA4 KPNB1 RPLP2 EIF3H RPS29 SSR3 RPL34 KRT4 TRIM28 CENPK NUDT5 AGT VDAC2 KIFAP3 RPL27 C11orf57 IPO9 NUCKS1 HMGCS1 CDHR4 RALY NR3C1 EIF4G1 HINT1 HTRA2 RBM10 CPSF2 BRD4 NDUFS2 PSPH UBE2K EIF3B POSTN TSTA3 NFKBIA TOMM20 GNAS SLC25A5 ATP5A1 DPY30 ABHD8 NUTF2 EVL HNRNPU ADH5 CRABP2 ACTG1 NDUFS4 PNN RPL14 RPS8 NAP1L1 COX8A DDX1 PIP4K2A EHD1 PSMA2 TUBB6 EIF4H GLIPR2 KCMF1 PSMG1 PP…	0.425893	0.673038	-0.185943	-1.00612	4588	CDHR4 CMTM5 TKT USP14 CLEC4A PPAN ESPN PAK1 PIK3CD EIF5B RFC1 TGFBI CDC42 RNF10 RPL18A SRSF7 NISCH RPL13A BRD4 DPP3 KPNA2 TUBB2B TXNDC9 ASH2L ATP2A1 PLOD1 GUCY1A3 RPL30 C1QB IL7R RALGDS TRIM28 POSTN EIF3H KPNA1 RPL32 RPS11 GTF3A IER2 PSPH PIGF RPL7 HIF1A RPL19 LRIG1 UBA2 CD79A EIF4G2 DNAJC2 POLR1C COL1A2 PABPC1 RPS6 AP1G2 HTRA2 GLIPR2 RAB7A MARCKS RALBP1 SAMD4B CCT2 BRD2 KPNB1 PCM1 VIM
GO_VIRAL_LIFE_CYCLE	282	0.000711238	0.00596097	-0.424429	-2.47589	0	DAG1 EIF3F NUP37 NUP35 RPL10A RPL41 EIF3D ICAM1 PPID RPL17 RPS3A NUP205 RPL30 RPL9 NFIA RPL15 RPL29 RPL13A LDLR RPL36 RPS27 MITD1 SLC10A1 RPL39 DYNLT1 KPNB1 RPL7A RPLP2 RPL37A RPS29 CD81 RPL27A RPL34 VPS18 AAAS ITGB3 NUP153 RPS20 RPL12 SERPINB3 ATG5 CXCR4 RPL27 LAMP1 RPS19 VCP CHMP7 NUPL1 KPNA7 SSB EIF3B RPS2 HSPA1A CHMP1B ITGB7 DERL1 RPL37 RPS10 HTATSF1 RPS13 F11R RPS15 ADRBK1 DDX39B THOC2 RPL14…	0.00168397	0.0220682	-0.278272	-1.46666	17	EIF3G NUP153 RPL38 RPS29 WWP2 APOE RPL12 HTR2A ADRBK1 CD81 CTBP2 NUP35 EIF3F RPL24 RPL37 ITGB7 CCNT2 HSPA1B ITCH RPL36A ATG5 RPL17 RPL27 RPS5 SCARB1 SUPT5H VPS18 CHMP1B DDX39B RPL11 RPS7 RPL3 RPS19 NUPL2 PCBP2 CHMP4A CXADR THOC5 USP6NL MRC1 PDCD6IP RPLP2 RPS4Y1 PVRL1 UBC VPS28 RPS27A CHMP4C NUP62 NUP50 THOC2 SEH1L RPL18A RPL27A RPL5 SLAMF1 RPL13A RPL26 RPS10 ANPEP RAE1 RPS15 VPS37A DAG1 KPNA2 RPL…
PUJANA_BREAST_CANCER_WITH_BRCA1_MUTATED_UP	56	0.000207943	0.00539097	-0.548082	-2.47284	0	DDX39A EXOSC8 TTF2 ASF1A HMMR MTF2 KATNA1 NDC80 PNN TOPBP1 MCM5 RFC3 CDK1 UBE2S RPA1 MCM6 RAD51AP1 DNA2 CENPA MRE11A RFC4 CDC20 FOXM1 MCM2 SKP2 HMGN4 CDC7 AURKA AURKB DNMT1 MYBL2	0.00206868	0.0254005	0.423806	1.74376	19	MYBL2 TFDP1 DNA2 MCM5 RAD51AP1 HMMR RAD54L RFC3 CDC7 CDKN2C AURKA EXOSC8 TTF2 RFC4 FOXM1 LBR MCM2 SKP2 NCAPD2 CDK1 ASF1A
JI_RESPONSE_TO_FSH_DN	57	0.000208768	0.00539097	-0.545703	-2.47114	0	ATP5A1 CYB5B GNA13 PRPS1 TOP1 PAK2 TOP2A DDX3X FGF5 KIF5B HK2 ZMYND11 MAP2K1 RB1 SPOCK1 MAST1 RAB6A GDI2 GPR176 PITPNB UBE2G1 CDK8 VCAN EIF2S3 FN1	0.868051	0.946296	-0.189977	-0.773425	8946	KLHDC3 MAST1 VCAN GNA13 ARHGAP5 COL1A1 RAB6A SPOCK1
SCHUETZ_BREAST_CANCER_DUCTAL_INVASIVE_UP	339	0.000959693	0.00704953	-0.414944	-2.4669	0	GIMAP4 PDE10A EMP3 COL4A2 SOBP CDH11 TWIST1 BICC1 TMEM158 PLN TLE4 POSTN ALOX5 ISLR MMP2 SPARC GEM TACC1 RCBTB2 TGFB1I1 COL5A1 C1R ELK3 NID1 LMO2 COL6A1 C1S ITGBL1 MS4A4A CFH FYN PARVA COL4A1 IFI30 LYN HCLS1 KCNJ2 TUBB6 CTGF ECM2 GPX7 DSE MMP11 NUAK1 IGFBP7 COL3A1 EML1 MSN TRPC1 CPA3 IL1R1 GRK5 COL1A2 LUM SGCB AKT3 APOE FBN1 COL5A2 F2R GFPT2 NID2 PLAUR SEC23A LOX FKBP11 MAP1B SEPT11 SERPINE2 AKR1…	9.29282e-05	0.00353193	-0.40111	-2.15706	0	DPYSL3 FERMT2 MEIS2 OLR1 TUBB6 MNDA APOE COL6A3 INHBA ITGBL1 PDGFRA PECAM1 DSE JAM3 MMP1 MXRA7 SNAI2 COMP FN1 GIMAP4 TRPC1 WWTR1 ALOX5 LOXL2 SLC2A3 ARHGEF40 COL3A1 PDE10A PLCG2 SKAP2 CDH11 FLI1 RASSF2 FBN1 GPNMB CCND2 GRK5 PROS1 FCGR3B GLRX SEC23A RNASE6 ANKRD6 NUAK1 SAMSN1 LHFP LMO2 TWIST1 ANGPTL2 ERG PDLIM2 EMP3 FOXN3 RGS2 FZD2 HEG1 TCF4 ESM1 ETV5 GPX7 IFI30 NID2 CLEC4A LCP2 MS4A4A CILP IL1R1 T…
REACTOME_NONSENSE_MEDIATED_DECAY_ENHANCED_BY_THE_EXON_JUNCTION_COMPLEX	121	0.000315657	0.00539097	-0.472384	-2.46555	0	RPL24 RPL19 RPL10A RPL41 RPL17 RPS3A RPL30 RPL9 RPL15 RPL29 RPL13A RPL36 RPS27 UPF2 RPL39 CASC3 RPL7A RPLP2 RPL37A RPS29 RPL27A RPL34 RPS20 ETF1 RPL12 RPL27 RPS19 EIF4G1 PPP2R2A EIF4A3 RPS2 RPL37 RPS10 RPS13 RPS15 RPL14 RPS8 RPL36A RPS23 RPS25 RPL21 RPL22 RPS18 RPL23 RPL38 RPS27A MAGOH RPL11 RPL10 SMG6 PPP2R1A RPL6 RPS5 RPL31 RPL28 RPS9 RPL8 RPL35A RPL7 UBA52 RPSA PABPC1 RPLP0 RBM8A RPS11 RPL4 RP…	0.0591665	0.236497	-0.277152	-1.29651	618	RPL38 RPS29 RPL12 RPS28P7 RPL24 RPL37 RPL36A RPL17 RPL27 RPS5 SMG5 RPL11 RPS7 FAM153A RPL3 RPS19 RPLP2 RPS4Y1 UPF3B NCBP1 RPS27A PPP2R2A RPL18A RPL27A RPL5 RPL13A RPL26 RPS10 RPS19P3 RPS15 RPL10 RPL23AP2 RPL30 RPL18 RPL32 RPS11 RPL7 RPL9 SMG7 RPL19 PABPC1 RPL15 SMG6 RPS6 RPL23AP42
AFFAR_YY1_TARGETS_DN	225	0.000530786	0.00544568	-0.433006	-2.46446	0	PCDHB12 CENPE CXCL6 BUB1B ELOVL6 INCENP MKI67 PRPS1 RBBP4 MAD2L1 FGF7 MCM5 SLC4A4 GSG2 NIPSNAP1 SLC29A1 TTF1 SOD3 TNFSF11 LIG1 TOP2A PLCB1 EXO1 APOC1 ASPM CLEC3B TTK IL1R1 PRC1 RACGAP1 LUM MCM6 CDC25C BCAT1 TGFBR1 PLK1 DKK3 BIRC5 DIAPH3 RAD51AP1 LHX4 SMC2 CENPA IDI1 TFB1M RFC4 FOXM1 MTNR1A ANP32E MTHFD2 KIF23 CCNA2 SHCBP1 EDNRA NCAPG REST TGFBI SFTPC UHRF1 TMEM45A KIF2C FADS2 FZD3 LPAR1 CDCA3 NSD…	0.000107423	0.00353193	0.344367	1.78577	0	SHCBP1 DIAPH3 TK1 CCNA2 CDT1 PLK1 UHRF1 MAD2L1 RACGAP1 CDC6 CENPH HMGB1 BIRC5 ANP32E SFXN1 GSG2 MCM5 FDPS POLA1 RAD51AP1 HMMR PCDHB12 CREB1 LHX4 FEN1 SLC25A5 STEAP4 CDC25C LUM CCNB2 HOXD3 MCM7 PRC1 LIG1 PIGA CDCA3 ELOVL6 CENPE KIF23 LEP AURKA B3GAT3 TAC1 NR1H4 FADS2 PVRL4 SLC4A10 DUSP9 INCENP MSMO1 RFC4 BUB1B SQLE SFTPC FOXM1 SUV39H2 ALOX15B CHTF18 FARS2 GJB3 RAB27A NDN SLC22A18 HMGB2
REACTOME_PEPTIDE_CHAIN_ELONGATION	100	0.000276702	0.00539097	-0.486506	-2.45981	0	RPL24 RPL19 RPL10A RPL41 RPL17 RPS3A RPL30 RPL9 RPL15 RPL29 RPL13A RPL36 RPS27 RPL39 RPL7A RPLP2 RPL37A RPS29 RPL27A RPL34 RPS20 RPL12 RPL27 RPS19 RPS2 EEF1A1 RPL37 RPS10 RPS13 RPS15 RPL14 RPS8 RPL36A RPS23 RPS25 RPL21 RPL22 RPS18 RPL23 RPL38 RPS27A RPL11 RPL10 RPL6 RPS5 RPL31 RPL28 RPS9 RPL8 RPL35A RPL7 UBA52 RPSA RPLP0 RPS11 RPL4 RPS4X RPS6 RPL18A RPS7 RPL5 RPL18 EEF2 RPL3 RPS3	0.0555185	0.229927	-0.292748	-1.32795	582	RPL38 RPS29 RPL12 RPS28P7 RPL24 RPL37 RPL36A RPL17 RPL27 RPS5 RPL11 RPS7 FAM153A RPL3 RPS19 RPLP2 RPS4Y1 RPS27A RPL18A RPL27A RPL5 RPL13A RPL26 RPS10 RPS19P3 RPS15 RPL10 RPL23AP2 RPL30 RPL18 RPL32 RPS11 RPL7 RPL9 RPL19 RPL15 RPS6 RPL23AP42
PENG_RAPAMYCIN_RESPONSE_DN	236	0.000570125	0.00551297	-0.42987	-2.45734	0	CHUK CYCS TIMM17A GLO1 TUBG1 EIF2B4 RRP1B TMED2 PGAM1 POLR2B COPB2 HSP90B1 TOMM40 GCDH PGK1 PPIB SSBP1 TNPO1 PTPN1 HSPA4 RABGGTB POP7 SRM IDH3B RABEPK DDX19B MLLT11 ETF1 NDUFS3 NXF1 BCS1L ATP1B3 VCP EMP3 WBSCR22 CCNC CSE1L BYSL EIF4G1 PAPOLA PDIA6 PPP2R2A SYNCRIP EIF3B PTDSS1 RNASEH1 PHB HSPA9 CTSC MARS STAU1 SF3A3 CCT6A UCK2 EMG1 EBP TROVE2 GOT2 MORF4L2 ICT1 RAE1 IFI30 STRA13 DNAJA1 RRP9 CCT4 SL…	0.528781	0.750384	0.186653	0.97459	4932	TMEM109 HDHD1 TNPO1 NMT1 COX7B HSPA9 CCNC WNT10B ETF1 TIMM17A HSP90AA1 PTGES3 ATP1B3 RNH1 MRPL12 PGAM1 C1QBP GLO1 HSPA4 NPM3 PMPCA CSE1L POLR2B GCDH NDUFA9 SCD SQLE BCAP31 CYCS PPIF WBSCR22 DDX3X GTF2A2 PHB ETFA SAFB DDX21 GOT2 HSPE1 TTI2 ARF1 CHUK EMG1 MRPS12 IDH3A PRMT1 PSMC2 POLR2F PRDX3 COPB2 RAB1A CDC25A SSBP1 TUBG1 FARSA FASN ATP5G3 PGK1 DHX30 TRIP13 AGFG2 RPS26 SNRPA1 ALDH4A1 IDI1 NDUFS3 P…
REACTOME_ACTIVATION_OF_THE_MRNA_UPON_BINDING_OF_THE_CAP_BINDING_COMPLEX_AND_EIFS_AND_SUBSEQUENT_BINDING_TO_43S	61	0.000214869	0.00539097	-0.53498	-2.45706	0	EIF3E EIF3F EIF3D RPS3A EIF4E RPS27 EIF3H RPS29 EIF4A2 RPS20 RPS19 EIF4G1 EIF3B RPS2 EIF4A1 RPS10 RPS13 RPS15 RPS8 RPS23 EIF4H RPS25 RPS18 RPS27A EIF4EBP1 EIF3I RPS5 RPS9 EIF2S1 RPSA PABPC1 RPS11 RPS4X RPS6 RPS7 EIF4B EIF3G RPS3 EIF2S3	0.425433	0.672872	-0.245982	-1.01552	4395	RPS8 RPS4X EIF3G RPS29 RPS28P7 EIF3F RPS5 RPS7 RPS19 EIF3FP3 RPS4Y1 RPS27A RPS10 RPS19P3 RPS15 EIF3E EIF3H RPS11 PABPC1 RPS6 EIF4EBP1
SCHLOSSER_MYC_TARGETS_REPRESSED_BY_SERUM	155	0.000389864	0.00539097	-0.455433	-2.45673	0	YY1 DHX9 OTUD4 CSNK1E PWP1 ATP13A3 CYCS HDAC2 TIAL1 KIAA0020 ZBTB11 EIF4E NOLC1 ALG8 PGAM1 DDX10 SSBP1 ZC3H15 ATXN10 RABGGTB AUH EXOSC8 NUP153 ETF1 ZC3H14 TOMM70A ACP1 ANP32B HNRNPA1 NUPL1 EPRS PDIA6 SSB UBE2K EIF4A3 BLMH SLC16A1 TOMM20 DDX1 PRPS1 MAD2L1 PSMG1 ACTL6A XPOT POLE3 DCTD NGDN NUFIP1 PNO1 ATP5C1 NUP93 FBXO21 HSPD1 UBA2 GLOD4 NR2F2 TMX1 EI24 G3BP2 KPNA2 HK2 CCT8 EIF2S1 IARS2 PSMD14 HPRT…	0.071822	0.262522	0.252202	1.2442	677	MAD2L1 SNRPF FH EIF4E TOMM20 MNT ZNF330 ETF1 IARS2 UBE2N PTGES3 DCTD PGAM1 BUB3 HSPD1 YARS EXOSC8 H2AFY ZBTB11 EI24 SRSF1 IPO5 RANBP1 FAM120A HNRNPA1 RAN IARS EIF4A3 CYCS TRIAP1 DHX9 SLC16A1 ACP1 SERP1 YY1 ACTL6A HSPE1
FOURNIER_ACINAR_DEVELOPMENT_LATE_DN	21	0.000155328	0.00539097	-0.702288	-2.45563	0	ZWILCH EIF4A1 CAPRIN2 ASPM FOXM1 SERPINE2 NCAPG CEP55 ODC1 AURKA FGFBP1 DUSP4 TRIP13 VRK1 CDKN3	0.0441147	0.200483	0.466888	1.51677	433	CEP55 ZWILCH AURKA SERPINE2 FOXM1 VRK1 RRM2 TUBG1 TRIP13 ASPM
PUJANA_BREAST_CANCER_LIT_INT_NETWORK	100	0.000276702	0.00539097	-0.485657	-2.45552	0	RELA LMO4 FANCA MLH1 ZNF350 RAD50 SMARCA4 EP300 MSH2 DHX9 TERF2 HDAC2 MSH6 RPA2 TUBG1 BLM HDAC1 CHEK2 TERF1 MCM3 C11orf30 ELK1 JUNB BCCIP RAD51 SHFM1 TP53BP1 NFKBIA ATM RBBP7 BUB1B RBBP4 KAT2B CDK1 MYC NUFIP1 CDK2 CDK4 CCNE1 ESR1 FANCG RPA1 FANCD2 BACH1 CDC25C PLK1 AKT1 KPNA2 NBN BARD1 MRE11A RFC4 RB1 CCNA2 SMC1A XRCC6 H2AFX CHEK1 BRAP CCNB1 CLSPN PRKDC E2F1 TP53 RFC2 AURKA CSNK2A1 ATF1	0.0315756	0.162394	0.300727	1.38316	299	CCNA2 PLK1 CDK2 BRCA2 RAD51 RFC2 ACACA MCM3 CHEK2 CHEK1 ATF1 FANCA RB1 CDC25C AURKA RAD50 MSH6 RFC4 BARD1 BUB1B CLSPN DHX9 SMAD3
LINDGREN_BLADDER_CANCER_CLUSTER_3_UP	309	0.000835422	0.00653815	-0.416072	-2.45466	0	PSMC4 MOBP ATG5 KIFAP3 NXT2 ZNF148 AKAP12 NEDD9 RGS16 PKIB YWHAQ ADAM17 RAD51 GGH HMGN2 MNS1 MRPL48 HLTF WDHD1 PPP1R14C FAM200B PGM3 PPM1D PRDX4 GINS2 TYMS MLF1 ZWINT PLAGL1 HIST1H3H RBBP7 SIRT2 UCK2 CENPE KIF14 EBP SEC23B NCAPG2 KIF11 RBBP4 MAGEA6 KIF4A MAD2L1 PIK3AP1 MCM5 XPOT RFC3 LIG1 TOP2A PTTG1 CDK1 EXO1 TFG CDK2 CKS1B PRPS2 SNTA1 HSPD1 METTL2A CCNE1 DEPDC1 E2F8 NETO2 UBA2 NAA50 PPAT PRC1 R…	0.000108331	0.00353193	0.314197	1.6918	0	ACSL1 TK1 GINS2 NEK2 CDT1 PLK1 MYBL2 MAD2L1 MAGEA6 E2F8 CDK2 CENPN RACGAP1 CDC6 BIRC5 RAD51 RNASEH2A CEP55 RBL1 KIF11 HENMT1 MCM5 PLK4 COX7B RAD54L PPA2 ZWINT KIFAP3 TCF19 CDC45 CKS1B PTTG1 RFC3 RMI2 CDC7 TMPO ALAS2 TOM1L1 NCAPG2 CHAF1A EID2 PPM1D SLFN11 BRCA1 HSPD1 SUCLG1 CCNB2 CDKN2C CDCA8 PRC1 GLO1 LIG1 YARS CENPE KIF23 AURKA DBF4 FIGNL1 H2AFZ ZNF232 ORC1 CENPF RFC4 PPAT GNPAT BLVRB NDUFA9 ACO…
CHIARADONNA_NEOPLASTIC_TRANSFORMATION_KRAS_UP	125	0.000321854	0.00539097	-0.46781	-2.45185	0	SET TMSB4X HAS2 RGS16 SLC12A2 RANGAP1 RAD51 MARCKSL1 IL1RL1 AHCY ITGB7 TGFB1 NFKBIA ZWINT MED10 BNC1 EVL IGF2R MYEF2 NHP2L1 RBM3 NAP1L1 TOPBP1 TUBB6 TOP1 APCDD1 TOP2A CKS1B SSRP1 WDR92 E2F8 UBA2 BACH1 LUM NAV2 FUT8 SMC2 CENPA BZW2 CTSB NFE2L2 SLC6A8 ANP32E ERGIC3 HPRT1 VCAM1 H2AFX TCF12 GJA1 UHRF1 ILF2 NCAM1 RBL1 CDC7 PLK4 FIGNL1 AURKA CRISP3 CCRN4L DNMT1	0.0307692	0.159741	0.283411	1.35277	291	UHRF1 E2F8 KIAA0101 ANP32E RAD51 RBL1 PLK4 EVL POLA1 ZWINT CKS1B CXorf38 CDC7 NHP2L1 LUM NGEF FDX1 AURKA FIGNL1 HNRNPD NCAPH AHCY RFC5 IGF2R BNC1 DHX9 MRPL18 SEPHS2 APBB1IP GTF2A2 NAV2 SSRP1
GO_MICROTUBULE_BUNDLE_FORMATION	57	0.000208768	0.00539097	-0.540423	-2.44723	0	DNAI1 RSPH4A SPAG1 CCDC39 ZMYND10 DNAI2 CCDC151 PRC1 PLK1 DNAH7 LRGUK MAP1B CLASP1 TPPP3 DNAAF2 RSPH9 CC2D2A TTLL1 RSPH1 SPAST TTLL5 KIF20A ARMC4 MARK4 PLA2G3 NAV1	0.000388086	0.00820987	-0.460822	-1.87608	3	RSPH1 CC2D2A ARMC4 CDK5RAP2 TTLL5 TTLL6 HYDIN SPAG17 LRRC6 CLASP1 DNAAF2 DNAH1 ZNF207 CCDC40 ZMYND10 DNAAF1 MAP1S DNAI1 CCDC39 SPEF2 TEKT2 DYX1C1 RSPH9 SPAST LRGUK
MARCHINI_TRABECTEDIN_RESISTANCE_DN	47	0.00019305	0.00539097	-0.564589	-2.44675	0	PRNP HSP90B1 CALR RUSC2 BHLHE40 ANKRD1 COL4A2 NOTCH3 ACTN2 MARCH8 EIF4A1 MARS NID1 ACTG1 CDH13 IGFBP7 COL3A1 HSPA5 CBLB RND3 SLC1A5 PSMF1 ACTA2 FSTL1 PYCR1 PKN1 CSNK2A1 HDLBP DLC1	0.0105223	0.0800303	-0.411544	-1.61194	108	PPAP2B TPM1 PTTG1IP ADM CSNK2A1 ANKRD1 NID1 SLC16A3 ACTA2 CBLB COL4A2 PKN1 ACTN2 PSMF1 PYCR1
LI_WILMS_TUMOR_ANAPLASTIC_UP	19	0.0001523	0.00539097	-0.718029	-2.44271	0	HAT1 CCNA1 KPNB1 NCAPH NUSAP1 MKI67 RFC3 CDK1 TTK G3BP2 KPNA2 CENPA RFC4 KIF2C CDCA3 CENPF	0.157814	0.405486	0.403529	1.27472	1538	RAD54L RFC3 CDCA3 CENPF NCAPH RFC4 TTK CDK1
GO_DNA_REPLICATION_DEPENDENT_NUCLEOSOME_ORGANIZATION	31	0.000169808	0.00539097	-0.62451	-2.43766	0	HIST2H4B HAT1 NASP HIST1H4L ASF1B HIST1H3B HIST1H3F HIST1H4E ASF1A HIST1H4C HIST1H4B HIST1H3H RBBP4 IPO4 HIST1H4D HIST1H4F HIST1H4H HIST1H4I HIST1H3I HIST1H3J	0.000205698	0.00545301	0.582152	2.09186	1	HIST1H4D ASF1B HIST1H4J CHAF1A HIST2H4A HIST1H4H HIST1H4E HIST1H3G HIST1H3E HIST1H4L HIST1H3J HIST1H3A HIST1H4A HIST4H4 HIST1H3I HIST1H4F CHAF1B ASF1A HIST1H4C
LIM_MAMMARY_STEM_CELL_UP	461	0.00160514	0.00933158	-0.399972	-2.4348	0	ABI3BP C2orf40 KDELC1 SLC12A4 SULF1 RUSC2 TMEM64 LAG3 ETS1 SYDE1 THY1 CLMP MME TGFBR3 TWIST2 TMEM204 VSNL1 PRICKLE1 MSX1 GJC1 JAG1 TSPYL2 AEBP1 MTSS1 PARD6G SYNM HAS2 ANKRD1 PKNOX2 CACNB4 KCNIP3 CDKN1A COL4A2 MYH11 SOBP ZC3H12B TOX AMOTL1 RCSD1 EDARADD PAMR1 ENPP2 ARHGEF25 C19orf12 OSBPL6 MPDZ BCOR POSTN GRASP MMP2 SPARC TSHZ2 CLIP3 GEM TACC1 ATP2A2 TGFB1I1 COL5A1 RASL12 VGLL3 CSPG4 ELK3 MSRB3 BN…	9.15919e-05	0.00353193	-0.345926	-1.91903	0	ASPHD2 COL7A1 DCUN1D3 GRASP NRG1 NT5E RNF165 ENC1 ENPP2 FGFRL1 FHOD3 LUZP1 MSX1 RARB CACNB4 DPYSL3 FERMT2 TES TP63 TRIM9 TUBB6 WTIP APOE CSPG4 LCAT SLCO3A1 DKK3 JAM3 MFNG MXRA7 SNAI2 GYLTL1B RAB34 RBPMS RHOJ TRPC1 AHI1 CNRIP1 MATN2 SLC2A3 IRX4 LRRC8C NUDT11 PLEKHA4 TSHZ2 CDC42EP2 PKD1 ACTG2 CXCL14 DZIP1L SORBS1 C2orf40 DCHS1 DST PKNOX2 CCND2 ISM1 PROS1 EPHB1 LRP4 PPAP2B PTPRE LAMA3 SDK2 CRYAB LHF…
REACTOME_METABOLISM_OF_RNA	269	0.000665336	0.00581966	-0.419562	-2.43473	0	GEMIN7 PSMA6 RPL24 HSPB1 RPL19 TGS1 NUP37 NUP35 RPL10A RPL41 PSMD10 RPL17 RPS3A NUP205 RPL30 RPL9 RPL15 RPL29 RPL13A EIF4E DCP1A RPL36 PSMB9 RPS27 UPF2 TNPO1 RPL39 CASC3 RPL7A RPLP2 RPL37A RPS29 EXOSC8 YWHAZ EIF4A2 RPL27A RPL34 AAAS NUP153 RPS20 ETF1 CNOT3 RPL12 PSMC5 PSMC4 RPL27 EXOSC4 RPS19 SNRPE GEMIN2 NUPL1 EIF4G1 PPP2R2A EIF4A3 GEMIN4 RPS2 EIF4A1 PRMT5 RPL37 RPS10 RPS13 PSMC3 RPS15 PSMD2 RPL…	0.490407	0.722391	-0.188395	-0.987073	5239	RPL17 RPL27 RPS5 SMG5 RPL11 RPS7 FAM153A PAIP1 RPL3 RPS19 NUPL2 DCP1A KHSRP LSM3 PSMD13 PSMD5 RPLP2 RPS4Y1 UPF3B MAPK11 NCBP1 PSMC4 RPS27A LSM1 PSMB5 ZFP36 DDX20 NUP62 PPP2R2A NUP50 EXOSC5 SEH1L TNFSF13 RPL18A RPL27A RPL5 RPL13A RPL26 RPS10 RPS19P3 PSMD9 RAE1 RPS15 RPL10 RPL23AP2 DCP2 PSMD14 RPL30 NUP214 RPL18 RPL32 RPS11 SNUPN SNRPD2P1 PRMT5 RPL7 RPL9 SMG7 RPL19 ZFP36L1 PSMD11 PABPC1 PSMF1 RPL15…
PENG_LEUCINE_DEPRIVATION_DN	182	0.000443853	0.00539097	-0.440237	-2.43393	0	DHX9 VDAC1 WDR43 YWHAH DNAJB6 TUBB4B CYCS TIMM17A TK1 GLO1 EIF2B4 RRP1B ALG8 PGAM1 COPB2 HSP90B1 TOMM40 CALR GCDH PGK1 PPIB GART HSPA4 FDPS SRM BST2 MLLT11 ETF1 FKBP2 NXF1 EMP3 CSE1L BYSL EIF4G1 PAPOLA PDIA6 SSB ZC3H3 TGFB1 UBAP2L CTSC NUTF2 CCT6A PSMD2 EBP DDX1 DNAJA1 CCT4 SLC29A1 STIP1 LDHA DYNLL1 BRD2 UBE2S HSP90AA1 TCEB1 TCP1 HSPA5 FAM98A EI24 PSMC3IP KPNA2 HSPA8 IDI1 EIF2S1 AHSA1 PDIA4 PSMF1…	0.499152	0.72914	-0.197846	-0.983724	5297	AMD1 EMP3 DNAJA1 UBC CEBPZ EMD MTHFD1 RBM14 NOP16 SF3A1 IFFO1 TDG SLC29A1 GART KPNA2 YWHAH PSMD14 EIF2B4 MPL SSB FCHO1 MLLT11 RRP1B NUP98 ZC3H3 EIF4G2 MRPL3 PSMD11 WDR43 PSMF1 DYRK1A PIK3R3 PRPF40A KDM1A EIF5 CCT2 BRD2 NOP56
PID_MYC_ACTIV_PATHWAY	78	0.000244379	0.00539097	-0.504596	-2.433	0	UBTF CDCA7 ACTL6A LDHA GAPDH MYC HMGA1 CDK4 HSP90AA1 HSPD1 DDX18 KAT5 POLR3D RPL11 BCAT1 TRRAP BIRC5 E2F3 MTDH NBN SERPINI1 EIF2S1 SHMT1 SUPT7L HUWE1 CCNB1 PTMA NCL ODC1 TP53 RUVBL2 RUVBL1	0.166825	0.416889	-0.274355	-1.19098	1750	RCC1 RUVBL2 TAF12 KAT5 BCAT1 ENO1 MYCT1 HUWE1 KIR3DL1 RPL11 BMI1 CCND2 NME2 RUVBL1 MTDH SUPT3H MTA1 ID2 SNAI1 GAPDH PEG10 MINA FOSL1 EP300 NBN TAF4B E2F3 MYC TAF10 PIM1 MMP9 HMGA1 PMAIP1 DDX18
GO_ATP_DEPENDENT_CHROMATIN_REMODELING	70	0.000226296	0.00539097	-0.51435	-2.42983	0	HIST2H4B HDAC2 NASP HIST1H4L CENPL HDAC1 ARID1A HIST1H4E CENPK HIST1H4C SMARCA5 ACTB MTA2 RNF8 HIST1H4B RBBP7 RBBP4 STRA13 GATAD2B SMARCAD1 ACTL6A HIST1H4D HIST1H4F CASC5 HIST1H4H HIST1H4I CENPA SMARCA1 ANP32E CHD4 CENPI RSF1 CENPM CHD8 HNRNPC CENPO HJURP VPS72 RUVBL1 SMARCB1	0.00146628	0.0199328	0.407576	1.75356	13	CENPM CENPN CENPH ANP32E RNF8 HIST1H4D CENPO CENPL HIST1H4J SMARCA5 HIST2H4A CENPI HIST1H4H CENPK CENPW HIST1H4E TNP1 HIST1H4L ZNHIT1 CASC5 HIST1H4A ACTL6A HIST4H4 ITGB3BP VPS72 HIST1H4F HNRNPC GATAD2B SMARCB1 SYCP3 HIST1H4C HJURP
REACTOME_INFLUENZA_VIRAL_RNA_TRANSCRIPTION_AND_REPLICATION	116	0.00030349	0.00539097	-0.468126	-2.42789	0	POLR2H RPL32 RPS16 RPL21P134 RPS28 RPL24 RPL19 RPL10A RPL41 GTF2F2 RPL17 RPS3A RPL30 RPL9 RPL15 RPL29 RPL13A POLR2B RPL36 RPS27 POLR2A RPL39 RPL7A RPLP2 RPL37A RPS29 POLR2D RPL27A RPL34 RPS20 RPL12 GTF2F1 RPL27 RPS19 RPS2 GRSF1 RPL37 RPS10 RPS13 RPS15 RPL14 RPS8 RPL36A RPS23 RPS25 RPL21 RPL22 RPS18 RPL23 RPL38 RPS27A HSP90AA1 RPL11 RPL10 RPL6 RPS5 RPL31 RPL28 RPS9 RPL8 RPL35A RPL7 UBA52 RPSA RPLP…	0.251354	0.514881	-0.238081	-1.10767	2645	RPL38 RPS29 RPL12 RPS28P7 RPL24 RPL37 RPL36A RPL17 RPL27 RPS5 RPL11 RPS7 FAM153A RPL3 RPS19 RPLP2 RPS4Y1 POLR2D POLR2I RPS27A RPL18A RPL27A RPL5 RPL13A RPL26 RPS10 RPS19P3 RPS15 RPL10 RPL23AP2 RPL30 RPL18 RPL32 RPS11 RPL7 RPL9 RPL19 POLR2K RPL15 RPS6 RPL23AP42
DANG_MYC_TARGETS_UP	138	0.000350385	0.00539097	-0.454287	-2.42367	0	CKS2 HSPE1 RPL32 RPS16 SLC25A3 POLD2 CCT5 DKC1 MRPL10 MSH2 RPL19 PPID TK1 RPL9 EIF4E DBI DDX10 HSPA4 EXOSC8 SRM RPL27A RPS20 RPL27 RPS19 FOSL1 CCNC HNRNPA1 GGH EIF4A1 PHB TYMS HSPA9 CTSC DPY30 RPS13 NAP1L1 METTL1 PA2G4 PSMG1 TOP1 MRTO4 LDHA RPL22 GAPDH PRPS2 HMGA1 CDK4 HSPD1 DDX18 PAX3 PPAT H2AFZ CDC25C BCAT1 RPL10 RPS5 E2F3 UBE2C NBN HSPA8 EIF2S1 NUP155 SHMT1 APEX1 IGKC CCNB1 PTMA PPIA NCL ODC1 …	0.850264	0.938312	0.172923	0.838878	8051	TK1 RFC2 POLD2 EIF4E HSPA9 CCNC HNRNPA2B1 SLC25A3 PA2G4 CDC25C HSPD1 NRAS HSPA4 EXOSC8 H2AFZ SRSF1 MGST1 PPAT HNRNPA1 PHB HSPE1 IMPA2 PPID TYMS PCNA PPIA SRSF2 PRDX3 CCNB1 LTA4H CDC25A FASN SNRPD3 GGH PINK1 PREP CBX3 RPS17 TOMM22 FXN PSMB1
HOLLEMAN_ASPARAGINASE_RESISTANCE_B_ALL_UP	26	0.000162602	0.00539097	-0.652435	-2.42117	0	IGFBP7 RPL11 RPL6 RPS5 CCDC69 RPL4 FBL RPL5 EEF1G GLTSCR2 RPL3 EIF3L RPS3	0.296759	0.563123	-0.329265	-1.12102	3039	RPS5 GATA3 RPL11 GLTSCR2 RPL3 FAM46C RPL5 RPL13A NTRK3
CAIRO_HEPATOBLASTOMA_UP	204	0.000484262	0.00539097	-0.431564	-2.42045	0	PALLD TMF1 FDPS MCM3 CETN2 SEPT8 SLC25A36 BEX1 CAP2 IKBKAP HMGCS1 RANGRF PDCD2 TUFT1 MARCH8 TACC1 RNF38 UBAP2L ARL4A TOMM20 AVL9 HEATR1 PLVAP MAVS NAP1L1 HMGCR TNKS FKBP1B KDM5B MARCKS CBX5 MMP11 SEPT2 UGGT1 CREB3L2 FXR1 PAPSS1 CDK4 UBAP2 EHMT2 RPA1 RACGAP1 C6orf48 TRIB2 LEF1 SMYD3 HSP90AB1 RAP2A SERPINE2 CLMN RBM12 CCT3 MAGED1 GJA1 PRUNE CBX1 ILF2 GORASP2 DZIP3 HMGN4 PSMD4 SEPHS1 TSN NSDHL SCD T…	0.455975	0.697618	-0.197888	-0.998506	4841	HMGA2 OBSL1 PDGFA ALCAM MAP3K4 CD24 EPCAM ETV1 CREB3L2 ITGA6 PEG10 SLC25A36 SOX4 TIA1 HDAC2 FNBP1L EHMT2 PIEZO2 DCP2 R3HDM1 TACC1 CPD BAMBI PLAG1 PMS1 CAP2 MCAM CLMN LGR5 FKBP1B RRP1B PLVAP UTRN ROBO1 EMCN RELN SMARCC1 SP3 COL15A1 MARCKS TRIB2 ANKRD27
SU_TESTIS	65	0.000221435	0.00539097	-0.52091	-2.42035	0	NCAPH TMF1 SYCP2 NXT2 HMMR ART3 TLE4 MLF1 MPP6 VPRBP BUB1B ZMYND10 TOPBP1 MLLT10 PSMG1 CDK1 TTK RFC4 NUP155 HSF2BP PPFIA1 NF2 CCNB1 PIWIL1 KIF2C CCNB2 AURKA CLTCL1 NEK2 TTLL5 BUB1 SOX5 CDKN3	0.370556	0.628122	0.245873	1.04272	3553	NEK2 HMMR PRAME CCNB2 ACRV1 AURKA DBF4 NCAPH RFC4 BUB1B VPRBP ABCB6 TTK HSF2BP SOCS7 CCNB1 CDK1
LINDGREN_BLADDER_CANCER_HIGH_RECURRENCE	48	0.000195313	0.00539097	-0.556475	-2.42018	0	ABI3BP LAMA4 RHBG AEBP1 DCAF7 COL4A2 CA6 PLCB4 RPS19BP1 SPARC FYN PTMS MSN H1F0 COL1A2 NRP2 NAV2 COL5A2 MOB3A NID2 DNMT3B VCAM1 LGALS1 CSRP1 SERPINH1 VCAN MCAM MGP MYL9	0.0242325	0.137203	-0.379568	-1.49519	250	NRP2 AEBP1 LAMA4 IL7R MCAM VCAM1 VCAN COL4A2 COL5A2 COL1A2 ADAM19 PLCB4 SPARC
LUI_TARGETS_OF_PAX8_PPARG_FUSION	34	0.000174034	0.00539097	-0.604177	-2.41957	0	UBE2E3 HINT1 RPS2 ATP5A1 DNAJA1 RPL21 RPS5 HSPA8 HSP90AB1 ERGIC3 RAN SRSF3 ODC1 RPL18A FBL EIF3G RPL18	0.872637	0.948424	0.201926	0.741	8447	RAN RPL21 SKP1 FBL RPS2 TMBIM6 HINT1 B2M ATP5A1 HSP90AB1 RTN4 UQCR11 HLA-G
HUANG_GATA2_TARGETS_DN	68	0.000226912	0.00539097	-0.515725	-2.41667	0	RRP1B CHAC1 CLU MRPL38 PFAS DAAM1 FDPS E2F2 ETF1 ACTB NOMO1 RCOR1 SHMT2 TACC1 RABGEF1 LMO2 PDCD4 SSSCA1 NUP107 FHL1 JMJD6 DCTD DIAPH3 HK2 PBX1 PDGFB MTHFD1L PARM1 GATA2 MTHFD2 ASNS SKP2 SLC2A3 AURKA ESAM PLAGL2 TXNDC5 MRVI1	0.398179	0.65188	-0.243708	-1.02962	4154	LMO2 PLAGL2 IPO11 IPPK MRPL38 TXNDC5 PDGFB SLC6A9 ST3GAL6 SLAMF1 GUCY1A3 TACC1 DAAM1 RRP1B GOLT1B EGR1 GBX2 AGPAT6 LAT
REACTOME_METABOLISM_OF_MRNA	223	0.000529942	0.00544568	-0.424772	-2.41287	0	PSMA6 RPL24 HSPB1 RPL19 RPL10A RPL41 PSMD10 RPL17 RPS3A RPL30 RPL9 RPL15 RPL29 RPL13A EIF4E DCP1A RPL36 PSMB9 RPS27 UPF2 TNPO1 RPL39 CASC3 RPL7A RPLP2 RPL37A RPS29 EXOSC8 YWHAZ EIF4A2 RPL27A RPL34 RPS20 ETF1 CNOT3 RPL12 PSMC5 PSMC4 RPL27 EXOSC4 RPS19 EIF4G1 PPP2R2A EIF4A3 RPS2 EIF4A1 RPL37 RPS10 RPS13 PSMC3 RPS15 PSMD2 RPL14 RPS8 RPL36A RPS23 PSMA2 RPS25 RPL21 RPL22 RPS18 RPL23 RPL38 RPS27A YWHAB…	0.36164	0.620883	-0.202306	-1.03496	3853	RPL17 RPL27 RPS5 SMG5 RPL11 RPS7 FAM153A PAIP1 RPL3 RPS19 DCP1A KHSRP LSM3 PSMD13 PSMD5 RPLP2 RPS4Y1 UPF3B MAPK11 NCBP1 PSMC4 RPS27A LSM1 PSMB5 ZFP36 PPP2R2A EXOSC5 TNFSF13 RPL18A RPL27A RPL5 RPL13A RPL26 RPS10 RPS19P3 PSMD9 RPS15 RPL10 RPL23AP2 DCP2 PSMD14 RPL30 NUP214 RPL18 RPL32 RPS11 RPL7 RPL9 SMG7 RPL19 ZFP36L1 PSMD11 PABPC1 PSMF1 RPL15 SMG6 RPS6 EXOSC4 RPL23AP42 CNOT7
SANA_RESPONSE_TO_IFNG_DN	83	0.000251446	0.00539097	-0.494205	-2.4101	0	MORF4L2 PA2G4 CCT4 PEA15 CTNNAL1 HSPD1 H2AFZ EI24 RPL6 SNRPD2 CCNB1IP1 KDELR2 APEX1 HSP90AB1 CCT3 GJA1 PRCP RAN RPSA RPLP0 ILF2 FAM198B SSR2 ODC1 RGS4 HHIP ANTXR1 PRMT1 TXNDC5 PRSS23 TPX2 TPT1 SMYD2	0.669408	0.839919	0.202188	0.899535	6349	POLD2 TIMM17A PA2G4 HHIP HSPD1 H2AFZ EI24 HDGF CCT3 CSE1L RAN RPS3A ATP5F1 NQO1 ARHGDIB DAB2 PON2 PRMT1 XAB2 FABP5 NDUFA4 PRDX1 SMYD2 RPSA
HOLLEMAN_PREDNISOLONE_RESISTANCE_B_ALL_UP	22	0.000157159	0.00539097	-0.677912	-2.40249	0	AES WAC PRPF18 UBE2Q1 C7orf26 PSRC1 SUMO2 CDK2AP1 CTCF SNX3 MED28 PCBP1 CS HNRNPUL1 SMARCB1	0.909119	0.964588	0.20719	0.68167	8932	HDGF SNX3 SUMO2 SMARCB1 THAP11 UBE2Q1 CS HNRNPR
GRADE_COLON_AND_RECTAL_CANCER_UP	274	0.000689655	0.005878	-0.413421	-2.40198	0	HSPA4 DDX39A POLQ DOLK POLR2D THY1 MCM3 SET TIMELESS MCM7 ENG KBTBD2 COPS8 LAMP1 SRP72 DCAF7 BPHL SLC12A2 C4BPB PAFAH1B3 HNRNPA1 EPRS PLCB4 SSB SYNCRIP EIF3B NUSAP1 POMP AHCY PRDX4 PTDSS1 SPARC EIF4A1 METTL5 HSPA9 MARS GPSM2 EFTUD2 GCLC CBWD2 CCDC92 CFB NIP7 PA2G4 DDX1 COL4A1 CDCA7 ERI1 PSMA2 SMPD4 TTPAL MCM5 PSMG1 ENOPH1 SH3GL1 LDHA CDK1 MYC SSRP1 SAP18 AARS ABCF1 H2AFZ PLK1 XRN2 ZMYND8 CCT8 TFB…	0.0365238	0.17886	0.236748	1.25965	339	PLK1 GPSM2 TIMELESS BORA CDC6 HMGB1 RFC2 POLD2 MCM3 GCSH MCM5 HSPA9 INTS7 HNRNPA2B1 CDC45 UBE2N PA2G4 PFDN2 RMI2 GEMIN6 SKA3 THOC3 PSMA1 MCM7 PPA1 GLO1 CCT7 HSPA4 KIF23 AURKA H2AFY H2AFZ LRP8 DGAT2 DHX8 HNRNPD POMP PTPN12 SRSF1 ANXA5 DEF8 HNRNPA1 RAN TBCE AHCY RFC5 TMEM97 CCDC85B DHX9 FBL MLST8 PSMD4 MKLN1 SHISA5 DNAJA3 HMGB2 SSRP1 TPI1 CARHSP1 HSPE1 MELK TCF7 SOD2 MCM2 SRP72 PCNA PPIA SRSF2 ECD …
REACTOME_S_PHASE	105	0.000287853	0.00539097	-0.470865	-2.40132	0	PSMB9 CCNA1 FEN1 POLE ORC1 ORC6 MCM3 CDT1 MAX PSMC5 MCM7 PSMC4 CDKN1A POLA2 GINS2 PSMC3 PSMD2 PSMA2 MCM5 RFC3 LIG1 MYC CDK2 CKS1B RPS27A CDK4 CCNE1 PSME1 RPA1 PSMB5 MCM6 PSMB4 DNA2 RFC4 MCM2 PSMF1 PSMD1 PSMD14 PSMC1 RB1 POLD3 CCNA2 SKP2 CDC25B UBA52 PSMD12 PSMD4 MNAT1 RFC2 POLE2 PSMB7 GINS1	0.000105419	0.00353193	0.407112	1.88841	0	GINS2 CCNA2 CDT1 CDK2 CDC6 RFC2 POLD2 DNA2 MCM3 MCM5 POLA1 CDC45 CKS1B RFC3 FEN1 PSMB8 PSMB9 RB1 PSMA4 PSMA1 MCM7 LIG1 PSMD3 PSMA7 ORC1 RFC4 PSMB10 RFC5 SKP1 PSMC5 PSMD4 POLA2 ORC6 PSMD2 MCM2 PCNA PSMC2 SKP2 PSMB7 PRIM2 CDC25A UBA52 RPA2
GOTZMANN_EPITHELIAL_TO_MESENCHYMAL_TRANSITION_UP	68	0.000226912	0.00539097	-0.512256	-2.40042	0	TIMP3 DCK CLU CYP1B1 BRCA1 MCM3 COL4A2 TRAF3 MPDZ NR2F1 CCT6A TGFB3 COL4A1 MKI67 CTGF TOP1 IGFBP7 COL3A1 COL5A2 GLG1 CENPA ITGB1 ZFX GATA2 CHEK1 ACTA2 RPSA NCAM1 ODC1 RBL1 PLK4 CDH2 PAFAH1B1 PKP1 FN1 PROS1	0.518064	0.743359	-0.229051	-0.967695	5405	COL3A1 TPP2 MAP4 PROS1 TEAD2 GADD45B IRGM SNAI1 PDGFA RBBP6 CTGF FBLN2 CCL7 ACTA2 COL1A1 COL4A2 COL5A2 JUN COL4A1 CDH2 NCAM1
GO_CENTROMERE_COMPLEX_ASSEMBLY	45	0.000190404	0.00539097	-0.558311	-2.39954	0	HIST1H4E CENPK HIST1H4C SMARCA5 HIST1H4B RBBP7 CENPE RBBP4 STRA13 POGZ HIST1H4D HIST1H4F CASC5 HIST1H4H HIST1H4I CENPA CENPI RSF1 CENPM CENPF CENPO HJURP RUVBL1	0.000103477	0.00353193	0.524788	2.0598	0	CENPM CENPN CENPH HIST1H4D CENPO CENPL HIST1H4J SMARCA5 HIST2H4A CENPI HIST1H4H CENPE CENPF CENPK CENPW HIST1H4E HIST1H4L CASC5 HIST1H4A HIST4H4 ITGB3BP HIST1H4F
GO_PROTEIN_TARGETING	392	0.00120773	0.00788887	-0.397097	-2.39879	0	NUP35 RPL10A SORL1 IFNG NUP62CL RPL41 RPL17 RPS3A TIMM17A BECN1 NUP205 RPL30 RPL9 PHB2 RPL15 RPL29 RPL13A TMED2 RPL36 SYS1 TIMM17B MIPEP NOP58 RPS27 TOMM40 TRAPPC8 PRKG2 MCM3AP TNPO1 RPL39 HSPA4 KPNB1 RPL7A RPLP2 RGPD2 RPL37A RPS29 SSR3 TRPS1 TGFB2 YWHAZ ARL6IP1 RPL27A RPL34 HOMER3 LTBP2 RPS20 PRICKLE1 RPL12 AGT PRKCI SRP9 RPL27 SNX16 SRP72 AKAP12 IPO9 RPS19 ATG3 CDC37 SRPR TOMM70A YWHAQ CSE1L NU…	0.00936225	0.0744083	-0.242236	-1.32157	100	DNLZ NUP35 PIK3R1 SLC25A6 TGFB1 ARL6 PARD3 RPL24 RPL37 C11orf73 PRKCI RGPD8 RANBP17 RPL36A SPTBN1 CDC37 NAGPA RPL17 RPL27 RPS5 JAK3 PEX14 RPL11 RPS7 TGFB2 CEP57 INPP5K SIX2 SPCS1 IPO13 RERE RPL3 RPS19 TIMM50 TNPO3 TRIP11 IFNG CHMP4A SYS1 TNF HOMER3 SSR2 RPLP2 RPS4Y1 GABARAP IPO11 KIF13B PEX2 SNX16 IPO4 SDCBP VPS28 ZFAND2B RPS27A GCC1 PTTG1IP NUP62 SLC11A1 TIMM8B AKAP12 NUP50 TRAK1 PALM ANK2 MTX2 …
GO_MITOTIC_NUCLEAR_DIVISION	345	0.000977517	0.00710567	-0.402319	-2.39742	0	CETN2 NUP153 HAUS8 KIF18A PSRC1 TIMELESS RNF8 HAUS1 RRS1 NEDD9 SUGT1 KATNA1 VCPIP1 LATS2 CHMP7 FBXO5 FBXL7 CEP63 NDEL1 KIF18B USP16 ZWILCH CCNK NUSAP1 REEP4 SPAG5 CHMP1B GEM BABAM1 ZWINT CDC26 NDC80 KIF20B HAUS6 SIRT2 CENPE KIF14 BUB1B SPICE1 INCENP TNKS SEH1L USP44 NCAPG2 KIF11 SSSCA1 STRA13 FIGN KIF4A MAD2L1 GSG2 ZNF830 PINX1 PTTG1 SEPT2 CDK1 CDK2 TTN ASPM UBE2S TIPIN ESPL1 POGZ NAA50 PRC1 RACG…	0.00140799	0.0194885	0.262674	1.43398	12	CDC23 SPC24 NEK2 CCNA2 PLK1 MYBL2 MAD2L1 TIMELESS TUBGCP5 BORA CDCA5 CDK2 CENPN RACGAP1 CSNK1A1 CDC6 RGS14 BIRC5 CEP55 KIF11 RNF8 PKMYT1 GSG2 ERCC6L ZWINT NSL1 ZWILCH CHEK2 NCAPD3 ENSA PTTG1 CKAP5 CIT RB1 CDC25C NCAPG2 SKA3 ZNF268 BUB3 ANAPC1 CCNB2 CDCA8 PRC1 FAM175B CCNF CDCA3 CENPE ESPL1 KIF23 SMC3 AURKA ARL8A CENPF CENPW INCENP NCAPH CHMP1A CDCA2 PBK RAN SPC25 ARPP19 BUB1B MASTL TTN CHMP2A KIF…
BERTUCCI_MEDULLARY_VS_DUCTAL_BREAST_CANCER_DN	162	0.000404858	0.00539097	-0.440886	-2.39645	0	EFNA3 NAV3 DAAM1 CD81 MIR143HG CNPY4 EXTL2 VSNL1 CACHD1 PRICKLE1 MTSS1 COPS8 ATL1 CAPN5 PALM2 EFR3B RABGAP1 EPHA3 RGS5 TTC3 KIDINS220 KLHDC10 TGFB1I1 ZNF385D C11orf80 CCDC15 MSRB3 KATNAL1 SEMA5A PDGFD PARVA FBXW2 LAMA2 FHL1 TAGLN FLNC AQP1 HIST1H2AC HIST1H4H NME7 DACT3 NCOA1 ACSL3 ACTG2 PICALM PTPRZ1 LGALSL EDNRA TTC28 ACTA2 UACA FSTL1 CTNND2 SPOCK1 PCDH18 ENPP1 RGS4 ZCCHC24 GSTA1 MYH10 ERBB4 CAD…	0.00407313	0.0414944	-0.306603	-1.50232	42	MYLK EFNA3 EXTL2 ACVR1 SLIT3 ADAMTS12 OBSL1 H19 KANK2 SNX21 COL8A1 C20orf194 PTPRZ1 ENPP1 BOC DAAM1 ACTA2 BGN SEMA5A MAPK7 RGS4 RUNX1 CAPN5 FBXO32 TTC3 FAP RGS5 CALD1 NPR2 TAGLN UACA MXRA8 MSRB3 LIMS2 ATL1 KCNMB1 SPOCK1 CTNND2
COLLIS_PRKDC_SUBSTRATES	20	0.000154012	0.00539097	-0.6946	-2.39481	0	POU2F1 MYC SNRNP200 HSP90AA1 RPA1 IGHG1 XRCC5 XRCC6 H2AFX WRN PARP1 DCLRE1C	0.188324	0.442701	-0.388727	-1.23493	1928	CTDP1 WRN ABL1 IGHG1 MYC SNRNP200 XRCC4 JUN
REACTOME_SMOOTH_MUSCLE_CONTRACTION	23	0.000157828	0.00539097	-0.664341	-2.38787	0	SORBS3 TLN1 MYH11 TPM4 LMOD1 MYL6B ACTG2 ACTA2 TPM3 CALD1 MYL9 CALM3	0.119674	0.348332	-0.401751	-1.32428	1218	CALM3 ACTG2 SORBS1 MYLK TPM1 ITGA1 CALM1 TLN1 ACTA2 MYL12B CALD1
ZHANG_BREAST_CANCER_PROGENITORS_UP	407	0.00129199	0.00823373	-0.394674	-2.38704	0	ATAD2 CEP164 HAT1 TIMM17A ZNF317 NFIA PHB2 RPL15 C1orf112 EZH2 TRAPPC10 UCHL5 PBK NFU1 DCK POLR2B TAX1BP1 PPIP5K2 HNRNPA3 ZBTB44 IK SPIN1 SSBP1 EWSR1 MATR3 TGFA DNAJC9 NUDCD1 PAIP2 RBAK NCAPD3 SLC7A1 TRPS1 BRCA1 COL4A5 PLEKHB1 RELL1 SLC38A1 TTF2 RBBP5 ABHD13 RFX3 DUSP11 SMARCA5 STXBP6 ANKRD32 ZNF148 PRR14L TSPAN2 TOMM70A ZNF22 PHF14 RAD51 TMTC4 TRIM59 HNRNPA1 TP53BP1 RNMT SSB HARS SYNCRIP ARL6IP6…	0.0201644	0.122771	0.227144	1.26087	183	SHCBP1 CCNA2 GPSM2 UHRF1 TRIM59 PARP1 CNOT6 SLC7A1 CDC6 ANP32E RAD51 VDAC1 CEP55 RBL1 FH UCHL5 PFN2 ADK HNRNPU POLA1 ECT2 VPS26B PAICS ABHD13 HNRNPA2B1 NCAPD3 CHEK1 RNF6 TIMM17A ZNF22 ADAMTS20 PUS7L ERI2 XPO1 TMPO GEMIN6 HUS1 SMARCA5 CHCHD4 POLR3K NDUFC1 BRCA1 NRAS TMEM117 ANAPC1 HARS TRDMT1 CA12 CDCA8 AURKA DBF4 FIGNL1 H2AFZ CRYZ TTF2 BRD7 CENPF IMMP1L TCEANC WDR3 NEO1 PPAT HNRNPA1 IDUA LRBA PBK…
MEINHOLD_OVARIAN_CANCER_LOW_GRADE_DN	20	0.000154012	0.00539097	-0.690705	-2.38138	0	KIF14 COX8A PCCB STARD7 CFL1 TUBA1B MCM6 UVRAG RAD21 MRPL9 CCNB2 TPX2	0.0593298	0.236817	0.457538	1.46512	578	COX8A CCNB2 KIF14 FASN TUBA1B CFL1 MCM6 JTB PCCB TPX2
JOHANSSON_GLIOMAGENESIS_BY_PDGFB_UP	57	0.000208768	0.00539097	-0.525703	-2.38057	0	HNRNPA1 MARCKSL1 TPM4 EEF1A1 NIN MKI67 FRMD8 MARCKS TOP2A CDK1 PPFIBP1 CDK4 OST4 PLK1 CHST11 CDC42SE1 CDC20 MCM2 PPP1R18 SERPINE2 LGALS1 RPLP0 YBX1 HMGB2 MCAM FN1	0.27816	0.544233	-0.272101	-1.10777	2866	C1orf159 MCAM REV3L OST4 SULF2 FOS MARCKS MARCKSL1 NIN
RUIZ_TNC_TARGETS_DN	136	0.000343879	0.00539097	-0.446897	-2.38023	0	EIF5 FST MYBL1 PRIM1 DHFR NMT2 CCDC86 CDC25A RFWD3 CKS2 RRM2 CDC45 DKC1 EFEMP1 DTL CCNE2 YWHAH TUBB4B ATAD2 BLM PBK MICAL2 SH3BP4 DIO2 ASF1B FEN1 TNPO1 DNAJC9 NAV3 ORC1 SLC7A1 EXOSC8 POP7 SLC38A1 MCM3 UGCG MCM7 FOSL1 TMEM158 RFTN1 ZWILCH GINS2 TYMS ZWINT ITGBL1 NCAPG2 PRPS1 TUBB6 MAD2L1 MCM5 RGS20 MRTO4 CDK1 EXO1 PEA15 NRG1 POLR1E TIPIN CCNE1 E2F8 MCM6 DSCC1 BIRC5 RAD51AP1 UBE2C BARD1 RFC4 SPC25 …	0.000105899	0.00353193	0.412891	1.99708	0	SHCBP1 FANCI GINS2 CCNA2 MAD2L1 E2F8 DTL SLC7A1 CDC6 BIRC5 TNPO1 MCM3 MCM5 RAD51AP1 RAD54L ASF1B MCM10 ZWINT ZWILCH CDC45 FEN1 TMPO DHFR NCAPG2 POLR3K MCM7 DMD EXOSC8 ORC1 RFC4 PBK SPC25 BARD1 SERPINE2 TMEM97 FOXM1 CAV2 TIPIN DNAJC9 MELK
GO_DNA_REPLICATION_INDEPENDENT_NUCLEOSOME_ORGANIZATION	50	0.00019861	0.00539097	-0.541872	-2.37994	0	HIST2H4B HAT1 NASP HIST1H4L ASF1B CENPL HIST1H4E ASF1A CENPK HIST1H4C SMARCA5 HIST1H4B RBBP7 RBBP4 STRA13 ATRX IPO4 HIST1H4D HIST1H4F CASC5 HIST1H4H HIST1H4I CENPA CENPI RSF1 CENPM CENPO HJURP RUVBL1	0.000103552	0.00353193	0.520574	2.09225	0	CENPM CENPN CENPH HIST1H4D ASF1B CENPO CENPL HIST1H4J SMARCA5 HIST2H4A CENPI HIST1H4H CABIN1 H3F3A CENPK CENPW HIST1H4E HIST1H4L CASC5 HIST1H4A HIST4H4 ITGB3BP HIST1H4F
GO_ESTABLISHMENT_OF_PROTEIN_LOCALIZATION_TO_ORGANELLE	349	0.00100402	0.00718046	-0.398646	-2.37812	0	PDIA3 RAB3GAP1 RPL24 GCC1 RPL19 DAG1 NUP35 RPL10A SORL1 IFNG NUP62CL RPL41 RPL17 RPS3A TIMM17A BECN1 NUP205 RPL30 RPL9 PHB2 RPL15 RPL29 RPL13A RPL36 SYS1 TIMM17B MIPEP NOP58 RPS27 TOMM40 TRAPPC8 MCM3AP TNPO1 RPL39 HSPA4 KPNB1 RPL7A RPLP2 RGPD2 RPL37A RPS29 SSR3 TRPS1 TGFB2 RPL27A RPL34 RPS20 PRICKLE1 RPL12 AGT BAD SRP9 RPL27 SNX16 LAMP1 SRP72 IPO9 RPS19 SRPR TOMM70A CSE1L NUPL1 KPNA7 RGPD8 TNPO3 …	0.0937413	0.304368	-0.216946	-1.17039	1010	CCDC101 DNLZ NUP35 PIK3R1 SLC25A6 TGFB1 ACD RPL24 RPL37 C11orf73 RGPD8 RANBP17 RPL36A SPTBN1 TNFAIP3 NAGPA RPL17 RPL27 RPS5 JAK3 PEX14 RPL11 RPS7 TGFB2 CEP57 SIX2 SPCS1 IPO13 RERE RPL3 RPS19 TIMM50 TNPO3 TRIP11 IFNG CHMP4A SYS1 TNF IFT122 RPLP2 RPS4Y1 WRAP53 IPO11 PEX2 SNX16 IPO4 VPS28 ZFAND2B RPS27A GCC1 PTTG1IP NUP62 SLC11A1 TIMM8B NUP50 MTX2 PIK3R4 RPL18A RPL27A RPL5 RPL13A RPL26 RPS10 POT1 RA…
DELPUECH_FOXO3_TARGETS_DN	40	0.000180995	0.00539097	-0.568437	-2.37347	0	SHMT2 NUSAP1 DTYMK ZWINT MKI67 XPOT AARS H1F0 PRC1 C6orf48 UBE2C FOXM1 APEX1 MTHFD2 PFN2 PYCR1 AURKA NEK2 CENPF PCK2 MB	0.00133745	0.0187372	0.483556	1.84803	12	NEK2 HAX1 SLC7A1 PITX2 PFN2 ZWINT LARS PRC1 AURKA EXOSC8 CENPF MB C6orf48 IARS FOXM1
WEST_ADRENOCORTICAL_TUMOR_UP	285	0.000723589	0.00602048	-0.405939	-2.37046	0	MRPL18 NUDT1 SNX24 EZH2 PBK RPN2 SLC1A3 ACLY RAD23B SLC31A2 TMEM41B FDFT1 KHNYN SART3 TMEM106C HDAC1 UBE2V2 TNPO1 UFD1L DDX39A ORC6 DOLK MAPRE1 ELF4 FDPS HOMER1 CD164 PRDM4 RNGTT HSPA13 EXTL2 SNX6 JAG1 MTF2 SPTLC1 HMGCS1 COL4A2 DCAF15 EPRS GGH TBC1D13 SLC20A1 TNPO3 DNAJB1 KIF18B UBE2K ZWILCH PLEKHB2 SLC16A1 SPARC BABAM1 MARS MLF1 NNT ZWINT IGF2R CCT6A STC1 KIF14 BUB1B EBP ELOVL6 HMGCR DDA1 INHA X…	0.000107066	0.00353193	0.321281	1.71682	0	FANCI CDC23 NEK2 CENPM RACGAP1 DTL ACTR2 KIAA0101 CYP51A1 VDAC1 TNPO1 HOXA9 FDPS STXBP1 WSB2 INTS7 ZWINT CNOT8 STC1 ZWILCH PI4KB ENSA GLRX2 PTTG1 XPO1 GNRHR TMPO ATP1A1 DICER1 LSM4 PCYOX1L UFD1L CDC25C CHAF1A HMGCR LGALS8 BUB3 NRAS PRC1 GLO1 CDCA3 ELOVL6 ESPL1 MVK AURKA H2AFZ NR1H4 TFCP2 CENPF MSMO1 TCP1 PBK BARD1 BUB1B IARS RFC5 SCD SQLE ACSM3 TMEM97 ARPC5L FOXM1 IGF2R KIF14 P4HA2 NUDT1 SLC16A1 …
KARLSSON_TGFB1_TARGETS_UP	121	0.000315657	0.00539097	-0.454047	-2.36984	0	CYCS GTF2F2 KIAA0020 RPF2 RSL1D1 NOLC1 NAA15 CYP1B1 ZC3H15 PMEPA1 KPNB1 PPRC1 SRM BHLHE40 C20orf27 SET TOMM70A EIF4G1 FLNB SHMT2 SLC20A1 SYNCRIP EIF3B TPM4 CDC34 HSPA9 TOMM20 MMP14 NIN ACTG1 NIP7 MYBBP1A ESD PTK2 CTGF MRTO4 GTPBP4 MYC NUAK1 TIMM23 HSPD1 MSN C6orf48 TCP1 BCAT1 HSPH1 CCT8 EIF2S1 MAK16 SLC25A6 CCT3 PLK2 GARS PHGDH TNFRSF9 ACTR3 CHD3 EXT1 BMP1 IPO5 CCT2 EIF5A	0.606394	0.802583	0.19642	0.934318	5784	TIMM23 GCSH TOMM20 HSPA9 NAA15 GEMIN6 EIF2B3 HSPD1 PPA1 NAA25 ABCE1 LRP8 CACYBP UCHL3 TCP1 IPO5 CCT3 C6orf48 MSN CYCS ESD GJB3 TPM4 PELO DDX21 HSPE1 EXT1 IDH3A ACTG1 RWDD1 ZMIZ1 SNX7 RRM2 TOMM70A ACTR3 NIP7 PREP C16orf89
PETROVA_PROX1_TARGETS_UP	27	0.000162364	0.00539097	-0.630622	-2.36935	0	NDC80 NR2F1 BUB1B DSP TOP2A CDK1 CREM MCM6 UBE2C HMGB2 PYGL BTBD3 GCH1 GINS1 CSRP2 MYBL2	0.870901	0.947503	0.20996	0.728266	8472	TK1 MYBL2 BUB1B HMGB2 CH25H DSP CDK1
FARMER_BREAST_CANCER_CLUSTER_4	19	0.0001523	0.00539097	-0.696455	-2.36932	0	AEBP1 CDH11 SPARC COL5A1 COL3A1 COL1A2 FBN1 COL5A2 NID2 DACT1 PCOLCE CTSK SERPINF1	0.000390244	0.00821081	-0.655798	-2.05454	3	COL3A1 CDH11 FBN1 NID2 DACT1 AEBP1 SERPINF1 COL5A2 COL1A2 PCOLCE FAP THBS2 SPARC
SHAFFER_IRF4_TARGETS_IN_MYELOMA_VS_MATURE_B_LYMPHOCYTE	99	0.000276014	0.00539097	-0.468896	-2.3673	0	ACP1 AMPD1 CCNC TUFT1 NAMPT AHCY GRSF1 MARS CD38 UCK2 XPOT PABPC4 LDHA FHL1 MYC UAP1 HSP90AA1 SPATS2 ATF3 TNFAIP3 YES1 HMBS PDIA4 FKBP11 PAICS PDK1 PNP GARS NDRG1 MXI1 C11orf24 NFIL3 SLC38A2 SSR1 BMP6 TM9SF4 CYP51A1 TXNDC5 DNAJC10 BCL2L2	0.360173	0.619447	0.227478	1.04419	3421	HSPB1 ATP5D CYP51A1 VDAC1 F12 PAICS CCNC MAN2A1 HSP90AA1 CD38 YARS CANX DNAJB9 SSR1 AHCY CYCS ACP1 BCKDHA SEC62 NAMPT GRSF1 PAM MPZL1 PPP1R2 PGK1 UBE2B UBE2H FHL1 LDLR ELL HMBS
MODY_HIPPOCAMPUS_NEONATAL	34	0.000174034	0.00539097	-0.590571	-2.36508	0	FDPS ACTB UBE2E3 MMP14 MYEF2 UBA1 ACTG1 COL4A1 CCT4 TUBB CCT8 ACTG2 LPL NCAM1 TARS CDH2 SQLE FN1	0.17634	0.428379	-0.336521	-1.22447	1819	ST8SIA2 FN1 ACTG2 CCT8 TUBA4A L1CAM TUBB3 MYEF2 TUBB2B USP22 MMP14 COL4A1 CDH2 TUBA1A NCAM1
GARY_CD5_TARGETS_DN	423	0.00140056	0.00864281	-0.390905	-2.36458	0	ABCF2 ATP6V1C1 CNPY2 DNAJB6 SELK CHUK ANAPC7 KIAA0020 NASP SGK3 EIF2B4 BAG5 UCHL5 NOLC1 RRP1B TLR10 MGEA5 PAK1IP1 TWISTNB HSP90B1 NOP58 UTP3 MAGT1 FEN1 PPIB TNPO1 MATR3 TARDBP UFD1L DNAJC9 HSPA4 KPNB1 SERPINA9 DAAM1 PALLD ETS1 ADSL FMR1 RABEPK UFM1 ETF1 GPR183 MAX APTX NXF1 PSMC5 BZW1 IKBKAP RBMX GALNT7 GAS5 BMP2K BCCIP PPIL1 FBXO5 HINT1 PAPOLA PDIA6 LARP4 RNF20 SYNCRIP UBE2K USP16 GEMIN4 POLA2 P…	0.253399	0.517236	0.190779	1.06358	2310	UHRF1 DTL ZCCHC10 BIRC5 RFC2 TNPO1 LARS2 UCHL5 AIM2 ADI1 CYB5B DHX29 ERCC6L LCMT2 ZWINT HLA-DPA1 RRP15 ENSA ETF1 EIF3J RFC3 FEN1 GEMIN6 RBM8A UFD1L DDX46 IFI35 MRPS23 HNRNPM CENPI BRI3BP HSPA4 KIF23 SLC30A5 FIGNL1 GEMIN4 PSMA7 CRYZ ERAP1 APTX CENPF HNRNPD MRPL1 PMPCA SRSF1 UTP3 WDR3 CSTF2T IPO5 TSN RAN SRI CD86 IFIT1 KIF14 NHLRC2 SGMS1 CLSPN DHX9 KBTBD6 PSMC5 SDF2L1 GTF2H2 TMEM33 PHB POLA2 TIPIN …
REACTOME_G1_S_TRANSITION	107	0.000289017	0.00539097	-0.461472	-2.36417	0	PSMB9 CCNA1 POLE ORC1 ORC6 MCM3 CDT1 MAX PSMC5 MCM7 PSMC4 CDKN1A FBXO5 POLA2 TYMS PSMC3 PSMD2 PSMA2 MCM5 CDK1 MYC CDK2 CKS1B RPS27A CCNE1 PSME1 RPA1 PSMB5 MCM6 PSMB4 PPP2R1A MCM10 MCM2 PSMF1 PSMD1 PSMD14 PSMC1 RB1 PPP2CB CCNA2 SKP2 UBA52 CCNB1 PSMD12 PSMD4 E2F1 MNAT1 CDC7 POLE2 PPP2R1B PSMB7	0.000105319	0.00353193	0.410878	1.91254	0	CCNA2 CDT1 CDK2 TFDP1 CDC6 PKMYT1 MCM3 MCM5 POLA1 MCM10 CDC45 RPA4 CKS1B CDC7 PSMB8 PSMB9 RB1 DHFR PSMA4 PSMA1 MCM7 PSMD3 DBF4 PSMA7 ORC1 PSMB10 SKP1 PSMC5 PSMD4 POLA2 ORC6 PSMD2 MCM2 TYMS PCNA PSMC2 SKP2 CCNB1 PPP2R1B PSMB7 PRIM2 CDC25A CDK1 RRM2 UBA52 RPA2
LINDGREN_BLADDER_CANCER_CLUSTER_2B	380	0.00113895	0.00760228	-0.392628	-2.36255	0	GPC6 TIMP2 IFITM3 MT1L COTL1 TMTC1 ABI3BP PXDN LAMA4 ADAMTS9 PITX2 PALLD MYO1F RELL1 YWHAZ SH2B3 SLC16A2 NFKBIZ CST7 PRICKLE1 STXBP6 AEBP1 CTSG CXCR4 PIM2 AKAP12 ARHGAP15 CLIC4 EMP3 HMGCS1 SERPINA3 LCK BMP2K LATS2 TOX TMEM158 MAP1A RGS5 RPS19BP1 STARD4 LAT2 ITGAL MIAT FAM200B POSTN MMP2 SPARC GEM RBPMS2 TACC1 NFKBIA CYBB C1R NR2F1 HEYL PMP22 DAAM2 COL6A1 C1S KLF4 MS4A4A FYN DPYSL2 RUNX2 BRPF1 IFI…	9.24044e-05	0.00353193	-0.374064	-2.03487	0	RGS11 IL16 LRRC8C TNFAIP3 EDIL3 SLC2A4RG ACTG2 DAAM2 JAK3 LCK FOLR2 FCGR2B PREX1 CRTAM PDZRN3 A2M GRK5 PROS1 IGDCC4 STMN3 CTSG RNASE6 DDX3Y NUAK1 SLC16A2 SAMSN1 CD52 GADD45B IQGAP2 MYLK NFIL3 PTPN7 ANGPTL2 CLIC4 COTL1 TPM1 EMP3 LIX1L MYO5A RGS2 ARHGAP15 TCF4 CALM1 IFI30 NID2 SH2B3 SH3KBP1 AFF1 LCP2 MS4A4A BMP2K MIAT NFKBIZ PIK3CD AKAP12 ETV1 ELN FAM46C PPP1R16B NRP2 AEBP1 LAMA4 ATP1A2 ANPEP MAP1A…
GO_ESTABLISHMENT_OF_PROTEIN_LOCALIZATION_TO_MEMBRANE	257	0.000623441	0.00565011	-0.409072	-2.36113	0	RPL17 RPS3A RPL30 RPL9 PACSIN1 RPL15 RPL29 RPL13A TMED2 RPL36 SYS1 RPS27 PRKG2 VAMP7 RPL39 HSPA4 RPL7A RPLP2 RPL37A RPS29 RAB26 SSR3 ARL6IP1 RPL27A RPL34 RPS20 RPL12 BAD PRKCI SRP9 RPL27 SRP72 RPS19 ATG3 SRPR WNT4 EFR3B ACTN2 FLOT1 RFTN1 ANK1 PKP2 RPS2 RPL37 RPS10 RABGEF1 RPS13 F11R RAB3IP RPS15 CHM RPL14 RPS8 PEX19 RPL36A RPS23 PIP5K1A OPTN RPS25 RPL21 RPL22 RPS18 MYO1C RPL23 RPL38 RPS27A SPTBN1…	0.00438515	0.0437409	-0.271943	-1.41877	46	PACS2 RPL38 RPS29 SLC9A3R1 PEX19 RFTN1 RPL12 ARL6 PARD3 RAB34 RPL24 RPL37 PRKCI RPL36A SPTBN1 RPL17 RPL27 RPS5 PACSIN1 PKP3 RPL11 RPS7 INPP5K PKP2 RPL3 RPS19 TTC7B CHMP4A SYS1 TNF CLASP2 SSR2 RPLP2 RPS4Y1 BAG6 VAMP2 SDCBP ZFAND2B RPS27A BLZF1 OXA1L CD24 PALM ANK2 RPL18A RPL27A RPL5 RFTN2 RPL13A RPL26 RPS10 RPS15 RPL10 RPL30 CHM RPL18 ROCK1 RPL32 RPS11 AMN TRAM2 BBC3 SRP54 FLOT1 REEP1 SEC61A1 RPL7…
SHEPARD_BMYB_MORPHOLINO_DN	182	0.000443853	0.00539097	-0.427022	-2.36087	0	PHF20L1 SRSF9 CCNB3 GINS2 GPT2 MIEN1 ACAP2 NR2F1 PMP22 SOX21 ARID5B KIF14 CFB SEPT6 KIF11 MKI67 MCM5 PDCL HLX LIG1 SCIN UCP2 CDK1 TCN2 CDK2 TTN ASPM HMGA1 LAMP2 TTK EOMES COL1A2 PRC1 APOE PSAT1 AQP1 BIRC5 MTHFD1L CDC20 CKAP2 FOXM1 MCM2 GTSE1 DLGAP5 KIF23 MELK ARHGEF10 CCNB1 CDCA2 UHRF1 IQGAP3 OGT PCDH18 CENPM RGS4 CDCA3 CCNG2 PYGL C3 PFKFB4 FGG GCH1 AURKB GINS1 DNMT1 TPX2 STRA6 ACAT2	0.000745633	0.0128741	0.309652	1.56229	6	TK1 GINS2 CENPM UHRF1 SLC2A5 CDK2 NSD1 CDC6 BIRC5 KIF11 MCM3 MCM5 IQGAP3 KRT2 TGM1 PRB1 ENDOU HNRNPA2B1 VTN NR0B2 FGG MAB21L2 ATP1A1 DHFR FABP7 WDR76 PRC1 LIG1 CDCA3 KIF23 FGA CDCA2 BLVRB MASTL TTN FOXM1 KIF14 GPT2 AQP1 DCK DDX17 GRHPR MELK CPVL TTK MCM2 SRSF9
GO_CELL_DIVISION	440	0.00151976	0.00904509	-0.389238	-2.35906	0	ZW10 CCNA1 LRRCC1 SEPT4 MITD1 HEPACAM2 DIXDC1 SPIRE1 STAMBP CHEK2 DYNLT1 NCAPH RHOC TERF1 MAPRE1 NCAPD3 TGFB2 DAPK3 SYCP2 CETN2 HAUS8 PSRC1 TIMELESS ARL3 PARD6G RNF8 HAUS1 WNT7A NEDD9 DCT CUL7 KATNA1 CCDC124 PPP1CA CENPJ LATS2 RHOB CHMP7 FBXO5 FBXL7 CCNT1 CEP63 KIF18B USP16 ZWILCH CCNK ECT2 NUSAP1 REEP4 SPAG5 CCNB3 CHMP1B TACC1 BABAM1 ZWINT CDC26 KIAA0196 SYCE2 NDC80 KIF20B HAUS6 SIRT2 NOX5 CENPE…	0.00308438	0.0337629	0.243407	1.36132	27	CDC23 SPC24 NEK2 CCNA2 PLK1 MAD2L1 TIMELESS ING2 BORA CDCA5 CDK2 RACGAP1 BRCA2 ACTR2 CSNK1A1 CDC6 AHCTF1 RGS14 BIRC5 HOXB4 BCAR1 CEP55 KIF11 RNF8 PIK3CB ECT2 RAB35 ERCC6L ZWINT NSL1 ZWILCH CHEK2 NCAPD3 ENSA CKS1B PTTG1 CKAP5 CDC7 CIT LIG4 RB1 CDC25C NCAPG2 SKA3 BUB3 ANAPC1 CCNB2 CDCA8 PRC1 SEPT10 FAM175B LIG1 CCNF CDCA3 USP39 CENPE ESPL1 KIF23 SMC3 AURKA PPP1CA DCT ARL8A KIF13A CENPF CENPW INCENP…
REACTOME_DEPOSITION_OF_NEW_CENPA_CONTAINING_NUCLEOSOMES_AT_THE_CENTROMERE	61	0.000214869	0.00539097	-0.513389	-2.35789	0	HIST1H2BK HIST1H4E CENPK HIST1H4C HIST1H2BM SMARCA5 HIST1H2BC HIST1H4B RBBP7 RBBP4 HIST1H2BO HIST1H2BB H2AFZ HIST1H4D HIST1H2AC HIST1H4F CASC5 HIST1H4H HIST1H4I CENPA HIST1H2BE H2AFX CENPI RSF1 HIST2H2AA3 CENPO HJURP HIST3H2BB RUVBL1	0.000103423	0.00353193	0.558456	2.33721	0	HIST1H2AD CENPN HIST1H2BI CENPH HIST1H4D CENPO HIST2H2AA3 HIST1H2BG HIST1H4J SMARCA5 HIST2H4A HIST1H2BL CENPI HIST1H2BM HIST1H4H H2AFZ HIST1H2BO CENPK HIST1H4E HIST1H2BE HIST1H4L CASC5 HIST1H4A HIST1H2AJ HIST4H4 ITGB3BP HIST1H4F HIST1H2AB RBBP4P1 HIST1H4C HJURP
GO_RNA_CATABOLIC_PROCESS	218	0.000524659	0.00544568	-0.41683	-2.35734	0	POP1 RPL24 RPL19 EIF3E RPL10A RPL41 NBAS RPL17 RPS3A RPL30 RPL9 RPL15 RPL29 CNOT6L RPL13A EIF4E DCP1A RPL36 PRPF18 RPS27 UPF2 ZCCHC11 FEN1 RPL39 CASC3 RPL7A RPLP2 RPL37A RPS29 EXOSC8 POLR2D EIF4A2 RPL27A RPL34 RNASEH2B RPS20 ETF1 CNOT3 RPL12 RPL27 EXOSC4 MTPAP RPS19 UHMK1 EIF4G1 PPP2R2A EIF4A3 RPS2 RNASEH1 EIF4A1 RPL37 RPS10 ATM RPS13 RPS15 RPL14 RPS8 RPL36A RPS23 ERI1 RPS25 RPL21 PABPC4 MRTO4 RP…	0.0967712	0.311079	-0.23412	-1.19374	1030	RPL17 RPL27 RPS5 SMG5 RPL11 RPS7 MLH1 PAIP1 RPL3 RPS19 RNASE6 DCP1A KHSRP LSM3 PAN2 PNPT1 ZHX2 RPLP2 RPS4Y1 ZCCHC11 POLR2D UPF3B PABPC4 NCBP1 RPS27A SKIV2L LSM1 ZFP36 EXOSC10 NUDT16 PPP2R2A EXOSC5 RPL18A RPL27A RPL5 RPL13A RPL26 RPS10 PNRC2 RPS15 EIF3E RPL10 DCP2 RPL30 RPL18 RPL32 RPS11 DEDD2 RPL7 RPL9 SMG7 ATM RPL19 ZCCHC6 ERN2 ZFP36L1 PABPC1 RPL15 SMG6 RPS6 EXOSC4 CNOT7
LIN_MELANOMA_COPY_NUMBER_UP	67	0.000224568	0.00539097	-0.504098	-2.35597	0	RNF139 DERL1 ARL4A LYRM4 PIP5K1A SCIN MYC POGZ COPG2 PSMB4 IDH2 FADD CDC42SE1 RPP40 PRUNE CTNND2 SETDB1 PSMD4 MRPL9 WDYHV1 CPA1 ARNT MEST CEP41 NAGA	0.0024057	0.0280575	-0.398194	-1.67405	24	EP300 WDYHV1 DERL1 RPP40 KRAS LYRM4 MLLT11 MYC FGF3 MEST NFATC2 CPA1 YARS2 MITF FAM60A CTNND2 DDX11
REACTOME_MITOTIC_G1_G1_S_PHASES	132	0.000337382	0.00539097	-0.445094	-2.35382	0	PSMB9 CCNA1 HDAC1 LIN54 POLE ORC1 ORC6 MCM3 E2F2 CDT1 MAX PSMC5 MCM7 PSMC4 CDKN1A FBXO5 PPP2R2A POLA2 TYMS PSMC3 PSMD2 PSMA2 RBBP4 MCM5 CDK1 MYC CDK2 CKS1B RPS27A CDK4 CCNE1 PSME1 RPA1 PSMB5 MCM6 PSMB4 PPP2R1A E2F3 MCM10 MCM2 PSMF1 PSMD1 PSMD14 PSMC1 RB1 PPP2CB CCNA2 SKP2 UBA52 CCNB1 PSMD12 PSMD4 E2F5 E2F1 RBL1 MNAT1 CDC7 POLE2 PPP2R1B PSMB7 MYBL2 CDKN2D	0.000211171	0.00547822	0.360879	1.7373	1	CCNA2 CDT1 MYBL2 CDK2 TFDP1 CDC6 E2F2 RBL1 PKMYT1 MCM3 MCM5 POLA1 MCM10 CDC45 RPA4 CKS1B CDC7 PSMB8 PSMB9 RB1 DHFR PSMA4 PSMA1 CDKN2C MCM7 PSMD3 DBF4 PSMA7 ORC1 PSMB10 SKP1 PSMC5 PSMD4 POLA2 ORC6 PSMD2 MCM2 TYMS PCNA PSMC2 SKP2 CCNB1 PPP2R1B PSMB7 PRIM2 CDC25A CDK1 RBBP4P1 RBL2 RRM2 UBA52
AMIT_EGF_RESPONSE_60_MCF10A	37	0.000177588	0.00539097	-0.575379	-2.35294	0	CXCL2 BHLHE40 JUNB C11orf68 KLF7 CTGF MGMT PTGER4 RANBP3 IER3 TNFAIP3 PTGS2 RND3 TP63 PLK2 TOMM22 MAGED2 CALD1 DLC1	0.0434995	0.199488	-0.38972	-1.44598	445	TRIB1 CTGF GADD45A IER2 HES1 EGR1 JUNB JUN CALD1 IER3
REACTOME_APC_C_CDH1_MEDIATED_DEGRADATION_OF_CDC20_AND_OTHER_APC_C_CDH1_TARGETED_PROTEINS_IN_LATE_MITOSIS_EARLY_G1	63	0.000218914	0.00539097	-0.509645	-2.35239	0	CDC26 PSMC3 PSMD2 PSMA2 PTTG1 RPS27A PSME1 PSMB5 PLK1 PSMB4 UBE2C CDC20 PSMF1 PSMD1 PSMD14 PSMC1 SKP2 UBA52 PSMD12 PSMD4 ANAPC4 AURKA PSMB7 AURKB	0.0801911	0.2798	0.310678	1.3098	771	CDC23 PLK1 PTTG1 PSMB8 PSMB9 PSMA4 PSMA1 ANAPC1 PSMD3 AURKA PSMA7 PSMB10 PSMC5 PSMD4 ANAPC10 PSMD2 PSMC2 SKP2 ANAPC7 PSMB7 UBA52 AURKB UBE2D1 PSMA2 PSMB1 PSMB4 ANAPC11 PSMD7 PSMB6
REACTOME_APC_C_CDC20_MEDIATED_DEGRADATION_OF_MITOTIC_PROTEINS	64	0.000220653	0.00539097	-0.507443	-2.34966	0	CDC26 PSMC3 PSMD2 BUB1B PSMA2 MAD2L1 PTTG1 CDK1 RPS27A PSME1 PSMB5 PSMB4 UBE2C CDC20 PSMF1 PSMD1 PSMD14 PSMC1 BUB3 UBA52 CCNB1 PSMD12 PSMD4 ANAPC4 PSMB7	0.0561868	0.231386	0.320216	1.35343	538	CDC23 MAD2L1 PTTG1 PSMB8 PSMB9 PSMA4 BUB3 PSMA1 ANAPC1 PSMD3 PSMA7 PSMB10 BUB1B PSMC5 PSMD4 ANAPC10 PSMD2 PSMC2 ANAPC7 CCNB1 PSMB7 CDK1 UBA52 UBE2D1 PSMA2 PSMB1 PSMB4 ANAPC11 PSMD7 PSMB6
SHEPARD_BMYB_TARGETS	66	0.00022168	0.00539097	-0.503789	-2.34893	0	PRR11 FBXO5 PHF20L1 CCNB3 NR2F1 SOX21 ARID5B KIF14 KIF11 MKI67 HLX UCP2 CDK1 TTN ASPM HMGA1 TTK PRC1 BIRC5 CDC20 CKAP2 FOXM1 GTSE1 DLGAP5 KIF23 MELK CCNB1 CDCA2 PCDH18 CDCA3 AURKB TPX2	0.160175	0.40881	0.281957	1.19981	1537	TK1 BIRC5 KIF11 KRT2 ATP1A1 PRC1 CDCA3 KIF23 CDCA2 MASTL TTN FOXM1 KIF14 DDX17 MELK TTK CCNB1 CDK1 SLX1B
SHAFFER_IRF4_TARGETS_IN_ACTIVATED_B_LYMPHOCYTE	76	0.000240732	0.00539097	-0.490036	-2.34859	0	VDAC1 CYCS SERF1A LDLR CASP3 FDFT1 TIMP2 LONP1 PGK1 GART HIVEP2 GNG10 OSBPL8 ACP1 CCNC KTN1 AHCY GRSF1 MARS UCK2 HMGCR XPOT LDHA MYC UAP1 HK2 IRF4 HMBS SEPT11 PAICS PRPF40A PNP GARS NDRG1 TBC1D8 FADS1 SCD BMP6 GOLGA7 AURKA SQLE CYP51A1	0.207499	0.464872	0.263542	1.15118	1969	ATP5D CYP51A1 VDAC1 PAICS CCNC HMGCR YARS MVK AURKA CANX MSMO1 FADS1 AHCY SCD SQLE CYCS ACP1 TAGLN2 LONP1 GRSF1 PAM ALDOC OSBPL8 HK2 ELL2 PGK1 CTH INSIG1 LDLR HMBS SNX9
GO_RIBOSOME_BIOGENESIS	299	0.00078064	0.00632131	-0.398716	-2.34794	0	GNL2 RPS28 DKC1 MRPL10 C1D NOL9 RPL24 C1QBP RPL19 MPHOSPH6 WDR43 CSNK1E RPL10A TSR2 RPL41 RPL17 RPS3A RPF2 RPL30 RPL9 RPL15 RPL29 RPL13A NOLC1 RPL7L1 RRP1B TSR1 RPL36 NOP58 RPS27 UTP3 FCF1 NOB1 NMD3 RPL39 RPL7A RPLP2 RPL37A RPS29 EXOSC8 GTF2H5 RPL27A RPL34 ZNHIT6 RPS20 FTSJ2 RPL12 RPL27 RRS1 EXOSC4 RPS19 WBP11 WBSCR22 BYSL ZNF622 EIF4A3 GEMIN4 RPS2 MRM1 RPL37 RPS10 HEATR1 DDX49 LAS1L RPS13 WDR12 …	0.0569372	0.23239	-0.229741	-1.21889	608	EIF2A GNL1 NUP88 RRN3 XRN2 FASTKD2 ORAOV1 RPS8 ERI3 RPS4X SART1 TFB1M BOP1 DROSHA RPL38 RPS29 RSL24D1 CSNK1E EBNA1BP2 FDXACB1 RPL12 DDX47 WDR74 GNL3L RPL24 RPL37 RPP21 RPS27L TEX10 RPL36A RPP25 RPP38 RCL1 RPL17 RPL27 RPS5 RPL11 RPS7 PNO1 C7orf60 DDX51 RPL3 RPS19 DDX52 DDX27 RIOK2 SURF6 RPLP2 RPS4Y1 DDX49 LSG1 PDCD11 RPS27A MPHOSPH10 PPAN EXOSC10 NOL8 NOP16 WDR36 EXOSC5 MINA RPL18A RPL27A RPL5 RPL…
OSADA_ASCL1_TARGETS_UP	44	0.000188466	0.00539097	-0.548704	-2.34563	0	ANGPT2 PPP1R16B KLK1 BDKRB1 KRT14 RASSF4 RASA4 RAB37 MTSS1 RGS16 CHGB GRASP CBFA2T3 CLDN14 SCG2 MYB RAB3B SEMA3E ATF3 SMYD3 DLL1 JAG2 LTB RHOBTB3 SCG3 RET SSTR2 IGFBP5	0.0478076	0.209819	-0.368996	-1.4252	494	RGS16 GRASP IGFBP1 RAB37 RAB3B KLK3 IGFBP5 ITGA1 ATF3 LFNG PPP1R16B SCG2 RHOBTB3 MYB SCG3 CHGB ANGPT2 SSTR2
VANTVEER_BREAST_CANCER_ESR1_DN	226	0.000533903	0.00544568	-0.410854	-2.34142	0	GPR180 ATP1B3 MARCO TMCC2 PADI2 KATNA1 UBE2E3 CCNC RAB6B SFT2D2 SHFM1 KRT6B PDIA6 ADAMTS7 SYNCRIP CDK2AP1 CTSC TBPL1 CYBB GPSM2 HIST1H1A UCK2 GPRIN2 MID1 TOPBP1 LYN NMB OPTN MCM5 PSMG1 GAPDH TCN2 CREB3L2 MMP7 TNF MSN NFKBIE SLC35C1 UGT8 TTK C21orf91 MCM6 TBC1D1 CDCA8 PSAT1 HIF1A TNFAIP3 EGFL6 TMEM123 UQCRH CENPA CDC20 ZNF777 BCL11A RARRES1 SLC2A6 ASNS LAMP3 FAM64A LGALSL PLTP MELK BTG3 MTMR2 NF2 …	0.0460696	0.205622	0.241488	1.25325	428	GPSM2 MYBL2 SLC2A5 GMPS HIST1H1A CEP55 GPRIN2 MCM5 RAD54L CORO1C RNF145 CCNC GLIPR1 CHIC2 FANCA ATP1B3 SKA3 FABP7 SH3BP1 FDX1 CCNB2 CDCA8 UQCRH ATL3 TRPV6 OPTN PKP1 UCHL3 DUSP9 HDGF CENPW DEF8 IL15RA SIRPA JRKL MSN CDH3 PGM1 BIN1 MID1 BIRC2 PLTP S100A10 MELK SHFM1 IMPA2 SOD2 DYSF PDZK1IP1 TTK LAMP3 MALL ST14 UGP2 ZNF777 CHST2 CA9 MPZL1 NCAPD2 CYBA LAD1 PRIM2
REACTOME_HOST_INTERACTIONS_OF_HIV_FACTORS	121	0.000315657	0.00539097	-0.448357	-2.34014	0	AAAS NUP153 PSMC5 AP2M1 PSMC4 BANF1 RANGAP1 LCK NUPL1 CCNT1 APOBEC3G SLC25A5 PSMC3 PSMD2 HLA-A AP1M1 FYN RAC1 RAE1 SEH1L PSMA2 POM121 PAK2 NUP107 NUP93 HMGA1 RPS27A KPNA1 PSME1 TCEB1 PSMB5 PSMB4 AP1G1 NUP155 PSMF1 PSMD1 PSMD14 PSMC1 SLC25A6 RANBP1 UBA52 RAN CD4 PPIA AP1S2 NUP188 PSMD12 PSMD4 PSIP1 NUP50 PPIAP22 PSMB7 ARF1 PACS1	0.769811	0.894464	0.182626	0.868703	7343	AP2S1 XPO1 PSMB8 SLC25A5 PSMB9 PSMA4 PSMA1 AP1S1 PSMD3 PSMA7 AP2M1 HLA-A RANBP1 PSMB10 RAN AP1M2 SKP1 PSMC5 PSMD4 RAC1 ARF1 PSMD2 NUP43 NUP54 NUPL1 PPIA PSMC2 B2M PSMB7 RBX1 UBA52 AAAS HCK PPIAP22 CD247 NUP93 NUP37 PSMA2 PSMB1 PSMB4 PSMD7 PSMB6 RANGAP1 TPR
NIKOLSKY_BREAST_CANCER_8P12_P11_AMPLICON	46	0.00019084	0.00539097	-0.541098	-2.3384	0	BAG4 STAR FNTA ADAM32 PROSC RAB11FIP1 ZNF703 PPAPDC1B ANK1 ADAM9 TACC1 EIF4EBP1 VDAC3 THAP1 KAT6A LSM1 PLEKHA2 CHRNA6 ERLIN2 IDO1 GOLGA7 ASH2L BRF2 WHSC1L1 DDHD2	9.66464e-05	0.00353193	-0.617891	-2.40762	0	LSM1 FNTA GINS4 PLEKHA2 ASH2L AP3M2 TACC1 ADAM9 TM2D2 PPAPDC1B ERLIN2 IKBKB POLB PROSC BAG4 BRF2 GOLGA7 WHSC1L1 RAB11FIP1 AGPAT6 EIF4EBP1 LETM2
BURTON_ADIPOGENESIS_PEAK_AT_24HR	41	0.000182949	0.00539097	-0.555867	-2.33555	0	AGT HMMR RANGAP1 ISYNA1 NUSAP1 TOP2A PTTG1 CDK1 PRC1 RACGAP1 CDC25C AQP1 KPNA2 UBE2C CDC20 CCNA2 H2AFX MELK CCNB1 KIF20A TRAPPC5 IPO5 AURKB ELAVL1 BUB1	0.00660816	0.0590573	0.431809	1.65769	63	TK1 CCNA2 RACGAP1 HMMR CENPL PTTG1 CDC25C PRC1 SRSF1 IPO5 AQP1 MELK CCNB1 CDK1
CUI_TCF21_TARGETS_2_UP	410	0.00131579	0.00830326	-0.386159	-2.33465	0	POSTN THOP1 ISLR SUMO3 PHB CDK2AP1 CLSTN2 DTYMK GAS2L3 TMEM231 MPP6 SYCE2 FNDC4 HNRNPU KCNT2 ABHD14A CPNE5 COL6A1 EMG1 INCENP METTL1 TGFB3 CFH NPHP1 PA2G4 BNC2 RCN3 CDCA7 ECE2 SSSCA1 STRA13 MCM5 MMP16 NIPSNAP1 XRCC6BP1 PRDX6 RFC3 APCDD1 LAMA2 MRTO4 CBX5 EMID1 MMP11 POLE3 PTTG1 CDK1 CKS1B ASPM COL3A1 EFS TMEM151B ESPL1 FLNC ESR1 SIX2 C6orf48 LUM PIH1D1 MEX3A CDC25C NRP2 CDCA5 CDCA8 NR2F2 DSCC1 NLG…	0.00784567	0.065634	-0.240787	-1.32069	84	EPHA4 HDAC11 STMN1 TCTN2 TGFBI PALM CCDC88C EXOSC5 NRP2 TTL LAMA4 MFAP2 PENK RAD18 SRD5A1 ATP1A2 KCP MXD3 BOC DNAH1 LRFN4 PTGDS SLC38A1 BAZ2B CPXM1 OSCP1 XRCC1 ANKRD54 PAFAH1B3 POSTN EFS NFATC4 CTHRC1 TNFAIP6 CENPV LSR VCAM1 VPS54 SERPINF1 LYPD6B RRP1B ARHGAP39 IGF1 ABHD11 KRT8 SPSB4 STRA13 CAMSAP3 VCAN COL6A2 SYNE2 SLIT2 LRRC56 RBP1 RBFOX3 COL1A1 COL6A1 CD79B SIPA1L1 EYA1 PYCR1 CCDC80 SALL2 ADAM…
GO_REGULATION_OF_CHROMOSOME_SEGREGATION	81	0.000251067	0.00539097	-0.481104	-2.33383	0	ANKRD32 SMC6 FBXO5 ECT2 SPAG5 CDC26 ATM SIRT2 CENPE BUB1B CSNK2A2 SENP6 TNKS USP44 MAD2L1 ATRX CTCF PTTG1 TTK ESPL1 RACGAP1 PLK1 CDCA5 UBE2C RB1 DLGAP5 PUM1 BUB3 CCNB1 KIF2C ANAPC4 MAD2L2 NEK2 CENPF CSNK2A1 AURKB BUB1	0.00811295	0.0669108	0.346438	1.53436	76	CDC23 NEK2 PLK1 MAD2L1 CDCA5 RACGAP1 CDC6 ECT2 PTTG1 RB1 BUB3 CENPE ESPL1 H2AFY CENPF BUB1B HORMAD1 PCID2 SPAG5 WAPAL ANAPC10 AXIN2 TTK PTEN CCNB1 USP44 RAB1A
GO_REGULATION_OF_CELL_CYCLE_PHASE_TRANSITION	305	0.000813008	0.0064532	-0.395564	-2.33312	0	ADAM17 CENPJ GPR132 CTDSP2 FBXO5 DBF4B BRD4 CCNB3 TP73 TGFB1 CDC26 ATM PLAGL1 PSMC3 PSMD2 SIRT2 CENPE KIF14 BUB1B CSNK2A2 USP44 PSMA2 MAD2L1 PRKCQ PRMT2 ZNF830 FHL1 PLCB1 CDK1 FBXO7 PSME3 CDK2 DDX3X ERCC2 RPS27A CDK4 CUL4B PSME1 TTK ESPL1 PSMB5 CDC5L CDC25C CDC14A PLK1 PSMB4 AKT1 CDCA5 GIGYF2 BIRC5 STOX1 UBE2C NBN MRE11A PBX1 CDC20 SENP2 TP63 APEX1 PSMF1 PSMD1 PSMD14 GTSE1 PSMC1 RB1 DLGAP5 CCNA2 …	0.0333621	0.168501	0.232732	1.25218	308	FANCI CDC23 CCNA2 PLK1 MAD2L1 CDCA5 CDK2 CNOT6 TFDP1 CDC6 LSM11 BIRC5 DDB1 HSPA2 CNOT8 SFN WNT10B CHEK2 CRADD CDC45 CTDSP2 CDC7 PSMB8 HUS1 PSMB9 RB1 CDC25C PSMA4 SLFN11 BUB3 PSMA1 ANAPC1 RNASEH2B PSMD3 CENPE ESPL1 AURKA CARM1 H2AFY PSMA7 BRD7 CENPF DBF4B PSMB10 SUSD2 ANKRD17 BUB1B ATP2B4 KIF14 SKP1 TRIAP1 ANAPC16 CLSPN FGF10 PCID2 PSMC5 DDX3X PSMD4 SMARCD3 ANAPC10 PSMD2 TTK XPC PCNA PRMT1 PSMC2 P…
REACTOME_RESPONSE_TO_ELEVATED_PLATELET_CYTOSOLIC_CA2_	79	0.000245278	0.00539097	-0.48121	-2.32474	0	FGA HABP4 BRPF3 TGFB2 ABCC4 ITGB3 TLN1 TMSB4X PSAP ACTN2 SPARC TGFB1 PLG TGFB3 CFL1 LAMP2 HSPA5 HGF PDGFB APOA1 PPIA WDR1 SCG3 PFN1 ITGA2B CALU PPIAP22 SERPING1 FGG SERPINF2 CALM3 CD36 APP FN1 TF PROS1	0.0124774	0.0898414	-0.345673	-1.50443	130	VWF STX4 PECAM1 TGFB1 FN1 F5 CALM3 TGFB2 TUBA4A A2M PROS1 SELP HABP4 CALM1 SOD1 PDGFA PDGFB PFN1 TLN1 APP F13A1 ACTN2 HGF ITGA2B SCG3 FGB FIGF BRPF3 VEGFA SRGN SPARC
LINDGREN_BLADDER_CANCER_CLUSTER_1_DN	367	0.0010929	0.00752006	-0.387891	-2.32444	0	RCBTB1 ABI3BP POLE LAMA4 PITX2 ORC1 NFE2 BRCA1 POP7 RELL1 EPHX1 RHBG ZDHHC18 CDT1 GNB3 PSRC1 DCLK2 MOBP ZNF148 AKAP12 ARHGAP15 CLIC4 FAM50A NEDD9 HMGCS1 RGS16 SLC12A2 COL4A2 PAFAH1B3 RAD51 ZNF703 MAP1A C1orf216 MNS1 WDHD1 PPP1R14C WBSCR16 GEM GINS2 ITGB7 APEX2 ST3GAL2 ZWINT CXCL1 HEYL PMP22 DAAM2 UCK2 CENPE KIF14 EBP PVRL2 FYN NCAPG2 CDCA7 HCLS1 KIF11 KIF4A PIK3AP1 MCM5 PALM2-AKAP2 RFC3 MPHOSPH9 …	0.0129221	0.0919371	0.237124	1.30248	118	ACSL1 TK1 GINS2 NEK2 CDT1 PLK1 MYBL2 CISH CENPN RACGAP1 CDC6 BIRC5 RAD51 VDAC1 RNASEH2A RBL1 KIF11 PITX2 MCM5 PLK4 RAD54L ZWINT CAPG DEDD WBSCR16 TCF19 MAGEA11 CDC45 CKS1B PTTG1 RFC3 CDC7 TMPO CIT PHF19 NCAPG2 SLFN11 BRCA1 HSPD1 PSMA1 CCNB2 CDKN2C CERS2 CDCA8 PRC1 CENPE KIF23 AURKA H2AFY H2AFZ ORC1 CENPF HDGF RFC4 RASSF5 SSR1 CDCA2 PAPPA SYNGR2 BLVRB SQLE TMEM97 KIF14 NUDT1 PRRC1 PRRX1 STAT5B DQX…
REACTOME_CELL_CYCLE_CHECKPOINTS	110	0.0002936	0.00539097	-0.451256	-2.3238	0	CDC26 ATM PSMC3 PSMD2 BUB1B PSMA2 MAD2L1 MCM5 RFC3 CDK1 CDK2 RPS27A CCNE1 PSME1 RPA1 PSMB5 MCM6 CDC25C PSMB4 UBE2C RFC4 MCM10 CDC20 MCM2 PSMF1 PSMD1 PSMD14 PSMC1 BUB3 CHEK1 UBA52 CCNB1 PSMD12 PSMD4 ANAPC4 CCNB2 CDC7 TP53 RFC2 PSMB7	0.000211305	0.00547822	0.380167	1.7755	1	CDC23 MAD2L1 CDK2 CDC6 RFC2 MCM3 MCM5 MCM10 CHEK2 CHEK1 CDC45 RFC3 CDC7 PSMB8 HUS1 PSMB9 CDC25C PSMA4 BUB3 PSMA1 ANAPC1 CCNB2 MCM7 PSMD3 DBF4 PSMA7 ORC1 RFC4 PSMB10 BUB1B RFC5 PSMC5 PSMD4 ORC6 ANAPC10 PSMD2 MCM2 PSMC2 ANAPC7 CCNB1 PSMB7 CDC25A CDK1 UBA52 RPA2
PURBEY_TARGETS_OF_CTBP1_AND_SATB1_UP	78	0.000244379	0.00539097	-0.481708	-2.32264	0	CRX HNRNPA3 CHEK2 PAIP2 RPL7A RPL34 BHLHE40 CGREF1 ACTB DCT KATNA1 SLC9A3R2 LCK PPP1CA RAD51D LTBP1 RPS10 COL5A1 C11orf80 LDHA IDH2 ALDH1A3 ASNS CCNI RPSA RPLP0 TMEM45A ITGA2B ABHD6 CYP11A1 RPS6 SLC2A3 PCBP1 SQLE EIF2AK3 PFKFB4 EEF2 YWHAE TMEM184B	0.664107	0.83681	0.204679	0.899286	6312	RAD51D PKMYT1 CHEK2 ZNF330 RPL34 CHAF1A PSMA1 PPP1CA DCT COG8 TBCA SQLE PDHA1 DDX17 HSPE1 LTBP1
BERENJENO_ROCK_SIGNALING_NOT_VIA_RHOA_DN	43	0.000186881	0.00539097	-0.54631	-2.32254	0	SF3B1 ATXN2 CSF1 WSB1 MYH9 NRP1 IER2 F3 UGCG WWC2 COL4A2 SSB SPARC IGF1R COL4A1 KAT2B HSPA5 AMOTL2 NR2F2 COL5A2 VCAM1 ACTA2 XBP1 QKI EXT1 FERMT2 PRSS23	0.00154799	0.0209013	-0.474643	-1.82432	15	TPM1 PAWR PDLIM7 F3 IGF1R AMOTL2 ROCK1 SSB IER2 VCAM1 ACTA2 EGR1 COL4A2 COL5A2 COL4A1 STRN3 SPARC
BHATTACHARYA_EMBRYONIC_STEM_CELL	86	0.000257798	0.00539097	-0.473097	-2.32199	0	HSPA4 PITX2 CRABP1 GAL TNNT1 CACHD1 SET CCNC EPRS SSB SLC16A1 EIF4A1 CRABP2 ELOVL6 ARL5B PSMA2 TUBB6 KIF4A TUBB PTTG1 CDK1 HMGA1 PPAT RPL6 KPNA2 CCT8 MTHFD2 RPL7 GJA1 CCNB1 RPLP0 PSIP1 RPL4 SEPHS1 CALU HMGB2 SERPINH1 MAD2L2 AURKB TPX2 LEFTY1 LDHB FAM83D	0.648263	0.827435	0.203073	0.910017	6175	TK1 DTL SNRPF PITX2 HNRNPAB CCNC PTTG1 ELOVL6 HSPA4 ZNF257 MGST1 PPAT GDF3 SLC16A1 HMGB2 DDX21 CCNB1 FABP5 POU5F1 CDK1 SEMA6A EPRS
YAMASHITA_LIVER_CANCER_WITH_EPCAM_UP	51	0.000200723	0.00539097	-0.526484	-2.32123	0	EIF3F FMOD RPL17 RPS3A RPL9 RPL29 RPL13A RPL7A XK HNRNPA1 PHF20 AHCY RPS10 TOMM20 GNAS XPO7 SCARB2 TAF1D RPS27A SPTBN1 TTK RPL6 RPL31 RPL28 PTPN12 RPSA RPLP0 MRPL3 RPS4X RPS7 RPS3	0.369119	0.62647	-0.264067	-1.0515	3812	DKK1 EIF3F SPTBN1 RPL17 RPS7 TAF1D RPS4Y1 DSG2 MDK RPS27A VIL1 EPCAM RPL13A RPS10 TRIM24 BAMBI XPO7 RPL9 MRPL3 SRPK1
SESTO_RESPONSE_TO_UV_C7	68	0.000226912	0.00539097	-0.495214	-2.32056	0	CTSC CRABP2 ESD LIF AARS HSPA5 EXOSC7 IDH2 UBE2C ITGB1 SLC1A5 CDC20 ALDH3B2 ASNS CDC25B LGALS1 PRCP PTMA XBP1 ATIC ODC1 RSU1 FGFBP1 H19 PCK2 RPL3 CDKN3	0.216996	0.475562	0.2682	1.1469	2075	ACSL1 TK1 KIAA0101 HMGB1 ADK HNRNPA2B1 ATP1B3 YARS
JUBAN_TARGETS_OF_SPI1_AND_FLI1_DN	88	0.000260349	0.00539097	-0.470642	-2.3205	0	RAB18 EIF4G1 SYNCRIP PTGIR PUS7 TGFB1 HNRNPU NHP2L1 RBBP7 NIP7 HNRNPL LDHA TUBB CDK1 MYC CA5B SPATS2 NAA50 TCP1 HRC HSPA8 ZNF777 MIF HPRT1 JAG2 NDNL2 ARPC2 CCNB1 PSMD12 FADS2 S1PR2 IMP4 EIF4B TRAPPC5 ETHE1 ASB2 RPL18 WDR4	0.35388	0.614168	-0.236983	-1.04977	3702	IGF2 PUS7 SEPT9 RPL18 ETHE1 FOXP4 NAA50 S1PR2 MYC SPATS2 MBD2 SMARCC1 CCL3 NFYA HRC
LUI_THYROID_CANCER_CLUSTER_3	28	0.000164042	0.00539097	-0.611527	-2.31998	0	EIF3F RPL10A RPL17 TMBIM6 ATXN10 UBE2E3 HINT1 RPS2 ATP5A1 RPL21 RPS5 HSPA8 HSP90AB1 ERGIC3 RPL18A FBL EIF3G RPL18	0.981372	0.994991	0.164282	0.575465	9587	RPL21 FBL RPS2 TMBIM6 HINT1 ATP5A1 HSP90AB1 RTN4 UQCR11
REACTOME_METABOLISM_OF_PROTEINS	432	0.00146628	0.00883352	-0.382668	-2.3183	0	CYC1 PDIA3 RPL24 GALNT3 RPL19 EIF3E EIF3F VDAC1 GALNT6 PIGT RPL10A MUC7 RPL41 TUBB4B EIF3D RPL17 RPS3A TIMM17A RPL30 RPL9 STS EIF2B4 RPL15 RPL29 CCT7 RPL13A EIF4E RPN2 ALG8 RFT1 RPL36 TIMM17B RPS27 TOMM40 TUSC3 CALR RPL39 EEF1B2 EEF1D RPL7A RPLP2 EIF3H RPL37A RPS29 DOLK SSR3 STT3A ARSJ EIF4A2 RPL27A RPL34 PIGN RPS20 ETF1 IDH3G MUC5AC GALNT1 GCNT1 RPL12 SRP9 ACTB BCS1L MUC16 MUC6 B4GALT4 RPL27 F7 …	0.893568	0.957313	-0.158676	-0.874401	9696	DOLK EIF3G EIF5A2 PMM2 RPL38 RPS29 SEMA6D TUBB6 RPL12 RPS28P7 ALG8 SLC25A6 ST8SIA2 DPAGT1 EIF3F GCNT6 PIGQ RPL24 RPL37 ARSG KIFC3 EDEM2 GALNT14 RPL36A TUBB1 UGGT1 GALNT7 GALNTL6 RPL17 RPL27 RPS5 CCT8 FBXW2 RPL11 RPS7 SLC25A12 ALG2 GALNT6 SPCS1 TUBA4A FAM153A PROS1 RPL3 RPS19 TIMM50 SEC23A MGAT3 EIF3FP3 GFER SSR2 PIGU RPLP2 RPS4Y1 TUBB3 USP11 MAN1C1 PFDN1 F7 HSCB IDH3G RPS27A ST3GAL1 TIMM8B EIF5B …
BOYAULT_LIVER_CANCER_SUBCLASS_G123_UP	44	0.000188466	0.00539097	-0.541387	-2.31435	0	SHC1 ATAD2 HAT1 ACLY PEG10 NT5DC2 PRKCI SNRPE DUSP12 TUFT1 UBAP2L CAPRIN1 RBM3 PLCB1 KPNA2 BARD1 RFC4 CCT3 CBX1 MRPL9 PRKDC PNMA1 CCNB2 KIF20A GINS1 SGCE	0.682538	0.848214	-0.225406	-0.870603	7066	CAPRIN1 PRKDC VIL1 CD24 PEG10 KPNA2 ISG20L2 PNMA1 CPD SGCE MAP4K3
GEISS_RESPONSE_TO_DSRNA_DN	16	0.000148104	0.00539097	-0.717579	-2.31378	0	CDC14A DNMT3A VCAM1 WASF1 TP53 EFNB3 PCK2 STAM	0.623673	0.812631	-0.294437	-0.880717	6401	MMP1 STAM STAB1 VCAM1 DNMT3A CDC14A
OXFORD_RALA_OR_RALB_TARGETS_UP	47	0.00019305	0.00539097	-0.533198	-2.31071	0	STMN1 RRM2 WHSC1 DKC1 DTL CCNE2 TACC3 FEN1 DNAJC9 MCM7 EXOSC4 SLC20A1 TYMS ZWINT LAS1L NET1 MCM5 CDK1 NINL HMGA1 CCNE1 BIRC5 E2F3 UBE2C MCM2 ASNS H2AFX CENPM AURKB NONO	0.043866	0.200188	0.361145	1.432	422	CENPM DTL CDC6 BIRC5 MCM5 ZWINT FEN1 MCM7 PSMD3 TMEM97 PPIF DNAJC9 MCM2 TYMS CDC25A CDK1 RRM2 FARSA
GO_REGULATION_OF_SIGNAL_TRANSDUCTION_BY_P53_CLASS_MEDIATOR	154	0.000387747	0.00539097	-0.42819	-2.31052	0	TP73 PRMT5 TTC5 ATM RBBP7 TP53INP1 CSNK2A2 TOPBP1 BRPF1 RBBP4 RFC3 EXO1 NUAK1 PLA2R1 CDK2 SSRP1 RPS27A EHMT2 PRKAA2 RPA1 KAT5 TAF2 AKT1 PIN1 DNA2 KAT6A NBN PARK2 BARD1 MRE11A RFC4 SENP2 TP63 MIF KDM1A TAF9B RAD9B TAF1 CHEK1 UBA52 WRN CHD4 TAF3 ZNF385A TP53RK TP53 TAF5 RFC2 CHD3 AURKA CSNK2A1 AURKB HIC1 TPX2 TP53BP2 CDK5R1 ELL3 SMYD2 UBB	0.160509	0.409116	-0.238274	-1.15802	1689	RBBP7 RRM2B NUAK1 KAT6A TWIST1 PRKAA2 TP53RK ATRIP MAPK11 SNAI1 UBC RPS27A PTTG1IP MTA2 HDAC2 CSNK2A1 PLA2R1 RAD9A EHMT2 ANKRD1 TRIM24 EHMT1 EP300 PLK3 WRN TOPBP1 NBN TP53INP1 TAF4B TAF6 TAF2 HIPK2 TAF10 PRMT5 SUPT16H ATM HIPK1 CDKN2A DYRK1A PMAIP1 KDM1A RBBP8
GO_TROPHOBLAST_GIANT_CELL_DIFFERENTIATION	11	0.000138141	0.00539097	-0.812036	-2.31013	0	LIF E2F8 NR2F2 SENP2 PLK4 E2F7	0.484781	0.719142	0.361269	0.972044	4777	E2F8 PLK4 MDFI
CHEN_ETV5_TARGETS_TESTIS	18	0.000150421	0.00539097	-0.690659	-2.30956	0	CCNE2 DCK DDX10 CRABP1 RAD51 HAUS6 CDCA7 MKI67 MAD2L1 TKTL1 CDK2 TGFBR1 CCNB1IP1 MCM2 RBL1	0.0309406	0.160506	0.507927	1.57744	299	MAD2L1 CDK2 RAD51 RBL1 DMC1
GO_MEMBRANE_DISASSEMBLY	45	0.000190404	0.00539097	-0.537368	-2.30953	0	AAAS NUP153 BANF1 NUPL1 NDEL1 NUP160 RAE1 SEH1L POM121 NUP107 CDK1 NUP93 PLK1 NUP155 POM121C CCNB1 NUP188 NUP50 CCNB2 CTDNEP1 PAFAH1B1 VRK1	0.971851	0.99117	-0.165241	-0.640867	10046	EMD NUP62 NUP50 SEH1L LPIN1 RAE1 NUP214 NUP98
GO_POSITIVE_REGULATION_OF_DNA_REPLICATION	82	0.000250313	0.00539097	-0.474403	-2.30935	0	PKIB HNRNPA1 DBF4B TNKS2 ATM IGF1R CCT6A KLF4 TGFB3 MAPK15 RAC1 TNKS CCT4 PRKCQ ATRX CDK1 CDK2 HMBOX1 E2F8 TCP1 DNA2 CCT8 PDGFB PARM1 GLI2 CCT3 CDC7 BMP6 NEK2 CSF2 AURKB KITLG CCT2 ATF1 E2F7	0.17759	0.429086	-0.269255	-1.17945	1866	EREG PDGFA MAPK15 MAP3K4 PDGFB CDC42 IGF1R POT1 GREM1 IGF1 CTNNB1 ATM KCTD13 KLF4 NPM2 JUN CTC1 STOML2 INSR CCT2 BMP4
GO_CYTOPLASMIC_TRANSLATION	41	0.000182949	0.00539097	-0.549383	-2.30831	0	EIF3F EIF3D RPL9 RPL15 RPL29 RPL7L1 RPL36 RPLP2 SSB EIF3B EIF3M RPL36A EIF4H MRTO4 RPL22 EIF4EBP1 RBM4 RPL6 RPL31 RPL8 RPL35A RPL7 CDC123 RPLP0 PCBP2 EIF4B	0.637976	0.822036	-0.234488	-0.891695	6581	RPL26 SSB RPL7 RPL9 RPL15 EIF4EBP1
GO_MECHANOSENSORY_BEHAVIOR	12	0.00014043	0.00539097	-0.787998	-2.30727	0	DRD2 SLITRK6 SHANK3 FOXP2 STRBP CNTNAP2 STRA6	0.441984	0.686693	-0.36739	-1.00767	4490	ETV1 CNTNAP2 DRD2
REACTOME_SYNTHESIS_OF_DNA	89	0.00026137	0.00539097	-0.466176	-2.30629	0	PSMB9 CCNA1 FEN1 POLE ORC1 ORC6 MCM3 CDT1 PSMC5 MCM7 PSMC4 CDKN1A POLA2 GINS2 PSMC3 PSMD2 PSMA2 MCM5 RFC3 LIG1 CDK2 RPS27A PSME1 RPA1 PSMB5 MCM6 PSMB4 DNA2 RFC4 MCM2 PSMF1 PSMD1 PSMD14 PSMC1 RB1 POLD3 CCNA2 UBA52 PSMD12 PSMD4 RFC2 POLE2 PSMB7 GINS1	0.00010491	0.00353193	0.449353	2.02781	0	GINS2 CCNA2 CDT1 CDK2 CDC6 RFC2 POLD2 DNA2 MCM3 MCM5 POLA1 CDC45 RFC3 FEN1 PSMB8 PSMB9 RB1 PSMA4 PSMA1 MCM7 LIG1 PSMD3 PSMA7 ORC1 RFC4 PSMB10 RFC5 PSMC5 PSMD4 POLA2 ORC6 PSMD2 MCM2 PCNA PSMC2 PSMB7 PRIM2 UBA52 RPA2
IGLESIAS_E2F_TARGETS_UP	150	0.000376932	0.00539097	-0.428009	-2.30432	0	MCM3 MFAP2 CXCL13 MCM7 TMSB4X BZW1 RHOB ENPP2 LIMS1 MORF4L1 POSTN SPARC LAPTM4A NFKBIA NID1 EVL PMP22 RBBP7 SS18 ADH5 SCG2 ACTG1 MRC1 COL4A1 DNAJA1 MCM5 TUBB SEPT2 ACADL CKS1B COL3A1 HSP90AA1 TUBA1B IGFBP4 COL1A2 LUM APOE COL5A2 NID2 SMC2 ITGB1 C1QC LGALS1 CSRP1 LPL COL6A2 GJA1 ACTA2 RBP1 TMEM45A TIMM22 CRTAP SCD NFIB SERPINH1 CADM1 C3 LCP1 DCN GBP4 HBA2 KITLG CTSS SERPINF1 IGFBP5	0.00833965	0.0682661	-0.297784	-1.44227	87	CCND2 HBA2 RBBP7 TANK IGFBP5 GADD45B ANGPTL2 MRC1 DNAJA1 IGFBP4 S100A11 ID2 NID2 C1QA CDH5 DSTN ELN CDC42 LAMA4 MFAP2 PKD2 SCG2 SS18 C1QB FBLN2 PMP22 POSTN KRT19 NID1 ANXA1 SERPINF1 LAPTM5 ACTA2 COL6A2 C1QC RBP1 RHOB COL1A1 COL5A2 COL1A2 COL4A1 COL15A1 TUBA1A SPARC TYROBP
DISTECHE_ESCAPED_FROM_X_INACTIVATION	13	0.000142369	0.00539097	-0.76378	-2.30377	0	TMSB4X KDM5C UBA1 DDX3X ZFX PRKX TBL1X USP9X RPS4X EIF2S3	0.162691	0.410973	0.456006	1.29176	1595	EIF2S3 ZFX DDX3X KDM6A STS TBL1X EIF1AX KDM5C
ALONSO_METASTASIS_EMT_UP	34	0.000174034	0.00539097	-0.575113	-2.30318	0	CLIC4 HMMR SERPINA3 MMP2 SPARC ENOPH1 LUM SMARCA1 CTSB SDCBP RAN RRAGA PFN1 ITGAV CDH2 FGG VCAN EDNRB	0.0884604	0.295009	-0.370526	-1.3482	912	FZD1 TUBA4A CLIC4 TUBB3 DSG2 SDCBP SPA17 PFN1 MMP2 VCAN RRAGA CDH2 TUBA1A SPARC
GO_POSITIVE_REGULATION_OF_GENE_EXPRESSION_EPIGENETIC	76	0.000240732	0.00539097	-0.48026	-2.30174	0	HIST2H3A POLR2H SF3B1 SMARCD1 TAF1B CTNNB1 EP300 HIST2H4B ATAD2 HIST1H4L TWISTNB POLR1B HIST1H3B HIST1H3F ARID1A HIST1H4E ASF1A HIST1H4C SMARCA5 ACTB AICDA PADI2 HIST2H3C HIST1H4B HIST2H3D HIST1H3H MYBBP1A KAT2B SLC50A1 MYO1C PHF8 TAF1D HMGA1 POLR1E HIST1H4D HIST1H4F HIST1H4H HIST1H4I POLR1A TAF1A POLR1C CHEK1 ARID1B HIST1H3I TET1 POLR2F HIST1H3J	0.0265431	0.144565	0.32776	1.43169	251	HIST1H4D CHEK1 HIST1H4J TAF1A SMARCA5 HIST2H4A BAZ1B HIST1H4H H2AFY H3F3A SLC50A1 ARID1B HIST1H4E HIST2H3D HIST1H3G HIST1H3E HIST1H4L HIST1H3J POLR2H HIST1H3A HIST1H4A DDX21 HIST4H4 HIST1H3I HIST1H4F POLR2F ATAD2 PHF2 POLR2E AICDA ATAD2B ASF1A HIST1H4C POLR2L TBP
CEBALLOS_TARGETS_OF_TP53_AND_MYC_UP	20	0.000154012	0.00539097	-0.666776	-2.29888	0	JUNB HARS ISLR MYC UAP1 ZNF532 NEK3 HSPH1 ACSL3 MTHFD2 DRG1 HSPA2	0.605287	0.801879	0.280322	0.89764	5906	ACSL1 HSPA2 HARS STAT5B HSPE1
TURASHVILI_BREAST_DUCTAL_CARCINOMA_VS_LOBULAR_NORMAL_UP	72	0.000230787	0.00539097	-0.483562	-2.29798	0	IFIT3 MGAT2 UBE2D1 CCT5 UNC5B DTL CCNE2 EPS15L1 NBAS DENND1B SULF1 EIF2AK1 HMMR PRR11 RAB18 TRIM59 VOPP1 NUSAP1 RRP15 RMND1 MRPL44 ATP2B1 CPB1 RAC1 MLLT10 KCMF1 TOP2A EPB41L3 ASPM COL3A1 COL1A2 RACGAP1 FBN1 COL5A2 FUT8 PNP MELK TMEM107 RET FANCI HDGFRP3 CTHRC1 VCAN TBCE FN1	0.227708	0.48805	-0.267319	-1.14213	2379	LRRC15 CTHRC1 SULF1 EPS15L1 VCAN HDGFRP3 COL1A1 COL5A2 SFRP4 COL1A2 RORA TMEM107 RMND1 FUT8 EPB41L3
WANG_SMARCE1_TARGETS_UP	271	0.00067981	0.00585262	-0.396014	-2.29741	0	GAS5 PPP1R3B TNFRSF19 WBP5 PLEKHG4B ZNF703 PTPN13 TLL2 LIMS1 POSTN MKX MMP2 TSHZ2 TGFB1 RPL37 SERPINB4 COL5A1 PLD3 KLF7 NID1 PMP22 C1S FRY CFH PARVA SERPINB7 ERI1 DACH1 GLIPR2 MARCKS EDIL3 PLCB1 TAGLN COL3A1 IGFBP4 IL1R1 LUM BCAT1 TGFBR1 CFI S1PR3 CBLB CD200 F2R IRS1 NID2 TRIB2 DLL1 MAP1B RARRES1 PCYOX1 KLHDC7B TGFBI WISP1 ACTA2 SLC44A1 TCEAL8 RHOBTB3 NEGR1 SPOCK1 MYOCD ATP11C PGM2L1 BACE2 HEG1 A…	9.33968e-05	0.00353193	-0.363925	-1.90889	0	RNF144A SNX18 TGFB1 DLX6 FN1 RHOJ RPL37 FRAS1 GRB10 MATN2 ZNF711 COL3A1 DIRAS1 TSHZ2 EDIL3 FZD1 FNDC1 GATA3 TGFB2 KLHL28 PROS1 KIAA1715 IGFBP5 WT1 IQGAP2 MYLK SEL1L3 ATP11C AVIL MAN1C1 BACE2 BMPR2 HEG1 IGFBP4 DSG2 NID2 CASK WBP5 VAT1L IL1R1 GABBR2 PLD3 CD24 COL8A1 DACT1 TGFBI TMEM108 STEAP1 RARRES1 GABRA2 FOXO1 BOC F2R OXTR FRY RTN1 PMP22 POSTN TMEM2 SLC12A8 CTHRC1 PLAG1 NID1 SULF1 ETV6 MMP2 ACTA…
GO_BETA_CATENIN_TCF_COMPLEX_ASSEMBLY	40	0.000180995	0.00539097	-0.549961	-2.29632	0	CTNNB1 SMARCA4 BCL9L EP300 HIST2H4B TLE1 HIST1H4L HDAC1 HIST1H4E RBBP5 HIST1H4C TLE4 HIST1H4B TCF7L1 MYC PYGO2 KAT5 PYGO1 TRRAP HIST1H4D HIST1H4F HIST1H4H HIST1H4I LEF1 CDC73 ASH2L RUVBL1	0.180144	0.432614	0.317141	1.21203	1750	HIST1H4D HIST1H4J HIST2H4A PYGO2 HIST1H4H HIST1H4E HIST1H4L HIST1H4A TCF7 HIST4H4 AXIN2 HIST1H4F PYGO1 LEO1 TLE3 HIST1H4C
GO_REGULATION_OF_INTRINSIC_APOPTOTIC_SIGNALING_PATHWAY	134	0.000339213	0.00539097	-0.432441	-2.2934	0	MSX1 BAD NDUFS3 VDAC2 SKIL LCK NKX3-1 HTRA2 MAGEA3 HSPA1A PRKRA SERINC3 PIAS4 DDX3X MCL1 CREB3 TMEM161A AKT1 HSPH1 HIF1A PARK7 BCAP31 PARK2 NFE2L2 UBQLN1 MIF PLAUR KDM1A TAF9B GRINA NCK2 P4HB XBP1 ZNF385A TRIM32 BCL2L11 TP53 SOD2 FIGNL1 FBXO18 EIF2AK3 PLAGL2 NONO TPT1 ELL3 RPS3 BCL2L2 CDKN2D UBB	0.45679	0.698233	-0.209319	-0.996065	4809	RAD9A SFRP2 PIAS4 HSPA1A SYVN1 TXNDC12 BBC3 VNN1 GRINA MMP9 MAPK7 HIF1A NONO DDIT3 MAPK8IP1 PMAIP1 HTRA2 KDM1A BCL2L11 CXCL12
GO_COLLAGEN_FIBRIL_ORGANIZATION	37	0.000177588	0.00539097	-0.560696	-2.29289	0	CYP1B1 TGFB2 COL11A2 TNXA COL5A1 ADAMTS3 PLOD3 MMP11 COL3A1 COL1A2 LUM TGFBR1 COL5A2 DPT LOX SERPINH1 LOXL2 SERPINF2 COL12A1	0.00165805	0.021831	-0.494793	-1.83583	16	PLOD3 LOXL2 COL3A1 COL5A3 TGFB2 FOXC1 COL11A1 SFRP2 NF1 GREM1 COL1A1 COL5A2 COL1A2 ADAMTS2 COL14A1 DPT COL12A1 COL2A1
GO_MITOTIC_CELL_CYCLE_CHECKPOINT	132	0.000337382	0.00539097	-0.433506	-2.29254	0	TP73 TGFB1 ZWINT ATM PLAGL1 BUB1B CSNK2A2 MAD2L1 ZNF830 TOP2A CDK1 CDK2 RPS27A TIPIN TTK CDC25C PLK1 GIGYF2 NBN ATF2 MRE11A TP63 GTSE1 RB1 RAD9B CCNA2 SMC1A BUB3 UBA52 CCNB1 PLK2 CLSPN ZNF385A CARM1 PRKDC E2F1 FANCI RPS6 TP53 CNOT7 MAD2L2 AURKA PRMT1 CENPF CSNK2A1 BUB1 E2F7 UBB	0.1569	0.404348	0.24237	1.16679	1485	FANCI CCNA2 PLK1 MAD2L1 CDK2 CNOT6 TFDP1 ZWINT CNOT8 ZWILCH SFN CHEK2 CRADD HUS1 RB1 CDC25C BUB3 PRCC AURKA CARM1 CENPF BUB1B TRIAP1 CLSPN TIPIN TTK XPC PCNA PRMT1 CNOT6L CCNB1 CDK1 CENPJ RBL2 UBA52 RFWD3 RPA2
TOYOTA_TARGETS_OF_MIR34B_AND_MIR34C	428	0.00143266	0.00874427	-0.378238	-2.2912	0	ANP32B BCCIP CENPJ RAD51 BCO2 NUPL1 FLOT1 DBF4B VOPP1 MNS1 RAD51D TNPO3 CCDC9 NUSAP1 REEP4 WBSCR16 RNASEH1 ATP2A2 GPSM2 VPRBP ZNF202 KIF20B NHP2L1 RAB3IP DDX39B HAUS6 CENPE KIF14 BUB1B FGFBP3 C18orf54 PA2G4 PITHD1 CMTM1 CCDC93 ERLIN1 TEX261 CDCA7 KIF11 MKI67 RBBP4 NCOR1 KIF4A POM121 SMPD4 MAPT GSG2 SLC29A1 PABPC4 PRKRIR RFC3 MPHOSPH9 MYB SUV420H1 KIAA1467 LDHA LIG1 TUBB PRRG4 NUFIP1 PSME3 RAB3D R…	0.000767376	0.0130081	0.260818	1.45596	6	SHCBP1 SPC24 NEK2 CCNA2 PLK1 GPSM2 RAD51D MYBL2 DCLRE1C BORA TMEM109 ARHGAP11A TFDP1 DTL RAD51 RFC2 DNA2 KIF11 PKMYT1 MCM3 PFN2 GSG2 PLK4 HIST1H4D HNRNPAB RAD54L ASF1B MORN4 CENPO RNF145 ZNF551 WBSCR16 PCBD2 SLC35A4 TCF19 RFC3 FEN1 PA2G4 ZNF695 DHFR XRCC2 ZNF493 NHP2L1 GPR19 MLKL HSPD1 PIGX NRGN PRELID2 LIG1 BRI3BP CCNF FAM72D PHTF2 VPS45 CENPE PRRG4 ZMYND19 AURKA FIGNL1 POP1 RAVER2 CENPF HNRNPD …
GO_DNA_CONFORMATION_CHANGE	251	0.000615006	0.0056238	-0.398552	-2.29061	0	RAD23B CHD2 BRIP1 HIST1H1D ASF1B CENPL SART3 TSPYL1 NCAPH HELB HIST1H2BK NCAPD3 GTF2H5 HIST1H3B HIST1H3F HIST1H4E MCM3 ASF1A CETN2 RECQL4 CENPK HIST1H4C SET HIST1H2BM SMARCA5 TNRC18 TSPYL2 MCM7 CHD1L ANP32B RAD51 HIST2H3C HIST1H2BC G3BP1 NUSAP1 TSPYL5 DAXX GINS2 HIST1H4B HIST1H1A HIST2H3D H2BFS HIST1H3H RBBP7 NAP1L1 AIFM1 DDX1 NCAPG2 RBBP4 STRA13 HIST1H2BO MCM5 TOP1 ATRX TOP2A CTCF HIST1H2BB CDK1…	0.000107227	0.00353193	0.361857	1.90412	0	GINS2 CENPM H2AFY2 PARP1 CDCA5 CENPN HIST1H2BI G3BP1 CENPH HMGB1 RAD51 HIST1H1A DNA2 MCM3 MCM5 HIST1H4D DDB1 ASF1B CENPO NCAPD3 CENPL CDC45 HIST1H2BG HIST1H4J BAHD1 NCAPG2 SMARCA5 CHAF1A HIST2H4A HIST1H2BL MCM7 CENPI CHD1L HIST1H2BM HIST1H4H ASH1L CABIN1 H2AFY H3F3A RAD50 HIST1H2BO CENPK CENPW NCAPH TNRC18 CHMP1A HIST1H4E HIST2H3D HIST1H2BE HIST1H3G TSPY4 HIST1H3E TTN HIST1H4L HHEX NCAPH2 TSPYL5 …
GO_NEGATIVE_REGULATION_OF_PROTEIN_MODIFICATION_BY_SMALL_PROTEIN_CONJUGATION_OR_REMOVAL	134	0.000339213	0.00539097	-0.43172	-2.28958	0	CCDC23 PSMC5 PSMC4 ATG5 FBXO5 SPOPL HSPA1A MAGEA2B CDC26 GCLC RASD2 PSMC3 TRIP12 PSMD2 BUB1B FYN USP44 PSMA2 DNAJA1 MAD2L1 GTPBP4 PINX1 CDK1 PSME3 CDK2 GNL3L RPS27A PSME1 FBXO43 PSMB5 PSMB4 TNFAIP3 PARK7 UBE2C CDC20 SENP2 PSMF1 PSMD1 PSMD14 PSMC1 UBR5 BUB3 UBA52 CCNB1 OGT PSMD12 PDCL3 PSMD4 ANAPC4 UFL1 MAD2L2 PSMB7 RPS3 UBB	0.434663	0.680426	-0.211394	-1.00594	4576	PSMD13 PSMD5 CRY1 CDC20 MAD2L2 PDCL3 DNAJA1 UBC UBR5 VPS28 CDC27 PSMC4 RPS27A PSMB5 SUFU SOX4 PSMD9 PIAS3 PSMD14 HSPA1A ABL1 USP4 OTUB1 ANAPC4 CTNNB1 PINX1 ANAPC2 RASD2 CDKN2A PSMD11 GLMN PSMF1 GCLC
ZHAN_VARIABLE_EARLY_DIFFERENTIATION_GENES_DN	30	0.000167532	0.00539097	-0.591466	-2.28817	0	ELF4 MARK2 PSMC5 C21orf33 SF3A3 NAP1L1 NUP160 PPP3CB TOPBP1 FXR1 CDK4 SAFB HADHA CCNB1 PSMD4 ATIC FBL QARS	0.518264	0.743366	0.267902	0.956243	5050	VDAC1 HADHA SRI FBL PSMC5 PSMD4 SAFB CCNB1 PPP3CB
HEDENFALK_BREAST_CANCER_BRCA1_VS_BRCA2	157	0.000389712	0.00539097	-0.422265	-2.28735	0	TMEM127 MAD2L1 POM121 CTGF ATP6AP1 TUBB MYC CKS1B NUP93 CDK4 MSN GNA12 C17orf58 PHYH E2F3 KIF5B YES1 PARD3 PDGFB FOXM1 NUP155 MIF DLL1 KDM1A DLGAP5 TAF1 XRCC6 HADHA CDC123 CHEK1 USP6NL BTG3 PFKP PARP1 ILF2 ST13 OGT SRSF3 AZIN1 CCNY ENPP1 PSIP1 SEPHS1 MNAT1 GDI2 RSU1 YBX1 CBL CUL2 CTSK ELAVL1 POLR2F PRSS23 TP53BP2 STAM	0.415806	0.665258	-0.208318	-1.0157	4387	USP6NL CRYAB DOCK7 KIAA0020 KIF5B ZCCHC11 SOD1 ALCAM MTHFD1 GRB2 PDGFB CRAT ENPP1 LPIN1 DEAF1 MED21 GART CTGF CXXC5 MPL PSIP1 E2F3 PDCD5 CBL MYC CTNNB1 KRT8 CCNY ZFP36L1 MLLT3 MNAT1 YES1 C17orf58 KDM1A TMEM127 THOC1
PENG_GLUTAMINE_DEPRIVATION_DN	327	0.000897666	0.00679661	-0.385843	-2.2867	0	DNAJB6 TUBB4B ADCY3 CYCS TIMM17A NUP205 SAR1A TUBG1 EIF2B4 MAP3K11 NOLC1 PABPN1 RRP1B ACLY ALG8 GMPS PGAM1 RAD23B FDFT1 HSP90B1 TOMM40 YIF1A CALR FUS GLS GCDH PPIB SSBP1 TNPO1 EWSR1 TARDBP HSPA4 RABGGTB SACS DHX15 POP7 SRM RABEPK SLC5A6 DDX19B MLLT11 TRIM28 FKBP2 U2SURP ATP1B3 RRS1 BZW1 SLC19A1 DCAF7 VCP EMP3 RANGAP1 CSE1L BYSL EIF4G1 PDIA6 SSB G3BP1 MARCKSL1 PPP2R2A DNAJB1 SYNCRIP EIF4A3 PRDX4 P…	0.40614	0.657327	-0.189127	-1.01373	4365	AMD1 EMP3 BAZ1A CAPRIN1 DNAJA1 IFI30 CEBPZ MPHOSPH10 MTHFD1 RBM14 NOP16 PFN1 PPP2R2A EIF5B IFFO1 TDG PIK3R2 RBBP6 SLC29A1 ALG3 UCK2 KPNA2 TMED10 ISG20L2 PTDSS1 TRIB1 ZNF207 TRIM28 EIF2B4 MPL RRS1 SSB UBE2G2 NTRK3 SLC29A2 MLLT11 RRP1B STRA13 OSBPL1A SNRPB2 SRRM1 NUP98 PPP1R10 EIF4G2 MRPL3 MYL12B SLC4A7 PSMD11 PSMF1 DYRK1A SLC19A1 PIK3R3 DDX18 PRPF40A SMARCC1 ADAM19 MED22 EIF5 MARCKSL1 CCT2 NOP56
REACTOME_ORC1_REMOVAL_FROM_CHROMATIN	64	0.000220653	0.00539097	-0.493345	-2.28438	0	PSMB9 CCNA1 ORC1 ORC6 MCM3 CDT1 PSMC5 MCM7 PSMC4 CDKN1A PSMC3 PSMD2 PSMA2 MCM5 CDK2 RPS27A PSME1 PSMB5 MCM6 PSMB4 MCM2 PSMF1 PSMD1 PSMD14 PSMC1 RB1 CCNA2 UBA52 PSMD12 PSMD4 PSMB7	0.00948608	0.0749401	0.372207	1.57318	90	CCNA2 CDT1 CDK2 CDC6 MCM3 MCM5 PSMB8 PSMB9 RB1 PSMA4 PSMA1 MCM7 PSMD3 PSMA7 ORC1 PSMB10 PSMC5 PSMD4 ORC6 PSMD2 MCM2 PSMC2
CHARAFE_BREAST_CANCER_BASAL_VS_MESENCHYMAL_DN	50	0.00019861	0.00539097	-0.519793	-2.28297	0	APLP1 TRAF3 SCG2 RBM24 MMP16 EDIL3 NUAK1 SEMA3A FLNC GRK5 BCAT1 GFPT2 GNG11 KIF3C MAP1B COL6A2 TTC28 PFKP ZCCHC24 FAM92A1 LOXL2	0.000676655	0.0119291	-0.482539	-1.91609	6	APLP1 GRB10 LOXL2 ARHGEF40 EDIL3 FAM171A1 CNKSR3 CMTM3 GRK5 NUAK1 AK5 BDNF FZD2 ADAMTS12 SH2B3 KIF3C SCG2 ALPK2 FAM92A1 UTRN COL6A2 ZEB1 MMP16
REACTOME_PROCESSING_OF_CAPPED_INTRON_CONTAINING_PRE_MRNA	135	0.000344234	0.00539097	-0.42968	-2.28249	0	DHX9 NUP37 NUP35 GTF2F2 NUP205 SRSF4 EIF4E PABPN1 POLR2B HNRNPA3 CPSF3 FUS POLR2A CLP1 POLR2D AAAS NUP153 NXF1 GTF2F1 RBMX SNRPE HNRNPA1 NUPL1 PAPOLA SRSF5 CPSF2 DNAJC8 SRSF9 HNRNPM EFTUD2 HNRNPU NHP2L1 SF3A3 HNRNPF HNRNPH2 RAE1 SEH1L HNRNPL POM121 NUP107 PRPF4 CCAR1 NUP93 SNRNP200 MAGOH DHX38 SNRPD2 PRPF8 SUGP1 METTL3 NUP155 SF3B2 SMC1A CSTF2 U2AF1 RBM8A NUP188 SRSF3 SF3B4 PCBP2 HNRNPC NUP50 SF3…	0.627951	0.815458	0.19231	0.929659	5957	SNRPF EIF4E HNRNPU HNRNPH1 SNRPE HNRNPA2B1 RBM8A NHP2L1 HNRNPM HNRNPD SRSF1 HNRNPA1 POLR2B SNRPG HNRNPA0 DHX9 POLR2H POLR2G HNRNPC NUP43 NUP54 SRSF9 NUPL1 SRSF2 POLR2F POLR2E AAAS CSTF3 GTF2F1 HNRNPA3 HNRNPF POLR2L SMC1A SNRPD3 NUP93 HNRNPR SNRPA1 MAGOH NUP37 POLR2J POLR2A SNRPA SUGP1 TPR CCAR1 CSTF1 FUS
DEN_INTERACT_WITH_LCA5	26	0.000162602	0.00539097	-0.614712	-2.28119	0	CSNK2B C1QBP YWHAH LCA5 YWHAZ SET YWHAQ HSPA1A HSPA9 NAP1L1 CSNK2A2 DYNLL1 YWHAB YWHAG HSPA5 HSPA8 NCL USP9X CSNK2A1 YWHAE	0.989752	0.997516	0.156443	0.53753	9657	HSPA9 C1QBP YWHAG HSPA1L DYNLL2 RANBP9 HSPA5 NPM1 YWHAQ
NIKOLSKY_BREAST_CANCER_14Q22_AMPLICON	14	0.0002886	0.00539097	-0.738567	-2.28112	1	GNPNAT1 ERO1L DDHD1 STYX FRMD6 NID2 C14orf166 TXNDC16 PTGER2 FERMT2	0.0256235	0.141912	-0.559231	-1.60737	261	ERO1L PTGDR DDHD1 GNG2 FERMT2 NID2 FRMD6 C14orf166 TXNDC16 PTGER2 STYX
CLASPER_LYMPHATIC_VESSELS_DURING_METASTASIS_DN	36	0.000352796	0.00539097	-0.56131	-2.27975	1	LTBP2 TWIST2 CDH11 LTBP1 COL5A1 CXCL1 COL6A1 CXCL6 LAMA2 COL3A1 COL1A2 S1PR3 FBN1 COL5A2 EMILIN2 LOX COL6A2 RDX LPAR1 SEMA3C CDH2 PCOLCE VCAN ROBO1	0.000292797	0.00671946	-0.560531	-2.0662	2	BGN ROBO1 VCAN COL6A2 LTBP2 COL6A1 COL5A2 SDC2 COL1A2 PCOLCE CDH2 EMILIN2
RAGHAVACHARI_PLATELET_SPECIFIC_GENES	69	0.000226398	0.00539097	-0.484339	-2.27826	0	HIST1H2BK EIF2AK1 ITGB3 MAX SPARC GNAS HIST1H3H PPM1A NAP1L1 PIP4K2A MPP1 PRDX6 FHL1 ASAH1 HIST1H2AC GNG11 CTSA GLA PTPN12 PRUNE ITGA2B ODC1 RSU1 PDLIM1 APP HBB	0.751838	0.884006	-0.200753	-0.850979	7873	CTSA HIST1H2BK PTGS1 TUBA4A MYLK TPM1 YPEL5 APP RGS10 SNN F13A1 HBB ITGA2B MMD SPARC
BIOCARTA_RB_PATHWAY	13	0.000142369	0.00539097	-0.755117	-2.27764	0	ATM CDK1 CDK2 CDK4 CDC25C RB1 CDC25B CHEK1 TP53	0.168298	0.418943	0.45329	1.28406	1650	CDK2 CHEK1 RB1 CDC25C
GO_POSITIVE_REGULATION_OF_CELL_CYCLE_PROCESS	224	0.000532765	0.00544568	-0.400607	-2.27718	0	ANKRD17 CASP2 RAD51B CYP1A1 CHEK2 RBM38 TGFA ORC1 TERF1 BRCA1 CXCR5 CNOT3 MSX1 ANKRD32 BTG2 CDKN1A WNT4 CENPJ FBXO5 UHRF2 DBF4B BRD4 ECT2 NUSAP1 TP73 TGFB1 ATM KIF20B PLAGL1 SIRT2 KIF14 MYBBP1A IL1B MAD2L1 CTGF ATRX DRD2 PLCB1 PROX1 CDK1 CDK2 DDX3X RPS27A CDK4 CUL4B ESPL1 E2F8 RACGAP1 CDC25C PLK1 CDCA5 TAS2R13 BIRC5 STOX1 UBE2C PBX1 PDGFB RNF112 LEF1 TP63 APEX1 GTSE1 RB1 DLGAP5 KIF23 CDC25B RANBP…	0.111337	0.336169	0.226719	1.17564	1039	PLK1 MAD2L1 CDCA5 E2F8 CDK2 RACGAP1 CNOT6 TFDP1 CDC6 LSM11 BIRC5 MSX2 LRP5 PLK4 ECT2 CNOT8 SOX15 SFN WNT10B CHEK2 CRADD CDC45 EPGN CDC7 CIT RB1 CDC25C BRCA1 ESPL1 KIF23 WNT5A AURKA CARM1 H2AFY ORC1 PIWIL2 DBF4B RANBP1 ANKRD17 BTC KIF14 TRIAP1 PCID2 DDX3X
ZHAN_MULTIPLE_MYELOMA_SUBGROUPS	30	0.000167532	0.00539097	-0.588276	-2.27583	0	CHAF1A PRIM1 TMEM131 CSNK2B POLD2 MAZ C1D MSH2 UGP2 EZH2 UBE2V2 EWSR1 FNTA TYMS ACO2 EIF2B1 CCT4 CKS1B FKBP1A EIF2S1 PSMD14 RANBP1 XRCC6 PRKDC	0.116458	0.344792	0.367136	1.31044	1134	CDC6 POLD2 ACO2 CKS1B CHAF1A MAZ RANBP1 TYMS UGP2
KEGG_CELL_CYCLE	124	0.000322685	0.00539097	-0.434184	-2.27216	0	TFDP2 CCNA1 HDAC1 CHEK2 ORC1 ORC6 TGFB2 YWHAZ MCM3 E2F2 MCM7 CDKN1A YWHAQ CCNB3 TGFB1 CDC26 ATM BUB1B TGFB3 MAD2L1 MCM5 PTTG1 CDK1 MYC CDK2 CDK4 YWHAB CCNE1 TTK YWHAG ESPL1 MCM6 CDC25C CDC14A PLK1 E2F3 CDC20 MCM2 RB1 CCNA2 SKP2 SMC1A CDC25B BUB3 CHEK1 CCNB1 RAD21 E2F5 PRKDC E2F1 ANAPC4 RBL1 CCNB2 CDC7 TP53 MAD2L2 BUB1 YWHAE CDKN2D	0.000422119	0.00874957	0.354552	1.68973	3	CDC23 CCNA2 PLK1 MAD2L1 CDK2 TFDP1 CDC6 E2F2 RBL1 PKMYT1 MCM3 MCM5 SFN CHEK2 CHEK1 CDC45 PTTG1 CDC7 RB1 CDC25C BUB3 ANAPC1 CCNB2 CDKN2C MCM7 ESPL1 SMC1B SMC3 DBF4 ORC1 BUB1B SKP1 SMAD3 ORC6 YWHAG ANAPC10 TTK MCM2 PCNA SKP2 STAG1 ANAPC7 CCNB1 CDC25A CDK1 RBL2 RBX1
GO_NEGATIVE_REGULATION_OF_CHROMOSOME_ORGANIZATION	95	0.000267666	0.00539097	-0.452621	-2.27159	0	TERF1 BRCA1 ASF1A SET ATG5 ERCC1 AICDA MTF2 TWIST1 HNRNPA1 MECP2 TNKS2 BCOR ATM HNRNPU TRIP12 BUB1B CSNK2A2 TNKS MAD2L1 ATRX PINX1 PTTG1 PHF8 GNL3L HMGA1 TTK ESPL1 TINF2 PIH1D1 PLK1 SMG6 NBN XRCC5 KDM1A DNMT3B UBR5 BUB3 PARP1 FOXP3 HNRNPC MAD2L2 CENPF CSNK2A1 TET1 DNMT1 BUB1 SMARCB1	0.436612	0.681781	-0.224116	-1.00724	4576	ACD GNL3L RTEL1 TINF2 XRCC5 ATG5 DNMT3B MCRS1 APOBEC1 SPI1 FOXP3 ZNF451 ZW10 TWIST1 MAD2L2 ERCC4 UBR5 TERF1 TEX14 CSNK2A1 ZNF207 KDM4A NBN OTUB1 PHF8 PINX1 ATM HMGA1 SIN3A SMG6 PSMG2 KDM1A PAX5
CREIGHTON_ENDOCRINE_THERAPY_RESISTANCE_2	393	0.00119332	0.00783752	-0.375287	-2.26984	0	CCDC65 DYNLRB2 SPA17 TUBB4B WDR38 MIR600HG NPTX2 MEIG1 IQUB TTC12 TUBG1 CCDC96 CCP110 GPR137B KLHDC9 PPP6R3 SLC31A2 SLC4A8 GPR107 SLC25A14 TMEM106C IK NIPSNAP3B CAPS2 SAMD15 USP13 IQCK LZTFL1 PITPNM1 SUZ12 WDPCP AKNA LRRC23 AIG1 C9orf135 CETN2 C9orf9 LINGO1 RFX3 CEP19 CYTH3 MDH1B C16orf46 HYLS1 C1orf158 ERCC1 MAK FCHSD2 LRTOMT TSPAN2 DNAH6 DNAI1 TTC25 CCDC87 TTC29 RSPH4A TRAF3 ZNF295-AS1 TTC30A F…	9.26784e-05	0.00353193	-0.366815	-2.00196	0	C10orf107 CDC20B ABHD6 CCDC114 DNAH6 FOXJ1 KIAA1841 KIF24 PRPS2 ZNFX1 C7orf57 CCDC96 CEP85 DNALI1 EFHC1 LCA5L LRTOMT ARL6 IQCG CAPSL FCHSD2 MFI2-AS1 PITPNM1 TP73 TBC1D24 ZBBX DNAH11 IFT57 LINGO1 MLF1 SNTN TEKT1 ZNF346 C4orf22 CASC1 RPGRIP1L APOLD1 ARHGEF4 IQUB RSPH1 C21orf59 ISM1 TTC7B C9orf116 CC2D2A CLUAP1 HYLS1 SPOP WRAP73 ZNF432 ARMC4 IFT74 CDKL3 CYB5D1 IFT122 TTLL5 CAPS CRY1 RADIL TMCC1 FBXO…
GO_REGULATION_OF_OXIDATIVE_STRESS_INDUCED_NEURON_DEATH	11	0.000138141	0.00539097	-0.797743	-2.26947	0	TRPM2 MCL1 HIF1A PARK7 PARK2 NR4A3 NONO	0.184605	0.438548	-0.47623	-1.2739	1872	ATF4 NR4A3 HIF1A NONO
REACTOME_CYCLIN_E_ASSOCIATED_EVENTS_DURING_G1_S_TRANSITION_	62	0.000217108	0.00539097	-0.492921	-2.26883	0	MAX PSMC5 PSMC4 CDKN1A PSMC3 PSMD2 PSMA2 MYC CDK2 CKS1B RPS27A CCNE1 PSME1 PSMB5 PSMB4 PSMF1 PSMD1 PSMD14 PSMC1 RB1 CCNA2 SKP2 UBA52 PSMD12 PSMD4 MNAT1 PSMB7	0.174531	0.426597	0.283403	1.19095	1682	CCNA2 CDK2 PKMYT1 CKS1B PSMB8 PSMB9 RB1 PSMA4 PSMA1 PSMD3 PSMA7 PSMB10 SKP1 PSMC5 PSMD4 PSMD2 PSMC2 SKP2 PSMB7 CDC25A UBA52
DACOSTA_UV_RESPONSE_VIA_ERCC3_COMMON_DN	473	0.00171233	0.0097148	-0.372491	-2.2678	0	FGF2 JARID2 NCOA2 PHIP PKN2 TLE1 ATP13A3 GTF2F2 C16orf45 CASK KIAA0020 PIK3C3 BLM TIPARP EIF4E AFAP1 LDLR FLRT2 GMPS RAD23B STARD13 NIPBL TRAPPC8 UPF2 ZCCHC11 ANKRD17 C2CD3 ITSN2 NRIP1 CAMSAP2 SSBP1 USP13 DNAJC13 HIVEP2 IL1RAP MYO1B PIKFYVE SUZ12 KIF5C AUH DHX15 SLC7A1 BRCA1 HOMER1 TGFB2 ATP11B RNGTT F3 NUP153 UGCG BHLHE40 OSBPL8 U2SURP PRKCI RBM39 CAP2 LIMCH1 RCOR1 USP24 ZNF148 FCHSD2 MTF2 ID3 F…	9.12659e-05	0.00353193	-0.328078	-1.8242	0	BLM CDYL MSH2 MYO10 NMT2 NRG1 PEX3 CDK13 ENC1 HOMER1 MARCH6 SMURF2 WDR7 FERMT2 FOXJ3 MEIS2 NUP153 PBX3 PMM2 PPFIA1 PTK2 SMARCA2 SPECC1L WASF3 DENND5A RFTN1 ARHGAP12 CTBP2 GINS1 KIF2A NCOR2 CUX1 DNAJC13 NIPBL PARD3 AUH FCHSD2 PRKCI SOCS5 TJP2 CUL1 USP6 RYK ATXN2 FAM171A1 NFIB NUMB OGT RNF13 STAM TGFB2 ZNF292 DST HIRA AFAP1 AGAP1 PAIP1 PDS5A PTPRA RASA1 SMC5 FGF5 SPOP NUAK1 PIBF1 CLASP2 KAT6A PUM2 …
GO_HISTONE_EXCHANGE	49	0.000196502	0.00539097	-0.519182	-2.26771	0	HIST2H4B NASP HIST1H4L CENPL HIST1H4E CENPK HIST1H4C SMARCA5 RNF8 HIST1H4B RBBP7 RBBP4 STRA13 HIST1H4D HIST1H4F CASC5 HIST1H4H HIST1H4I CENPA ANP32E CENPI RSF1 CENPM CENPO HJURP VPS72 RUVBL1	0.000104015	0.00353193	0.562063	2.24713	0	CENPM CENPN CENPH ANP32E RNF8 HIST1H4D CENPO CENPL HIST1H4J SMARCA5 HIST2H4A CENPI HIST1H4H CENPK CENPW HIST1H4E TNP1 HIST1H4L ZNHIT1 CASC5 HIST1H4A HIST4H4 ITGB3BP VPS72 HIST1H4F
YAO_TEMPORAL_RESPONSE_TO_PROGESTERONE_CLUSTER_12	77	0.000242014	0.00539097	-0.471189	-2.26726	0	RBMX EMP3 ACP1 TRIM59 GGH HIST1H2BC CAPNS1 FXYD2 AHCY ELOVL6 NAP1L1 PTGIS CLN6 EXOC4 C11orf73 KCNJ9 RAB3D PSME1 GNA12 SLC39A8 S100A1 GNG11 IDH2 IARS2 ERGIC3 OXCT1 EBF1 RBP1 NSDHL PCP4 HSD17B10 ATP6AP2 MAGED2 PLEKHO1 QARS FKBP9 FKBP7	0.0805722	0.280416	0.295818	1.29565	765	TRIM59 CHPT1 MCM3 PC ENSA CAPNS1 IARS2 RRAS NTPCR ELOVL6 ARPC1A AHCY PHPT1 FARS2 SLC39A8 ACP1
GO_PROTEIN_FOLDING	206	0.000489956	0.00539097	-0.403039	-2.26519	0	CWC27 GNAI3 BAG4 HSP90B1 CLU GNB1 CALR CRYAB PPIB SACS FKBP8 ITGB3 FKBP2 GNB3 RP2 DNAJA2 PDRG1 HSP90AA4P CDC37 PPIL1 HSP90AB2P GRPEL2 PDIA6 PFDN6 DNAJB1 QSOX1 HSPA1A PPIG PRDX4 HSPA9 ATF6 CCT6A SEP15 DNAJA4 ERO1L CSNK2A2 PEX19 DNAJA1 CCT4 DNAJC21 FKBP1B PDCL UGGT1 FKBP1A AARS HSP90AA1 HSPD1 DNAJB5 TCP1 FKBPL HSPA5 ALG12 TMX1 HSPH1 DNAJB4 DNAJC1 CCT8 HSPA8 LMAN1 PDIA4 HSP90AB1 FKBP11 HSPA6 CCT3 AI…	0.854104	0.940306	-0.168823	-0.853378	9073	PDCL3 PFDN1 DNAJA1 TMX1 HSCB TXNDC5 TTC9 MKKS CDC37L1 DNAJA4 CSNK2A1 FKBP1A PFDN4 VAPA VBP1 HSPA1A FKBPL TXNDC2 FKBP1B LMAN2L TBCC PDIA5 PPIL6 DNAJC2 BAG4 PPIG DNAJB13 DNAJC24 GNAT3 PPIL4 CCT2 DNAJB5 FKBP10 PDRG1
GO_PERK_MEDIATED_UNFOLDED_PROTEIN_RESPONSE	11	0.000138141	0.00539097	-0.796076	-2.26472	0	ATF3 HSPA5 EIF2S1 NFE2L2 ASNS EIF2AK3	0.20412	0.461349	-0.46485	-1.24346	2070	EIF2AK3 IGFBP1 ASNS NFE2L2 ATF3 ATF4 DDIT3
UZONYI_RESPONSE_TO_LEUKOTRIENE_AND_THROMBIN	36	0.000352796	0.00539097	-0.55754	-2.26444	1	CXCL2 F3 NEDD9 GEM ARID5B KLF4 KCNJ2 HLX MCL1 CREM ATF3 ADAMTS1 PTGS2 BMP2 NDRG1 EGR3 NR4A3 NR4A2	0.000195198	0.00530391	-0.571645	-2.10717	1	FOSL2 APOLD1 SIK1 RGS2 ATF3 NEDD9 EGR3 ZFP36 HBEGF F3 CREM NR4A3 EGR1 KLF4 NR4A2 EGR2 GEM
ZHOU_TNF_SIGNALING_30MIN	52	0.00020008	0.00539097	-0.510382	-2.26436	0	HSPB1 KRT14 IL6 TUBB4B IER2 SIGMAR1 TMBIM6 TMF1 MCM7 JUNB SLC39A1 PHB NFKBIA CXCL1 HNRNPU PTMS KLF10 HMGA1 RPL10 PPP2R1A TNFAIP3 PTGS2 SF3B2 ERGIC3 MAP2K1 CDC123 PRDX5 PSMB7 EEF2 HDLBP IGFBP5	0.269112	0.535893	0.275569	1.11889	2611	NDUFA13 HSPB1 PRDX2 HNRNPU SLC39A1 IFI27 IL6 MCM7 PHB TMBIM6 TAGLN2 MAP2K1 PSMB7 SIGMAR1 CDC123 KRT14
REACTOME_EARLY_PHASE_OF_HIV_LIFE_CYCLE	14	0.0002886	0.00539097	-0.732342	-2.26189	1	FEN1 CXCR4 BANF1 LIG1 HMGA1 LIG4 XRCC5 XRCC6 CD4 PPIA PSIP1 PPIAP22	0.474914	0.711413	-0.341787	-0.982382	4855	PSIP1 CXCR4 HMGA1 XRCC4
PECE_MAMMARY_STEM_CELL_DN	134	0.000339213	0.00539097	-0.426317	-2.26092	0	UBE2K GUCY1B3 TPM4 DERL1 NID1 MMP14 COL6A1 NSMAF TROVE2 C17orf85 SLC25A43 STX2 ATRX RUSC1 KCNQ1OT1 EPB41L3 FHL1 DCTD DDX3X COG6 DNM1 RAB2B TIMM23 TRPC1 CDC5L PCM1 SLC30A7 SHQ1 XRN2 ITGB1 IDI1 XRCC5 ANP32E UBR5 VCAM1 EBF1 CHN1 JMJD1C P4HB SRSF3 PCDH18 RABEP1 IMPAD1 GDI2 KLF12 FGFR1OP2 SQLE ZKSCAN1 ACER3 KITLG VCAN CALD1 APP	0.0149098	0.100204	-0.29663	-1.41155	156	ZBTB1 NEAT1 XRCC5 GABBR1 KLHL28 RASA1 FAT3 IGDCC4 NSMAF PUM2 ARHGAP32 TCF7L2 VMP1 CALM1 UBR5 TIA1 GUCY1B3 SRSF7 APP COG6 BTBD19 DERL1 SCAF4 ZNF862 NID1 VCAM1 BGN GOLGA8B VCAN MARCH7 COL6A1 CHN1 IMPAD1 RAB2B MMP14 STX2 FAP CALD1 EPB41L3 HEY1 KPNB1 PCM1
BOQUEST_STEM_CELL_UP	257	0.000623441	0.00565011	-0.391371	-2.25896	0	GDF10 MME F3 LTBP2 MFAP2 PDE4DIP AEBP1 WDR41 RERGL EMP3 MYH11 SERPINA3 CDH11 FAT1 C5orf15 MBP TWIST1 BICC1 SLC22A3 PAMR1 GSTM3 PTPN13 PLN ANGPT1 ISLR MMP2 NOVA1 GLT8D2 COL5A1 F10 C1R PLAGL1 SLC2A10 CRABP2 COL6A1 C1S CFB ITGBL1 PDGFD PTGIS CFH RCN3 NET1 HAS1 FGF7 ECM2 LAMA2 DSE BBS9 DZIP1 LIF COL3A1 SLC39A14 EFS ALDH1A1 PDGFRL COL1A2 LUM PTPRD APOE FBN1 COL5A2 GFPT2 DPT IRS1 PTGFR LOX SERPINE2 PLT…	9.3301e-05	0.00353193	-0.338572	-1.76638	0	BASP1 CDH11 CXCL14 OGT TGFB2 FBN1 GPNMB GLT8D2 GPC4 PDLIM3 ITGA8 CRYAB NOVA1 TWIST1 EMP3 FLRT2 MAN1C1 BBS9 SLIT3 ABCA6 ADH1C ELOVL2 CILP PAMR1 PEG10 STEAP1 SUSD5 ANK2 F3 SOX9 AEBP1 MFAP2 ATP1A2 ANPEP PTGDS AGL LIF SLC39A14 IRS2 EFS PLA2G2A TNFAIP6 RECK MMP2 SERPINF1 ASPA IGF1 RHOBTB3 ROBO1 VCAN COL6A2 MEST SGCE SLIT2 OLFML1 LTBP2 COL1A1 COL6A1 COL5A2 SDC2 SFRP4 ATP8B4 COL1A2 PCOLCE FGF7 PRELP PTG…
CHNG_MULTIPLE_MYELOMA_HYPERPLOID_UP	52	0.00020008	0.00539097	-0.508608	-2.25648	0	RPL15 RPL29 RPL13A RPL36 EEF1B2 RPL7A RPLP2 EIF4A2 RPL27A RPS19 RPL37 RPS13 RPS15 RPL14 RPS23 RPL21 CLTA RPL28 RPS9 RPL35A UBA52 RPSA RPL4 RPS6 FBL EEF1G QARS EIF3G RPL18 EEF2 RPS3	0.875486	0.949336	-0.190494	-0.761084	9013	EIF3G RSL24D1 RPL24 RPL37 KLK3 RPS19 SCAMP5 RPLP2 RPL27A RPL13A QARS RPS15 RPL18 RPL32 RPL15 RPS6
GO_NEGATIVE_REGULATION_OF_CELL_CYCLE_PHASE_TRANSITION	138	0.000350385	0.00539097	-0.422908	-2.25626	0	CNOT1 FOXO4 SMARCA4 EP300 SLFN11 DGKZ KLHL22 RPA2 BLM CNOT6L EZH2 C10orf99 KANK2 TFDP2 ZW10 CASP2 CHEK2 RBM38 TERF1 SYF2 ZC3H12D CNOT3 BTG2 CDKN1A CENPJ GPR132 CTDSP2 TP73 ATM PLAGL1 BUB1B CSNK2A2 MAD2L1 PRMT2 ZNF830 FHL1 CDK1 FBXO7 CDK2 RPS27A TTK CDC5L CDC25C PLK1 GIGYF2 NBN MRE11A TP63 GTSE1 RB1 CCNA2 BUB3 UBA52 CCNB1 PLK2 CDC73 CLSPN ZNF385A CARM1 PRKDC E2F1 FANCI TP53 CNOT7 MAD2L2 AURKA DACT…	0.038226	0.184286	0.271536	1.31727	361	FANCI CCNA2 PLK1 MAD2L1 CDK2 CNOT6 TFDP1 CNOT8 SFN CHEK2 CRADD CTDSP2 HUS1 RB1 CDC25C SLFN11 BUB3 AURKA CARM1 H2AFY BRD7 CENPF SUSD2 BUB1B TRIAP1 CLSPN TTK PCNA PRMT1 PTEN CNOT6L CCNB1 MYO16 CDK1 CENPJ PRMT2 RBL2 UBA52 RFWD3 RPA2
BLALOCK_ALZHEIMERS_DISEASE_INCIPIENT_DN	162	0.000404858	0.00539097	-0.41509	-2.25623	0	CAMKK2 MPV17 COPS5 DENND4A PAK3 PDIA6 DNAJC8 SEC31A TTC3 KIDINS220 WFDC1 CLIP3 COX7A2L ATP2A2 MARS GNAS NHP2L1 RPL14 SEC23B GABRB3 COL4A1 DNAJA1 EIF2B1 CCT4 CSNK1G3 FKBP1B RGS20 TOP1 FHL1 ELMO2 RPL38 HSP90AA1 CLDN10 ZFR HSPA5 HSPH1 MRPL15 COL5A2 RPL6 AHSA1 HSP90AB1 SUPT7L NEDD8 SLC25A6 CCT3 TRO PARP1 ATIC RGS4 ARHGEF4 PCP4 RSU1 ARCN1 PAFAH1B1 CUL2 PFDN2 CSNK2A1 CCT2 ROBO1	0.171829	0.423343	-0.233923	-1.1462	1813	NELL1 SLC25A6 ARCN1 ARF3 DENND4A ACTR1B FSD1 USP6 ASPH PIP5K1C ARHGEF4 GLRX CD59 CSNK1G3 ZW10 SEC23B DNAJA1 ELMO2 CDC27 MKKS ZFR COPS5 CSNK2A1 DEAF1 WFDC1 CLDN10 UBP1 ZNF207 ALOX5AP MPV17 IPO7 FKBP1B MED17 SCN3A ROBO1 FAIM2 VAMP1 TOX3 PGS1 RGS4 KCNIP1 FCER1G COL5A2 COL4A1 TTC3 RB1CC1 CLIP3 CCT2 KIF5C
NEBEN_AML_WITH_FLT3_OR_NRAS_DN	12	0.000280859	0.00539097	-0.770149	-2.255	1	CDC14A HSPA5 RPL28 CCT8 KIF23 SERPINH1 RPS3 LDHB	0.758587	0.888573	-0.284006	-0.778967	7707	CYP2J2 CDC14A WEE1
GO_NEGATIVE_REGULATION_OF_DNA_METABOLIC_PROCESS	104	0.000284252	0.00539097	-0.442278	-2.2535	0	RAD50 MSH2 WAPAL APOBEC3H TERF2 MSH6 BLM CERS1 BMPR2 CHEK2 NPPC POLQ TERF1 HELB TRIM28 ZNF93 TSPYL2 ERCC1 ANKRD1 TWIST1 HNRNPA1 APOBEC3G TNKS2 TGFB1 ATM HNRNPU TRIP12 TGFB3 MAPK15 TNKS DACH1 TTF1 ZNF830 GTPBP4 PINX1 GNL3L TIPIN TINF2 SMG6 RGN NBN MRE11A RNF169 XRCC5 UBR5 SMC1A GJA1 NF2 PARP1 TFIP11 FOXP3 HNRNPC TP53 LIG3 FBXO18 RPS3	0.208214	0.465466	-0.250089	-1.14143	2184	FBXO18 OGG1 TGFB1 ACD GNL3L RTEL1 TINF2 APOBEC3F XRCC5 MCRS1 GATA3 NPPC STAG2 INPP5K MLH1 FOXP3 PDS5A TFIP11 GZMA TWIST1 BMPR2 S100A11 ERCC4 HMGA2 UBR5 MAPK15 TERF1 CERS1 POT1 TSPYL2 ANKRD1 CDAN1 TRIM28 NBN OTUB1 PINX1 ATM DNAJC2 CTC1 SMG6 DACH1 THOC1
KUMAMOTO_RESPONSE_TO_NUTLIN_3A_DN	10	0.000135906	0.00539097	-0.815403	-2.25092	0	CASC5 CDC20 CCNA2 CCNB1 KIF2C CENPF CDKN3	0.0518676	0.219671	0.590144	1.53925	510	CCNA2 CENPF SPAG5 CASC5 CCNB1
YAO_TEMPORAL_RESPONSE_TO_PROGESTERONE_CLUSTER_14	137	0.000348675	0.00539097	-0.422952	-2.25065	0	PADI2 BANF1 TOMM70A PTP4A3 EIF4G1 HTRA2 SYNCRIP THOP1 CDK2AP1 DTYMK SLC25A5 EFTUD2 GNPNAT1 CCT6A MORF4L2 MYBBP1A TUBB6 GAPDH CDK4 NARS PRRC1 PES1 MRPS10 PSMB5 IPO4 SEC61A1 CCT8 PTH1R APEX1 PDIA4 PSMD1 FKBP11 RB1 SERPINE2 JAG2 RANBP1 CCT3 RAN GORASP2 SSR2 CARM1 ODC1 YKT6 SSR1 SEC13 FBL SERPINH1 PRMT1 CS IPO5 SND1 HDLBP IRG1 SMYD2	0.848793	0.937831	0.173384	0.839818	8015	SSR3 LMAN2 UBE2N SLC25A5 RB1 MRPL12 PPA1 PTP4A3 CARM1 SRSF1 IPO5 RANBP1 SSR1 CCT3 RAN SERPINE2 TMEM97 MME FBL PRRC1 ARHGDIA PDIA3 CALCA FGF1 SLMO2 ERGIC1 PRMT1 RCN1 DDX41 MRPS18B MRPS10 SMYD2 SNRPD3 TOMM70A PREP PPP1R14B CS SNRPA1
REACTOME_CYCLIN_A_B1_ASSOCIATED_EVENTS_DURING_G2_M_TRANSITION	15	0.000146499	0.00539097	-0.712529	-2.24843	0	CDK1 CDC25C PLK1 CCNA2 CDC25B CCNB1 MNAT1 CCNB2	0.0465544	0.206668	0.517991	1.52921	455	CCNA2 PLK1 PKMYT1 XPO1 CDC25C CCNB2 CCNB1 CDC25A CDK1
CHANG_CORE_SERUM_RESPONSE_UP	205	0.000489237	0.00539097	-0.400273	-2.24696	0	DYNLT1 RHOC MAPRE1 EXOSC8 SRM EIF2AK1 MCM3 F3 HYLS1 MCM7 HAS2 HAUS1 JUNB SNRPE SH3BP5L C19orf48 ID3 BCCIP CENPJ NUPL1 EIF4G1 GGH HMGN2 PLOD2 WDHD1 ZWILCH SLC16A1 MRPL37 PLG SLC25A5 NUTF2 PSMC3 PSMD2 PNN PA2G4 ERLIN1 NLN STRA13 ACTL6A RFC3 SPRYD7 MRTO4 NUP107 PNO1 TAGLN CDK2 NUP93 RAB3B UAP1 MSN TCEB1 EIF4EBP1 FLNC LMNB2 VTA1 H2AFZ IPO4 WDR54 PHF19 ADAMTS1 GNG11 DCBLD2 PDAP1 SMC2 PDIA4 PLAUR PSMD1…	0.00234092	0.0276097	0.286959	1.47178	21	MYBL2 CDK2 GSTCD CENPN BRCA2 CPEB4 VDAC1 MCM3 PDAP1 IFRD2 PLG PLK4 WSB2 SNRPE CORO1C PAICS CENPO ZWILCH HNRNPA2B1 CHEK1 RFC3 PA2G4 SLC25A5 LSM4 PHF19 DHFR MRPL12 POLR3K SAR1B PPIH MCM7 TPM3 CKLF EXOSC8 H2AFZ PSMA7 MFSD11 SAR1A CENPW MSN CEP78 MYL6 NUDT1 SLC16A1 TPI1 ACTL6A DCK RMND5B PSMD2 SKA1 SMC2 MAGOHB NUPL1 BRIP1 DLEU2 MT3 NLN COPS6 CENPJ SPRYD7 TUBG1 WDHD1 FARSA BCCIP DLEU1 GLRX3 NCLN SDC1 …
VECCHI_GASTRIC_CANCER_EARLY_UP	404	0.00129032	0.00822937	-0.371343	-2.24647	0	RRS1 CPLX1 CLN8 FAM50A HMMR FOSL1 GAS5 PRR11 ZNF703 CSE1L NUPL1 TMEM158 BYSL PHF20 GGH KIF18B ECT2 EIF3B NUSAP1 MAGEA3 MZT1 CDC34 GINS2 APEX2 PUS7 ZWINT GPSM2 EFTUD2 NDC80 CXCL1 HNRNPU ZFP41 KIF14 BUB1B C12orf10 C9orf24 ARL5B NCAPG2 CDCA7 MKI67 C8orf33 KIF4A MAD2L1 MCM5 ABHD10 DCAF13 DPP3 RFC3 MRTO4 MYB GTPBP4 TOP2A PROX1 PRPF4 PTTG1 CDK1 KDM1B CKS1B LIF NUP93 ASPM MMP7 HMGA1 INTS2 CCNE1 SPIN4 TT…	0.000109123	0.00353193	0.355068	1.97082	0	FANCI TK1 GINS2 NEK2 CCNA2 CENPM HSPB1 GPSM2 UHRF1 MYBL2 MAD2L1 CDCA5 E2F8 GSTCD CENPN RACGAP1 TFDP1 DTL KIAA0101 CDC6 CENPH HMGB1 BIRC5 ANP32E HOXA10 CEP55 HOXA9 MSX2 HOXC6 MCM5 HNRNPU ECT2 RAD51AP1 ATP10B F12 HMMR MCM10 ZWINT CHEK1 TIMM17A CKS1B PTTG1 RFC3 FEN1 PFDN2 TRIM31 PSMB8 HUS1 IFITM3 DHFR KLK10 NCAPG2 UBE2T C12orf10 NUP62CL SKA3 KLK7 BRCA1 BUB3 MZT1 CCNB2 KLK6 MCM7 NTPCR PRC1 MCF2L MUC1…
GO_HISTONE_PHOSPHORYLATION	24	0.000158655	0.00539097	-0.617508	-2.24621	0	ATM VPRBP GSG2 CDK1 CDK2 PRKAA2 CHEK1 CCNB1 MAP3K12 PKN1 AURKA AURKB VRK1	0.175228	0.4278	0.369777	1.24233	1708	CDK2 GSG2 CHEK1 BAZ1B AURKA VPRBP VRK1 CCNB1 CDK1 AURKC AURKB
ZAMORA_NOS2_TARGETS_UP	66	0.00022168	0.00539097	-0.481742	-2.24614	0	PICK1 STMN1 PPP1R14B PTPN14 YWHAH ATP6V1C1 RPL29 ACLY IER2 SUPT4H1 FEN1 EEF1B2 SRM GTF2F1 TMSB4X PDCD2 DNAJB1 TYMS RBBP7 ACTG1 RAC1 MCM5 PABPC4 LIG1 TUBB CDK2 CCNE1 H2AFZ MCM6 HSPH1 HSPA8 MCM2 MIF NEDD8 CSRP1 PNP RAN RPSA HMGB2 NGF POLR2F STAM	0.0642574	0.246093	0.313639	1.33463	616	CDK2 MCM5 CSN3 PDCD2 FEN1 MIF PPA1 LIG1 H2AFZ RAN PTPN14 HMGB2 RAC1 MCM2 TYMS PCNA ACTG1 POLR2F SUPT4H1 GTF2F1 GNB2L1 APRT RPSA PPP1R14B
GO_PROTEIN_REFOLDING	19	0.0001523	0.00539097	-0.660139	-2.24577	0	DNAJA2 DNAJB1 HSPA1A DNAJA4 FKBP1B FKBP1A HSP90AA1 HSPD1 HSPA8 HSPA6 ST13 HSPA2	0.506768	0.734963	0.304296	0.961246	4941	HSPA2 HSP90AA1 PTGES3 HSPD1
JAATINEN_HEMATOPOIETIC_STEM_CELL_UP	295	0.000783085	0.00632131	-0.38306	-2.24546	0	PLCB4 RBM10 ISYNA1 PPM1H TMEM38B PLEKHA5 TSPYL5 ANGPT1 PRDX4 ERMP1 PDZD2 ARMCX2 CDK2AP1 PRMT5 COL5A1 MSRB3 PLAGL1 ZC3HAV1L HMGCR RUNX2 TFPI CDCA7 WDR49 MCM5 PSMG1 KDM5B CYYR1 MYB CBX5 FHL1 PLCB1 IGFBP7 TAF1D GOLIM4 CDK4 CREBZF HSPD1 KHDRBS3 CPA3 SPIN4 ALDH1A1 POGZ PSMB5 UMODL1 BCAT1 CEP170 FRMD6 AKT3 SLC39A8 TXNRD3 F2R SV2A ADAM28 SHANK3 SMARCA1 CCNB1IP1 SMYD3 BCL11A GATA2 DNMT3B FAM175A PAICS UB…	0.163191	0.411496	-0.211866	-1.12227	1744	MYCT1 TGFBRAP1 ZNF709 ME3 RAB34 RBPMS WDR91 ZNF711 ANKRD28 KIAA1211 TBC1D24 ASPH DNMT3B GALNT7 SOCS6 CNKSR3 DST C11orf54 DDAH1 PAIP1 ZNF512B ITM2C SH3BP4 ANKRD6 TAF1D IQGAP2 CPSF3 CREBZF DOCK7 ERG CCNB1IP1 ARMCX1 IPO11 PM20D2 DSG2 HMGA2 OBSL1 PPM1H UBR5 BCL11A FRMD6 WBP5 PSMB5 SLC39A10 ZBED3 STMN1 UMODL1 CRHBP ABCC1 LPIN1 SPOCK3 PROM1 STK3 PKD2 KHDRBS3 KIT F2R PGBD1 MZB1 GUCY1A3 TANC1 TRIM24 ITGA…
GO_REGULATION_OF_TRANSLATIONAL_INITIATION	79	0.000245278	0.00539097	-0.464626	-2.24462	0	HSPB1 BOLL EIF3E EIF3F GLE1 EIF3D EIF2B4 RPL13A KLHL25 PAIP2 EIF3H POLR2D EIF4A2 FMR1 EIF2AK1 RPS6KB1 PAIP2B PPP1CA UHMK1 KHDRBS1 EIF4G1 EIF3B EIF3M PPP1R15A EIF4A1 IMPACT DDX1 EIF2B1 EIF4H PPP1R15B DDX3X TNF EIF4EBP1 RBM4 EIF2B2 RPS6KB2 EIF3I EIF2S1 METTL3 BANK1 EIF2AK4 NCK2 EIF5B EIF4B EIF2AK3 EIF3G EIF3L	0.601772	0.799244	-0.21357	-0.929495	6317	POLR2D KLHL25 ATF4 NCBP1 EIF1 EIF5B IMPACT RPL13A EIF3E EIF2B4 RARA EIF3H EIF2B2 EIF4G2 PPP1R15A EIF4EBP1 EIF5 EIF4G3
GO_NEGATIVE_REGULATION_OF_CELL_DIVISION	56	0.000207943	0.00539097	-0.497202	-2.24328	0	ATM BUB1B CSNK2A2 TNKS MAD2L1 ATRX PTTG1 MYC LIF ASPM TTK FBXO43 E2F8 PLK1 INTU PTCH1 BUB3 CHEK1 MAD2L2 CENPF CSNK2A1 MTBP AURKB BUB1 E2F7	0.287547	0.554436	0.267741	1.10163	2779	PLK1 MAD2L1 E2F8 CHEK1 PTTG1 TOM1L1 BUB3 CENPF NME6 SUSD2 BUB1B HORMAD1
REACTOME_MHC_CLASS_II_ANTIGEN_PRESENTATION	86	0.000257798	0.00539097	-0.456198	-2.23905	0	KIF18A ACTR1A AP2M1 KIFAP3 HLA-DOB KLC3 SEC31A CTSC AP1M1 KIF11 KIF4A DYNLL1 DNM1 RAB7A KLC2 RACGAP1 AP1G1 KIF5B CLTA CTSA CTSB SEC23A KIF3C KIF23 AP1S2 DCTN3 KIF2C SEC24D SEC13 KIF15 KIF20A CTSK ARF1 KIF3B CTSS	0.018054	0.114353	0.324687	1.455	171	RACGAP1 KIF11 DCTN4 KIFAP3 AP2S1 HLA-DPA1 HLA-DQA1 HLA-DOB DYNC1I1 SAR1B AP1S1 KIF23 CANX AP2M1 AP1M2 KIF18A SEC24B KIF26A KLC2 ARF1 HLA-DPB1 ACTR1A HLA-DMA HLA-DOA DYNC1H1
GO_RIBONUCLEOPROTEIN_COMPLEX_BIOGENESIS	423	0.00140056	0.00864281	-0.370133	-2.23893	0	PELP1 SF3B1 DYNC1H1 TFB2M ATXN2 EIF3CL DICER1 GNL2 RPS28 DKC1 MRPL10 C1D GEMIN7 NOL9 PRPF31 RPL24 C1QBP RPL19 TGS1 XAB2 EIF3E EIF3F MPHOSPH6 WDR43 CSNK1E RPL10A TSR2 RPL41 EIF3D RPL17 RPS3A RPF2 RPL30 RPL9 RPL15 RPL29 RPL13A NOLC1 RPL7L1 RRP1B TSR1 RPL36 PRPF18 NOP58 RPS27 UTP3 FCF1 SART3 NOB1 YTHDC1 NMD3 RPL39 SRSF12 RPL7A RPLP2 EIF3H RPL37A RPS29 CLP1 EXOSC8 GTF2H5 POLR2D RPL27A RPL34 ZNHIT6 RP…	0.167616	0.418092	-0.201414	-1.10788	1823	EIF2A GNL1 NUP88 RRN3 XRN2 FASTKD2 NOL3 ORAOV1 RPS8 ATXN2L ERI3 RPS4X SART1 TFB1M BOP1 DROSHA EIF3G RPL38 RPS29 RSL24D1 CSNK1E EBNA1BP2 FDXACB1 RPL12 CD2BP2 DDX47 LIMD1 SETX WDR74 EIF3F GNL3L RPL24 RPL37 RPP21 RPS27L TEX10 PTBP2 RPL36A RPP25 RPP38 CLP1 RCL1 RPL17 RPL27 RPS5 ATXN2 DDX39B RPL11 RPS7 PNO1 SCAF11 C7orf60 DDX51 RPL3 RPS19 SF3A2 DDX52 KIAA1875 DDX27 GRB7 LSM3 RIOK2 PUM2 SURF6 RPLP2 RPS…
GO_NEGATIVE_REGULATION_OF_CHROMOSOME_SEGREGATION	27	0.000162364	0.00539097	-0.594592	-2.23398	0	ATM BUB1B CSNK2A2 TNKS MAD2L1 ATRX PTTG1 TTK ESPL1 PLK1 BUB3 MAD2L2 CENPF CSNK2A1 BUB1	0.223353	0.484224	0.340692	1.18172	2172	PLK1 MAD2L1 PTTG1 BUB3 ESPL1 CENPF BUB1B WAPAL TTK
GO_EXTRACELLULAR_REGULATION_OF_SIGNAL_TRANSDUCTION	13	0.000142369	0.00539097	-0.739916	-2.23179	0	CER1 LTBP1 IL18BP FBN1 NBL1 AGTR2 ADH7	0.928033	0.973121	0.222692	0.630833	9103	IL18BP CD46 LTBP1 AGTR2
TAKAO_RESPONSE_TO_UVB_RADIATION_DN	98	0.000276167	0.00539097	-0.442329	-2.23061	0	PKN2 PWP1 KIAA0020 PHB2 NOLC1 RAD23B KANK1 CD164 UGCG FAM110B AEBP1 RRS1 BZW1 VRK2 TP53BP1 DNAJB1 RFTN1 HNRNPM PRMT5 TOMM20 G0S2 ELK3 MORF4L2 ESD RPS23 EIF4H MARCKS MCL1 SLC39A14 AARS PSEN2 ECHS1 CREB3 HIST1H2AC TNFAIP3 CCT8 CCNI ACAA2 OGDH NDRG1 NUP188 NCAM1 SRSF3 SETDB1 ATIC ADCYAP1 PITPNA PLIN2	0.108727	0.331927	-0.274101	-1.23922	1144	TNFAIP3 CAMK2D ATXN2 CCT8 TCEB3 CCND2 DNAJB1 PUM2 KIAA0020 PIR CEBPD RGS2 KANK1 SERPINB8 ZFP36 ADM EXOSC10 AEBP1 FOXO1 SLC39A14 RRS1 VRK2 DAZAP2 PRMT5 ADCYAP1 MARCKS RBBP8 NCAM1
CROMER_TUMORIGENESIS_UP	61	0.000214869	0.00539097	-0.485312	-2.22894	0	MMP3 IL6 CHST2 KRT17 PXDN MYO1B SMOX THY1 MFAP2 COL4A2 MAGEA3 POSTN SPARC G0S2 CXCL1 COL4A1 IL1B PLOD3 MMP11 COL3A1 NELL2 COL1A2 LUM COL5A2 TNFAIP3 PLAUR LAMC2 PFN2 PPFIA1 RBP1 ODC1 SLC2A3 BMP1 FN1	0.000387109	0.00820987	-0.457716	-1.88965	3	MMP1 FN1 PLOD3 NTS SLC2A3 COL3A1 TNFAIP3 MMP10 LAMA3 SMOX COL11A1 KRT17 MMP3 MFAP2 LRRC15 POSTN MMP9 RBP1 COL1A1 COL4A2 COL5A2 COL1A2 COL4A1 FAP PXDN CCL3 SPARC THY1
YAGI_AML_FAB_MARKERS	184	0.000455789	0.00539097	-0.402825	-2.22692	0	ELOVL5 LARS2 TBPL1 CYB5B ARID5B PNN ELOVL6 PCCB CFH MORF4L2 LY86 IFI30 NET1 PSMG1 ADAMTS3 RFC3 ORAI2 SNTA1 TRPC1 RUNX1T1 SLC25A1 ALDH1A1 CD200 F2R TRIB2 ZMYND8 SERPINI1 PBX1 RFC4 GATA2 SERPINE2 LGALS1 ILF2 AP1S2 FADS1 NCAM1 ITGA2B FANCI NUP50 MYH10 HDGFRP3 NR4A3 TGIF1 SERPINH1 GJA4 GOSR2 LCP1 ULK2 CRISP3 SQLE TGM2 DDB1 TRPC6 SAMHD1 TNFRSF4 TMSB15A DLC1 NR4A2 DDHD2 PKIG PROS1	0.0411178	0.192358	-0.259317	-1.29201	436	AOAH CSTA MRPL33 CD58 PROS1 GAD1 NLRP3 CXADR LAIR1 ORAI2 MYL4 GOLGA8A PIR TPM1 AMD1 IFI30 PLOD2 ANKLE2 COL11A1 CTSW NUP50 CSF2RB ITGA6 DEAF1 IL10RB ITGAX MED21 CRISP3 VPS13A F2R ULK2 PAFAH1B3 BAMBI NR4A3 MAN1A1 TRPC6 AIF1 MLLT11 SNTA1 UBXN8 GABRE HDGFRP3 CFP ITGA2B PTPN4 TBPL1 NR4A2 GJA4 ACO1 DOK5 CD200 NCAM1 TGIF1 TRIB2
PID_E2F_PATHWAY	74	0.000234687	0.00539097	-0.465005	-2.22183	0	TFDP2 HDAC1 ORC1 BRCA1 MCM3 E2F2 TRIM28 CDKN1A TP73 TYMS PRMT5 ATM TOPBP1 RBBP4 KAT2B CBX5 CDK1 MYC CDK2 MCL1 CCNE1 TRRAP E2F3 RB1 CCNA2 WASF1 XRCC1 RANBP1 E2F5 E2F1 RBL1 HIC1 MYBL2 E2F7	0.00600506	0.05519	0.361872	1.57152	56	TK1 CCNA2 MYBL2 CDK2 TFDP1 CDC6 E2F2 RBL1 MCM3 POLA1 RB1 DHFR CASP7 BRCA1 CDKN2C ORC1 RANBP1 YY1 CBX5 SULT2A1 TYMS CES1 CDC25A CDK1 RBL2 RRM2
WAMUNYOKOLI_OVARIAN_CANCER_LMP_DN	188	0.000456204	0.00539097	-0.399254	-2.22108	0	C11orf80 NR2F1 PMP22 ADH5 ATP2B1 C1S PDGFD BNC2 SEC11A PRPS1 KAT2B DSE CERK LXN FBXO21 ZNF532 CCDC50 FLNC RUNX1T1 NELL2 CFL2 DCBLD2 HSP90AB1 ANP32E GLI3 CCDC80 PTPN12 TTC28 TMEM237 BASP1 TMEM45A AP1S2 ST13 IFT52 ATP11C PSIP1 SPOCK2 MYH10 ARNT SOD2 RBFOX2 ACSS3 NFIB DCN FERMT2 PPAP2A CTSK CDON CALD1 ATF1 PNMAL1 LIX1L HBB PROS1	0.154565	0.401178	-0.230179	-1.15046	1636	BNIP2 DPYSL3 FERMT2 WASF3 MNDA FZD7 KIF1B DSE EFHC1 AASDHPPT FRAS1 SOCS5 TMEM237 DFNA5 BASP1 NFIB PTGS1 TGFB2 GPNMB BEX4 PROS1 WT1 ZNF532 ATP11C EXTL2 ATP2B1 FLRT2 LIX1L ARMCX1 C1orf198 TCF4 EPB41L5 SLC39A10 COL8A1 DCBLD2 LAMA4 PKD2 KIAA0226L REC8 RGL1 FBXL7 PMP22 PSIP1 CDON CAP2 SPRY1 SULF1 REEP1 SPOCK2 CERK SLIT2 OLFML1 OSTM1 SDC2 PNMAL1 HBB CFL2 RBMS1 CCDC80 CRLS1 CALD1 PPP2R5E DOK5 SH3BP5
GO_REGULATION_OF_CELL_CYCLE_G2_M_PHASE_TRANSITION	58	0.000210084	0.00539097	-0.488787	-2.22062	0	GPR132 DBF4B BRD4 CCNB3 ATM KIF14 PRKCQ ZNF830 FHL1 CDK1 CDK4 PLK1 STOX1 NBN MRE11A PBX1 GTSE1 CCNA2 CLSPN FANCI CDC7 TP53 CENPF HSPA2 NEK10 APP	0.157531	0.405287	0.291071	1.20629	1528	FANCI CCNA2 PLK1 HSPA2 WNT10B CDC7 HUS1 RNASEH2B H2AFY CENPF DBF4B KIF14 CLSPN SMARCD3
DING_LUNG_CANCER_EXPRESSION_BY_COPY_NUMBER	99	0.000276014	0.00539097	-0.439687	-2.21984	0	BRWD1 ING1 NIPBL BAG4 MIPEP GABPA CMAS DBR1 EIF3H TERF1 ATP11B NUP153 BRMS1L PRKCI TOMM70A TRIM35 GEMIN2 TPD52 C19orf12 KIAA0196 SDHC PPM1A CHD7 RAE1 PAK2 DCAF13 DCTD FXR1 ANKRD46 GZF1 NEK3 TAF2 COG5 FBXO33 E2F3 VPS41 KPNA4 RFC4 GTF3A SENP2 LSM1 PPFIA1 AKAP9 FAM91A1 GOLGA7 ASH2L PAN3 MYNN CDK8 WHSC1L1	0.00199981	0.0247362	-0.35612	-1.61211	20	ANKRD46 ARMC1 LSM1 TERF1 PHC3 RAE1 KRIT1 MRPS28 ASH2L METTL4 FAM91A1 EIF3H GTF3A CEBPG E2F3 ING1 TAF2 PPP1R12A TPD52 AKAP9 DNAJC2 BAG4 GOLGA7 WHSC1L1 CHD7 KIAA0196 FBXO33 RB1CC1 THOC1
GO_REGULATION_OF_OXIDATIVE_STRESS_INDUCED_INTRINSIC_APOPTOTIC_SIGNALING_PATHWAY	26	0.000162602	0.00539097	-0.59817	-2.2198	0	MCL1 AKT1 HSPH1 HIF1A PARK7 PARK2 NFE2L2 UBQLN1 P4HB SOD2 NONO	0.276455	0.542517	-0.334324	-1.13825	2831	VNN1 MAPK7 HIF1A NONO HTRA2
MARKEY_RB1_CHRONIC_LOF_UP	112	0.000296121	0.00539097	-0.429014	-2.21921	0	FDFT1 CASP2 PRKG2 DNAJC9 NCAPH CRABP1 CDT1 CYTH3 MCM7 CDKN1A ANP32B WDHD1 HSPA1A IL1RL1 PRDX4 IGF2R ELOVL6 KLF4 CDCA7 RFC3 TOP2A CDK2 DNM1 RAB3B SEMA3F TIPIN TRIM37 AQP1 IDH2 IDI1 SLC1A5 MCM2 XRCC1 PLTP GJA1 RASA3 UHRF1 FADS1 RBL1 SLC25A15 AGTR2 SQLE KIF20A NAB1 H19 VCAN CYP51A1 TPST1 DNMT1 GPC3 ACAT2 PROS1	0.0181243	0.114459	0.303625	1.42428	171	TK1 CDT1 UHRF1 CDK2 BRCA2 HOXA11 CYP51A1 RBL1 CBFB POLA1 RFC3 MAN2A1 MCM7 PIGA ELOVL6 SIVA1 NCAPH FADS1 SLC27A3 SQLE IGF2R PLTP TIPIN STMN2 AQP1 DNAJC9 MCM2 ST3GAL4 PCNA ANP32B SLC25A15 AGTR2 CHAF1B
REACTOME_FORMATION_OF_THE_TERNARY_COMPLEX_AND_SUBSEQUENTLY_THE_43S_COMPLEX	53	0.000202061	0.00539097	-0.497337	-2.21908	0	EIF3E EIF3F EIF3D RPS3A RPS27 EIF3H RPS29 RPS20 RPS19 EIF3B RPS2 RPS10 RPS13 RPS15 RPS8 RPS23 RPS25 RPS18 RPS27A EIF3I RPS5 RPS9 EIF2S1 RPSA RPS11 RPS4X RPS6 RPS7 EIF3G RPS3 EIF2S3	0.406898	0.657919	-0.25652	-1.02857	4199	RPS8 RPS4X EIF3G RPS29 RPS28P7 EIF3F RPS5 RPS7 RPS19 EIF3FP3 RPS4Y1 RPS27A RPS10 RPS19P3 RPS15 EIF3E EIF3H RPS11 RPS6
BILANGES_SERUM_RESPONSE_TRANSLATION	35	0.000175685	0.00539097	-0.550676	-2.21822	0	EEF1B2 EIF3H CYP17A1 RPS19 EEF1A1 ARID5B RPL14 RPS8 RPL21 PTMS DNM1 RPL10 RPL6 RPS5 RPL4 RPS4X RPS6 RPL18A RPS7 EEF1G RPS3	0.506274	0.734421	-0.264212	-0.96698	5204	EEF1B2 RPS8 RPS4X EIF3F RPS5 RPS7 RPS19 KHSRP TCF7L2 RPL18A RPL10 EIF3H RPS6
TERAMOTO_OPN_TARGETS_CLUSTER_6	25	0.000160462	0.00539097	-0.604633	-2.21792	0	ADAMTS7 TSTA3 MMP7 ELMO2 PSME1 PIH1D1 CCDC80 TMEM107 SPARCL1 KCTD20 ATP8A1 OLFML3 SERPINF1	0.248947	0.51183	-0.345332	-1.1651	2541	SERPINF1 SLIT1 CCDC80 TMEM107 PDGFRB
GO_REGULATION_OF_NEURAL_PRECURSOR_CELL_PROLIFERATION	65	0.000221435	0.00539097	-0.477118	-2.21688	0	BTG2 PAX6 DCT DISC1 TGFB1 SIRT2 LYN IL1B DRD2 PROX1 ASPM HIF1A GLI2 GATA2 KDM1A GLI3 PTPRZ1 SHCBP1 NES NF2 FZD3 INSM1 KIAA1524 CDH2 ADCYAP1 DMRTA2 CDON ELL3	0.0267986	0.145627	-0.347699	-1.45533	278	LHX5 ZNF335 ID2 KDM2B PTPRZ1 FOXO1 GNG5 INSM1 NF1 CDON DRD2 CTNNB1 HIF1A PROX1 CDH2 ADCYAP1 KDM1A VEGFA LIMS2
GO_CHROMATIN_REMODELING	144	0.000367242	0.00539097	-0.412848	-2.21243	0	ARID1A HIST1H4E CENPK HIST1H4C SMARCA5 TNRC18 ACTB MTA2 RNF8 PADI2 CHD1L BRD4 MORF4L1 DAXX HIST1H4B RBBP7 MORF4L2 RBBP4 STRA13 GATAD2B SMARCAD1 TOP1 ACTL6A TTF1 ATRX INO80C KAT2B MYB MYC HMGA1 ESR1 PIH1D1 HIST1H4D HIST1H4F CASC5 HIST1H4H HIST1H4I CHRAC1 CENPA SMARCA1 TP63 ANP32E RB1 CHEK1 MSL3P1 CHD4 ARID1B CENPI RSF1 FOXP3 CENPM CHD8 HNRNPC SUV39H2 CENPO HJURP RUVBL2 VPS72 RUVBL1 SMARCB1	0.0483224	0.211307	0.264298	1.28931	457	CENPM CENPN CENPH ANP32E RNF8 HIST1H4D PAX7 CENPO CENPL CHEK1 HIST1H4J RB1 BAHD1 SMARCA5 HIST2H4A BAZ1B CENPI CHD1L HIST1H4H INO80C CENPK CENPW TNRC18 ARID1B HIST1H4E TNP1 HIST1H4L ZNHIT1 SUV39H2 TADA2A CASC5 BAHCC1 HIST1H4A SMARCD3 ACTL6A PIH1D1 HIST4H4 ITGB3BP VPS72 HIST1H4F HNRNPC GATAD2B SMARCB1 SUPT4H1 SYCP3 HIST1H4C HJURP ACTR6 ACTR8 HELLS MORF4L1
MARTORIATI_MDM4_TARGETS_FETAL_LIVER_DN	495	0.00190114	0.0104121	-0.361009	-2.2085	0	GNAI3 SLC31A2 FYTTD1 KANK2 UTP3 MAGT1 SUPT16H TIMP2 RCBTB1 RNF2 SPIN1 STAMBP FGA MATR3 UFD1L TMEM64 PITX2 FAM168B SUZ12 ETS1 MAPRE1 SSR3 RNF220 UBQLN4 RPS6KB1 UFM1 MARK2 UGCG CD1D CYTH3 PRKCI WDR26 GTF2F1 FLRT3 PSAP SMC6 ZNF148 NUCKS1 RANGAP1 SRPR ZNF22 ACP1 PJA2 COL9A1 HNRNPA1 CTDSP2 EIF4G1 EPRS PAPOLA EPHA3 STARD4 TNPO3 RNF20 USP16 PLN ING3 PHF20L1 POSTN SPAG5 ABCB7 ANGPT1 MIA3 PPIG TPM4 CLIP3 …	0.269403	0.536116	-0.189529	-1.05795	2953	KLF3 MSL1 PHF20L1 RNF20 RNF38 TNPO3 RBP4 MKNK2 PPAP2B PRPF38B SEC23A SGPL1 CSNK1G3 FKRP SMC6 HMGB3 MTDH AKAP10 ANGPTL2 ATP11C KIN TCF21 ATP2B1 BAG6 BDNF LIX1L RCBTB1 TCF4 TCF7L2 MAPK1IP1L NUDT4 TBX2 BCL11A CDC27 LRRC59 SKIV2L ALCAM ARL8B KANK2 SLC39A10 ZNF574 CNTRL EIF5B EPHA4 PAFAH1B2 TMEM64 CSF2RB FAM46C SOX4 TIA1 ERMAP UBXN4 CSF1R STK3 RNF220 USP22 F2R ISG20L2 SNX5 GUCY1A3 GPS2 LRRC58 SP4 USP1…
SMITH_LIVER_CANCER	42	0.000185048	0.00539097	-0.522019	-2.2071	0	TMEM106C ANXA7 FDPS DDC PLA2G12B COPS5 CTNNA2 PFDN6 SDHC SEMA5A MTFR1 TOP2A ALDH1A1 TNFAIP3 PEX2 RHOBTB3 AURKA CENPF HJURP TBCE TP53BP2 CDKN3	0.172922	0.424773	0.314377	1.21364	1676	ACACA FDPS PMVK BNIP3 GSTA4 ANXA7 SDHC AURKA RAB4A CENPF TBCE PPP2R5A IMPA2 GSTM4 TMEM106C HTATIP2
GO_NUCLEAR_ENVELOPE_ORGANIZATION	75	0.000236407	0.00539097	-0.460889	-2.20669	0	AAAS NUP153 OSBPL8 BANF1 CHMP7 NUPL1 NDEL1 PPP2R2A REEP4 UBXN2B NUP160 RAE1 SEH1L POM121 NUP107 CDK1 NUP93 PLK1 PPP2R1A NUP155 POM121C CCNB1 NUP188 NUP50 CCNB2 CTDNEP1 SPAST PAFAH1B1 VRK1	0.508056	0.735997	-0.22572	-0.972037	5328	EMD TMEM43 ANKLE2 NUP62 PPP2R2A NUP50 SEH1L SUN1 LPIN1 RAE1 NUP214 SYNE2 NUP98 PARP11 SPAST
PID_INTEGRIN3_PATHWAY	43	0.000186881	0.00539097	-0.518975	-2.20633	0	FGA LAMA4 COL4A5 THY1 ITGB3 F11R COL4A1 EDIL3 PVR COL1A2 FBN1 PDGFB PLAUR TGFBI ITGA2B IBSP ITGAV FGG LAMC1 FN1	0.0727554	0.264582	-0.355483	-1.36632	751	PDGFB TGFBI LAMA4 COL4A6 COL1A1 COL1A2 COL4A1 ITGA2B PDGFRB FGB VEGFA THY1
GO_CELL_CYCLE_CHECKPOINT	182	0.000443853	0.00539097	-0.399015	-2.20603	0	MSH2 DGKZ DTL KLHL22 CCNE2 PRCC RPA2 WAC BLM CNOT6L HORMAD1 CHFR BRIP1 TFDP2 ZW10 CASP2 CHEK2 RBM38 TERF1 SYF2 BRCA1 CDT1 CNOT3 WNT9A TAOK1 BTG2 CDKN1A CENPJ TP53BP1 CEP63 ZWILCH PTPN11 TP73 TGFB1 BABAM1 ZWINT ATM PLAGL1 BUB1B CSNK2A2 MAD2L1 ZNF830 TOP2A CDK1 PEA15 CDK2 RPS27A TIPIN TTK FANCG CDC5L CDC25C PLK1 GIGYF2 BIRC5 CASC5 DNA2 NBN ATF2 MRE11A TP63 GTSE1 RB1 FAM175A RAD9B CCNA2 SMC1A H2AFX …	0.00649766	0.0585069	0.284223	1.434	60	FANCI CCNA2 CDT1 PLK1 MAD2L1 CDK2 CNOT6 TFDP1 DTL CDC6 BIRC5 DNA2 INTS7 ZWINT CNOT8 ZWILCH SFN CHEK2 CRADD CHEK1 CDC45 RPA4 HUS1 RB1 CDC25C BRCA1 BUB3 PRCC PTPN11 AURKA CARM1
CAIRO_PML_TARGETS_BOUND_BY_MYC_UP	23	0.000157828	0.00539097	-0.613607	-2.20551	0	CDCA7 CDK4 DDX18 POLR3D BCAT1 CCNB1 PTMA NCL ODC1 YBX1 TP53	0.566218	0.777552	0.277189	0.923879	5557	TK1 EIF4E
PICCALUGA_ANGIOIMMUNOBLASTIC_LYMPHOMA_UP	201	0.000485673	0.00539097	-0.394095	-2.20499	0	RASSF4 GPRC5B MFAP4 SLC1A3 FLRT2 TMEM176A CLU SLAMF8 TMEM176B CYP1B1 ABI3BP LAMA4 SULF1 ADAMTS9 DCLK1 MIR143HG NPL THY1 EPHX1 IL33 GJC1 ENG CYP26B1 COL4A2 CDH11 NAGK ENPP2 RGS5 CCL19 GUCY1B3 SPARC CTSC C1R PMP22 COL6A1 C1S CFB PARVA COL4A1 CETP ADAMDEC1 MARCKS TAGLN APOC1 IGFBP7 ASPM COL3A1 COL1A2 LUM S1PR3 NR2F2 APOE FBN1 ADAMTS1 RND3 COX7A1 C1QC VCAM1 CCDC80 WISP1 PGF GJA1 ACTA2 ARHGEF10 FSTL1 …	9.42863e-05	0.00353193	-0.384639	-1.93758	0	CCL21 ENPP2 SLAMF8 VWF APOC1 C10orf10 CYBRD1 DPYSL3 ENG FERMT2 APOE PDGFRA DCLK1 FAM107A FN1 RBPMS WWTR1 COL3A1 CP CDH11 NFIB FBN1 GPNMB A2M RSPO3 PPAP2B TEAD2 IGFBP5 TLR4 MYLK NAGK TPM1 FLRT2 FAM114A1 C1QA CMKLR1 CDH5 KCNMA1 PLA2G2D ANK2 GUCY1B3 LAMA4 DOCK4 KCNJ10 RARRES2 DHRS7B PTGDS GUCY1A3 TANC1 C1QB RGL1 ADAMTS9 ITGA9 PMP22 CTHRC1 VCAM1 SULF1 ACTA2 CCDC102B CCL19 GJC1 RHOBTB3 GPRC5B MMP9 C1Q…
GO_MICROTUBULE_CYTOSKELETON_ORGANIZATION	317	0.00086881	0.00669928	-0.37344	-2.20497	0	TUBE1 C2CD3 HEPACAM2 CRYAB CAMSAP2 SPIRE1 CHEK2 SPAG16 ULK4 DYNLT1 KPNB1 BRCA1 TRPV4 CETN2 HAUS8 KIF18A PSRC1 EYA1 HAUS1 PAX6 CUL7 KATNA1 DISC1 CENPJ DNAI1 CNTLN FBXO5 MAP1A RSPH4A CEP63 NDEL1 KIF18B SPAG1 NUSAP1 PEX14 SPAG5 SLC16A1 KIAA0753 TACC1 GAS2L3 GPSM2 KIAA0196 NDC80 CCDC39 SS18 HAUS6 KATNAL1 NIN RNF19A KATNAL2 MID1 KIF14 BCAS3 SPICE1 ZMYND10 TNKS DNAI2 KIF11 NCOR1 FIGN KIF4A PTK2 MAPT TU…	0.00166945	0.0219122	-0.269229	-1.43903	17	CEP57 DST MAP4 MLH1 PAX6 RSPH1 CC2D2A MAPT STMN3 ARMC4 CDK5RAP2 PIBF1 ZW10 CLASP2 CRYAB LZTS2 TTLL5 DOCK7 IFT172 BCAS3 GABARAP TUBE1 TTLL6 ATXN7 HYDIN OBSL1 SPAG17 SRGAP2 BIRC7 GAPDH WDR81 LRRC6 MAP6 HAUS1 STMN1 CLASP1 DNAAF2 TTL HAUS7 MAP1A PKD2 DAG1 DNAH1 SPIRE1 SS18 ZNF207 CNTLN PLK3 TACC1 GADD45A CCDC40 CEP63 KIF3B SON SPICE1 ZMYND10 CCDC67 SPRY1 DNAAF1 VPS4B CTNNB1 LLGL1 CAMSAP3 CDC14A HDGFR…
HEDENFALK_BREAST_CANCER_BRACX_UP	19	0.0001523	0.00539097	-0.647586	-2.20307	0	ADNP RPL19 APOBEC3B RPL15 CYP1A1 JUNB CHPF RPS13 ATP5B RPS5 RPL31 UBA52 COL6A2 RPS4X	0.0922927	0.302489	-0.44266	-1.38681	945	SPRY1 COL6A2 RPL19 JUNB RPL15
LEE_TARGETS_OF_PTCH1_AND_SUFU_UP	49	0.000196502	0.00539097	-0.504355	-2.20295	0	SDPR POLE GLI1 AKNA C4B IER5 MAP2K6 TSHZ2 CDCA7 RPL23 EIF4EBP1 MCM6 RAD51AP1 HK2 IRS1 RND3 MCM2 GLI2 MTHFD2 PPAN LAP3 MYCN SOX18 SSTR2 CTSS	0.523392	0.746069	-0.242839	-0.961707	5436	TSHZ2 GPNMB CCND2 IER5 FZD2 PPAN C1QA SUFU LRIG3 C1QB PTCH2 EIF4EBP1 SSTR2
GO_CELL_CYCLE_G1_S_PHASE_TRANSITION	108	0.000294377	0.00539097	-0.429851	-2.20205	0	ORC1 ORC6 MCM3 RPS6KB1 CDT1 MCM7 PIM2 CDKN1A LATS2 GPR132 FBXO5 BRD4 POLA2 CDC34 TYMS MCM5 CDK1 PHF8 CDK2 CDK4 CCNE1 EIF4EBP1 RPA1 PPAT BACH1 MCM6 BCAT1 CDCA5 ITGB1 MCM10 MCM2 RB1 SKP2 RANBP1 PLK2 IQGAP3 E2F1 MNAT1 RPS6 CDC7 POLE2 CUL2 E2F7 CDKN2D CDKN3	0.00952381	0.0750964	0.321973	1.49968	89	CDT1 CDCA5 CDK2 CDC6 PKMYT1 EIF4E MCM3 MCM5 POLA1 IQGAP3 MCM10 CDC45 RHOU RPA4 CDC7 RB1 DHFR CAMK2A CDKN2C MCM7 DBF4 ORC1 PPAT RANBP1 TRIM71 POLA2 ORC6 PPP3CA MCM2 TYMS PCNA RPS6KB1 SKP2 PRIM2 CDC25A CDK1 RRM2
GO_NCRNA_PROCESSING	369	0.00111111	0.00755844	-0.367191	-2.20105	0	FTSJ1 QTRTD1 DICER1 INTS12 METTL2B RPS28 DKC1 C1D FARS2 NOL9 POP1 RPL24 RPL19 TRUB1 MPHOSPH6 WDR43 CDKAL1 CSNK1E RPL10A TSR2 RPL41 RPL17 RPS3A RPF2 RPL30 RPL9 RPL15 RPL29 RPL13A KIAA0391 NOLC1 RPL7L1 RRP1B TSR1 RPL36 TRMU INTS4 NOP58 RPS27 UTP3 FCF1 ZCCHC11 NOB1 RPUSD2 RPL39 RPL7A RPLP2 RPL37A RPS29 TYW1 CLP1 EXOSC8 GTF2H5 POP7 ADAT2 RPL27A RPL34 RPS20 DUS4L FTSJ2 RPL12 RPL27 RRS1 EXOSC4 TRMT61B …	0.17168	0.423343	-0.204564	-1.10919	1854	RPS8 TPRKB TSEN2 ERI3 METTL3 PTCD1 RPS4X SART1 SRRT TFB1M BOP1 DROSHA RPL38 RPS29 TRNT1 CSNK1E EBNA1BP2 FDXACB1 RPL12 DDX47 RPL24 RPL37 RPP21 RPS27L TEX10 ADAT3 RPL36A RPP25 RPP38 TRMT5 ZBTB8OS CLP1 RCL1 RPL17 RPL27 RPS5 RPL11 RPS7 PNO1 TRMT12 C7orf60 DDX51 RPL3 RPS19 DDX52 CPSF1 DDX27 RIOK2 RPLP2 RPS4Y1 TP53RK ZCCHC11 DDX49 INTS10 TSEN54 YRDC ELP3 PDCD11 WDR4 RPS27A MPHOSPH10 TRMT61B EXOSC10 NOL…
POMEROY_MEDULLOBLASTOMA_DESMOPLASIC_VS_CLASSIC_DN	58	0.000210084	0.00539097	-0.484214	-2.19984	0	RPL39 EEF1B2 RPS29 GLI1 RPL34 LTBP2 CXCR4 QSOX1 RPS10 NID1 C1S RPL36A RPS23 RPL21 RPS18 COL3A1 COL1A2 RND3 ALDH1A3 RPL35A PTCH1 RPL7 TCF12 SCG5 RPS11 INSM1 MYCN VCAN MGP LAMC1 TMSB15A TPT1 IGFBP5	0.04662	0.206668	-0.342967	-1.40041	479	RPS10 INSM1 NFATC4 RPS11 NID1 NTRK3 CXCR4 RPL7 RPL9 VCAN LTBP2 COL1A1 COL1A2 TCF12
REACTOME_MITOTIC_G2_G2_M_PHASES	78	0.000244379	0.00539097	-0.45604	-2.19888	0	CNTRL TUBB DYNLL1 CDK1 CDK2 NINL HSP90AA1 YWHAG CDC25C PCM1 PLK1 CKAP5 PPP2R1A E2F3 ALMS1 CLASP1 CCNA2 CDC25B CCNB1 AKAP9 DCTN3 E2F1 MNAT1 CCNB2 PLK4 PAFAH1B1 NEK2 CEP41 YWHAE	0.0637492	0.245127	0.301632	1.32527	605	NEK2 CCNA2 PLK1 TUBGCP5 CDK2 CEP41 PKMYT1 SDCCAG8 PLK4 CKAP5 XPO1 HSP90AA1 CDC25C CCNB2
REACTOME_P53_DEPENDENT_G1_DNA_DAMAGE_RESPONSE	52	0.00020008	0.00539097	-0.494861	-2.1955	0	PSMC5 PSMC4 CDKN1A ATM PSMC3 PSMD2 PSMA2 CDK2 RPS27A CCNE1 PSME1 PSMB5 PSMB4 PSMF1 PSMD1 PSMD14 PSMC1 UBA52 PSMD12 PSMD4 TP53 PSMB7	0.648259	0.827435	0.219796	0.892438	6291	CDK2 PSMB8 PSMB9 PSMA4 PSMA1 PSMD3 PSMA7 PSMB10 PSMC5 PSMD4 PSMD2 PSMC2 PSMB7 UBA52 PSMA2 PSMB1 PSMB4 PSMD7 PSMB6
CAIRO_LIVER_DEVELOPMENT_UP	159	0.000395883	0.00539097	-0.404854	-2.19523	0	PITX2 TRPS1 SRM TGFB2 GDF10 MFAP2 GJC1 FLRT3 KIFAP3 SLC12A2 ID3 PAFAH1B3 RHOB BYSL SLC22A3 MARCKSL1 PLOD2 TTC3 PDZD2 ARMCX2 NR2F1 BNC1 EVL CRABP2 SEPT6 LXN PNO1 POLR1E SEMA3A SPATS2 ASB4 AKT3 MGAT5 COL5A2 SMARCA1 MAK16 CD248 SERPINE2 WASF1 LDB2 NES PFN2 WISP1 TRO FKBP10 GJA1 TMEM47 PLK2 BASP1 TGIF1 SERPINH1 MYCN GRWD1 MEST COLEC12 DUSP4 DLG3 TSPYL4 EDNRB CSRP2 IGFBP5 SMYD2	0.0347768	0.172934	-0.270572	-1.32176	366	PDGFRA TULP4 CTBP2 DUSP4 POLR1E SRM FGFR1 PTBP2 SEPT6 IGF2BP2 SOCS6 BASP1 TGFB2 PNO1 PDZRN3 AFAP1 IGFBP5 ITGA8 WT1 ID3 ARMCX1 FZD2 HMGA2 MDK PLOD2 DLG3 TMEM47 HDAC2 SRSF7 MFAP2 PFDN4 FAM174B LRFN4 SNN TMEFF1 PAFAH1B3 CDK14 RECK GJC1 GOLT1B SPATS2 MAK16 SYNE2 MEST HMGN1 RHOB LPAR4 COL5A2 JUN TTC3 EMCN CD248 NPAS2 PXDN TRPS1 MARCKSL1 TGIF1 FKBP10
NGUYEN_NOTCH1_TARGETS_DN	85	0.000257467	0.00539097	-0.448021	-2.19382	0	F3 COL11A2 DDAH2 GTF2I SLC12A2 HTRA2 PTPN13 SLC20A1 DAXX EEF1A1 IGF1R TRIP12 PNN KLF4 NET1 MARCKS KLF10 MYC BRD2 IL1R1 PDE6A FNDC3A PTGS2 TP63 APEX1 MTHFD2 CCNI HUWE1 SRPK2 BASP1 GARS XBP1 TARS TP53 SERPINH1 CADM1 EXT1 TGM3 PPP2R1B	0.00582228	0.0539931	-0.353824	-1.5576	60	SGSM3 CDK11A CYR61 DDAH2 COL7A1 CCNI ITGA2 PBX3 PSME4 TP63 GARS HUWE1 BASP1 STAG2 APEX1 CYP2E1 GADD45B RGS2 TGM3 IL1R1 EPHA4 F3 IGF1R USP22 ASS1 SLC20A1 DAXX REV3L MYC KLF4 RBMS1 KLF10 NOP2 HTRA2 MARCKS RING1 BRD2
PID_P75_NTR_PATHWAY	69	0.000226398	0.00539097	-0.466038	-2.19217	0	SMPD2 SHC1 MMP3 CHUK CYCS MAPK8 PIK3CA CASP9 CASP3 RHOC PRDM4 LINGO1 BAD PRKCI BEX1 ADAM17 RHOB PLG TRAF6 OMG RAC1 PSENEN NCSTN MMP7 PIK3R1 DIABLO AKT1 NDNL2 MAGED1 NTF3 E2F1 BCL2L11 TP53 MAGEH1 RIPK2 PRKACB NGF YWHAE APP	0.970591	0.99117	-0.159301	-0.675264	10164	NTF3 SORT1 MAGEH1 SHC1 PRDM4 APH1A PIK3R1 NTRK1 PRKCI LINGO1 MAGED1 RIPK2 PSEN1 BDNF PSENEN E2F1 MMP3 APP ZNF274 IKBKB RHOB BCL2L11
LUI_THYROID_CANCER_PAX8_PPARG_DN	45	0.000190404	0.00539097	-0.510023	-2.192	0	EIF3F RPL10A RPL17 TMBIM6 ATXN10 PPT1 YWHAZ UBE2E3 HINT1 RPS2 ISLR ATP5A1 DNAJA1 RPL21 FKBP1A SNTA1 RPS5 HSPA8 HSP90AB1 ERGIC3 AKR1B1 RAN SRSF3 RPL18A FBL ETHE1	0.868067	0.946296	0.194374	0.762919	8388	TMEM109 RAN BLVRB RPL21 SKP1 FBL RPS2 TMBIM6 HINT1
RODRIGUES_NTN1_TARGETS_UP	16	0.000296209	0.00539097	-0.679531	-2.1911	1	LEF1 RDX NFIB NRXN3 FHOD3 KITLG	0.693424	0.856198	-0.279937	-0.837345	7117	SH3BGRL FHOD3 LEF1 NFIB BDNF NRXN3 TOX3
GO_DNA_PACKAGING	173	0.000422476	0.00539097	-0.398519	-2.18997	0	HIST1H1D ASF1B CENPL SART3 TSPYL1 NCAPH HIST1H2BK NCAPD3 HIST1H3B HIST1H3F HIST1H4E ASF1A CENPK HIST1H4C SET HIST1H2BM SMARCA5 TNRC18 TSPYL2 ANP32B HIST2H3C HIST1H2BC NUSAP1 TSPYL5 DAXX HIST1H4B HIST1H1A HIST2H3D H2BFS HIST1H3H RBBP7 NAP1L1 AIFM1 NCAPG2 RBBP4 STRA13 HIST1H2BO ATRX TOP2A CTCF HIST1H2BB CDK1 TTN HMGA1 BRD2 H1F0 IPO4 CDCA5 HIST1H4D HIST1H4F CASC5 HIST1H4H HIST1H4I KAT6A SMC2 CENPA M…	0.00010644	0.00353193	0.401121	2.00843	0	CENPM H2AFY2 CDCA5 CENPN HIST1H2BI CENPH HMGB1 HIST1H1A HIST1H4D ASF1B CENPO NCAPD3 CENPL HIST1H2BG HIST1H4J BAHD1 NCAPG2 SMARCA5 CHAF1A HIST2H4A HIST1H2BL CENPI HIST1H2BM HIST1H4H ASH1L CABIN1 H2AFY H3F3A HIST1H2BO CENPK CENPW NCAPH TNRC18 CHMP1A HIST1H4E HIST2H3D HIST1H2BE HIST1H3G TSPY4 HIST1H3E TTN HIST1H4L NCAPH2 TSPYL5 HIST1H3J NAP1L5 CASC5 HIST1H3A BAHCC1 HIST1H4A HMGB2 HIST4H4 ITGB3BP HIS…
REACTOME_SCFSKP2_MEDIATED_DEGRADATION_OF_P27_P21	53	0.000202061	0.00539097	-0.490478	-2.18848	0	PSMC5 PSMC4 CDKN1A PSMC3 PSMD2 PSMA2 CDK2 CKS1B RPS27A CCNE1 PSME1 PSMB5 PSMB4 PSMF1 PSMD1 PSMD14 PSMC1 CCNA2 SKP2 UBA52 PSMD12 PSMD4 PSMB7	0.129132	0.363205	0.306476	1.24866	1249	CCNA2 CDK2 CKS1B PSMB8 PSMB9 PSMA4 PSMA1 PSMD3 PSMA7 PSMB10 SKP1 PSMC5 PSMD4 PSMD2 PSMC2 SKP2 PSMB7 UBA52 PSMA2 PSMB1 PSMB4 PSMD7 PSMB6
SMID_BREAST_CANCER_RELAPSE_IN_BONE_DN	302	0.000783699	0.00632131	-0.370645	-2.18607	0	BBOX1 DSC3 KLHL7 GAL COL11A2 STXBP6 MUC16 SYNM CXCR4 MARCO HLA-DOB CLIC4 IL1R2 PAX6 PADI2 CYP26B1 ART3 COL4A2 PTP4A3 TMEM158 EPRS KRT6B KYNU PLOD2 IGHM PSPH MAGEA3 SLC16A1 LTBP1 MPP6 GPSM2 FNDC4 MMP14 QPCT FYN S100A2 MAGEA6 MCM5 CCL20 ZIC1 STIP1 MCL1 SSRP1 MMP7 EXOC5 HSPD1 KHDRBS3 CLDN10 CDC5L CEP170 ATP6V1A PSAT1 S100A1 PDAP1 CD52 DNAJB4 PTGS2 RAB23 IGHG1 CKAP2 PTGFR PRKX BCL11A ACTG2 ANP32E WNT…	0.169044	0.419803	-0.210613	-1.11831	1812	ENO1 FZD7 PRKX IGKV1D-13 ATP6V1A BAG2 DKK1 NFIX IGKV4-1 S100B WWTR1 PTGFR SLC2A3 CP GALNT14 IGLV1-40 CDV3 IGF2BP2 TTLL4 ACTG2 MDC1 NFIB STIP1 IGKV3-20 PAX6 PDK1 TM4SF1 HAPLN1 ITM2C KCNN4 DSC2 PGBD5 ST8SIA1 CD52 CRYAB L1CAM CLIC4 RAB23 AMD1 FOXC1 CRLF1 MPP6 PRKD3 PRKDC BCL11A CASK PLOD2 NUP62 CD24 MIA ELN ITGA6 KRT17 PEG10 PTPRZ1 RARRES1 SOX9 WNT5B SRD5A1 CEACAM1 GART KHDRBS3 TTYH1 TUBB2B CLDN10 T…
GO_DNA_STRAND_ELONGATION	29	0.000166445	0.00539097	-0.570242	-2.18587	0	PARP2 POLA2 RNASEH1 GINS2 RFC3 LIG1 LIG4 DNA2 NBN MRE11A RFC4 POLD3 PARP1 GINS3 LIG3 GINS1 RNASEH2A	0.000205656	0.00545301	0.587501	2.07518	1	GINS2 PARP1 POLD2 RNASEH2A DNA2 POLA1 RFC3 FEN1 LIG4 LIG1 RAD50 RFC4
SCHLOSSER_MYC_TARGETS_AND_SERUM_RESPONSE_UP	46	0.00019084	0.00539097	-0.505802	-2.18586	0	TSR1 TWISTNB USP13 ATXN10 PPRC1 ZNF263 ATP1B3 SRP72 CAMKK2 PRR3 INTS10 GEMIN4 THOP1 PTDSS1 ATP2A2 UCK2 SSSCA1 MYC SLC39A14 LMNB2 SLC1A5 ODC1 EIF5B PRMT1 DDB1	0.795303	0.908162	-0.208188	-0.811204	8228	PRR3 AMD1 INTS10 EIF5B METAP1 CCDC86 UCK2 PTDSS1 SLC39A14 MYC NOP2
NGO_MALIGNANT_GLIOMA_1P_LOH	16	0.000296209	0.00539097	-0.677458	-2.18442	1	TPM4 GAPDH SEPT2 ECHS1 HSPA5 PARK7 HSP90AB1 RPSA P4HB TPM3	0.929372	0.973824	-0.212968	-0.637028	9539	GAPDH STMN1 VIM
SHAFFER_IRF4_MULTIPLE_MYELOMA_PROGRAM	35	0.00035137	0.00539097	-0.542098	-2.18367	1	PIM2 AMPD1 CCNC TUFT1 ITGB7 MYC UAP1 PHKA1 TNFAIP3 IRF4 FBXO16 C11orf24 NFIL3 E2F5 SCD	0.883669	0.953865	-0.200744	-0.734696	9084	ITGB7 TNFAIP3 SLAMF7 STAG2 NFIL3 SLC37A4 MYC E2F5 FBXO16
MATTIOLI_MGUS_VS_PCL	108	0.000294377	0.00539097	-0.42626	-2.18365	0	PSMC4 EXOSC4 JUNB RBM10 G3BP1 IGHM NUSAP1 PPP1R15A CORO1A HECA EEF1A1 DDX39B UBA1 TBRG4 HNRNPF ICT1 RRP9 CCT4 MCM5 TUBB CKS1B TUBA1B MCM6 SHQ1 FADD CKAP2 MCM2 PAICS SMC1A CCT3 IGKC RAN PARP1 CDC73 PFN1 PSMD4 SEPHS1 RPS6 ACTR3 CSNK2A1 SAP30 ELANE RUVBL1 TPT1	0.366243	0.624406	0.22312	1.03925	3460	PARP1 SNRPF G3BP1 MCM5 FADD INTS7 PAICS SH3GL3 CKS1B XPO1 ABCE1 MSH6 SRSF1 CSTF2T CCT3 RAN ELANE PSMD4 RNASE3 LBR TBRG4 MCM2 PCNA PRDX3 RPLP1 B2M LAPTM4B ASF1A HNRNPF SMC1A SNRPD3 ACTR3 TUBA1B
REACTOME_CHROMOSOME_MAINTENANCE	113	0.00030012	0.00539097	-0.421424	-2.18337	0	TERF1 HIST1H2BK BRCA1 SYCP2 HIST1H4E CENPK HIST1H4C HIST1H2BM SMARCA5 HIST1H2BC REC8 POLA2 HIST1H4B RBBP7 RBBP4 HIST1H2BO RFC3 LIG1 HIST1H2BB RPA1 TINF2 H2AFZ HIST1H4D HIST1H2AC HIST1H4F CASC5 HIST1H4H HIST1H4I DNA2 CENPA RFC4 POLD3 SMC1A HIST1H2BE H2AFX RAD21 CENPI RSF1 HIST2H2AA3 RFC2 POLE2 CENPO HJURP HIST3H2BB LMNB1 RUVBL2 HSPA2 RUVBL1	0.000105396	0.00353193	0.503968	2.36729	0	HIST1H2AD CENPN HIST1H2BI CENPH RFC2 POLD2 DNA2 POLA1 HIST1H4D HSPA2 CENPO HIST2H2AA3 HIST1H2BG HIST1H4J RFC3 FEN1 SMARCA5 HIST2H4A BRCA1 HIST1H2BL CENPI LIG1 HIST1H2BM HIST1H4H SMC1B SMC3 H2AFZ HIST1H2BO CENPK LMNB1 RFC4 HIST1H4E HIST1H2BE RFC5 HIST1H4L CASC5 POLA2 HIST1H4A HIST1H2AJ HIST4H4 ITGB3BP HIST1H4F TERF2 PCNA STAG1 HIST1H2AB PRIM2 SYCP3 RBBP4P1 TERF2IP RPA2 HIST1H4C HJURP SMC1A FKBP6 S…
REACTOME_ASSEMBLY_OF_THE_PRE_REPLICATIVE_COMPLEX	62	0.000217108	0.00539097	-0.474305	-2.18314	0	ORC1 ORC6 MCM3 E2F2 CDT1 PSMC5 MCM7 PSMC4 PSMC3 PSMD2 PSMA2 MCM5 RPS27A PSME1 PSMB5 MCM6 PSMB4 E2F3 MCM2 PSMF1 PSMD1 PSMD14 PSMC1 UBA52 PSMD12 PSMD4 E2F1 PSMB7	0.0436586	0.199576	0.333624	1.40199	420	CDT1 CDC6 E2F2 MCM3 MCM5 PSMB8 PSMB9 PSMA4 PSMA1 MCM7 PSMD3 PSMA7 ORC1 PSMB10 PSMC5 PSMD4 ORC6 PSMD2 MCM2 PSMC2 PSMB7
OUELLET_OVARIAN_CANCER_INVASIVE_VS_LMP_UP	117	0.000304971	0.00539097	-0.420348	-2.18254	0	RHEB ATP13A3 CYCS GLO1 NASP NUP205 SRSF4 COPB2 PTS UBE2V2 DDX39A MAPRE1 YWHAZ NUP153 PRKCI ATP1B3 RALY ACP1 COPS5 CSE1L EPRS ADAR SUMO2 NDUFS1 SRSF9 TPM4 HNRNPM GNAS SLC25A5 HNRNPU UBA1 IFI30 PSMA2 ATP5B LDHA TUBB ATP5C1 CKS1B CCNE1 H2AFZ CFI PSMB4 CKAP5 RFC4 KDELR2 MAP2K1 RANBP1 SDCBP MELK BTG3 TMED10 CBX1 RAD21 PARP1 MRPL3 PRKDC SSR1 SLC35A2 TARS YBX1 HMGB2 MEST CDKN3	0.0651236	0.246989	0.272265	1.28763	618	PARP1 FH HNRNPU COX7B CAPG COX6A1 CKS1B CKAP5 SLC25A5 ATP1B3 HNRNPM GLO1 H2AFZ HNRNPD ATP5B RFC4 RANBP1 SSR1 CSE1L IARS CYCS IFIT1 ACP1 ATP5F1 TPM4 HMGB2 MELK SRSF9 SUMO2 EFR3A MAP2K1 B2M NDUFS1 COPB2 GNAS THAP11 CD9 EPRS
GO_TRNA_TRANSPORT	32	0.000340716	0.00539097	-0.553912	-2.18197	1	NUP37 NUP35 NUP205 AAAS NUP153 NUPL1 TOMM20 NUP160 RAE1 SEH1L POM121 XPOT NUP107 NUP93 NUP155 POM121C RAN NUP188 NUP50	0.915711	0.966782	-0.19496	-0.698067	9418	NUP85 POM121C XPOT NUP188 POM121 NUP205 NUP88 NUP153 NUP35 NUPL2 NUP62 NUP50 SEH1L RAE1 NUP214 NUP98
GO_AXONEME_ASSEMBLY	36	0.000352796	0.00539097	-0.537024	-2.18112	1	DNAI1 RSPH4A SPAG1 CCDC39 ZMYND10 DNAI2 CCDC151 DNAH7 LRGUK DNAAF2 RSPH9 CC2D2A TTLL1 RSPH1 TTLL5 ARMC4 PLA2G3	0.000195198	0.00530391	-0.569579	-2.09955	1	RSPH1 CC2D2A ARMC4 TTLL5 HYDIN SPAG17 LRRC6 DNAAF2 DNAH1 CCDC40 ZMYND10 DNAAF1 DNAI1 CCDC39 SPEF2 TEKT2 DYX1C1 RSPH9 LRGUK
FARDIN_HYPOXIA_11	32	0.000340716	0.00539097	-0.553653	-2.18095	1	EGLN3 ALDOC TPI1 VEGFA DDIT4 PGM1 KDM3A BTG1 PGK1 BHLHE40 BNIP3L ANGPTL4 IGF1R ZNF395 MAPT MTFP1 PLOD1 P4HA2 PDK1 NDRG1 MXI1 SLC2A3 PFKFB4 IGFBP3	0.91303	0.9661	0.193914	0.701745	8870	BNIP3 FUT11 TNIP1 P4HA2 PGM1 TPI1 ALDOC AK4 ANGPTL4 TXNIP PGK1 IGFBP3 MTFP1 ZNF395
TURASHVILI_BREAST_LOBULAR_CARCINOMA_VS_DUCTAL_NORMAL_UP	67	0.000224568	0.00539097	-0.466593	-2.18069	0	AEBP1 CXCR4 RAB18 POSTN SPARC COL5A1 GNA13 CD69 COL3A1 AGTPBP1 COL1A2 PRC1 FBN1 COL5A2 ASAP1 LOX HSPA6 EDNRA WISP1 SSR1 CTHRC1 UXS1 GPX8 VCAN COL12A1 FN1	9.62279e-05	0.00353193	-0.558113	-2.34636	0	CILP COL11A1 COL8A1 AEBP1 SFRP2 LRRC15 POSTN TIE1 CTHRC1 CXCR4 SULF1 BGN IGF1 C5AR1 VCAN GNA13 AGTPBP1 COL1A1 COL5A2 COL1A2 SULF2 PLXDC1 RGS1 THBS2 COL12A1 SPARC THY1 SMCHD1 ZEB1
DUTERTRE_ESTRADIOL_RESPONSE_6HR_UP	219	0.000520562	0.00544568	-0.384425	-2.17916	0	SGK3 SNX24 TIPARP CHRNA5 MICAL2 NOLC1 DNAJC12 BRIP1 FEN1 DDX10 NRIP1 POLR1B GART TMEM64 SLC7A1 SMOX BRCA1 MCM3 UGCG ARL3 TMED8 BCS1L MCM7 RRS1 SYTL5 TMEM164 PKIB FLNB PLOD2 LONRF2 WDHD1 POLA2 SLC16A1 AMZ1 GINS2 MARS KCNK6 NIP7 MYBBP1A SEH1L CDCA7 ECE2 KIF21A MCM5 MAPT SLC29A1 RFC3 MYB NOS1AP EXO1 MYC ANXA9 HSPD1 IGFBP4 MCM6 OPN3 NAV2 SEC14L2 DSCC1 HIF1A SLC1A5 MCM10 MTHFD1L MCM2 C1QTNF6 NT5DC3 PA…	0.227132	0.487948	0.211799	1.09502	2127	GINS2 UHRF1 DTL SLC7A1 CDC6 RBL1 MCM3 MCM5 MCM10 ADCY9 PAICS CHEK1 CDC45 RFC3 FEN1 PEX11A XRCC2 ASB13 CHAF1A MRPS23 USP31 BRCA1 HSPD1 WDR76 CA12 MCM7 ABCE1 BRI3BP YARS FKBP5 LRP8 MMS22L WDR3 OPN3 SYTL5 BLVRB PTGES PPIF SLC16A1 KCNK6 SNX24 POLA2 NAV2 SVIL DDX21 ISOC1 MCM2 PAX9 PCNA ZNF367 BRIP1 NOS1AP SLC26A2 ATP11A MAMLD1 OSTF1 WDHD1 GAB2 SEPT5 TFAP4 WDR46
GO_SIGNAL_TRANSDUCTION_IN_RESPONSE_TO_DNA_DAMAGE	92	0.000262881	0.00539097	-0.436411	-2.17777	0	TFDP2 CASP2 CHEK2 RBM38 BRCA1 CNOT3 BTG2 CDKN1A CENPJ CEP63 TP73 ATM PLAGL1 RPS6KA6 ATRX CDK1 CDK2 RPS27A KAT5 CDC5L CDC25C NBN FOXM1 TP63 MIF GTSE1 SMC1A UBA52 CCNB1 PLK2 NDRG1 ZNF385A CARM1 PRKDC E2F1 TP53 CNOT7 MAD2L2 AURKA PRMT1 E2F7 UBB	0.447357	0.690411	0.220307	1.00014	4282	CDK2 CNOT6 TFDP1 BRCA2 CNOT8 SFN CHEK2 CRADD CDC25C BRCA1 MIF AURKA CARM1 FOXM1 TRIAP1 PCNA PRMT1 CNOT6L CCNB1 CDK1 CENPJ RBL2 UBA52 TFAP4 TNKS1BP1 BATF SMC1A
MONTERO_THYROID_CANCER_POOR_SURVIVAL_UP	12	0.000280859	0.00539097	-0.743502	-2.17698	1	NUSAP1 ASPM PRC1 BIRC5 DIAPH3 UBE2C CENPA CEP55 CCNB2	0.0157504	0.103795	0.618089	1.70885	154	DIAPH3 BIRC5 CEP55 CCNB2 PRC1
REACTOME_M_G1_TRANSITION	77	0.000242014	0.00539097	-0.452188	-2.17583	0	POLE ORC1 ORC6 MCM3 E2F2 CDT1 PSMC5 MCM7 PSMC4 POLA2 PSMC3 PSMD2 PSMA2 MCM5 CDK2 RPS27A PSME1 RPA1 PSMB5 MCM6 PSMB4 E2F3 MCM10 MCM2 PSMF1 PSMD1 PSMD14 PSMC1 UBA52 PSMD12 PSMD4 E2F1 CDC7 POLE2 PSMB7	0.0007363	0.0127817	0.413535	1.81124	6	CDT1 CDK2 CDC6 E2F2 MCM3 MCM5 POLA1 MCM10 CDC45 RPA4 CDC7 PSMB8 PSMB9 PSMA4 PSMA1 MCM7 PSMD3 DBF4 PSMA7 ORC1 PSMB10 PSMC5 PSMD4 POLA2 ORC6 PSMD2 MCM2 PSMC2 PSMB7 PRIM2 UBA52 RPA2
GO_CELLULAR_COMPONENT_ASSEMBLY_INVOLVED_IN_MORPHOGENESIS	221	0.000532198	0.00544568	-0.384051	-2.17571	0	IFT46 MYH11 DISC1 DNAI1 TRIM59 ACTN2 WDR35 RSPH4A TTC30A SPAG1 RFX4 BBS5 ATP6V1D SCLT1 TMEM231 TBPL1 CCDC28B CCDC39 RAB3IP ACTG1 PVRL2 TMEM216 ZMYND10 DNAI2 EHD1 LMOD1 TMEM67 KIAA0586 EPB41L3 PROX1 SEPT2 BBS9 CCDC151 DZIP1 TTN CCDC113 ERCC2 UGT8 CEP89 CDC14A PCM1 CFL2 DNAH7 TBC1D20 INTU CASC5 LRGUK RAB23 SIX4 ITGB1 IFT74 B9D1 TMEM107 TMEM237 MTMR2 DNAAF2 MYLK3 TTC26 WDR1 KIF24 FAM161A ARL13B RSPH…	9.41088e-05	0.00353193	-0.389473	-1.98817	0	CNTNAP1 IFT57 MYPN POC1B DZIP1L RPGRIP1L RSPH1 EHD1 CC2D2A CLUAP1 KIAA0586 MYH3 AKAP4 ARMC4 BBS7 IFT74 PIBF1 IFT122 TMF1 TTLL5 ERCC2 IFT172 RAB23 TPM1 STK36 BBS9 E2F4 HYDIN OBSL1 SPAG17 LRRC6 MKKS TCTN2 ANK2 DNAAF2 IFT46 ARL13B FNBP1L DNAH1 ANKRD1 CASQ2 FAM161A FUZ DYNC2H1 TMEM138 WDR35 BBS5 C5orf42 CCDC40 ZMYND10 KRT19 DNAAF1 IQCB1 WDR19 KRT8 CDC14A ICK RFX2 PVRL2 DNAI1 OCRL CSNK1D CCDC39 SPEF2 …
RICKMAN_TUMOR_DIFFERENTIATED_WELL_VS_POORLY_UP	229	0.000550358	0.00551096	-0.381738	-2.17555	0	MSH6 RPL17 AHCTF1 NASP CGNL1 FLVCR1 CCT7 ZNF180 COMMD7 POLR2B OVOS2 RPS27 TFDP2 TMEM70 EEF1D JRK TERF1 ZNF496 C5 ZNF764 MCM3 SLC5A6 HIST1H4C TNRC18 RBM39 IPO9 NUCKS1 SNRPE CHD1L TOMM70A C2orf68 PLCB4 MAP2K6 ISYNA1 CCL19 SPAG5 TGIF2 TOMM20 GNAS ATP5A1 CCDC28B NR2F1 CABYR HNRNPU MTMR1 PDCD4 CBFA2T2 NAP1L1 STARD7 GATAD2B NCOR1 MYB EMID1 FRZB NINL RPL23 SNRNP200 ALDH1A1 POGZ CLDN11 MEX3A PSMB4 PHC1 Z…	0.265974	0.53335	-0.209577	-1.07612	2842	RPL17 TTLL4 FAM117A FAM171A1 OGT PKDCC RPS7 ZBED5 GLTSCR2 C3orf17 MGAT3 ATP6V0E2 EPB41 IFT122 CAPS MDH1 TMEM70 MSL2 MUTYH ETV5 BCL11A TNRC6C ZNF322 FRMD4A TERF1 SOS1 GLCCI1 LPIN1 RPL5 SRSF7 CLASRP FRZB PHC1 ABHD12 GAPDHP62 CENPV GTF3A SNHG6 ZCCHC3 EML4 NINL PKP4 CCL19 DNMT3A E2F5 CSPP1 ROBO1 TRAF4 NCOR1 NONO ISYNA1 LRRC14 SNRNP200 MYB OVOS2 BCL2L11 MAN2A2 PLCB4 NFYA MEX3A SBK1 SMCHD1
SHEPARD_CRUSH_AND_BURN_MUTANT_DN	163	0.000411015	0.00539097	-0.400372	-2.17549	0	IFT46 PRR11 ANP32B KHDRBS1 FBXO5 SYNCRIP ECT2 PHF20L1 CCNB3 NR2F1 SOX21 ARID5B KIF14 BUB1B KIF11 MKI67 HLX UCP2 CDK1 TTN ASPM HMGA1 PCDHGC3 TTK LMNB2 NELL2 MTUS1 PRC1 RACGAP1 BIRC5 G3BP2 CASC5 CDC20 CKAP2 FOXM1 GTSE1 DLGAP5 KIF23 PUM1 SHCBP1 EBF1 BUB3 MELK CCNB1 CDCA2 AKAP9 CEP55 KIF2C PCDH18 NFIL3 INSM1 CDCA3 CCNB2 PLK4 MIB1 AURKB SLC44A2 GFAP TPX2	0.0157046	0.103795	0.278594	1.38463	147	SHCBP1 TK1 BORA RACGAP1 BIRC5 CEP55 KIF11 PLK4 ECT2 KRT2 TMPO ATP1A1 GAS1 BUB3 CCNB2 PRC1 CDCA3 FAM76A KIF23 TUBA8 NEIL3 ZNF511 CDCA2 BUB1B FZD10 MASTL TTN FOXM1 KIF14 SMAD3 CASC5 DDX17 FUBP1 MELK NDUFB3 TTK PTEN ANP32B FAM13B CCNB1 KCTD17 PRIM2 CDK1 HOXB3 KDM6A NELL2 PGBD4 SLX1B
FLOTHO_PEDIATRIC_ALL_THERAPY_RESPONSE_UP	52	0.00020008	0.00539097	-0.490207	-2.17485	0	CD69 RPL22 KLF10 RPL6 RPS5 RPS9 OLFML2A RPL7 RPLP0 NDRG1 SLC38A2 RPS6 RPL5 EEF1G EIF4B EEF2 STAM TPT1 EIF3L	0.200466	0.45617	-0.294747	-1.17761	2063	EEF2 RPS28 EIF3D ZDHHC11 RPL6 EIF3L RPLP0 TMED2 CD34 EMP1 RPL37A RPS20 CTDSPL IL12RB1 OLFML2A RSL24D1 MXRA7 TMEM57 RPL17 RPL27 RPS5 STAM RPS19 TBC1D15 ITGA6 RPL5 RPL13A RPL7 KLF10 RPS6 CDC42EP3
GO_NLS_BEARING_PROTEIN_IMPORT_INTO_NUCLEUS	22	0.000471476	0.00539097	-0.613546	-2.17438	2	FYB NUP54 DAG1 NUP35 TNPO1 KPNB1 TRPS1 KPNA7 TNPO2 KPNA1 IPO4 CBLB KPNA2 KPNA4 KPNA3 IPO5	0.0598467	0.237065	-0.443199	-1.4444	608	DAG1 KPNA2 KPNA1 FYB CBLB NCKIPSD TRPS1 KPNB1
GO_FOREBRAIN_DEVELOPMENT	319	0.000882613	0.00672304	-0.367936	-2.17366	0	DCLK1 ETS1 GLI1 LRRK2 SLC1A2 ARID1A FOXB1 EMX2 MSX1 CYP17A1 BAD DCLK2 CXCR4 CCDC141 WNT7A BTG2 CHRD PAX6 DCT NOTCH3 WNT4 DISC1 HTRA2 NDEL1 RFX4 TACC1 CREB1 PPARGC1A SEMA5A KIF14 CHD7 FYN RAC1 DPYSL2 VAX2 KDM6B CRHR2 ATRX DRD2 PLCB1 PROX1 TRAPPC9 NEUROD1 ASPM COL3A1 NRG1 AGTPBP1 ROBO2 SEMA3A IGF2BP1 EOMES PCM1 NR2F2 AQP1 HIF1A BMP2 SHANK3 LEF1 NCOA1 ALDH1A3 GLI2 GATA2 HPRT1 KDM1A ARHGAP35 GLI3 AKA…	9.30839e-05	0.00353193	-0.298473	-1.59518	0	EZH2 RYK SRD5A2 GHRHR ALDH1A3 NFIB NUMB OGT POU3F2 RPGRIP1L MAPK8IP3 PAX6 SLC8A3 PSEN1 WNT7B NOG SZT2 DOCK7 GNAQ LHX5 SLC6A3 LHX6 SLIT3 ZNF335 HESX1 ID2 MDK SRGAP2 WNT7A DAB1 KDM2B DCLK2 SEMA7A SLC8A1 C16orf45 E2F1 MKKS CDK5R2 PTPRZ1 DPCD APP CCKAR CSF1R PGAP1 SRD5A1 ARL13B SALL1 GART OXTR ATAT1 DYNC2H1 EPHB2 NF1 TACC1 RARA TWSG1 CDON CNTNAP2 NR4A3 PLXNA3 KCNC2 KRAS CXCR4 KDM6B RBPJ AVPR1A BTBD3 …
GAZDA_DIAMOND_BLACKFAN_ANEMIA_PROGENITOR_DN	63	0.000218914	0.00539097	-0.47088	-2.17346	0	PLAGL1 CCT6A IMPACT NAP1L1 NUP160 ITPR2 IGFBP7 LAMP2 TCEB1 UBA2 PTPRD ARL1 SEC61A1 ZFX IFT74 RB1 PHGDH PRKDC CDH2 SPAST AGBL5 CLGN RPL18 TMSB15A	0.540434	0.758056	-0.229772	-0.95455	5606	CLGN SMC5 PRSS2 IFT74 TAX1BP1 PRKDC EXOSC10 IMPACT NFYB PFDN4 ZNF84 RPL18 APEH SEC61A1 UBA2 SPAST CDH2 NOP56
GO_CELLULAR_RESPONSE_TO_OXYGEN_LEVELS	136	0.000343879	0.00539097	-0.40799	-2.173	0	BAD HIF1AN ANKRD1 BNIP3L NKX3-1 TWIST1 PPP1R15A DAXX PPARGC1A SIRT2 STC1 CLCA1 ERO1L AIFM1 PTGIS UBE2D3 SLC29A1 RPS27A TBL2 TRPC1 TCEB1 EIF4EBP1 BACH1 KCNK3 AKT1 AQP1 HIF1A STOX1 PTGS2 DNMT3A UBQLN1 DNMT3B CCNA2 PDK1 UBA52 ACAA2 CCNB1 P4HB NDRG1 RBPJ MYOCD SLC2A4 SLC8A3 E2F1 LPAR1 CPEB2 TP53 ARNT CUL2 SUV39H2 UCN2 TRPC6 UBB	0.12558	0.357568	-0.25067	-1.19618	1325	ATG7 HYOU1 SRC STOX1 CPEB2 EDN1 PICK1 HP1BP3 PRKCE S100B TRPC1 UBQLN1 BCL2 DNMT3B PDK1 VASN SLC8A3 TWIST1 EGLN2 VHL UBC RPS27A SLC8A1 E2F1 SLC29A1 FOXO1 ANKRD1 EP300 PLK3 BBC3 RBPJ TRPC6 DAXX HIPK2 SLC2A4 CPEB1 DNMT3A HIF1A EGR1 PPP1R15A RORA PMAIP1 PTGIS EIF4EBP1 CLCA1 VEGFA BNIP3L
WILCOX_RESPONSE_TO_PROGESTERONE_UP	140	0.000358809	0.00539097	-0.406722	-2.17198	0	HMMR MTF2 HMGCS1 TLL2 LARP4 TTC30A GK WDHD1 NUSAP1 TYMS NDC80 CYB5B MUC5B METTL7A ZBED2 EBP ELOVL6 ITGBL1 NUP160 HMGCR KIF4A TOP2A CDK1 CDKN2AIP NEUROD1 ASPM PRC1 SMC2 IDI1 CDC20 SHMT1 IFT74 PTHLH DLGAP5 SHCBP1 NCAPG ZNF518A CCNB1 DNAAF2 CEP55 FADS1 FADS2 FANCI NSDHL CCNB2 SCD BBS7 HMGB2 CENPF KIF20A HJURP CYP51A1 DHCR7 ACAT2 HBB	0.000633245	0.0116035	0.343356	1.66874	5	SHCBP1 FANCI TK1 CENPN KIAA0101 CYP51A1 CDC6 ZCCHC10 CEP55 FDPS CYB5B HMMR ADAMTS20 HMGCR LGALS8 ZNF268 CCNB2 CDKN2C PRC1 ELOVL6 GK MVK DNAJB9 FADS2 TTF2 CENPF MSMO1 BBS10 FADS1 PBK PPL SCD TMEM97 TTC30A HMGB2 YTHDC2 SMPDL3A SMC2 TYMS CCNB1 C10orf12 CDK1 FAM105A RRM2 WDHD1 CNTN6 DLX4 HJURP
GO_RNA_LOCALIZATION	174	0.000424268	0.00539097	-0.394643	-2.1703	0	GLE1 NUP37 NUP35 NUP62CL AHCTF1 NUP205 MRPL18 SRSF4 EIF4E PABPN1 PRPF18 FYTTD1 NOP58 CHTOP UPF2 HNRNPA3 CPSF3 MCM3AP CASC3 DDX39A KIF5C POLR2D FMR1 ZNHIT6 AAAS DDX19B NUP153 NXF1 NXT2 HNRNPA1 NUPL1 FLOT1 SHFM1 SRSF5 CPSF2 ZC3H3 RFTN1 EIF4A3 SRSF9 TOMM20 ATM DDX39B THOC2 NUP160 THOC5 C17orf85 TNKS RAE1 SEH1L CCT4 POM121 XPOT XPO7 NUP107 NXF2 MYO1C NUP93 IGF2BP1 FIP1L1 MAGOH PIH1D1 TCP1 SMG6 CKAP5 …	0.135704	0.37213	-0.236718	-1.17001	1438	DHX38 EIF5A2 ENY2 NUP153 RFTN1 NUP35 SRSF11 DDX19B U2AF1 U2AF2 PABPN1 RANBP17 IGF2BP2 SMG5 ATXN2 DDX39B NXT1 SIDT1 NUPL2 CPSF1 KHSRP THOC5 PNPT1 CPSF3 WRAP53 POLR2D UPF3B NCBP1 EXOSC10 NUP62 NXT2 NXF2 C14orf166 NUP50 SRSF10 THOC2 SEH1L SRSF7 RFTN2 RAE1 RBFOX1 NUP214 SNUPN EIF5A FLOT1 XPO7 CPEB1 SMG7 ATM SRRM1 NUP98 PARP11 RBMX2 ZC3H3 BICD1 SMG6 ALKBH5 CCT2 THOC1 KIF5C
POMEROY_MEDULLOBLASTOMA_PROGNOSIS_DN	43	0.000186881	0.00539097	-0.510478	-2.17021	0	B4GALT1 SNRPA1 NCAPD2 IARS DAG1 RPL10A GABRG2 RPL29 RPL7A RPL27A RPS19 BYSL RPS10 RPS8 COX8A UBE2D3 RPS25 SLC29A1 CBX5 RPS18 HMGA1 RPL11 SNRPD2 BARD1 RPL35A CDC25B ATIC E2F5 CENPF LDHB MYBL2	0.826609	0.926519	0.203241	0.788835	7989	MYBL2 COX8A CENPF GABRG2 BARD1 IARS SRI CBX5 NCAPD2 FGFR3 SNRPA1 ATP5G2 RPL7A CAD B4GALT1 CRIP1 LDHB SNRPD2
MALONEY_RESPONSE_TO_17AAG_DN	79	0.000245278	0.00539097	-0.448344	-2.16596	0	SNRPB CLDN3 RPS16 RRM2 IARS PSMA7 RPL24 RPL36AL CYCS HAT1 SMAD5 RPL30 SSBP1 GNG10 RPL27A HIST1H4C TMSB4X RBMX SNRPE HNRNPA1 SSB PRDX4 EIF4A1 HNRNPM LTBP1 RPS8 PA2G4 MAD2L1 LDHA DYNLL1 ATP5C1 TIMM23 VDAC3 PLK1 KPNA2 UBE2C CLTA XRCC5 WRN GJA1 PTMA ILF2 SRSF3 RSU1 YWHAE	0.00010523	0.00353193	0.444885	1.96017	0	PLK1 MAD2L1 TIMM23 SNRPF SMAD5 SYNPO HNRNPAB SNRPE HNRNPA2B1 PA2G4 PTGES3 HNRNPM CLTB SYK CA12 ABCE1 PSMA7 GNPAT HNRNPA1 SNRPG IARS CYCS GTF2A2 TPI1 LTBP1 SEC62 BRE SRSF2 PRDX3 RRM2 SSBP1 HIST1H4C POLR2L
JAEGER_METASTASIS_UP	44	0.000188466	0.00539097	-0.506491	-2.16518	0	TACC3 SULF1 FCGR1B MME PLOD2 IGHM HLTF MAGEA3 NNT STC1 MAGEA6 TBC1D1 NCAPG NCAM1 KIF2C ENPP1 AURKA CENPF H2AFV FN1 THBS4	0.256906	0.522294	-0.294046	-1.13571	2659	MET PLOD2 SNAP25 ENPP1 GINS4 TUBB2B SLC16A3 MERTK SULF1 BGN MAGEA12 EPS8 NCAM1
PID_ILK_PATHWAY	45	0.000190404	0.00539097	-0.503402	-2.16354	0	CDC37 LIMS1 PPP1R14C CREB1 RAC1 PARVA ELMO2 HSP90AA1 AKT1 CKAP5 NCK2 PARP1 AURKA PPP1R14A RUVBL2 MYL9 ARHGEF6 RUVBL1	0.553879	0.768552	-0.242951	-0.942258	5725	NCK2 ZYX ACTN1 GIT2 RHOG PXN ARHGEF6 RUVBL2 TACC3 RICTOR ILK NACA ILKAP CDC37 RUVBL1 ELMO2 SNAI1 CDC42 PARVG CTNNB1 PPP1R12A GSK3B JUN LIMS2 ZEB1
GO_POSITIVE_REGULATION_OF_CELL_CYCLE_PHASE_TRANSITION	65	0.000221435	0.00539097	-0.465496	-2.16287	0	FBXO5 DBF4B BRD4 TGFB1 PLCB1 DDX3X CDK4 CUL4B ESPL1 PLK1 CDCA5 BIRC5 STOX1 UBE2C PBX1 TP63 APEX1 RB1 DLGAP5 RDX ZNF16 CDC7 MTBP APP FAM83D	0.142529	0.381035	0.28733	1.21854	1366	PLK1 CDCA5 CDC6 LSM11 BIRC5 WNT10B CDC45 CDC7 RB1 ESPL1 DBF4B ANKRD17 DDX3X SMARCD3 ANAPC10
GO_ORGANELLE_FISSION	453	0.00157729	0.0092236	-0.355582	-2.16271	0	CETN2 NUP153 HAUS8 KIF18A PSRC1 TIMELESS RNF8 HAUS1 PIM2 RRS1 NEDD9 SUGT1 CYP26B1 KATNA1 VCPIP1 LATS2 RAD51 CHMP7 FBXO5 FBXL7 CEP63 NDEL1 RAD51D KIF18B REC8 USP16 ZWILCH CCNK NUSAP1 REEP4 SPAG5 CHMP1B GEM BABAM1 ZWINT CDC26 KIAA0196 SYCE2 ATM NDC80 C11orf80 KIF20B HAUS6 SIRT2 CENPE KIF14 BUB1B SPICE1 INCENP TNKS PEX19 SEH1L USP44 NCAPG2 KIF11 MKI67 MTFR1 SSSCA1 STRA13 FIGN KIF4A MAD2L1 GSG2 COX10…	0.00077118	0.0130199	0.257848	1.44585	6	CDC23 SPC24 NEK2 CCNA2 PLK1 RAD51D MYBL2 MAD2L1 TIMELESS ING2 TUBGCP5 BORA CDCA5 CDK2 CENPN RACGAP1 BRCA2 ACTR2 CSNK1A1 CDC6 RGS14 BIRC5 RAD51 CEP55 KIF11 RNF8 HFM1 PKMYT1 GSG2 ERCC6L RAD54L HSPA2 ZWINT NSL1 ZWILCH DMC1 CHEK2 NCAPD3 ENSA PTTG1 BOLL CKAP5 PEX11A CIT FANCA RB1 CDC25C NCAPG2 TDRD9 XRCC2 SKA3 ZNF268 BUB3 ANAPC1 CCNB2 CDCA8 PRC1 FAM175B CCNF CDCA3 CENPE ESPL1 KIF23 SMC1B SMC3 AURKA RA…
NADERI_BREAST_CANCER_PROGNOSIS_UP	47	0.00019305	0.00539097	-0.498973	-2.16239	0	TIMELESS IL20RB SHMT2 CSAG2 SPAG5 SCLT1 NDC80 PSMD2 EBP SEMA4C PTTG1 EXO1 ASPM RACGAP1 CDCA5 CDCA8 DSCC1 FADD PSMD14 MELK CEP55 UHRF1 BAALC KIF20A BUB1 MYBL2	0.000103702	0.00353193	0.54226	2.15016	0	UHRF1 MYBL2 CSAG2 TIMELESS CDCA5 CENPN RACGAP1 SCLT1 CEP55 FADD PRAME IL20RB PTTG1 CDCA8
XU_HGF_SIGNALING_NOT_VIA_AKT1_48HR_DN	20	0.000308024	0.00539097	-0.626748	-2.16087	1	HMMR FXYD2 MAD2L1 IGFBP7 PLK1 VPS41 GTSE1 CD248 DLGAP5 SRSF3 CENPF KIF20A	0.0756225	0.271131	0.44371	1.42084	737	PLK1 MAD2L1 HMMR CENPF VPS41 PPM1B
GO_MATURATION_OF_SSU_RRNA	41	0.000182949	0.00539097	-0.514111	-2.16011	0	DIEXF RPS16 MRPS11 TSR2 UTP3 FCF1 NOB1 RRS1 RPS19 BYSL HEATR1 EMG1 RPS8 PWP2 UTP20 DCAF13 RRP36 NGDN UTP14A RPSA UTP23 MRPS9 UTP14C	0.919153	0.968292	0.185454	0.711946	8901	UTP3 WDR3 RRP36 TSR2 HEATR1 EMG1 NOC4L WDR46 ABT1 RPS14 RPSA LSM6 NOB1 RPS24
ZHANG_RESPONSE_TO_CANTHARIDIN_DN	67	0.000224568	0.00539097	-0.462011	-2.15928	0	POLR2H SNRPA1 POLD2 RRM2 IDH3A MSH6 PIK3CA TUBG1 RPL15 RPL29 PGAM1 TIMM17B SUPT16H EEF1D RHOC ABCC4 NDUFS3 MCM7 EIF3B QDPR ABCA3 PA2G4 SSSCA1 MYB MYC TIMM23 ERCC2 CDK4 FANCG ATP5G3 UQCRH GTF3A SLC25A6 HADHA RPSA MRPL3 SLC27A2 RPL4 HNRNPC RUVBL2	0.175338	0.4278	0.277592	1.18525	1684	TIMM23 POLD2 COX4I1 TIMM17B PA2G4 PGAM1 HADHA MCM7 UQCRH QDPR MSH6 RFC5 POLR2H SSSCA1 HNRNPC IDH3A FABP5 RRM2 TUBG1 FARSA ATP5G3 AKAP13 RPS14 RPSA ABCA3 SNRPA1 NDUFS3 SLK ATP5G2 RHOC SNRPA
VANTVEER_BREAST_CANCER_POOR_PROGNOSIS	50	0.00019861	0.00539097	-0.491625	-2.15926	0	DTL MS4A7 CCNE2 SERF1A UCHL5 AP2B1 DCK GMPS ORC6 ZNF385B SCUBE2 GPR180 COL4A2 RAB6B GSTM3 NUSAP1 TSPYL5 NDC80 TGFB3 PALM2-AKAP2 PRC1 MCM6 DIAPH3 CENPA MTDH RFC4 OXCT1 WISP1 MELK SLC2A3 EXT1 PITRM1 IGFBP5	0.267992	0.534587	0.277512	1.11536	2587	DIAPH3 GMPS DTL UCHL5 PRC1 NMU RFC4 ECI2 TSPYL5 ORC6 DCK MELK EXT1
GO_NEGATIVE_REGULATION_OF_INTRINSIC_APOPTOTIC_SIGNALING_PATHWAY	81	0.000251067	0.00539097	-0.444918	-2.15829	0	DDX3X MCL1 CREB3 TMEM161A AKT1 HSPH1 HIF1A PARK7 PARK2 NFE2L2 MIF PLAUR KDM1A TAF9B GRINA XBP1 ZNF385A TRIM32 SOD2 FIGNL1 NONO TPT1 ELL3 BCL2L2 CDKN2D	0.437994	0.682965	0.227434	1.00729	4156	NDUFA13 HSPB1 ING2 PARL VDAC2 BCL2L12 BDKRB2 MIF LRRK2 BCL2L10 FIGNL1 OPA1 PPIF TRIAP1 DDX3X TMBIM6
MOHANKUMAR_HOXA1_TARGETS_UP	397	0.00123916	0.00804396	-0.356915	-2.15823	0	NOLC1 RPN2 TIMP3 USP5 ALG8 MRPS35 PRRC2A TMED2 UBFD1 HADHB COPB2 HSP90B1 TOMM40 ASF1B CLU CASP2 CALR FUS CYP1A1 SULF1 UFD1L ADAMTS9 ATXN10 PALLD PPT1 HOMER1 MCM3 GAL BHLHE40 CLPTM1 TTC27 PNPLA3 ATP1B3 CLN8 COPS8 DCAF7 GTF2I MTF2 PADI2 RGS16 SRPR FAT1 UBE2L6 RHOB PTP4A1 CNTLN GSTM3 UBR7 KYNU MARCKSL1 RNF139 SLC20A1 DNAJB1 UBE2K ZWILCH ADAR CAT SPAG5 TTC3 POLA2 PPM1D SYT12 HNRNPM ELOVL5 TGIF2 EEF1A…	0.551083	0.766191	-0.177844	-0.971598	5954	AMD1 ATP2B1 CDC20 TTC39A E2F4 MEPCE CALM1 CHKA ELOVL2 OGFOD1 PRKDC EPB41L5 LRRC59 FRMD4A MTHFD1 PPAN PSMB5 GRB2 PCDH19 PLA2G16 VTCN1 CENPT PHKG2 LPIN1 RNF10 DPP3 NKAIN1 RAE1 KPNA2 PLAC4 ISG20L2 CERS6 SLC20A1 ZNF207 CNTLN ADAMTS9 BAMBI SCNN1A NTRK3 CASP2 NAA50 PKP4 SULF1 ZNF600 SMG7 TRAF4 UNC5C MEST PRRC2A ALDH3A2 HIPK1 PADI2 RHOB PPAP2C EIF4G2 CHN1 TSPAN5 WEE1 SULF2 SEMA4C SMG6 TTC3 AGPAT6 ALKBH5…
JIANG_AGING_CEREBRAL_CORTEX_DN	54	0.000204332	0.00539097	-0.482364	-2.1573	0	AP2M1 CPLX1 SRSF5 ATP2A2 PLD3 ACO2 PPM1A ATP6AP1 DDX3X DNM1 OAZ2 APOE HSP90AB1 PFN1 GORASP2 NCL CDK16 ACTR3 RAB2A EEF1G PRKACB CS EEF2	0.880567	0.952204	-0.188395	-0.759348	9134	PFN1 PLD3 KCNMA1 TIA1 DAD1 PTGDS GABRA1 ATP1B2 EIF4G3
GO_RIBOSOMAL_SMALL_SUBUNIT_BIOGENESIS	56	0.000207943	0.00539097	-0.478031	-2.15678	0	RPS17 MRPS7 DIEXF RPS16 MRPS11 RPS28 TSR2 RPS27 UTP3 FCF1 NOB1 RRS1 RPS19 BYSL RPS10 HEATR1 RPS15 EMG1 RPS8 PWP2 UTP20 DCAF13 RRP36 NGDN RPL38 RPS5 UTP14A RPSA UTP23 RPS6 RPS7 MRPS9 UTP14C	0.910877	0.965137	-0.180924	-0.734407	9412	RCL1 RPS5 RPS7 RPS19 MPHOSPH10 RPS10 RPS15 RRS1 UTP23 ERAL1 UTP11L KRR1 RPS6
GO_CHROMATIN_ASSEMBLY_OR_DISASSEMBLY	164	0.000415282	0.00539097	-0.397126	-2.15677	0	HIST1H1D ASF1B CENPL SART3 SUPT16H TSPYL1 HIST1H2BK NFE2 HIST1H3B HIST1H3F ARID1A HIST1H4E ASF1A CENPK HIST1H4C SET HIST1H2BM SMARCA5 TNRC18 TSPYL2 MTA2 ANP32B HIST2H3C HIST1H2BC TSPYL5 DAXX HIST1H4B HIST1H1A HIST2H3D H2BFS HIST1H3H RBBP7 NAP1L1 RBBP4 STRA13 HIST1H2BO ATRX CTCF HIST1H2BB HMGA1 BRD2 H1F0 IPO4 HIST1H4D HIST1H4F CASC5 HIST1H4H HIST1H4I KAT6A CENPA MCM2 SMYD3 HIST1H2BE H2AFX HIST2H2B…	0.000106135	0.00353193	0.359765	1.78938	0	CENPM H2AFY2 CENPN HIST1H2BI CENPH HMGB1 HIST1H1A HIST1H4D ASF1B CENPO CENPL HIST1H2BG HIST1H4J BAHD1 SMARCA5 CHAF1A HIST2H4A BAZ1B HIST1H2BL CENPI HIST1H2BM HIST1H4H CABIN1 H2AFY H3F3A HIST1H2BO CENPK CENPW TNRC18 HIST1H4E HIST2H3D HIST1H2BE HIST1H3G TSPY4 TNP1 HIST1H3E HIST1H4L SUV39H2 TSPYL5 HIST1H3J NAP1L5 CASC5 HIST1H3A BAHCC1 HIST1H4A HMGB2 SMARCD3 HIST4H4 ITGB3BP HIST1H1T HIST1H3I HIST1H4F…
GO_REGULATION_OF_INCLUSION_BODY_ASSEMBLY	16	0.000444313	0.00539097	-0.668876	-2.15674	2	SORL1 DNAJB6 BAG5 CLU SACS PSMC5 DNAJB1 HSPA1A CDC34 DNAJA4 APOE HSPA2	0.440998	0.685524	0.333928	1.0036	4293	SNCAIP HSPA2 DNAJB8 PSMC5
BRUNO_HEMATOPOIESIS	63	0.000218914	0.00539097	-0.467084	-2.15594	0	CAPN5 HIST1H2BC LAT2 PTGIR PRDX4 SPARC CTSC RNF19A ELOVL6 HMGCR NET1 IGFBP7 FKBP1A H1F0 TEC PTGS2 HK2 PBX1 TSPAN32 PFKP NDRG1 VAMP5 CCNG2 SCD CRISP3 HSD17B10 CCRN4L DHCR7 SERPINF1	0.124819	0.356507	-0.300239	-1.24729	1294	FKBP1A CRISP3 DAG1 TIE1 SERPINF1 FGF3 REPS1 CAPN5 AQP9 CCL3 SPARC
REACTOME_INTERACTIONS_OF_VPR_WITH_HOST_CELLULAR_PROTEINS	32	0.000511073	0.00544568	-0.547139	-2.15529	2	NUP37 NUP35 NUP205 AAAS NUP153 BANF1 NUPL1 SLC25A5 RAE1 SEH1L POM121 NUP107 NUP93 HMGA1 KPNA1 NUP155 SLC25A6 NUP188 PSIP1 NUP50	0.317908	0.582381	-0.304875	-1.09162	3269	NUP188 POM121 SLC25A4 NUP205 NUP88 NUP153 NUP35 SLC25A6 NUPL2 NUP62 NUP50 SEH1L RAE1 NUP214 PSIP1 KPNA1 HMGA1
INAMURA_LUNG_CANCER_SCC_DN	13	0.000569476	0.00551297	-0.713931	-2.15341	3	ADAMTSL3 RASL12 NR2F1 AKAP2 AGER ADARB1 ST6GALNAC5 ABCA8	0.025314	0.140577	-0.575113	-1.61608	257	NR2F1 PHACTR2 VWF ST6GALNAC5 ADAMTS8 RASL12 AGER AKAP2 ADARB1
WATTEL_AUTONOMOUS_THYROID_ADENOMA_DN	51	0.000200723	0.00539097	-0.488111	-2.15205	0	IL1RL1 PPP1R15A ARL4A PPP1R7 C1S CTGF NELL2 ATF3 FAM46A CXorf57 KIAA1324 FZD4 C7 CXCL9 C3 OLFML3 HBB	0.0424008	0.196276	-0.355341	-1.41495	437	HMGB3 RGS2 ATF3 PROM1 CD2 CTGF LTBP2 JUNB PPP1R15A SFRP4 HBB RELN KIAA1324 DUSP2
GO_CHAPERONE_MEDIATED_PROTEIN_FOLDING	45	0.000190404	0.00539097	-0.500637	-2.15166	0	PPID FKBP14 CLU CALR PPIB FKBP8 FKBP2 DNAJB1 ERO1L PEX19 FKBP1B FKBP1A FKBPL HSPH1 HSPA8 PDIA4 FKBP11 FKBP10 ST13 CRTAP CHORDC1 FKBP4 CSNK2A1 CCT2 FKBP9 FKBP7	0.395144	0.649043	-0.266727	-1.03447	4084	TTC9 CSNK2A1 FKBP1A FKBPL FKBP1B DNAJC24 CCT2 FKBP10
BROWN_MYELOID_CELL_DEVELOPMENT_DN	119	0.000308833	0.00539097	-0.413384	-2.15143	0	EIF4E NOLC1 SYTL3 NOP58 IFITM3 CALR NRIP1 POLR1B GART IKZF2 SSR3 NPL TRIM28 EMX2 OSBPL3 SLC22A3 TIMM8A RGS5 SHMT2 AHCY SLC16A1 CBFA2T3 NUTF2 CCT6A TASP1 XPOT MYB TMTC2 TNFSF11 GTPBP4 RPL23 CDK4 HSPD1 NARS CPA3 TRIM37 HSPH1 PSAT1 MGAT5 F2R FUT8 SLC1A5 BZW2 APEX1 GATA2 IKZF4 PPAN NCL ODC1 CYP11A1 TXK FKBP4 RUVBL2 RCOR2 PDIA5 TF	0.0172332	0.110181	-0.304705	-1.42248	180	SOD1 P2RY10 PPAN NOP16 SOX4 SRSF7 EPB41L4A-AS1 TXK GART F2R OSBPL3 TRIM28 GNAL TASP1 RIF1 PDIA5 POLR1B HMGN1 FAM65A WDR43 AQP9 CPA3 MYB RGS5 SMARCC1 FUT8 NOP56 FAM60A
YU_MYC_TARGETS_UP	40	0.000180995	0.00539097	-0.514738	-2.14925	0	MKI67 TOP2A CDK1 CKS1B ASPM UBE2S E2F8 RACGAP1 PLK1 BIRC5 KPNA2 IDI1 CCNB1 CCNB2 HMGB2 AURKA KIF20A BUB1 CDKN3	0.000102881	0.00353193	0.606392	2.31747	0	PLK1 E2F8 RACGAP1 TFDP1 BRCA2 DTL KIAA0101 BIRC5 UCHL5 FDPS ECT2 NUDCD2 CKS1B CCNB2 AURKA HMGB2 NUP54 STRAP PCNA CCNB1 CDK1
GO_GENE_SILENCING_BY_RNA	125	0.000321854	0.00539097	-0.410038	-2.14906	0	NUP37 NUP35 HIST2H4B HENMT1 NUP205 HIST1H4L CNOT6L POLR2B ZCCHC11 POLR2A CLP1 POLR2D HIST1H3B TDRKH HIST1H3F HIST1H4E AAAS NUP153 CNOT3 HIST1H4C NUPL1 HIST2H3C ADAR HIST1H4B MRPL44 PRKRA HIST2H3D HIST1H3H NUP160 RAE1 SEH1L ERI1 SNIP1 POM121 NUP107 NUP93 CELF1 RBM4 HIST1H4D HIST1H4F HIST1H4H HIST1H4I METTL3 NUP155 POM121C RAN PABPC1 PIWIL1 NUP188 TDRD12 TSN NUP50 HIST1H3I XPO5 CNOT7 POLR2F SND1 HI…	0.0089568	0.071912	0.305142	1.4565	84	CNOT6 HENMT1 HIST1H4D CNOT8 DGCR8 HNRNPA2B1 HIST1H4J DICER1 TDRD9 HIST2H4A HIST1H4H H3F3A PIWIL2 HIST1H4E HIST2H3D TSN HIST1H3G POLR2B RAN HIST1H3E HIST1H4L HIST1H3J SMAD3 TRIM71 POLR2H HIST1H3A HIST1H4A POLR2G HIST4H4 SMAD1 IPO8 HIST1H3I HIST1H4F NUP43 NUP54 TSNAX MOV10 NUPL1 CNOT6L POLR2F LIN28B POLR2E AAAS HIST1H4C POLR2L FKBP6 NUP93 PIWIL1 HIST1H4B NUP37 POLR2J SMAD2 POLR2A TPR ADAR CELF1 LIN…
MILI_PSEUDOPODIA_HAPTOTAXIS_UP	499	0.00194932	0.0106343	-0.351181	-2.14882	0	DKC1 FAR1 SHOX2 ACTR2 C1D FAM101B SLTM EIF3E UGP2 WDR43 CCNE2 CDKAL1 GPBP1 NCOA2 NUDT2 RAP1A CCDC34 HDAC2 MAPK8 RPL17 TIAL1 KIAA0020 RPF2 SERF1A DYNLT3 NFIA UCHL5 ZNF131 TSR1 GMPS MTPN NIPBL TAX1BP1 TWISTNB FYTTD1 KANK2 NAA15 TRAPPC8 USP46 HNRNPA3 SDPR DDX10 DIXDC1 DNAJC15 UBE2V2 VAMP7 YTHDC1 CAMSAP2 SSBP1 MATR3 C9orf85 LZTFL1 PALLD DCLK1 RBM7 PLEKHA8 RPS20 SNX6 TP53INP2 TCTEX1D2 ZNF326 CENPK ZDH…	0.0452055	0.203191	-0.213991	-1.19515	494	CTBP2 DCLK1 KIF2A SRSF11 YTHDF3 ZNRF2 AASDHPPT ARL6 CRIPT MIB1 NIPBL WWTR1 ZNF131 C9orf85 DDX10 SEPT6 ZNF326 CAMK2D CDV3 GKAP1 IGF2BP2 PIK3C2A RPL17 STARD10 CDK12 FBXW2 MID2 STAG2 BMI1 PDK1 PNO1 SMAP1 ABCB7 C7orf60 CCND2 PAIP1 RASA1 SMC5 TANK TXNL1 ARMCX3 CSNK1G3 IFT74 TAX1BP1 TBC1D15 CCNH MUM1L1 PNPT1 KIAA0020 KIF5B NAA30 PTPN2 IRGM MYO5A TOPORS UBE2V2 DNAJA1 SNX16 SS18L2 ARMC1 ATF2 CISD1 KANK2 …
OSWALD_HEMATOPOIETIC_STEM_CELL_IN_COLLAGEN_GEL_UP	218	0.000524659	0.00544568	-0.379343	-2.14534	0	FOSB IL6 LARP1 SPA17 ICAM1 TIMM17A TIPARP BAG5 RASSF4 IER2 PAFAH1B2 PEG10 USP46 CYP1B1 CALR FUS EEF1D KPNB1 RPLP2 SLC7A1 CXCL2 RPL27A GATAD2A F3 HOMER3 SEPT8 GPR183 TREM1 F7 BTG2 IL1R2 JUNB SLC12A2 CDKN1A PHF14 IER5 RAB11FIP1 SSB DNAJC8 BRD4 ZWILCH EIF3M TLE4 ADNP2 PPP1R15A ARL4A NFKBIA GCLC CXCL1 LAS1L SF3A3 EBP KLF4 NUP160 EHD1 KCNJ2 IL1B PROX1 MCL1 PTGER4 RPL23 TNF TIPIN PRRC1 FLNC AGAP1 ALDH1…	9.38615e-05	0.00353193	-0.378703	-1.93094	0	AGAP1 CD58 EHD1 GAD1 DDX3Y TNF GADD45B HOMER3 IER5 RAB5C RPLP2 RGS2 YRDC ATF3 TCF4 F7 EGR3 EREG SPA17 ZFP36 KDM4B PAFAH1B2 PEG10 F3 FOSB RPL27A BRD4 TRIB1 NF1 PHF14 C3AR1 RPS11 SSB TNFAIP6 CDKN1A IER2 MAFF PKP4 SIK3 VPS37B AVPR1A ARL4C EIF5A RHOBTB3 HIPK1 SRRM1 EGR1 JUNB RUNX1 ZFP36L1 PPP1R15A KLF4 PSMD11 JUN HGF GCLC NR4A2 RAB11FIP1 NR5A2 CDC42EP3 PROX1 COL15A1 FOS IER3 EPB42 RHOQ EGR2 RGS1 DUSP…
CAFFAREL_RESPONSE_TO_THC_8HR_5_DN	11	0.000276281	0.00539097	-0.753974	-2.14495	1	DNAJB1 DNAJA1 PABPC4 HSPH1 HSPA8 SRSF3 RDH11 HSPA2	0.365267	0.623893	-0.400613	-1.07163	3705	DNAJB1 DNAJA1 PABPC4 SRSF7 RDH11
PAPASPYRIDONOS_UNSTABLE_ATEROSCLEROTIC_PLAQUE_DN	41	0.000182949	0.00539097	-0.510347	-2.14429	0	MYH11 RABGAP1 RASL12 PTGIS LMOD1 SOD3 GRK5 MAP1B GJA1 JAM3 MAGED2 LHFP CSRP2 TPD52L1 PKIG	0.126975	0.360069	-0.334609	-1.27243	1309	JAM3 MXRA7 NOV GRK5 LHFP MYLK TPM1 MYLIP DSTN SUSD5 RASL12 PKD2 TPD52L1 PRELP PTGIS KCNMB1
REACTOME_AUTODEGRADATION_OF_THE_E3_UBIQUITIN_LIGASE_COP1	46	0.00019084	0.00539097	-0.495635	-2.14193	0	ATM PSMC3 PSMD2 PSMA2 RPS27A PSME1 PSMB5 PSMB4 PSMF1 PSMD1 PSMD14 PSMC1 UBA52 PSMD12 PSMD4 TP53 PSMB7	0.643397	0.824959	0.22659	0.895241	6211	PSMB8 PSMB9 PSMA4 PSMA1 PSMD3 PSMA7 PSMB10 PSMC5 PSMD4 PSMD2 PSMC2 PSMB7 UBA52 PSMA2 PSMB1 PSMB4 PSMD7 PSMB6
MUELLER_PLURINET	295	0.000783085	0.00632131	-0.365324	-2.14149	0	HDAC2 MSH6 PPID RPA2 TK1 BLM NUDT1 PMF1 CASP9 KIT NOLC1 FAM136A PRNP GMPS NOP58 ARMC6 FEN1 FUS HDAC1 CHEK2 EWSR1 KPNB1 ORC1 ORC6 POLQ EXOSC8 POP7 MCM3 NUP153 RECQL4 TRIM28 CDT1 SET TNNI3 HAUS1 SLC19A1 HMMR SNRPE VASP LCK BCCIP PAK3 RAD51 GEMIN2 BYSL HIST1H2BC PFDN6 SSB SYNCRIP SPAG5 DAXX PHB HSPA9 PRMT5 ARL4A MPP6 WDR33 NLE1 CENPE GPRIN2 PNN BUB1B GOT2 PA2G4 MYBBP1A COPS3 SMARCAD1 MCM5 RFC3 MYB N…	0.00440434	0.0438028	0.257495	1.38003	40	TK1 CCNA2 CDT1 MYBL2 PARP1 GMPS SNRPF HMGB1 BIRC5 RAD51 RFC2 POLD2 MCM3 GPRIN2 MCM5 HNRNPAB HMMR RAD54L HSPA2 SNRPE HSPA9 MCM10 SNURF CHEK2 CHEK1 CDC45 CKS1B RFC3 VAMP8 FEN1 PA2G4 CDC7 TMPO GEMIN6 LSM4 CDC25C DHFR CHAF1A HSPD1 ANAPC1 CCNB2 WDR33 CENPE AURKA DAZAP1 EXOSC8 POP1 ORC1 CDA MSH6 RFC4 SRSF1 SNRPN BUB1B RFC5 FBL NUDT1 SPAG5 GTF2H2 PHB ORC6 FBP1 FUBP1 GOT2 HSPE1 RMND5B ITGB3BP PPID DIAPH1…
BENPORATH_ES_1	353	0.00102564	0.00724175	-0.358352	-2.13959	0	CHEK2 GART HSPA4 NCAPH ORC1 TERF1 KIF5C DCLK1 HOMER1 CRABP1 AASS SLC38A1 MCM3 KLHL7 GAL CDT1 TNNT1 VSNL1 CACHD1 MCM7 PIM2 HMMR MTF2 EPHA1 LCK PDCD2 ZNF267 CSE1L EPRS CER1 SCGB3A2 SSB G3BP1 TNPO3 WDHD1 ECT2 WBSCR16 RRP15 SLC16A1 GINS2 AKIRIN1 PUS7 CTSC MARS WDR12 CRABP2 PNN BUB1B CAPRIN2 ELOVL6 GABRB3 USP44 ARL5B NCAPG2 TCF7L1 NLN PRPS1 KIF4A MCM5 SLC29A1 RFC3 NUP107 CBX5 PTTG1 CCAR1 CDK1 FXR1 HMG…	0.0176636	0.112483	0.235037	1.28582	162	GINS2 CCNA2 CDT1 PARP1 CDCA5 RAP1GAP2 G3BP1 CDC6 BIRC5 CKMT1A DNA2 HAS3 MCM3 MCM5 PIK3CB ECT2 HNRNPAB RAD51AP1 ERCC6L HMMR MCM10 PAICS WBSCR16 RRP15 CHEK2 PDCD2 CHEK1 NAA15 PTTG1 RFC3 FEN1 MAN2A1 TMPO DHFR NCAPG2 BCL2L12 CHAF1A GPR19 LGALS8 BUB3 HSPD1 C1QBP ANGEL2 MCM7 ABCE1 ELOVL6 FAM46B FKBP5 HSPA4 COBL LRP8 MICB ORC1 ALPL MSH6 NPM3 MRS2 NCAPH NMU PYCR2 RFC4 SRSF1 MGST1 SNRPN GDF3 CSE1L SPC25 B…
REACTOME_G1_PHASE	35	0.00035137	0.00539097	-0.530671	-2.13764	1	CKS1B RPS27A CDK4 PPP2R1A E2F3 RB1 PPP2CB SKP2 UBA52 E2F5 E2F1 RBL1 MNAT1 PPP2R1B CDKN2D	0.576792	0.784228	-0.252992	-0.925916	5929	CCND2 CCNH E2F4 RPS27A PPP2R2A E2F1 CDKN1A E2F3 E2F5 CDKN2A MNAT1 CDKN2B
GO_RESPONSE_TO_OXYGEN_LEVELS	295	0.000783085	0.00632131	-0.364598	-2.13723	0	BAD HIF1AN CXCR4 ENG ANKRD1 BNIP3L CDKN1A ECE1 NKX3-1 ADAM17 RAMP2 TWIST1 ANGPTL4 PLOD2 MECP2 CAT POSTN PPP1R15A AHCY ALOX5 MMP2 DAXX CBFA2T3 TGFB1 CREB1 CD38 ATM MMP14 PPARGC1A SIRT2 STC1 CLCA1 ABAT ERO1L AIFM1 PTGIS TGFB3 UBE2D3 ITPR2 IL1B PRKCQ CTGF SLC29A1 SOD3 CYB5R4 LDHA DRD2 UCP2 ERCC2 RPS27A TBL2 CDK4 TRPC1 PSEN2 TCEB1 EIF4EBP1 BACH1 CYGB KCNK3 PAK1 AKT1 RYR2 AQP1 HIF1A STOX1 PTGS2 SCFD1 …	9.35191e-05	0.00353193	-0.304479	-1.61285	0	S100B SLC11A2 TRPC1 UBQLN1 ALOX5 ECE1 LOXL2 BCL2 CAMK2D DNMT3B NPPC RAF1 TGFB2 APOLD1 PDK1 VASN LTA P2RX3 SLC8A3 TRH SLC2A8 CRYAB TWIST1 ERCC2 EGLN2 PPARA VHL UBC PDGFA RPS27A PLOD2 ADM PAK1 PDGFB SLC8A1 CD24 E2F1 KCNMA1 HDAC2 SLC29A1 PENK ERCC3 FOXO1 OXTR PLOD1 ANKRD1 CTGF EP300 LCT NF1 PLK3 XRCC1 ADA ITPR1 POSTN PTK2B AGER CDKN1A BBC3 VCAM1 CXCR4 RBPJ TRPC6 DAXX HIPK2 MMP2 SLC2A4 CPEB1 DNMT3A I…
GO_DNA_GEOMETRIC_CHANGE	80	0.000246914	0.00539097	-0.441113	-2.1367	0	HELB GTF2H5 MCM3 CETN2 RECQL4 MCM7 CHD1L RAD51 G3BP1 GINS2 DDX1 MCM5 ATRX TOP2A DDX3X ERCC2 HMGA1 RPS27A CUL4B MCM6 RECQL DNA2 NBN MRE11A MCM2 XRCC5 XRCC6 UBA52 WRN CHD4 PARP1 CHD8 HMGB2 CHD3 FBXO18 GINS1 DDB1 RUVBL2 RUVBL1 UBB	0.081027	0.281032	0.291913	1.28963	769	GINS2 PARP1 G3BP1 HMGB1 RAD51 DNA2 MCM3 MCM5 DDB1 CDC45 MCM7 CHD1L RAD50 DHX9 DDX3X GTF2H2 HMGB2 XPA ZRANB3 MCM2 XPC BRIP1 RBX1 UBA52 PIF1
AMIT_SERUM_RESPONSE_60_MCF10A	56	0.000207943	0.00539097	-0.473264	-2.13528	0	RHOB TUFT1 VGLL3 KLF7 PIP5K1A CTGF CCL20 PTGER4 TNFAIP3 PTGS2 ITSN1 PLK2 EGR3 SCD TGIF1 BMP1 PXMP4 MAGED2 CALD1 NR4A2 FN1	0.039191	0.186363	-0.349823	-1.42	404	EGR3 EREG ITSN1 HBEGF COBLL1 SOX4 POT1 VGLL3 TRIB1 CTGF IRS2 IER2 RHOB EGR1 PMAIP1 NR4A2 CALD1 TGIF1
NIKOLSKY_BREAST_CANCER_8Q12_Q22_AMPLICON	121	0.000315657	0.00539097	-0.408998	-2.13471	0	ZFAND1 UQCRB RGS22 VPS13B POP1 CCNE2 ATP6V1C1 NCOA2 RPL30 DECR1 TTPA PI15 TMEM70 SULF1 TMEM64 TERF1 YWHAZ SLC25A32 EYA1 FZD6 SNX16 STAU2 TPD52 GGH SPAG1 TSPYL5 PTDSS1 GEM RNF19A UBXN2B CHD7 TP53INP1 NSMAF KIAA1429 MMP16 TMEM67 CALB1 DCAF13 KLF10 ANKRD46 TCEB1 FBXO43 RUNX1T1 PLEKHF2 ZBTB10 MTDH NBN YTHDF3 PEX2 GDAP1 DPY19L4 RPL7 SDCBP PABPC1 AZIN1 C8orf37 TMEM55A OSGIN2 SNX31 NECAB1 BAALC CTHRC1 R…	9.5584e-05	0.00353193	-0.509723	-2.38447	0	PEX2 PLEKHF2 SNX16 SDCBP ANKRD46 RDH10 TERF1 CHMP4C TMEM64 STK3 RGS22 MRPS28 FZD6 LY96 KCNS2 PTDSS1 RPL30 ZNF706 JPH1 NBN CTHRC1 FAM92A1 TP53INP1 C8orf37 SULF1 SLC25A32 PDP1 RPL7 TRAM1 NCOA2 TPD52 VPS13B UBE2W SDC2 POLR2K ZFHX4 EYA1 KLF10 PABPC1 ZBTB10 DCAF4L2 TMEM67 OTUD6B SLCO5A1 CHD7 HEY1 GDAP1 INTS8 STAU2 GEM RPL7P9 MMP16
CROONQUIST_STROMAL_STIMULATION_UP	58	0.000210084	0.00539097	-0.469769	-2.13421	0	NNMT FOSB IL6 MICAL2 IER2 LAMA4 SULF1 CXCL2 TMSB4X PIM2 NOTCH3 PPP1R15A SPARC NFKBIA CXCL1 GUCY1A2 COL6A1 CTGF IGFBP7 SPTBN1 IGFBP4 IER3 COL1A2 LUM LOX TGFBI ACTA2 BASP1 HIST2H2AA3 VCAN TGM2 IGFBP3 NR4A2	0.00019425	0.00530391	-0.505214	-2.06291	1	RPS4Y1 TPM1 RGS2 IGFBP4 GABBR2 TGFBI FOSB LAMA4 CTGF IER2 SULF1 ACTA2 VCAN COL6A1 PPP1R15A COL1A2 NR4A2 FOS IER3 CCL3 RGS1 CCL4 THBS2 SPARC
GO_PROTEIN_DNA_COMPLEX_SUBUNIT_ORGANIZATION	216	0.000517063	0.00544568	-0.37778	-2.13357	0	RAD23B TAF11 HIST1H1D ASF1B CENPL SART3 SUPT16H TSPYL1 RAD51B HIST1H2BK NFE2 GTF2H5 HIST1H3B HIST1H3F ARID1A HIST1H4E ASF1A CETN2 CENPK HIST1H4C SET HIST1H2BM SMARCA5 TSPYL2 RNF8 CHD1L ANP32B RAD51 HIST2H3C HIST1H2BC RAD51D TSPYL5 DAXX HIST1H4B HIST1H1A HIST2H3D H2BFS HIST1H3H RBBP7 CENPE NAP1L1 RBBP4 STRA13 DACH1 HIST1H2BO ATRX CTCF HIST1H2BB ERCC2 HMGA1 POLR1E RPS27A BRD2 CUL4B H1F0 POGZ RPA1 T…	0.000106712	0.00353193	0.349777	1.806	0	CENPM RAD51D H2AFY2 PARP1 CENPN HIST1H2BI CENPH ANP32E RAD51 HIST1H1A RNF8 HIST1H4D DDB1 ASF1B CENPO DMC1 CENPL CDC45 HIST1H2BG HIST1H4J SMARCA5 XRCC2 CHAF1A HIST2H4A HIST1H2BL CENPI CHD1L HIST1H2BM HIST1H4H CENPE CABIN1 H2AFY H3F3A HNF1B HIST1H2BO CENPF CENPK CENPW HIST1H4E HIST2H3D HIST1H2BE HIST1H3G TSPY4 TNP1 HIST1H3E HIST1H4L ZNHIT1 TSPYL5 DACH2 HIST1H3J GTF2H2 NAP1L5 CASC5 GTF2A2 HIST1H3A H…
YAO_TEMPORAL_RESPONSE_TO_PROGESTERONE_CLUSTER_16	74	0.000234687	0.00539097	-0.446412	-2.13299	0	COL6A1 TFPI COL4A1 GPX7 GAPDH COL3A1 CNN1 COL1A2 KDELR3 FBN1 AQP4 IDI1 BZW2 PFN2 COL6A2 TMEM45A FADS1 CRTAP TP53 PRAF2 PCOLCE MEST SQLE FEZ1 VCAN CYP51A1 STRA6 CALM3	0.0710752	0.260702	-0.307695	-1.32253	746	PRAF2 DBN1 BGN VCAN COL6A2 MEST PYGM COL1A1 COL6A1 COL4A2 COL1A2 PCOLCE COL4A1 PTGER3 SPARC
GO_NEGATIVE_REGULATION_OF_INTERLEUKIN_10_PRODUCTION	13	0.000569476	0.00551297	-0.706997	-2.1325	3	TRIB2 DLL1 AGER FOXP3 TNFRSF9 IDO1 JAK3	0.103218	0.323121	-0.49377	-1.3875	1051	JAK3 FOXP3 LILRB1 AGER TRIB2
GO_NEGATIVE_REGULATION_OF_MITOTIC_CELL_CYCLE	187	0.000454959	0.00539097	-0.383453	-2.12965	0	KANK2 TFDP2 ZW10 TIMP2 CASP2 CHEK2 RBM38 TERF1 SYF2 ZC3H12D CNOT3 WNT9A BTG2 CDKN1A NKX3-1 TRIM35 CENPJ GPR132 CTDSP2 ZWILCH TP73 HECA TGFB1 ZWINT ATM PLAGL1 NLE1 BUB1B CSNK2A2 TNKS MAD2L1 ATRX PRMT2 ZNF830 TOP2A FHL1 PTTG1 CDK1 FBXO7 CDK2 RPS27A TIPIN TTK CDC25C PLK1 GIGYF2 NBN ATF2 MRE11A TP63 GTSE1 RB1 RAD9B CCNA2 SMC1A BUB3 CHEK1 UBA52 BTG3 CCNB1 PLK2 CDC73 CLSPN ZNF385A CARM1 FZD3 PRKDC E2F1…	0.080793	0.280731	0.240246	1.21672	757	FANCI CCNA2 PLK1 MAD2L1 CDK2 CNOT6 TFDP1 ZWINT CNOT8 ZWILCH SFN CHEK2 CRADD CHEK1 CTDSP2 PTTG1 HUS1 RB1 TOM1L1 CDC25C GAS1 SLFN11 BUB3 ANGEL2 PRCC AURKA CARM1 BRD7 CENPF NME6
GO_TELOMERE_CAPPING	27	0.000487092	0.00539097	-0.566631	-2.12892	2	RAD50 HIST2H4B TERF2 HIST1H4L TERF1 HIST1H4E HIST1H4C HIST1H4B TINF2 HIST1H4D HIST1H4F HIST1H4H HIST1H4I NBN MRE11A TFIP11 PRKDC DCLRE1C	0.0277521	0.14916	0.449312	1.55848	269	DCLRE1C HIST1H4D HIST1H4J HIST2H4A HIST1H4H RAD50 HIST1H4E HIST1H4L HIST1H4A DCLRE1A HIST4H4 HIST1H4F TERF2 TERF2IP HIST1H4C
SIMBULAN_PARP1_TARGETS_DN	17	0.00119456	0.00783957	-0.646407	-2.12853	7	UBE2S CDC20 CCNA2 CCNB1 NCAM1 CCNB2 HMGB2 SERPINH1 DNMT1	0.408218	0.659162	0.336586	1.03137	3973	CCNA2 CCNB2 HMGB2 TAGLN2 PCNA CCNB1 KRT14 RANGAP1
BIOCARTA_AMI_PATHWAY	18	0.000451264	0.00539097	-0.636514	-2.1285	2	FGA COL4A5 F7 COL4A2 PLG F10 TFPI COL4A1 F2R FGG PROS1	0.134388	0.369953	-0.424524	-1.31509	1384	COL4A5 PROS1 F7 F2R COL4A6 COL4A2 COL4A1 FGB
CHIARADONNA_NEOPLASTIC_TRANSFORMATION_CDC25_UP	119	0.000308833	0.00539097	-0.408874	-2.12796	0	IL6 ATP13A3 PPID CASK LSP1 NRP1 CXorf38 HSP90B1 TMEM176A TMEM176B CYP1B1 CDO1 LAMA4 THY1 CRABP1 LTBP2 HAS2 SLC12A2 TWIST1 IL1RL1 SLC16A1 HTATSF1 NID1 EVL PSPC1 CXCL6 RBM3 IMPACT NAP1L1 FGF7 TOP1 LXN PLA2R1 TAF1D LAMP2 IL1R1 BACH1 NAV2 F2R CTSB LOX SLC6A8 ANP32E UTP14A VCAM1 EIF2AK4 H2AFX PFN2 MAGED1 NCAM1 SRSF3 SLC38A2 LPAR1 CCNB2 AGTR2 CHI3L1 C3 CCRN4L VCAN TPST1 MGP	0.4672	0.705575	-0.212588	-0.99244	4906	DPEP1 MAGED1 GPC4 PPAP2B TAF1D TWIST1 CEBPD HMGA2 CASK IL1R1 IMPACT IGF2 LAMA4 PLA2R1 F2R NID1 VCAM1 PCF11 VCAN LTBP2 MYL12B PHLDB2 FGF7 ADAM19 THBS2 HAS2 NCAM1 THY1
GO_PURINE_NUCLEOBASE_BIOSYNTHETIC_PROCESS	12	0.000280859	0.00539097	-0.726655	-2.12765	1	PRPS1 PPAT SHMT1 HPRT1 PAICS PRTFDC1 ADA CECR1	0.290418	0.557149	0.412818	1.14133	2857	GMPS PAICS PPAT PRTFDC1
KIM_MYC_AMPLIFICATION_TARGETS_UP	192	0.000463607	0.00539097	-0.381819	-2.12764	0	COX6B1 CHGB RHOB SSB C21orf33 TMEM38B BLMH NDUFS1 SLC16A1 PUS7 SLC25A5 LRRC28 NIP7 AIFM1 GOT2 PRMT6 MYCBP2 RPS23 PRPS1 DACH1 RRP9 XIST PSMG1 ATP5B C1QTNF1 PRDX6 MYC LTF CTNNAL1 HSPD1 TIPIN DDX18 PHKA1 PPAT NEK3 RPL11 NRP2 PARK7 MAK16 HPRT1 AKR1B1 PAICS CHN1 PNP DRG1 RPSA DAP3 ADARB1 MXI1 NCL ODC1 RPS4X RPL18A FBL DHX33 HSD17B12 PGM2 RPL5 NAA30 PEMT EBPL VRK1 ARHGEF6 LDHB	0.0957537	0.308519	-0.239838	-1.20268	1016	SLC25A39 SLC39A10 TMEM64 C21orf33 MINA NRP2 RPL18A RPL5 PUS7 RGS10 DAG1 ITGA4 C1QTNF1 EPB41L4B AGL CTNNAL1 ALOX5AP TTC24 SSB MRPS33 MYC RRP1B MAK16 ALDH3A2 RHOB CITED4 RAB3C CHN1 ATP2B2 ANKRD55 DDX18 CHGB DACH1 ADARB1 LAT FIGF FASTKD1 NOP56 PVT1
MCBRYAN_PUBERTAL_TGFB1_TARGETS_UP	169	0.000420698	0.00539097	-0.38952	-2.12734	0	CLU TIMP2 COTL1 NRIP1 SPIN1 CA8 ETS1 CDC42EP5 FMR1 RPL27A F3 BHLHE40 JAG1 FZD6 HAS2 GFRA1 RAD23A CDKN1A CDH11 IER5 ACAT1 MARCKSL1 PLOD2 CCNK MMP2 ARL4A G0S2 MMP14 EHD1 NET1 FHL1 TAGLN LTF CNN1 IER3 TGFBR1 AKT1 DKK3 F2R GALNT2 SMARCA1 ACTG2 PICALM ACADVL LPL ACAA2 GJA1 ACTA2 TPSB2 FZD4 BASP1 CHD4 EXTL3 CRK QKI ITGAV TGIF1 NFIB BMP1 EPB41L2 PCOLCE PRKACB CSNK2A1 VCAN TGM2 CALD1 HDLBP FN1 CYB5R3	0.00405431	0.0413842	-0.303614	-1.49571	42	GRB10 TJP2 BPGM CP FOXA1 TPP2 ACTG2 BASP1 CDH11 NFIB TUBA4A VASN EHD1 TPSB2 COTL1 IER5 RAB5C CCNK PLOD2 COL8A1 F3 RPL27A SOX9 CSNK2A1 CEACAM1 F2R FZD6 PIAS3 CPD PTK2B TMEM2 TNFAIP6 CDKN1A MMP2 ACTA2 UTRN SERPINB5 VCAN HES1 RPS6KA3 FOXP1 RUNX1 WEE1 PCOLCE MMP14 CALD1 TAGLN CDKN2B IER3 KRT18 VEGFA EGR2 MARCKSL1 HAS2 TGIF1
GO_POSITIVE_REGULATION_OF_CELL_CYCLE	304	0.000809717	0.0064532	-0.360916	-2.12715	0	ANKRD17 CASP2 CALR RAD51B CYP1A1 CHEK2 RBM38 TGFA ORC1 TERF1 BRCA1 TGFB2 RPS6KB1 FNTB CXCR5 CNOT3 PSRC1 MSX1 ANKRD32 BTG2 CDKN1A FOSL1 WNT4 NKX3-1 ADAM17 CENPJ CCNC FBXO5 UHRF2 DBF4B CCNT1 BRD4 CCNK ECT2 NUSAP1 PTPN11 TP73 TGFB1 ATM KIF20B PLAGL1 SIRT2 KIF14 MYBBP1A IL1B MAD2L1 CTGF HCFC1 ATRX DRD2 PLCB1 PROX1 CDK1 CDK2 DDX3X RPS27A CDK4 CUL4B EIF4EBP1 ESPL1 FAM58A E2F8 RACGAP1 CDC25C PLK1 AKT1 C…	0.157559	0.405287	0.208797	1.12265	1458	PLK1 MAD2L1 CDCA5 E2F8 CDK2 RACGAP1 CNOT6 TFDP1 BRCA2 CDC6 LSM11 BIRC5 MSX2 LRP5 EIF4E PLK4 ECT2 HSPA2 TGM1 CNOT8 SOX15 CCNC SFN WNT10B CHEK2 CRADD CDC45 EPGN LRP6 CDC7 CIT RB1 CDC25C ZNF268 BRCA1 MIF ESPL1 KIF23 PTPN11 WNT5A AURKA CARM1 H2AFY ORC1 PIWIL2 DBF4B RANBP1 ANKRD17 BTC KIF14 TRIAP1 FGF10 PCID2 STAT5B DDX3X
LU_EZH2_TARGETS_DN	365	0.00109051	0.00751601	-0.355317	-2.12608	0	BTAF1 DYNLT3 EZH2 FAM84B FKBP14 PBK CHRNA5 RRP1B MTPN UTP3 NLRP3 MAGT1 ANKRD17 CASP2 BMPR2 C6orf120 DNAJC13 ORC6 PALLD POLQ TERF1 CCDC91 ETS1 SSR3 KCNH6 ELF4 NPL SLC38A1 AMY1B EIF1AD SH2B3 NFKBIZ SNAPC3 CACHD1 GJC1 TSPYL2 C7orf55 HYLS1 PARD6G SLC39A11 SLC7A6 LIMCH1 METTL21A PCNP ENTPD4 MTF2 SPTLC1 NRBF2 GLCE RAB11FIP1 TMTC4 UBE2E3 SFT2D2 SLC22A4 RFTN1 WDHD1 TACC1 ATP2A2 RNF38 CREB1 SEPSECS TMEM18…	0.0470796	0.208264	-0.224738	-1.21709	506	COL3A1 CRCP ENTPD4 HNRNPUL1 NUDT11 POGLUT1 TNFAIP3 ASPH CNTNAP1 DNAJC28 EZH2 FZD1 POC1B STAMBPL1 ACVR1B FAM84B MAGED1 DDAH1 DDX51 GPC4 PAIP1 RNF38 DDX52 GAD1 GLRX GORASP2 HYLS1 NLRP3 PTPRE CXADR SHISA2 SLC36A1 LHFP MBD4 MYLK PNPT1 SUGP2 ATP11C ATP2B1 ARMCX1 BACE2 BMPR2 HEG1 PHACTR4 PM20D2 DSG2 ESM1 KLHL29 SDCBP SH2B3 KCNH6 ANKRD46 BLZF1 TERF1 ADM HBEGF NFKBIZ ZNF514 BCL9 LPXN MMP3 CCDC91 NFE2L3 S…
GRYDER_PAX3FOXO1_TOP_ENHANCERS	427	0.00143062	0.00874427	-0.351017	-2.12466	0	MSH6 STX16 C16orf45 GLO1 RSL1D1 BTAF1 CGNL1 INPP4B CASP9 RASSF4 APBB2 NOLC1 RRP1B FAM136A MAP3K2 PEG10 RAD23B STARD13 GPR107 ITSN2 ATP6V1E1 PXDN TNPO1 EWSR1 GART RBM38 ALK KANK1 SACS HELB SLC7A1 POLR2D YWHAZ SLC38A1 MCM3 RIMKLB NDUFS3 SRP9 ACTB CHD6 HAUS1 LIMCH1 IKBKAP PKNOX2 POR SASH1 FAT1 NR3C1 PPP1R3B IER5 OS9 RNF216 WSCD1 ECT2 EIF3B PPM1H SUMO2 TNKS2 BCOR NDUFS1 SSU72 IGFBPL1 COX7A2L GINS2 CD…	0.0358691	0.176272	-0.222947	-1.22702	388	MLH1 NXT1 PKNOX2 PNO1 PREX1 PDZRN3 RERE RRM2B SEPN1 TANK OSBPL2 USP1 ANKRD13A CHST15 PGBD5 SIK1 SLC38A6 ARHGAP26 DPF1 IER5 MN1 CCDC3 EYA2 MAN1C1 POLR2D ATF3 IKBKAP KANK1 POMT2 TCF7L2 HACL1 PPM1H CEBPZ AUTS2 POR PTTG1IP MYLIP C16orf45 HAUS1 CLASP1 NAA20 PEG10 SOX4 IGF2 APP ERICH1 PFDN4 RBFOX1 GART LRRC10B ASS1 SLC38A1 DCP2 STIM2 WSCD1 TCF7L1 ZNF664 ALOX5AP SPATS2L CDON UBE2G2 APBB2 CDK14 DARS TRAM…
GO_NEGATIVE_REGULATION_OF_DNA_REPAIR	13	0.000711845	0.00596097	-0.703707	-2.12258	4	POLQ HELB TWIST1 TRIP12 RNF169 UBR5 TFIP11 FBXO18 RPS3	0.239207	0.499407	-0.423549	-1.19018	2437	FBXO18 OGG1 TFIP11 TWIST1 HMGA2 UBR5 OTUB1
BAELDE_DIABETIC_NEPHROPATHY_DN	425	0.00141643	0.00868952	-0.349909	-2.12065	0	CHST2 GYG1 RPN2 SCRN1 ING1 FLRT2 RAD23B PRKAR1A PSMB9 TAX1BP1 HSP90B1 SART3 TUSC3 USP46 CYP1B1 HNRNPA3 EXPH5 CAMSAP2 SULF1 ATXN10 MYO1B KANK1 PALLD YWHAZ AASS CD164 CXCL2 EIF4A2 MME BST2 F3 ITGB3 TGFBR3 UGCG PDE4DIP SET PRKCI MTSS1 NEDD9 FAT1 NR3C1 UBE2L6 HNRNPA1 HSPA12A NAMPT TAPBP PLOD2 MECP2 TRIM44 EIF3M FNBP1 PEX14 TLE4 POSTN PTPN11 CLIP3 ARMCX2 ATP2A2 LANCL1 TOMM20 G0S2 C1R ACTG1 ARID5B PHYH…	0.146862	0.3882	-0.203185	-1.11816	1597	COL3A1 FOSL2 TMED5 XRCC5 CDKN1C CDV3 FNBP1 PLCG2 PMS2P3 PEX14 DST GMDS GPNMB HIRA BEX4 FAM153A GRK5 MYL12A CXADR KLHL9 TAX1BP1 WT1 IQGAP2 MTDH MYLK PTPN7 AKAP10 KIF5B TCF21 CEBPD FLRT2 IGFBP2 PAWR DNAJA1 FOXC1 KANK1 NEDD9 MORC3 SRGAP2 UBR2 PDGFA PLOD2 THSD7A ADM PAK1 ST3GAL6 RSBN1 CREB3L2 DSTN TLK1 F3 MTX2 HPGD PLA2R1 FNBP1L MED21 RGS10 DAG1 OAS1 RARRES2 TMED10 F2R PTGDS ULK2 CERS6 EXPH5 CTGF FRY…
GO_METAPHASE_PLATE_CONGRESSION	41	0.000182949	0.00539097	-0.504716	-2.12063	0	ZW10 KPNB1 KIF18A PSRC1 RRS1 CHMP7 CHMP1B GEM CENPE KIF14 SPICE1 SEH1L PINX1 CDCA5 CDCA8 CCNB1 CEP55 CHMP4A KIF2C CENPF FAM83D	0.292204	0.558872	0.287493	1.10367	2829	CDC23 CDCA5 BRCA2 CEP55 CDCA8 CENPE CENPF CHMP1A CHMP2A KIF14 KIF18A
GO_CILIUM_ORGANIZATION	170	0.000419287	0.00539097	-0.387715	-2.11864	0	IFT46 DISC1 DNAI1 TRIM59 WDR35 RSPH4A MNS1 TTC30A SPAG1 RFX4 BBS5 ATP6V1D SCLT1 TMEM231 CCDC28B CCDC39 RAB3IP PVRL2 TMEM216 ZMYND10 DNAI2 EHD1 TMEM67 KIAA0586 DYNLL1 SEPT2 BBS9 CCDC151 DZIP1 CCDC113 CEP89 CDC14A PCM1 RTTN DNAH7 INTU LRGUK RAB23 IFT74 B9D1 TMEM107 TMEM237 DNAAF2 TTC26 KIF24 FAM161A ARL13B RSPH9 CCDC13 CC2D2A BBS7 TTLL1 RSPH1 OCRL TTLL5 RAB8A ARMC4 CEP41 PLA2G3 SSX2IP EHD3 TRAF3IP1…	9.43931e-05	0.00353193	-0.428307	-2.11059	0	CCDC114 FOXJ1 KIF24 TTC21B CEP164 ARL6 AHI1 B9D1 TMEM237 ABLIM3 IFT57 POC1B DZIP1L RPGRIP1L RSPH1 EHD1 CC2D2A CLUAP1 KIAA0586 AKAP4 ARMC4 BBS7 IFT74 PIBF1 IFT122 TTLL5 IFT172 RAB23 STK36 TOPORS BBS9 E2F4 HYDIN SPAG17 TTC21A LRRC6 MKKS NPHP4 TCTN2 DNAAF2 IFT46 ARL13B FNBP1L DNAH1 FAM161A FUZ DYNC2H1 TMEM138 WDR35 BBS5 C5orf42 CCDC40 RTTN ZMYND10 DNAAF1 IQCB1 WDR19 TTC17 CDC14A ICK RFX2 PVRL2 DNAI1…
GO_REGULATION_OF_HORMONE_BIOSYNTHETIC_PROCESS	18	0.000601685	0.00559887	-0.633297	-2.11774	3	CYP17A1 POR WNT4 CACNA1A PPARGC1A DKK3 HIF1A TRERF1 BMP2 KDM1A REST ARNT BMP6	0.559965	0.773276	-0.298877	-0.925864	5770	FFAR3 HIF1A KDM1A
PHONG_TNF_TARGETS_UP	62	0.000217108	0.00539097	-0.459952	-2.11708	0	IL6 ICAM1 IER2 LDLR IL11 ADAMTS9 CXCL2 IRF1 NUAK2 BHLHE40 JUNB DUSP10 NKX3-1 IER5 GEM NFKBIA CXCL1 CCL20 KLF10 LIF MCL1 IER3 ATF3 TNFAIP3 BMP2 LAMC2 BTG3 PLK2 CD83 CSF2 FJX1	0.000482672	0.00949315	-0.439345	-1.81893	4	IER5 CEBPD ATF3 KLRC1 EREG NUAK2 ZFP36 DUSP10 LIF ADAMTS9 IER2 EGR1 FJX1 JUNB JUN KLF10 FOS IER3 EGR2 GEM
GO_HINDBRAIN_DEVELOPMENT	124	0.000322685	0.00539097	-0.404388	-2.11624	0	CTNNA2 MECP2 RFX4 PTPN11 CACNA1A PPARGC1A KIF14 ABAT SEMA4C NCOR1 PSMG1 CRHR2 PROX1 NEUROD1 AARS AGTPBP1 HSPA5 ITGB1 LEF1 NCOA1 GLI2 DLL1 GATA2 MAP2K1 SERPINE2 OGDH FZD4 ATIC ARL13B LPAR1 FOXP2 AGTR2 MYH10 ARCN1 RBFOX2 NFIB SEZ6L SMAD9 ALDH1A2 SSTR2 CDK5R1 DLC1	0.0101653	0.0781674	-0.310324	-1.45867	106	LEF1 SCRIB EN2 NEUROD1 ARCN1 AHI1 PTBP2 SCN5A BCL2 LDB1 PHOX2B CLP1 EZH2 NFIB RPGRIP1L RERE NOG LHX5 MDK WNT7A DAB1 KDM2B SEZ6L CDK5R2 ARL13B GART ABL1 C5orf42 C5AR1 CTNNB1 FAIM2 NCOA2 HES1 AGTPBP1 NCOR1 TRNP1 RFX4 GBX2 HAP1 RORA SEMA4C ATP2B2 PROX1 EGR2 ESR2 SSTR2
HOLLEMAN_PREDNISOLONE_RESISTANCE_ALL_UP	19	0.000913798	0.00685912	-0.621515	-2.11438	5	MAGOH TAF5 MED28 PCBP1 HNRNPUL1 SMARCB1	0.312346	0.578542	0.351209	1.10944	3045	TIMM17A TAF5 SUMO2 PHF2 SMARCB1 CRKL HNRNPR MAGOH
GO_REGULATION_OF_CHROMOSOME_ORGANIZATION	266	0.000646831	0.00573788	-0.364255	-2.11369	0	ANKRD32 ATG5 ERCC1 AICDA MTF2 PADI2 PKIB TWIST1 HNRNPA1 FBXO5 UHRF2 MECP2 RNF20 TNKS2 BCOR DAXX TGFB1 CDC26 ATM HNRNPU PPARGC1A TRIP12 CCT6A CENPE BUB1B CSNK2A2 MAPK15 SENP6 TNKS USP44 CCT4 IL1B MAD2L1 PRKCQ ATRX KAT2B MYB CTCF PINX1 PTTG1 MYC PHF8 HMBOX1 LIF GNL3L PRKD2 HMGA1 PYGO2 TTK ESPL1 SNW1 TINF2 TLK2 PIH1D1 TCP1 PLK1 CDCA5 LIG4 PHF19 SMG6 UBE2C NBN CCT8 MRE11A XRCC5 GATA2 KDM1A RB1 DNMT3B…	0.615594	0.808095	-0.181283	-0.948491	6560	SNAI2 TGFB1 ACD GNL3L NIPBL RTEL1 CTCFL TINF2 XRCC5 ATG5 CAMK2D DNMT3B MCRS1 SMG5 APOBEC1 CCT8 GATA3 OGT SPI1 FOXP3 RNF20 SMC5 RNF40 ZNF451 ZW10 TWIST1 GFI1B WRAP53 MAD2L2 ZNF335 ERCC4 UBR5 CDC27 AUTS2 CDK9 MAPK15 TERF1 MAP3K4 ANKRD32 TEX14 TLK1 CSNK2A1 POT1 DMRTC2 NSMCE2 LIF ZNF207 EP300 TRIM28 SENP6 KDM4A NBN CENPV OTUB1 ANAPC4 GNL3 DAXX MYC PHF8 SREBF1 CTNNB1 PINX1 ATM MAP1S CAMK1 PADI2 HMGA1 …
GO_NEGATIVE_REGULATION_OF_DNA_DEPENDENT_DNA_REPLICATION	16	0.000888626	0.00675872	-0.655521	-2.11368	5	BRCA2 ZRANB3 SMC3 PID1 TERF2 BLM CHEK2 TERF1 ZNF830 TIPIN MRE11A SMC1A LIG3 FBXO18	0.111636	0.336516	0.454113	1.36482	1086	BRCA2 CHEK2 SMC3 TIPIN ZRANB3 TERF2 FBXW7 SMC1A PID1 LIG3
GO_REGULATION_OF_DNA_METABOLIC_PROCESS	313	0.000841751	0.00656349	-0.357668	-2.11301	0	BMPR2 CALR UBE2V2 CHEK2 NPPC POLQ TERF1 HELB GLI1 BRCA1 TRIM28 ZNF93 CDT1 EYA1 TSPYL2 RNF8 ANKRD32 ERCC1 ANKRD1 CDKN1A ID3 PKIB PAK3 RAD51 TWIST1 HNRNPA1 DBF4B MECP2 APOBEC3G TNKS2 PRMT5 TGFB1 BABAM1 ATM HNRNPU IGF1R PPARGC1A TRIP12 CCT6A DDX39B KLF4 AIFM1 TGFB3 MAPK15 RAC1 TNKS DACH1 CCT4 FIGN PRKCQ SMARCAD1 TTF1 ATRX RFC3 MGMT ZNF830 GTPBP4 TOP2A PINX1 CDK1 KDM1B MYC CDK2 HMBOX1 GNL3L PRKD2 TIP…	0.0624825	0.242191	-0.227448	-1.21356	670	CCT8 DDX39B GATA3 NPPC STAG2 SPI1 CLCF1 INPP5K MLH1 WIZ APEX1 FOXP3 PDS5A TFIP11 GZMA USP1 IFNG TWIST1 ID3 WRAP53 UBE2V2 BMPR2 S100A11 ERCC4 EREG HMGA2 UBR5 PDGFA CDK9 MAPK15 TERF1 MAP3K4 NUDT16 PDGFB PFN1 ANKRD32 POLH TNFSF13 CDC42 IGF1R RBBP6 BRCC3 CERS1 POT1 TSPYL2 EHMT2 KPNA2 ANKRD1 CDAN1 IL7R TRIM28 C3AR1 CCDC88A PTK2B KPNA1 NBN CDKN1A OTUB1 CEBPG GNL3 GREM1 RIF1 MYC DNMT3A IGF1 CTNNB1 PINX1…
GO_TRANSCRIPTION_FROM_RNA_POLYMERASE_III_PROMOTER	38	0.000359906	0.00539097	-0.513746	-2.11277	1	TROVE2 GTF3C3 GTF3C5 GTF3C1 ZC3H8 POLR3D GTF3A POLR1C POLR3F POLR3G POLR2F CRCP POLR3A	0.258412	0.523956	-0.305077	-1.1384	2641	GTF3C4 POLR3F POLR3H GTF3C1 CRCP POLR3G SNAPC1 GTF3C5 POLR3A ZC3H8 SNAPC4 GTF3A GTF3C2 POLR1C POLR2K SNAPC3 SNAPC2
REACTOME_KINESINS	22	0.000785793	0.00632714	-0.595915	-2.11189	4	KIF18A KIFAP3 KLC3 KIF11 KIF4A KLC2 RACGAP1 KIF5B KIF3C KIF23 KIF2C KIF15 KIF20A KIF3B	0.10635	0.327901	0.411482	1.35381	1044	RACGAP1 KIF11 KIFAP3 KIF23 KIF18A KIF26A KLC2
GOLDRATH_ANTIGEN_RESPONSE	335	0.000942507	0.00699404	-0.355546	-2.10908	0	DENND5A LAT2 ECT2 NUSAP1 PLEKHB2 PRDX4 TPM4 GEM CDK2AP1 SYCE2 SH3BGRL NHP2L1 HAUS6 HLA-A RBM3 EBP SERINC3 INCENP FYN RUNX2 TOPBP1 GZMB C4orf3 IFI30 LYN KIF11 MDFIC MKI67 KIF4A MAD2L1 MCM5 TKTL1 GSG2 CBX5 LIG1 TOP2A GAPDH LXN SNX3 CDK1 HEMGN CKS1B PTGER4 ASPM TBL2 H1F0 TTK CCDC50 ARHGAP21 E2F8 IER3 PRC1 RACGAP1 H2AFZ CDC25C SGCB PLK1 CDCA5 CDCA8 PSMC3IP BIRC5 F2R RAD51AP1 KPNA2 DNA2 CENPA ITGB1 IR…	0.00010826	0.00353193	0.347038	1.88784	0	TK1 NEK2 CCNA2 PLK1 MAD2L1 CISH CDCA5 E2F8 RACGAP1 DTL KIAA0101 CDC6 BIRC5 RAD51 DNA2 KIF11 MCM3 EEA1 GSG2 MCM5 PLK4 POLA1 ECT2 RAD51AP1 SNX10 HSPA2 IQGAP3 ASF1B MCM10 CAPG TCF19 CHEK1 HLA-DQA1 CDC45 CKS1B FEN1 TMPO ALAS2 HLA-DQB1 HOPX IFITM3 NAPSA ROM1 CDC25C DHFR RNH1 UBE2T CHAF1A NHP2L1 PGAM1 POLR3K BRCA1 PLD4 C4orf3 CCNB2 CDKN2C CDCA8 PRC1 LIG1 RNASEH2B CCNF CDCA3 SIVA1 AURKA FIGNL1 GCAT H2AF…
GO_NEUROMUSCULAR_PROCESS	85	0.000257467	0.00539097	-0.430647	-2.10874	0	HOXA1 ABR CLN8 CTNNA2 MECP2 USH1G GRIN2D ADCY5 CACNA1A OPA3 DRD2 NRG1 AARS AGTPBP1 SCN1A FOXS1 GIGYF2 GPR88 NLGN2 SLITRK6 DLG4 PNKD NBN PARK2 ALDH1A3 CHRNA1 MYH10 NR4A3 RBFOX2 PAFAH1B1 GCH1 ATP8A2 SPG20 NKX6-2 STRA6 APP	0.417581	0.666443	-0.230792	-1.01599	4374	NRG1 CLN8 DLG4 GRIN3A KCNA1 KCNH1 SLITRK6 IGDCC3 PNKD CNTNAP1 ALDH1A3 SHANK1 MYO7A JPH4 SLC6A3 PRRT2 KCNAB2 FOXS1 APP PENK GPR88 NPAS1 OPA3 ABL1 NBN NR4A3 GCH1 TPP1 DRD2 RAC3 AGTPBP1 ATP2B2 TNR
GO_REGULATION_OF_SISTER_CHROMATID_SEGREGATION	65	0.000221435	0.00539097	-0.4537	-2.10806	0	CDC26 ATM CENPE BUB1B CSNK2A2 TNKS USP44 MAD2L1 ATRX CTCF PTTG1 TTK ESPL1 PLK1 CDCA5 UBE2C RB1 DLGAP5 BUB3 CCNB1 ANAPC4 MAD2L2 CENPF CSNK2A1 BUB1	0.0214785	0.127067	0.349602	1.48263	205	CDC23 PLK1 MAD2L1 CDCA5 CDC6 PTTG1 RB1 BUB3 CENPE ESPL1 H2AFY CENPF BUB1B PCID2 WAPAL ANAPC10 AXIN2 TTK PTEN CCNB1 USP44 RAB1A
REACTOME_DESTABILIZATION_OF_MRNA_BY_AUF1_HNRNP_D0	49	0.000196502	0.00539097	-0.482623	-2.10803	0	PSMC5 PSMC4 EIF4G1 PSMC3 PSMD2 PSMA2 RPS27A PSME1 PSMB5 PSMB4 HSPA8 PSMF1 PSMD1 PSMD14 PSMC1 UBA52 PABPC1 PSMD12 PSMD4 PSMB7	0.369565	0.626973	0.262476	1.04938	3552	HSPB1 PSMB8 PSMB9 PSMA4 PSMA1 PSMD3 PSMA7 HNRNPD PSMB10 PSMC5 PSMD4 PSMD2 PSMC2 PSMB7 UBA52 PSMA2 PSMB1 PSMB4 PSMD7 PSMB6
KEGG_OOCYTE_MEIOSIS	106	0.000290529	0.00539097	-0.413255	-2.10772	0	PPP1CA YWHAQ FBXO5 REC8 CDC26 ADCY5 IGF1R PPP3CB ITPR2 MAD2L1 RPS6KA6 PTTG1 CDK1 CDK2 YWHAB CCNE1 YWHAG FBXO43 ESPL1 CDC25C PLK1 PPP2R1A PLCZ1 CDC20 PRKX MAP2K1 PPP2CB SMC1A ITPR1 CCNB1 ANAPC4 CCNB2 CALML3 MAD2L2 AURKA PPP2R1B PRKACB PPP2R5D BUB1 YWHAE CALM3	0.14058	0.378457	0.257053	1.19377	1331	CDC23 PLK1 MAD2L1 CDK2 PKMYT1 ADCY9 PTTG1 CDC25C CAMK2A ADCY1 ANAPC1 CCNB2 ESPL1 SMC1B SMC3 AURKA PPP1CA PPP2R5A ITPR2 SKP1 PPP3CA YWHAG ANAPC10 CALML5 CHP2 MAP2K1 ANAPC7 CCNB1 PPP2R1B CDK1 RBX1 PLCZ1 ADCY6 PPP3CB SGOL1 SMC1A STAG3 PPP1CC SLK ANAPC11 PPP1CB PPP2R5C
HOSHIDA_LIVER_CANCER_SUBCLASS_S2	114	0.000302389	0.00539097	-0.406455	-2.10638	0	ATXN10 CASC3 SUZ12 EIF4A2 NUP153 RBM39 RPL27 GTF2I RPS19 SNRPE ACP1 CSE1L SSB FLNB UBE2K TTC3 AHCY ATM HNRNPU IGF2R ITIH2 PNN ATP2B1 CSNK2A2 HMGCR SNTB1 DDX1 NET1 RPS25 DDX18 H1F0 ABCB10 PPP2R1A RPS5 RPL31 ATF2 IDI1 SMARCA1 ARHGAP35 BTG3 TFIP11 ENPP1 SEPHS1 HNRNPC FBL POFUT1 CSNK2A1 MEST TM9SF4 EIF4B TBCE TP53BP2 GPC3	0.225911	0.487206	-0.242425	-1.12452	2374	TIA1 ENPP1 IGF2 CSNK2A1 EP300 CPD SSB TM9SF4 GTF3C2 RRP1B SUZ12 CTNNB1 ATM MEST PTOV1 NR2C1 TTC3 ATP2B2 DDX18 SMARCC1 NR5A2 COL2A1
DE_YY1_TARGETS_DN	91	0.000262467	0.00539097	-0.423049	-2.10592	0	CUL5 HSP90B1 NAA15 IL13 TUSC3 PRKAA1 TGFB2 CLIC4 PTP4A1 EPHA3 USP16 ECT2 ANGPT1 SRSF9 TACC1 PNN GNA13 NCOR1 CSNK1G3 MPHOSPH9 SNX3 CDK1 TTK HIF1A BARD1 RB1 NBL1 WDR1 USP9X PRKD3 RAB6A LPAR1 RBL1 HNRNPC GDI2 ITGAV PAFAH1B1 PRKACB TNFRSF11B CALD1 FN1	0.348063	0.607549	-0.236107	-1.0522	3638	ANGPT1 FGF13 RGS17 ENC1 MPHOSPH9 INHBA IL13 FN1 DNTTIP2 SOCS5 IFT57 TGFB2 DST RASA1 CSNK1G3 CLIC4 MET PRKD3 CDC27 RBBP6 ITGA4 TNFRSF11B TACC1 USP16 CUL5 ANXA1 HIPK2 IPO7 GNA13 HIF1A NCOR1 RASSF3 CALD1 EPS8 RAB6A RBBP8
KEGG_COMPLEMENT_AND_COAGULATION_CASCADES	63	0.000218914	0.00539097	-0.456036	-2.10494	0	FGA C5 F3 F11 F7 C4B C4BPB PLG F10 C1R C1S CFB CFH TFPI SERPIND1 CFI F2R C4BPA C1QC PLAUR C7 C3 SERPING1 FGG SERPINF2 C2 C6 PROS1	0.671029	0.840946	0.211359	0.891073	6459	SERPIND1 PLG F12 FGG C1S F11 BDKRB2 BDKRB1 FGA CPB2 SERPING1
GO_RIBONUCLEOPROTEIN_COMPLEX_LOCALIZATION	114	0.000302389	0.00539097	-0.406147	-2.10478	0	RPS28 PRPF31 TGS1 GLE1 NUP37 NUP35 NUP62CL NUP205 SRSF4 EIF4E PABPN1 FYTTD1 NOP58 CHTOP UPF2 CPSF3 NMD3 CASC3 DDX39A POLR2D AAAS DDX19B NUP153 NXF1 RRS1 NUPL1 SHFM1 SRSF5 CPSF2 ZC3H3 EIF4A3 SRSF9 RPS15 DDX39B THOC2 NUP160 THOC5 RAE1 SEH1L POM121 XPOT NUP107 NXF2 NUP93 FIP1L1 MAGOH SMG6 DHX38 NUP155 POM121C BUD13 U2AF1 RAN RPSA RBM8A NUP188 SRSF3 NUP50 EIF5A	0.393798	0.647744	-0.221842	-1.02904	4139	DHX38 ENY2 NUP153 NUP35 SRSF11 DDX19B U2AF1 U2AF2 PABPN1 SMG5 DDX39B NXT1 NUPL2 CPSF1 THOC5 CPSF3 POLR2D UPF3B NCBP1 NUP62 NXF2 NUP50 SRSF10 THOC2 SEH1L SRSF7 RAE1 RPS15 NUP214 RRS1 EIF5A SMG7 SRRM1 NUP98 RBMX2 ZC3H3 SMG6 ALKBH5 THOC1
MORI_EMU_MYC_LYMPHOMA_BY_ONSET_TIME_UP	101	0.000276396	0.00539097	-0.414411	-2.10319	0	ELOF1 RNF2 FAM20B SUZ12 PRDM4 TRIM28 MCM7 AKAP12 KIF18B WDHD1 SUMO2 SPAG5 AHCY BLMH GINS2 EFTUD2 GCLC MRPS18A BUB1B ELOVL6 TOPBP1 RBBP4 SMPD4 RFC3 MYB LIG1 UCP2 CDK1 DDX47 SSRP1 MED9 TIPIN CEP89 BCAT1 AKT3 TRIB2 SHMT1 HPRT1 SMC1A RANBP1 EBF1 CBX1 DNAAF2 PLEKHA2 SEPHS1 TCF3 STRBP CENPO SMARCB1	0.610356	0.805409	-0.204395	-0.929172	6423	MUTYH ZNF428 CDK9 CISD1 EFTUD2 MDM1 MTHFD1 ZBED3 AKAP12 DNAAF2 PLEKHA2 TRIM28 TOPBP1 AGK SUZ12 LLGL1 TRAF4 SMPD4 UCP2 MYB GCLC CEP89 TRIB2
REACTOME_MRNA_PROCESSING	154	0.000387747	0.00539097	-0.389727	-2.10297	0	DHX9 NUP37 NUP35 GTF2F2 NUP205 SRSF4 EIF4E PABPN1 POLR2B HNRNPA3 CPSF3 FUS POLR2A CLP1 POLR2D RNGTT AAAS NUP153 NXF1 GTF2F1 RBMX SNRPE HNRNPA1 NUPL1 PAPOLA RNMT SRSF5 CPSF2 DNAJC8 ADAR SRSF9 HNRNPM EFTUD2 HNRNPU NHP2L1 SF3A3 HNRNPF HNRNPH2 RAE1 SEH1L HNRNPL POM121 NUP107 PRPF4 CCAR1 NUP93 ERCC2 SNRNP200 MAGOH DHX38 SNRPD2 PRPF8 SUGP1 METTL3 NUP155 SF3B2 SMC1A CSTF2 U2AF1 RBM8A ADARB1 NUP188 SRSF3…	0.929167	0.973824	0.161257	0.795399	8801	SNRPF LSM11 EIF4E HNRNPU HNRNPH1 SNRPE HNRNPA2B1 RBM8A NHP2L1 HNRNPM HNRNPD SRSF1 HNRNPA1 POLR2B SNRPG HNRNPA0 DHX9 GTF2H2 POLR2H POLR2G HNRNPC NUP43 NUP54 SRSF9 NUPL1 SRSF2 POLR2F POLR2E AAAS CSTF3 GTF2F1 HNRNPA3 HNRNPF POLR2L LSM10 SMC1A SNRPD3 NUP93 HNRNPR SNRPA1 GTF2H3 MAGOH NUP37 POLR2J POLR2A SNRPA SUGP1 TPR ADAR CCAR1 CSTF1 FUS
KEGG_DNA_REPLICATION	36	0.000352796	0.00539097	-0.517477	-2.10173	1	FEN1 POLE SSBP1 MCM3 RNASEH2B MCM7 POLA2 RNASEH1 MCM5 RFC3 LIG1 POLE3 RPA1 MCM6 DNA2 RFC4 MCM2 POLD3 RNASEH2C RFC2 POLE2 RNASEH2A	0.000102501	0.00353193	0.633301	2.3632	0	RFC2 POLD2 RNASEH2A DNA2 MCM3 MCM5 POLA1 RPA4 RFC3 FEN1 MCM7 LIG1 RNASEH2B RFC4 RFC5 POLA2 MCM2 PCNA PRIM2 SSBP1 RPA2
GO_REGULATION_OF_TELOMERASE_RNA_LOCALIZATION_TO_CAJAL_BODY	15	0.000878992	0.00672304	-0.665904	-2.1013	5	CCT6A CCT4 TCP1 SHQ1 NAF1 CCT8 CCT3 CCT2 RUVBL2 RUVBL1	0.332108	0.594247	0.371361	1.09633	3252	NOP10 CCT7 TCP1 CCT3
GO_POSITIVE_REGULATION_OF_DNA_BIOSYNTHETIC_PROCESS	58	0.000210084	0.00539097	-0.462293	-2.10025	0	PKIB PAK3 HNRNPA1 TNKS2 ATM CCT6A DDX39B KLF4 MAPK15 TNKS CCT4 PRKCQ RFC3 MYC HMBOX1 PRKD2 TCP1 HGF DSCC1 CCT8 PDGFB RFC4 PARM1 CCT3 RFC2 NEK2 AURKB CCT2	0.122378	0.352137	-0.306953	-1.25336	1259	MAPK15 MAP3K4 PDGFB POT1 C3AR1 PTK2B GREM1 MYC CTNNB1 ATM GSK3B KLF4 HGF PDGFRB CCT2 NOX4
REACTOME_AMYLOIDS	74	0.000234687	0.00539097	-0.439545	-2.10019	0	FGA HIST1H2BK HIST1H3B HIST1H3F HIST1H4E HIST1H4C HIST1H2BM HIST2H3C HIST1H2BC HIST1H4B SAA1 HIST2H3D HIST1H3H HIST1H2BO HIST1H2BB LTF H2AFZ HIST1H4D HIST1H2AC HIST1H4F HIST1H4H HIST1H4I HIST1H2BE H2AFX TGFBI ODAM APOA1 HIST1H3I HIST2H2AA3 HIST3H2BB HIST1H3J APP	0.000105352	0.00353193	0.510139	2.21541	0	HIST1H2AD HIST1H2BI HIST1H4D HIST2H2AA3 HIST1H2BG HIST1H4J HIST2H4A HIST1H2BL HIST1H2BM HIST1H4H H2AFZ H3F3A HIST1H2BO FGA HIST1H4E HIST2H3D APCS HIST1H2BE HIST1H3G TTR HIST1H3E HIST1H4L ODAM H3F3AP6 HIST1H3J HIST1H3A CALCA HIST1H4A HIST1H2AJ HIST4H4 HIST1H3I HIST1H4F B2M HIST1H2AB
GO_REGULATION_OF_CELL_CYCLE_G1_S_PHASE_TRANSITION	139	0.000352237	0.00539097	-0.393207	-2.10007	0	PHB2 CNOT6L EZH2 C10orf99 KANK2 TFDP2 ANKRD17 CASP2 CYP1A1 CHEK2 RBM38 ZC3H12D CNOT3 BTG2 CDKN1A ADAM17 CENPJ CTDSP2 TP73 ATM PLAGL1 KIF14 PRMT2 FHL1 PLCB1 CDK1 FBXO7 PSME3 CDK2 DDX3X RPS27A CUL4B PSME1 CDC25C AKT1 GIGYF2 SENP2 TP63 APEX1 GTSE1 RB1 UBA52 CCNB1 PLK2 CDC73 RDX ZNF385A ATP2B4 CARM1 PRKDC E2F1 TP53 CNOT7 TCF3 AURKA DACT1 PRMT1 MTBP FAM83D E2F7 UBB	0.124431	0.356112	0.24551	1.19145	1174	CDK2 CNOT6 TFDP1 CDC6 LSM11 CNOT8 SFN CHEK2 CRADD CDC45 CTDSP2 RB1 CDC25C SLFN11 AURKA CARM1 BRD7 SUSD2 ANKRD17 ATP2B4 KIF14 TRIAP1 FGF10 DDX3X PCNA PRMT1 PTEN CNOT6L ECD FBXW7 CCNB1 MYO16 CDK1 CENPJ PRMT2 RBL2 UBA52 RFWD3 RPA2 TNKS1BP1 LSM10
BOYAULT_LIVER_CANCER_SUBCLASS_G23_UP	49	0.000196502	0.00539097	-0.48075	-2.09985	0	FEN1 SUZ12 XK SLC38A1 MCM3 HLTF ECT2 TYMS BUB1B TFPI MKI67 KIF4A SLC50A1 UBE2S DNAJC6 H2AFZ MCM6 SMC2 CENPA MCM2 DLGAP5 NDUFA4L2 DDOST NEK2 COCH	0.0101935	0.078312	0.404211	1.61604	97	NEK2 MCM3 ECT2 SFN FEN1 PTH2R ARPC1A DBF4 H2AFZ SLC50A1 XK BUB1B IARS MCM2 SMC2 TYMS SLC26A2
REACTOME_TRAF6_MEDIATED_INDUCTION_OF_NFKB_AND_MAP_KINASES_UPON_TLR7_8_OR_9_ACTIVATION	75	0.000236407	0.00539097	-0.438511	-2.09954	0	CREB1 NFKBIA SAA1 IRAK2 TRAF6 NOD2 PELI3 TLR9 CDK1 RPS27A PPP2R1A ATF2 TAB2 MAP2K1 AGER PPP2CB UBA52 RIPK2 MAP2K2 PPP2R1B DUSP4 PPP2R5D ATF1 APP	0.812888	0.918013	0.189862	0.82728	7732	HMGB1 CREB1 MEF2C UBE2N ATF1 NOD2 NOD1 MAPK9 MAP3K1 ECSIT CHUK IRAK4 MAPK8 MAP2K1 PPP2R1B MEF2A CDK1 TAB1 UBA52
ZHENG_GLIOBLASTOMA_PLASTICITY_UP	241	0.000585138	0.00555549	-0.366234	-2.09757	0	MCM3 F3 CDT1 KIF18A JAG1 BEX1 FZD6 C4B WNT7A MBP RAD51 APLP1 ECT2 NUSAP1 SPAG5 ANGPT1 SMOC1 CD38 NDC80 SYT4 OMG INCENP LYN KIF4A MAD2L1 MCM5 NUP107 LIG1 TOP2A EXO1 CKS1B ASPM CTNNAL1 ROBO2 UGT8 SEMA3A IGFBP4 IER3 CLDN11 PRC1 RACGAP1 MCM6 PLK1 CDCA8 PTPRD SGOL2 BIRC5 HIST1H4F RAD51AP1 SPSB4 SMC2 TRIB2 RND3 IDI1 RFC4 SPC25 CDC20 MCM2 ACSL3 FAM127A MTHFD2 KIF23 SHCBP1 NES MELK CCNB1 SCG3 BMPER PFKP …	0.000107032	0.00353193	0.304107	1.59209	0	SHCBP1 TK1 ALDH1L1 CDT1 PLK1 UHRF1 MAD2L1 CENPN RACGAP1 KIAA0101 BIRC5 RAD51 RBL1 PRKAR1B UCHL5 MCM3 MCM5 PLK4 POLA1 ECT2 RAD51AP1 RAD54L TMOD1 CDC45 CKS1B HFE FEN1 CIT HOPX UBE2T FAM127A SLC6A11 CD38 TDRD7 CCNB2 CDCA8 PRC1 LIG1 CCNF CDCA3 KIF23 AURKA DBF4 FIGNL1 GCAT CSF2RA INCENP LMNB1 PLLP RFC4
SENGUPTA_NASOPHARYNGEAL_CARCINOMA_DN	308	0.000829876	0.00653756	-0.355537	-2.09558	0	TLCD2 C9orf135 KRT4 CETN2 FAM3B CRYL1 SERPINB3 MDH1B MUC16 UPK1B SPAG6 POR C1orf87 CAPN5 DNAH9 DNAI1 TTC25 BCO2 TTC29 RSPH4A SLC22A4 FANK1 SPAG1 C14orf142 ST6GALNAC1 TMEM231 WDR63 AK7 ROPN1L TFF3 VWA3B CXCL1 SLC2A10 C1orf194 EFCAB1 RBM24 CFB DNAJA4 ZMYND10 C9orf24 PSENEN SERPINB7 DNAI2 TEKT1 ATP12A ARMC2 CHST9 FKBP1B TSGA10 RIBC1 LRRIQ3 EML6 MORN5 TNFSF11 BPIFB1 CCDC113 LTF CASC1 LRRC34 C20orf85 …	9.28419e-05	0.00353193	-0.378876	-2.0184	0	C10orf107 CDC20B ANKRD35 CCDC114 FOXJ1 STOML3 C7orf57 CCDC96 DNAH10 DNALI1 EFHC1 LRRC34 IQCG B9D1 CAPSL SPATA18 ST6GALNAC1 VILL ZBBX IFT57 SNTN TEKT1 TMEM40 C4orf22 BASP1 C11orf88 CASC1 ELF3 TUBA4B C2orf40 FAM3B RSPH1 SIX2 C1orf87 C9orf116 CC2D2A ARMC4 CAPS CKB IFT172 TUBB3 FBXO15 PIH1D2 SPAG6 BACE2 TTC29 ABCA13 ADH1C ARMC3 C5orf49 EFHB HYDIN PSENEN SPAG17 TTC21A FAM3D KLF8 SPA17 TFF3 POR CGN TSG…
WHITFIELD_CELL_CYCLE_G2	172	0.000419815	0.00539097	-0.381562	-2.09514	0	NCAPH POLQ NCAPD3 TTF2 FAM110A HAUS8 PSRC1 CKAP2L G2E3 KBTBD2 DCAF7 NUCKS1 C2orf69 KATNA1 RANGAP1 NR3C1 TRIM59 DNAJB1 NUSAP1 GAS2L3 ARL4A NDC80 KIF20B MID1 NMB KIF11 MAD2L1 CBX5 TOP2A TUBB EBI3 CDK1 TNPO2 ESPL1 FANCD2 PKNOX1 VTA1 CDC25C CDCA8 ASXL1 KCTD9 KIF5B KPNA2 UBE2C FADD TRAIP CKAP2 KIF23 CCNA2 H2AFX WISP1 BUB3 MELK UACA CDCA2 IQGAP3 SKA3 CDCA3 KIAA1524 HMGB2 HJURP SAP30 AURKB NCOA5 LMNB1 R…	0.000212495	0.00548391	0.330187	1.65216	1	ARHGAP11B CCNA2 NUCKS1 TRIM59 MAD2L1 BORA KIF11 MND1 FADD HSPA2 IQGAP3 CHEK2 NCAPD3 CENPL TMPO TRIM69 CDC25C GAS1 SKA3 TRMT2A BUB3 CDKN2C CDCA8 NR3C1 CCNF CDCA3 RCCD1 ESPL1 GAS2L3 KIF23 BRD8 NEIL3 TTF2 DHX8 LMNB1 NCAPH CDCA2 KIAA1524 C14orf80 MID1 STAT5B HMGB2 MELK LBR CBX5 WDR62 KIF20B CDK1 NBPF10 EBI3 PIF1 PPP1R2 HJURP MGAT2 UNC5CL CFD VPS25 NNMT POLQ TYSND1
KEGG_PRION_DISEASES	33	0.00051742	0.00544568	-0.527767	-2.09483	2	HSPA1A FYN IL1B STIP1 HSPA5 C1QC PRKX MAP2K1 C7 NCAM1 MAP2K2 PRKACB LAMC1 C6	0.124064	0.355427	-0.357952	-1.29267	1275	PRKX C9 PRKACA STIP1 SOD1 C1QA C1QB C8B HSPA1A C1QC EGR1 NCAM1
GO_CILIUM_MORPHOGENESIS	186	0.000453104	0.00539097	-0.377296	-2.09456	0	IFT46 DISC1 DNAI1 TRIM59 WDR35 RSPH4A TTC30A SPAG1 RFX4 BBS5 ATP6V1D SCLT1 TMEM231 CCDC28B CCDC39 RAB3IP TMEM216 TROVE2 ZMYND10 PARVA DNAI2 EHD1 TMEM67 KIAA0586 DYNLL1 SEPT2 BBS9 CCDC151 DZIP1 CCDC113 CEP89 CDC14A PCM1 DNAH7 INTU LRGUK RAB23 ASAP1 IFT74 PQBP1 B9D1 TMEM107 TMEM237 DNAAF2 TTC26 KIF24 IFT52 FAM161A ARL13B RSPH9 CCDC13 CC2D2A BBS7 TTLL1 ACTR3 RSPH1 OCRL TTLL5 UNC119B RAB8A ARMC4 CEP4…	9.41176e-05	0.00353193	-0.408484	-2.03912	0	CCDC114 FOXJ1 KIF24 TTC21B CEP164 ARL6 WWTR1 AHI1 B9D1 TMEM237 ABLIM3 IFT57 POC1B DZIP1L RPGRIP1L IQUB RSPH1 EHD1 CC2D2A CLUAP1 KIAA0586 AKAP4 ARMC4 BBS7 IFT74 PIBF1 IFT122 TTLL5 IFT172 RAB23 AVIL STK36 BBS9 E2F4 HYDIN SPAG17 TTC21A LRRC6 MKKS TCTN2 DNAAF2 IFT46 ARL13B FNBP1L DNAH1 FAM161A FUZ C5orf30 DYNC2H1 TMEM138 PTPN23 WDR35 BBS5 C5orf42 CCDC40 NPHP3 ZMYND10 DNAAF1 IQCB1 WDR19 CDC14A ICK RFX…
REACTOME_CDK_MEDIATED_PHOSPHORYLATION_AND_REMOVAL_OF_CDC6	45	0.000380807	0.00539097	-0.486792	-2.09216	1	PSMC3 PSMD2 PSMA2 CDK2 RPS27A PSME1 PSMB5 PSMB4 PSMF1 PSMD1 PSMD14 PSMC1 UBA52 PSMD12 PSMD4 PSMB7	0.147558	0.389181	0.314092	1.23282	1425	CDK2 CDC6 PSMB8 PSMB9 PSMA4 PSMA1 PSMD3 PSMA7 PSMB10 PSMC5 PSMD4 PSMD2 PSMC2 PSMB7 UBA52 PSMA2 PSMB1 PSMB4 PSMD7 PSMB6
GO_HUMORAL_IMMUNE_RESPONSE_MEDIATED_BY_CIRCULATING_IMMUNOGLOBULIN	60	0.000214133	0.00539097	-0.457208	-2.09198	0	IGHG2 C4B C4BPB IGHM IGHA1 C1R IGHE C1S IGHA2 EXO1 IGLC2 IGHG3 CFI C4BPA IGHG1 C1QC IGKC C7 IGHG4 C3 SERPING1 C2 C6	0.00601066	0.05519	-0.398673	-1.63889	61	IGKV4-1 C9 IGHV3-23 IGHG3 IGLC2 IGKV3-20 IGKV1D-33 IGLV7-43 IGLC7 C1QA IGHG2 IGHA1 C1QB IGKV3D-20 C8B IGLC3 IGLL5 IGHA2 IGHE IGHD IGKV1-5 IGHG1 IGKC C1QC BCL3 IGLC1 MASP2 CR1
GO_NEGATIVE_REGULATION_OF_CELL_CYCLE_G1_S_PHASE_TRANSITION	93	0.000266809	0.00539097	-0.419134	-2.09196	0	CNOT1 SMARCA4 EP300 SLFN11 DGKZ RPA2 CNOT6L EZH2 C10orf99 KANK2 TFDP2 CASP2 CHEK2 RBM38 ZC3H12D CNOT3 BTG2 CDKN1A CENPJ CTDSP2 TP73 ATM PLAGL1 PRMT2 FHL1 CDK1 FBXO7 CDK2 RPS27A CDC25C GIGYF2 TP63 GTSE1 RB1 UBA52 CCNB1 PLK2 CDC73 ZNF385A CARM1 PRKDC E2F1 TP53 CNOT7 AURKA DACT1 PRMT1 E2F7 UBB	0.117764	0.34675	0.27049	1.22995	1124	CDK2 CNOT6 TFDP1 CNOT8 SFN CHEK2 CRADD CTDSP2 RB1 CDC25C SLFN11 AURKA CARM1 BRD7 SUSD2 TRIAP1 PCNA PRMT1 PTEN CNOT6L CCNB1 MYO16 CDK1 CENPJ PRMT2 RBL2 UBA52 RFWD3 RPA2 TNKS1BP1
GRADE_METASTASIS_DN	43	0.000186881	0.00539097	-0.492042	-2.09183	0	DYNLL1 TFG PSME1 YWHAG H2AFZ PSMB4 EIF3I PPP2R1A SNRPD2 ZNF37A OLA1 USP9X NRBP1 CDCA3 TCF3 PDCD11 PRMT1	0.447341	0.690411	0.257897	1.00097	4323	PRDX2 AP2S1 CCT7 CDCA3 H2AFZ YWHAG UQCRC1 PRMT1 SSBP1 ATP5J2 STAP2 PMF1 PSMB4 ADAR ZNF37A
GO_NEGATIVE_REGULATION_OF_CELL_CYCLE_PROCESS	200	0.000485437	0.00539097	-0.374198	-2.09164	0	FOXO4 SMARCA4 EP300 HMGN5 MSH2 SLFN11 WAPAL DGKZ KLHL22 TERF2 RPA2 BLM CNOT6L EZH2 HORMAD1 C10orf99 PRKAR1A KANK2 TFDP2 ZW10 CASP2 CHEK2 RBM38 TERF1 SYF2 ZC3H12D BRCA1 CNOT3 BTG2 CDKN1A CENPJ GPR132 CTDSP2 FBXO5 BRD4 CCNK TP73 ATM PLAGL1 DDX39B BUB1B THOC5 CSNK2A2 TNKS MAD2L1 TMEM67 ATRX PRMT2 ZNF830 FHL1 PTTG1 CDK1 FBXO7 CDK2 LIF RPS27A CDK4 TTK FBXO43 ESPL1 E2F8 TRIM37 CDC5L CDC25C PLK1 GIGYF2 …	0.0245937	0.138592	0.258494	1.32066	229	FANCI CCNA2 PLK1 MAD2L1 E2F8 CDK2 CNOT6 TFDP1 CNOT8 SFN CHEK2 CRADD CHEK1 CTDSP2 PTTG1 HUS1 RB1 TOM1L1 CDC25C SLFN11 ZNF268 BRCA1 BUB3 MIF CCNF ESPL1 SMC3 AURKA CARM1 H2AFY BRD7 CENPF NME6 SUSD2 BUB1B CHMP2A HORMAD1 TRIAP1 CLSPN FGF10 WAPAL TTK TERF2 PCNA PRMT1 PTEN ZFYVE19 CNOT6L FBXW7 CCNB1 MYO16 CDK1 CENPJ PRMT2 RBL2 UBA52 RFWD3 RPA2 TFAP4
SPIRA_SMOKERS_LUNG_CANCER_UP	37	0.000355177	0.00539097	-0.511127	-2.09019	1	PLA2G4A RGS1 UBE2J1 UBXN4 ACTR2 TMED2 DNAJC12 AIDA DEFB1 CD164 CXCL2 UGCG TPD52 SLC4A4 FXR1 NELL2 SLC39A8 FGF14 TMEM47 ATP6AP2 CCT2 YWHAE C6	0.133424	0.368975	-0.342232	-1.26978	1367	TWF1 CPNE3 DEFB1 TMEM47 SOX9 UBXN4 TRAM1 TPD52 FOS RGS1 CCT2
KEGG_SPLICEOSOME	124	0.000322685	0.00539097	-0.399295	-2.08958	0	U2SURP BUD31 RBMX SNRPE WBP11 HNRNPA1 PPIL1 SRSF5 CWC15 EIF4A3 HSPA1A SRSF9 HNRNPM EFTUD2 HNRNPU NHP2L1 SF3A3 DDX39B THOC2 PUF60 USP39 PRPF4 SNRNP200 SNW1 MAGOH CDC5L DHX38 SNRPD2 CRNKL1 HSPA8 PRPF8 SF3B2 HSPA6 PRPF40A HNRNPA1L2 PQBP1 PRPF38A U2AF1 SART1 RBM8A RBM17 CTNNBL1 SRSF3 SF3B4 HNRNPC SF3A1 PCBP1 HSPA2	0.318383	0.582381	0.223076	1.06314	3016	SNRPF HNRNPU HSPA2 SNRPE CCDC12 PRPF38A LSM4 RBM8A DDX46 NHP2L1 THOC3 HNRNPM PPIH USP39 DHX8 SRSF1 HNRNPA1 SNRPG EIF4A3 PRPF31 HNRNPC SRSF9 MAGOHB SRSF2 XAB2 LSM7 SLU7
GO__DE_NOVO_PROTEIN_FOLDING	19	0.0012184	0.00794616	-0.613577	-2.08737	7	DNAJB1 SEP15 ERO1L FKBP1B UGGT1 FKBP1A HSPD1 HSPH1 HSPA8 CCT2	0.468488	0.706613	-0.314666	-0.985814	4801	FKBP1A FKBP1B DNAJC2 CCT2
YAMAZAKI_TCEB3_TARGETS_UP	171	0.000421941	0.00539097	-0.381016	-2.08715	0	KIT TIMP3 CREB3L1 TMED2 CLU USP46 CRYAB PXDN FNDC3B SLC7A1 COL4A5 GNG10 PARVB SLC38A1 F3 GNS SURF4 SLC7A6 AMFR FLRT3 PSAP RCOR1 DDX26B COL4A2 RAMP2 CCNC PLOD2 PSPH SFMBT2 SLC16A1 SPARC CD38 GNAS NID1 YAF2 GGTA1P ANKRD50 TFPI COL4A1 MDFIC ATP6AP1 EPB41L3 IGFBP4 MAN1A2 GNA12 KDELR3 BACH1 HSPA5 ZFHX3 AMOTL2 NR2F2 FNDC3A FUT8 GALNT2 NID2 ITGB1 PTH1R KDELR2 PANK2 SEMA6D PLOD1 GRINA P4HA2 SRPRB P4HB SP…	0.0327962	0.166244	-0.266693	-1.31525	347	CCND2 COL4A5 DDAH1 DDX26B PRPF38B CRYAB TMEM189 IGFBP4 TCF7L2 CALM1 ID2 NID2 SNAI1 B4GALNT2 PLOD2 CDH5 COBLL1 F3 SFMBT2 APP AMOTL2 KIT PDE1B PLOD1 SLC38A1 FBLN2 NID1 PSPH GRINA SGCE COL4A2 RAMP2 LAMA1 COL4A1 FUT8 JUND PXDN EPB41L3 VEGFA SRGN SPARC SPOCK1
HOLLERN_SOLID_NODULAR_BREAST_TUMOR_DN	30	0.000502597	0.00544568	-0.539473	-2.08703	2	RBMS3 ADAMTS9 HAS2 IL1R2 TRIM35 TWIST1 ENPP2 SPARC NID1 DGKH IGFBP4 AQP1 BMP2 GLI3 P4HA2 GJA1 TPST1	0.264821	0.532311	-0.323872	-1.14174	2715	TSPAN11 TWIST1 IGFBP4 ADAMTS9 NID1 SPARC HAS2 COL2A1
KYNG_DNA_DAMAGE_DN	194	0.000469043	0.00539097	-0.374025	-2.08666	0	MED17 COPB2 SLC31A2 IL10RB IRF2 CRYAB RABGGTB RPL7A SSR3 CXCL2 DSCAM COPS7A SNAPC3 UGCG AKAP12 BNIP3L LCK PAFAH1B3 RHOB CCNC TMEM158 FLOT1 SHFM1 CIB2 LIMS1 ITGAL MORF4L1 POMP PRDX4 DAXX SAA1 SNX8 TGFB3 ESD NET1 CDCA7 DNAJA1 CTGF LDHC ATRX CD69 CTCF PTGER4 COG6 COL3A1 PRKD2 RAB7A CNN1 PDGFRL VDAC3 NRP2 SGCB HGF ADAMTS1 GALNT2 ITGB1 PBX1 LOX SERPINE2 ALDH3B2 CCNA2 BTG3 RHOBTB3 NDRG1 RAB6A RBL1 CALU…	0.14653	0.387568	-0.230543	-1.15727	1555	DNAJA1 TCF4 TCF7L2 MARK3 SOD1 FGF2 SEMA7A AKAP12 CDC37L1 CSF2RB TIA1 CRHBP NRP2 COG6 IL10RB AGPAT1 ACE CTGF FBLN2 GADD45A PAFAH1B3 ANXA1 PDCD5 DAXX FLOT1 MED17 TAF10 IGF1 RHOBTB3 FMO4 GOLGA4 RHOB AP3B2 EGR1 ZFP36L1 SNAPC3 HGF PRELP APBA3 RAB6A RAB7A VIM BNIP3L
CHAUHAN_RESPONSE_TO_METHOXYESTRADIOL_DN	99	0.000276014	0.00539097	-0.41326	-2.08642	0	PGK1 ATP5O FDPS ARL6IP1 CD164 TLN1 HIST1H4C RPL12 TMSB4X PIM2 BTG2 TAPBP CAPNS1 EIF3M EEF1A1 GNAS METTL7A UBA1 NAP1L1 MORF4L2 NCSTN HCLS1 MKI67 MARCKS TUBB MCL1 UBE2S YWHAB H2AFZ TNFAIP3 IDH2 HSP90AB1 SLC25A6 LGALS1 PABPC1 XBP1 AP1S2 MXI1 DDOST PCBP2 PCP4 CTDNEP1 PDLIM1 NUCB1 EIF4B	0.98758	0.996986	0.14751	0.677114	9382	FDPS ARPC5 COX6A1 CAPNS1 HADH ARL6IP1 MAN2A1 H2AFZ ATP6V1F S100A10 DDX17 ARHGDIB B2M GNAS LTA4H BTF3 HIST1H4C ATP5J2 PGK1 CD164 PCP4 ENO2 NUCB1 AP3S1 TAPBP CD48 TUBB HSP90AB1 ATP5O HLA-G IDH2 WBP2 PDLIM1 TMSB10 AP1S2 CD74 SLC1A4 UBE2I ADD1 EIF3M TMSB4X UGT2B15 LGALS1 NME4
FU_INTERACT_WITH_ALKBH8	13	0.000996583	0.0071542	-0.691715	-2.0864	6	CCT5 CCT7 DBI ALKBH8 CCT6A CCT4 HSP90AA1 TCP1 CCT8 CCT3 CCT2	0.0695209	0.256995	0.520182	1.47355	681	HSP90AA1 TRMT112 CCT7 TCP1 CCT3 ALKBH8 ECSIT
REACTOME_ANTIGEN_PROCESSING_CROSS_PRESENTATION	72	0.000230787	0.00539097	-0.438828	-2.0854	0	CYBB PSMC3 PSMD2 HLA-A MRC1 NCF2 PSMA2 RPS27A PSME1 PSMB5 PSMB4 SEC61A1 PSMF1 PSMD1 PSMD14 PSMC1 UBA52 PSMD12 PSMD4 ITGAV PSMB7 SEC61A2 CTSS CD36	0.177592	0.429086	0.273143	1.1809	1695	TAP1 PSMB8 PSMB9 PSMA4 HLA-B PSMA1 HLA-F PSMD3 PSMA7 HLA-A PSMB10 TAP2 PSMC5 PSMD4 PDIA3 PSMD2 CD36 HLA-C PSMC2 B2M PSMB7 CYBA UBA52 LNPEP PSMA2 PSMB1 PSMB4 PSMD7 PSMB6
GRYDER_PAX3FOXO1_ENHANCERS_KO_DOWN	424	0.00141044	0.00867003	-0.344251	-2.08432	0	PRKAR1A SYTL3 GPR107 MIPEP ZDHHC21 ZW10 HNRNPA3 STX8 PXDN GART HSPA4 ALK PITX2 DAAM1 CD81 HELB ATP1A3 YWHAZ ACTR3C KCNMB4 RNGTT SLC38A1 ARID1A RIMKLB UGCG EYA1 ACTB KCNN3 LIMCH1 COPS8 MTPAP COL4A2 FAT1 NR3C1 PPP1R3B BCHE C5orf15 PAFAH1B3 ADAMTS15 CCNC CTDSP2 RNF216 WSCD1 SFMBT2 PPM1H BCOR RRP15 SSU72 ATP2A2 PDHB BABAM1 SBF2 SDK1 SF3A3 CAPRIN1 ACTG1 STC1 SPICE1 PCCB COL4A1 TCF7L1 NRN1 RFC3 GLRX5 P…	9.19625e-05	0.00353193	-0.298054	-1.63959	0	ANKRD13A CHST15 SIK1 ZW10 ARHGAP26 NOG SEL1L3 KCNN3 KIF5B MN1 CCDC3 EYA2 MAN1C1 ACVR1 ATF3 CAPRIN1 POMT2 ETV5 HACL1 MET PPM1H SOD1 BCL11A CASK CEBPZ SORCS1 ARL8B AUTS2 PAX3 PTTG1IP ZNF420 C16orf45 DOCK10 ZDHHC21 ZNF804A ADAMTS15 NAA20 PEG10 ANK2 GLRX5 NRP2 SFMBT2 SPOCK3 APP DEAF1 LRIG3 NKAIN1 VAPA GART KHDRBS3 LRRC10B ASS1 SLC38A1 WSCD1 EPHB2 TCF7L1 ZNF664 GADD45A PAFAH1B3 PSIP1 SPATS2L ACTR3C CD…
IWANAGA_E2F1_TARGETS_INDUCED_BY_SERUM	29	0.000665779	0.00581966	-0.543683	-2.08407	3	GEMIN2 GGH HAUS6 MKI67 RAD51AP1 DNA2 C17orf53 MTMR2 ZMYM2 CLSPN PGM2L1 PSIP1 PLK4 FIGNL1 HMGB2	0.0159383	0.104598	0.457978	1.61768	154	CENPH DNA2 PLK4 ADK RAD51AP1 PCGF5 GXYLT1 C17orf53 FIGNL1 CLSPN HMGB2
REACTOME_MRNA_SPLICING	106	0.000290529	0.00539097	-0.408552	-2.08373	0	SRSF4 PABPN1 POLR2B HNRNPA3 CPSF3 FUS POLR2A CLP1 POLR2D GTF2F1 RBMX SNRPE HNRNPA1 PAPOLA SRSF5 CPSF2 DNAJC8 SRSF9 HNRNPM EFTUD2 HNRNPU NHP2L1 SF3A3 HNRNPF HNRNPH2 HNRNPL PRPF4 CCAR1 SNRNP200 MAGOH DHX38 SNRPD2 PRPF8 SUGP1 SF3B2 SMC1A CSTF2 U2AF1 RBM8A SRSF3 SF3B4 PCBP2 HNRNPC SF3A1 YBX1 PCBP1 HNRNPUL1 POLR2F	0.403377	0.655893	0.219715	1.02037	3821	SNRPF HNRNPU HNRNPH1 SNRPE HNRNPA2B1 RBM8A NHP2L1 HNRNPM HNRNPD SRSF1 HNRNPA1 POLR2B SNRPG HNRNPA0 DHX9 POLR2H POLR2G HNRNPC SRSF9 SRSF2 POLR2F POLR2E CSTF3 GTF2F1 HNRNPA3 HNRNPF POLR2L SMC1A SNRPD3 HNRNPR SNRPA1 MAGOH POLR2J POLR2A SNRPA SUGP1 CCAR1 CSTF1 FUS
MINGUEZ_LIVER_CANCER_VASCULAR_INVASION_UP	14	0.0010101	0.00718046	-0.674481	-2.08318	6	TYMS YY1AP1 XPOT UBE2C KDELR1 GORASP2 HDLBP CDKN3	0.0987775	0.314946	-0.483244	-1.38896	1009	PGLS GORASP2 YY1AP1 CD24 KDELR1 CPD NARF
LI_CYTIDINE_ANALOGS_CYCTOTOXICITY	14	0.0010101	0.00718046	-0.67443	-2.08303	6	TLE4 ARL2BP MYBBP1A MGMT TRRAP PATZ1 MAP4K4	0.616528	0.8086	-0.306883	-0.882057	6303	MYBBP1A ARL2BP PATZ1 ESR2
GO_DNA_DEPENDENT_DNA_REPLICATION	92	0.000262881	0.00539097	-0.417406	-2.08293	0	FEN1 POLE ORC1 POLQ HELB MCM3 MCM7 PARP2 RAD51 POLA2 RNASEH1 CDC34 GINS2 CDK2AP1 STRA13 MCM5 ATRX RFC3 ZNF830 LIG1 TOP2A HMGA1 LRWD1 TIPIN CCNE1 RPA1 MCM6 LIG4 DNA2 RFC4 MCM10 MCM2 POLD3 WRN PARP1 GINS3 CDC7 RFC2 POLE2 LIG3 FBXO18 GINS1 RNASEH2A	0.00010445	0.00353193	0.421025	1.91135	0	GINS2 PARP1 BRCA2 CDC6 RAD51 RFC2 POLD2 RNASEH2A DNA2 MCM3 MCM5 POLA1 MCM10 TONSL CDC45 RPA4 RFC3 FEN1 CDC7 LIG4 POLG MCM7 LIG1 ORC1 MMS22L RFC4 RFC5 POLA2 TIPIN DNAJA3
MA_MYELOID_DIFFERENTIATION_UP	37	0.000355177	0.00539097	-0.509327	-2.08283	1	MTF2 BNIP3L EMP3 CDKN1A VASP CCL19 PTPN11 ITGB7 EEF1A1 GNAS GZMB MYO1C RB1 RAN PPIA PPM1G NCL SH2D3C ADA UBB	0.0681752	0.253733	-0.372	-1.38023	698	EMP3 C1QA DAD1 ADA CDKN1A RGL2 VASP CCL19 GZMB LATS1 BNIP3L
SCHUHMACHER_MYC_TARGETS_UP	78	0.000244379	0.00539097	-0.431795	-2.08197	0	CYCS KIAA0020 NOLC1 RRP1B SORD DDX10 AUH SRM RABEPK ATP1B3 RRS1 NAMPT SLC20A1 AHCY PRDX4 SLC16A1 CTSC GRSF1 ZNF239 UCK2 LDHA MYC PNO1 PRPS2 SLC39A14 CDK4 PPAT EXOSC7 PAICS RANBP1 MRPL3 MXI1 ODC1 PYCR1 FKBP4 MEST CYP51A1 VRK1	0.0180938	0.114353	0.332922	1.46274	171	ACSL1 CYP51A1 POLD2 GCSH PAICS ATP1B3 ABCE1 LRP8 NEFH UCHL3 TARBP1 MGST1 PPAT RANBP1 AHCY IARS TMEM97 CYCS SLC16A1 POLR2H VRK1 DDX21 HSPE1 DHODH NAMPT GRSF1 FABP5 AK4 PEBP1
FALVELLA_SMOKERS_WITH_LUNG_CANCER	78	0.000244379	0.00539097	-0.431604	-2.08106	0	SUPT16H FUS CYP1A1 MATR3 UFM1 TAOK1 ENG BTG2 CAMKK2 MYH11 SRPR ZNF649 RHOB NAMPT SRSF5 B3GNT5 TTC3 SCAF11 STC1 C1S HAS1 CT45A3 TOP1 CCL20 DDX3X MCL1 HSPD1 APOL6 ADAMTS1 SEC61A1 AQP4 HSP90AB1 WDR1 AGTR2 NR4A3 SOD2 FGG NFASC ANK2 PRKG1	0.817063	0.920381	0.188235	0.827038	7766	ACTR2 STC1 FGG AQP4 C1S HSPD1 AHRR HOXC8 FKBP5 PRKG1 CT45A3 IL6ST DDX3X SOD2 NAMPT AGTR2 APOL6 MVD IQGAP1 CCL20 TAOK1 MAPKAPK2 OTUD4
GO_REGULATION_OF_NUCLEAR_CELL_CYCLE_DNA_REPLICATION	11	0.000690703	0.005878	-0.731277	-2.08038	4	TERF2 CHEK2 TERF1 CDT1 DBF4B DACH1 ATRX TIPIN CDC7	0.121347	0.351006	0.506901	1.36389	1195	CDT1 CHEK2 CDC7 DBF4B TIPIN TERF2
GO_ANTIGEN_PROCESSING_AND_PRESENTATION_OF_PEPTIDE_OR_POLYSACCHARIDE_ANTIGEN_VIA_MHC_CLASS_II	88	0.000260349	0.00539097	-0.421851	-2.07993	0	KIF18A ACTR1A AP2M1 KIFAP3 HLA-DOB MARCH8 SEC31A TRAF6 CENPE AP1M1 IFI30 KIF11 KIF4A DYNLL1 SEC24A RAB7A KLC2 RACGAP1 AP1G1 CLTA SEC23A KIF3C KIF23 AP1S2 DCTN3 KIF2C SEC24D SEC13 KIF15 ARF1 KIF3B CTSS	0.0042986	0.0431038	0.354024	1.59373	40	RACGAP1 KIF11 DCTN4 KIFAP3 AP2S1 HLA-DPA1 MARCH1 HLA-DQA1 HLA-DOB DYNC1I1 HLA-DQB1 SAR1B AP1S1 CENPE KIF23 CANX AP2M1 CTSE AP1M2 KIF18A SEC24B KIF26A KLC2 ARF1 HLA-DPB1 ACTR1A HLA-DMA HLA-DOA DYNC1H1 MARCH8
KOKKINAKIS_METHIONINE_DEPRIVATION_96HR_UP	114	0.000302389	0.00539097	-0.401285	-2.07959	0	TIMP1 HSPB1 IGFBP2 SHC1 GSTM5 MTR IFNG FGF2 IL6 SMAD5 TIMP3 SMAD4 RAD23B CASP3 FDFT1 TIMP2 BRCA1 GTF2H5 TGFB2 ERCC1 BTG2 CDKN1A YWHAQ RHOB MMP2 TYMS MARS IGF2R PDGFD HMGCR MGMT DCTD IGFBP7 BHMT CCNE1 IGFBP4 IL1R1 FANCG LUM HGF BMP2 IDI1 PLAUR FGF11 IRF6 CDC25B BTG3 GJA1 EGR3 TP53 DCN PRKACB IGFBP3 IGFBP5	0.476236	0.712227	0.210024	0.987884	4518	HSPB1 SMAD5 RNASEL DCTD IRF6 CASP7 GSTA4 IL6 POLG HMGCR LUM BRCA1 TLR3 MTR WNT5A PDGFD IL6ST IGF2R MAP3K1 CASP1 BHMT MGMT SMAD1 TYMS PTEN
GO_CELL_PROJECTION_ASSEMBLY	245	0.00060241	0.00559887	-0.362875	-2.07922	0	EMP3 IFT46 DISC1 DNAI1 TRIM59 ACTN2 WDR35 RSPH4A TTC30A SPAG1 RFX4 BBS5 P2RX7 ATP6V1D SCLT1 ANO6 TMEM231 CCDC28B CCDC39 PMP22 RAB3IP TMEM216 ZMYND10 RAC1 CDH13 DNAI2 EHD1 LPAR3 PIP5K1A STX2 TMEM67 TSGA10 KIAA0586 SEPT2 BBS9 CCDC151 DZIP1 CCDC113 CEP89 FGD1 CDC14A PCM1 DNAH7 INTU LRGUK RAB23 CCDC88A IFT74 RAP2A SDCBP B9D1 NCK2 TMEM107 TMEM237 DNAAF2 TTC26 KIF24 RDX RAP1B WASF2 FAM161A ARL13B RSPH9…	9.39496e-05	0.00353193	-0.399652	-2.06973	0	AHI1 B9D1 TMEM237 ABLIM3 WHAMM IFT57 POC1B S1PR1 DZIP1L RPGRIP1L ARHGEF4 INPP5K RSPH1 EHD1 FGD2 CC2D2A CLUAP1 KIAA0586 AKAP4 ARMC4 BBS7 IFT74 INPPL1 PIBF1 IFT122 MYLK TTLL5 IFT172 RAB23 EMP3 STK36 BBS9 E2F4 HYDIN SDCBP SPAG17 SRGAP2 PDGFA LRRC6 TSGA10 MKKS PPP1R9B TCTN2 ARFIP2 ITGA6 CDC42 DNAAF2 IFT46 ARL13B FNBP1L KIT TTYH1 DNAH1 FAM161A FUZ DYNC2H1 TMEM138 CCDC88A PMP22 WDR35 ABL1 BBS5 C5orf42 …
GO_DENDRITE_MORPHOGENESIS	41	0.000365898	0.00539097	-0.494845	-2.07916	1	DCLK1 DSCAM WNT7A PAK3 CTNNA2 KIDINS220 KLF7 CACNA1A FYN RAC1 SEMA3A DLG4 ITGB1 SHANK3 HPRT1 CTNND2 RBFOX2 BTBD3 PREX2	0.0889794	0.295797	-0.350467	-1.33273	917	DLG4 PREX2 DCLK1 SLC11A2 SHANK1 CELSR2 RERE EPHB1 LRP4 WNT7A TMEM106B MAP6 EPHB2 BTBD3 SDC2 MAPK8IP2 CTNND2
NAKAMURA_TUMOR_ZONE_PERIPHERAL_VS_CENTRAL_UP	272	0.00067981	0.00585262	-0.358069	-2.07852	0	TNPO1 LAMA4 PMEPA1 C9orf85 DAAM1 PALLD ETS1 POP7 RABEPK F3 MLLT11 VSNL1 NUDT5 CLN8 AKAP12 HMMR SUGT1 ATG3 CDH11 LATS2 TUFT1 POTEKP MRPL48 LIMS1 SYNCRIP GDF11 POMP MMP2 GINS2 LTBP1 PHB TACC1 DERL1 DTYMK HECTD1 KLF7 PSMD2 ZBED2 ITGBL1 NPHP1 COL4A1 NET1 PUF60 STRA13 KIF4A MCM5 ANKRD39 TOP2A CDK1 PEA15 PSME3 TNS4 COL3A1 CTNNAL1 HSP90AA1 TIPIN TUBA1B COL1A2 RACGAP1 CYGB PSMB4 DKK3 PHF19 PSMC3IP ADAMTS…	0.61334	0.806803	-0.180696	-0.94831	6574	LAMA3 MRPL19 PUF60 ACOT7 GPX2 SLC35F2 CYP2B6 FBXO44 PIR TPM1 BDNF TCF4 HMGA2 ID2 NID2 OGFOD1 AKAP12 TGFBI SOX4 F3 TTL LAMA4 AATF KPNA2 MRPL42 PSMD14 CTNNAL1 IL7R TACC1 CXXC5 DERL1 CENPV DAAM1 KRAS FERMT1 MMP2 MLLT11 STRA13 PGM2L1 VCAN PUS1 PSMD11 ABHD2 COL1A2 NFATC2 ANKRD39 CCDC80 COL4A1 CALD1 NOP2 ADAM19 EIF5 TUBA1A COL12A1 CCT2 IGFL1 CMTM7 NCAM1
GO_DNA_STRAND_ELONGATION_INVOLVED_IN_DNA_REPLICATION	25	0.000481386	0.00539097	-0.56617	-2.07683	2	PARP2 POLA2 RNASEH1 GINS2 RFC3 LIG1 LIG4 DNA2 RFC4 POLD3 PARP1 GINS3 LIG3 GINS1 RNASEH2A	0.000102135	0.00353193	0.621033	2.11084	0	GINS2 PARP1 POLD2 RNASEH2A DNA2 POLA1 RFC3 FEN1 LIG4 LIG1 RFC4 POLA2 PCNA PRIM2
REACTOME_P53_INDEPENDENT_G1_S_DNA_DAMAGE_CHECKPOINT	47	0.000579151	0.00553	-0.47913	-2.07639	2	ATM PSMC3 PSMD2 PSMA2 RPS27A PSME1 PSMB5 PSMB4 PSMF1 PSMD1 PSMD14 PSMC1 CHEK1 UBA52 PSMD12 PSMD4 PSMB7	0.246707	0.509226	0.285769	1.13313	2378	CHEK2 CHEK1 PSMB8 PSMB9 PSMA4 PSMA1 PSMD3 PSMA7 PSMB10 PSMC5 PSMD4 PSMD2 PSMC2 PSMB7 CDC25A UBA52 PSMA2 PSMB1 PSMB4 PSMD7 PSMB6
RODWELL_AGING_KIDNEY_NO_BLOOD_UP	207	0.000495295	0.0054217	-0.369195	-2.07618	0	LIX1 HOMER3 NFKBIZ VSNL1 PRICKLE1 RPL12 AEBP1 RPL27 GFRA1 UBE2Z PKIB CDH11 DCDC2 RFTN1 ISLR RPS10 COL5A1 C1R NR2F1 CXCL6 C1S CFB MRC1 GGTA1P AMBP TFPI RPS25 C11orf73 DPP3 PLOD3 FHL1 MMP11 NUAK1 TAGLN TM4SF18 COL3A1 MMP7 LTF COL1A2 LUM HGF DKK3 FBN1 KIRREL MTHFD1L C1QC PDIA4 SERPINE2 RARRES1 RPL35A USP31 VCAM1 ASNS PRUNE TPSB2 P4HB PLK2 C7 RBP1 AXL PGM2L1 SPARCL1 ZCCHC24 CALU SERPINH1 CTHRC1 ANTXR…	0.0012248	0.017804	-0.302541	-1.53012	12	COL6A3 INHBA RFTN1 RPL12 DKK3 NFIX LIX1 FN1 PLOD3 RAB34 RPS27L ASNS C11orf73 NOV SCN5A COL3A1 C5orf51 DCDC2 GPX8 RPL27 CDH11 CXCL14 FBN1 GPNMB MAP4 A2M ITM2C NUAK1 ATHL1 HOMER3 LHFP STAB1 TPSB2 MRC1 TPM1 C1QA MSR1 NFKBIZ GGT5 VTCN1 DPCD RARRES1 AEBP1 PROM1 RPS10 DPP3 AATF TNFRSF11B C1QB ALPK2 CTHRC1 MCAM VCAM1 ANXA1 PGM2L1 C1QC RBP1 COL1A1 TPBG COL1A2 UBE2Z HGF TM4SF18 CDH6 ADRA2A ANTXR1 TAGLN CO…
PANGAS_TUMOR_SUPPRESSION_BY_SMAD1_AND_SMAD5_UP	125	0.000321854	0.00539097	-0.396081	-2.07591	0	SEPT4 CRYAB RBMS3 SPIN1 PTPN1 ETS1 GLI1 DOC2B TMEM204 EYA4 TMSB4X NEDD9 EMP3 ART3 NR3C1 RGS5 ARHGEF25 RFTN1 MMP2 NID1 RPL14 EHD2 RPL22 ENOX1 NUAK1 EFS ZHX3 FGD1 TP63 KLHL6 SEPT11 PAICS PLTP TGFBI PTPN12 APOA1 FSTL1 BMPER RBP1 CARM1 PRUNE2 HDGFRP3 LCP1 DTD1 TGM2 NAV1 MRVI1 COL12A1 GXYLT2 SMTNL2	0.0964612	0.310378	-0.262806	-1.23668	1013	GMFG CADM4 NUAK1 CRYAB EMP3 TTC39A NEDD9 TCF4 HMGA2 LRRC4 C16orf54 C1QA TGFBI NFATC1 CPD SMTNL2 EFS APBB2 CDK14 NID1 MMP2 LAPTM5 ALDH1B1 HDGFRP3 PRUNE2 RBP1 LRIG1 ZFP36L1 DTD1 SIPA1L1 PLXDC1 RGS5 FIGF COL12A1
GO_MITOTIC_SPINDLE_ORGANIZATION	64	0.000220653	0.00539097	-0.448251	-2.07558	0	GPSM2 NDC80 SPICE1 TNKS KIF11 KIF4A EML1 TTK PRC1 RACGAP1 CDC14A BIRC5 SPC25 CLASP1 KIF23 SMC1A RAN ARHGEF10 CCNB1 PLK2 SPAST AURKA NEK2 AURKB TPX2 KIF3B MYBL2	0.0126134	0.0904493	0.366883	1.55068	120	NEK2 GPSM2 MYBL2 TUBGCP5 RACGAP1 BIRC5 KIF11 CHEK2 PRC1 FAM175B KIF23 SMC3 AURKA PPP2R4 RAN SPC25 BIRC2 TUBGCP3 BIRC3 TTK WDR62 DYNC1H1 CCNB1
ZUCCHI_METASTASIS_UP	40	0.000361991	0.00539097	-0.497074	-2.0755	1	MLH1 CCT5 CAP1 DHX9 NNMT IFITM3 STEAP1 PTPN1 TGFA AHCY CTGF LDHA IGFBP4 H2AFZ GNG11 HSPA8 CCNA2 UBA52 PTMA PPIA YKT6 SAE1 TPT1	0.0204733	0.123712	0.406982	1.55538	198	CCNA2 HMGB1 SNCAIP IFITM3 TOMM6 H2AFZ EDN2 AHCY DHX9 HERC5 CYFIP1 PPIA CAP1 UBA52 GNB2L1 NNMT ANKRD10 PTPN1
HUMMEL_BURKITTS_LYMPHOMA_UP	38	0.000359906	0.00539097	-0.504508	-2.07478	1	NASP RAP1GAP2 APBB2 TFDP2 HNRNPA3 RCBTB1 TCL6 MME RNASEH2B ID3 CSE1L RFC3 TCP1 LEF1 WASF1 SLC35E3 TCF3 FHOD3 LZTS1 LHFP	0.170587	0.421914	0.324625	1.2266	1667	C14orf2 RAP1GAP2 ALDH5A1 TCL6 HADH RFC3 RNASEH2B TCP1 CSE1L MME
REACTOME_CTLA4_INHIBITORY_SIGNALING	21	0.00108729	0.0075	-0.592931	-2.07325	6	FYN LYN AKT1 AKT3 PPP2R1A YES1 PPP2CB CD80 PPP2R1B PPP2R5D	0.565722	0.777502	-0.287521	-0.924164	5749	PPP2R5B YES1 PPP2R5E
REACTOME_RNA_POL_I_RNA_POL_III_AND_MITOCHONDRIAL_TRANSCRIPTION	116	0.00030349	0.00539097	-0.399535	-2.07215	0	HIST1H2BK HIST1H3B HIST1H3F HIST1H4E SNAPC3 HIST1H4C HIST1H2BM HIST2H3C HIST1H2BC SSB HIST1H4B POU2F1 HIST2H3D HIST1H3H UBTF HIST1H2BO KAT2B GTF3C3 HIST1H2BB GTF3C5 ERCC2 EHMT2 POLR3D H2AFZ HIST1H4D HIST1H2AC HIST1H4F HIST1H4H HIST1H4I POLR1A TAF1A HIST1H2BE H2AFX POLR1C POLR3F MNAT1 HIST1H3I HIST2H2AA3 NFIB BRF2 LZTS1 HIST3H2BB POLR2F HIST1H3J POLR3A	0.0490765	0.213268	0.278732	1.31513	464	HIST1H2AD HIST1H2BI HIST1H4D GTF3C3 HIST2H2AA3 HIST1H2BG HIST1H4J TAF1A HIST2H4A POLR3K HIST1H2BL POLR3C HIST1H2BM HIST1H4H H2AFZ H3F3A HIST1H2BO HIST1H4E HIST2H3D HIST1H2BE HIST1H3G HIST1H3E HIST1H4L H3F3AP6 HIST1H3J GTF2H2 POLR2H HIST1H3A HIST1H4A HIST1H2AJ HIST4H4 HIST1H3I HIST1H4F
GO_FORMATION_OF_TRANSLATION_PREINITIATION_COMPLEX	20	0.00107808	0.0074858	-0.600776	-2.07133	6	EIF2D EIF3C EIF3A EIF3CL EIF3E EIF3F EIF3D EIF3H EIF3B EIF3M EIF4H EIF3I EIF4B EIF3G EIF3L EIF2S3	0.436213	0.681374	0.314794	1.00803	4256	EIF3CL EIF3J EIF2S3 EIF4H
GO_MITOTIC_DNA_INTEGRITY_CHECKPOINT	95	0.000267666	0.00539097	-0.412456	-2.07002	0	ZNF830 TOP2A CDK1 CDK2 RPS27A TIPIN CDC25C GIGYF2 NBN ATF2 MRE11A TP63 GTSE1 RAD9B CCNA2 UBA52 CCNB1 PLK2 CLSPN ZNF385A CARM1 PRKDC E2F1 FANCI TP53 CNOT7 AURKA PRMT1 E2F7 UBB	0.176909	0.42853	0.255762	1.16639	1683	FANCI CCNA2 CDK2 CNOT6 TFDP1 CNOT8 SFN CHEK2 CRADD HUS1 CDC25C AURKA CARM1 TRIAP1 CLSPN TIPIN XPC PCNA PRMT1 CNOT6L CCNB1 CDK1 CENPJ RBL2 UBA52 RFWD3 RPA2 TNKS1BP1
WINTER_HYPOXIA_METAGENE	231	0.000550358	0.00551096	-0.362523	-2.06935	0	DR1 MT1L HDAC1 LONP1 PGK1 TGFA NFKB1 ENO3 ETS1 COL4A5 SLC16A2 F3 BHLHE40 CXCR4 ENG PIM2 BNIP3L CDKN1A NR3C1 ACAT1 TPD52 ANGPTL4 PLOD2 SLC20A1 EIF4A3 QSOX1 MMP2 SLC16A1 VPS11 TGFB1 TBPL1 COL5A1 TFF3 CCT6A PNN TGFB3 RPL36A SSSCA1 STRA13 RRP9 LDHA GAPDH CDK1 MMP7 HSPD1 ALDH1A1 PPAT ABCB1 HSPA5 HGF HSPH1 HIF1A COL5A2 TNFAIP3 PTGS2 HK2 PDGFB ALDH1A3 MIF PLAUR LOX SLC6A8 PAICS IRF6 P4HA2 LGALS1 XRCC6 T…	0.0165072	0.107043	-0.262455	-1.34806	175	MPI NR4A1 SIAH2 BTG1 CTSD HYOU1 NT5E PLAUR IGFBP1 AK3 EDN1 ENG NOS3 ENO1 PFKFB4 PFKFB3 TGFB1 FN1 BIK SLC2A3 CP RPL36A TNFAIP3 COL5A3 ALDH1A3 ELF3 PTGS1 MAP4 COL4A5 DEC1 GLRX IGFBP5 SLC16A2 NFIL3 EFNA1 IGFBP2 BACE2 PPARA ID2 MET GAPDH TFF3 PLOD2 ADM PDGFB TGFBI F3 IGF2 PSMD9 HDAC9 SLC20A1 CDKN1A KRT19 ANXA1 CXCR4 RBPJ MMP2 TGFA RIOK3 FGF3 PIM1 STRA13 HIF1A ARHGAP5 TPD52 EGR1 TPBG COL5A2 DDIT3 HAP1…
HUANG_FOXA2_TARGETS_UP	42	0.000555144	0.00551096	-0.489174	-2.06823	2	HOMER1 C5 JAG1 SPAG1 TLE4 KAT2B NRG1 CBLB PSAT1 F2R TNFAIP3 ACTG2 ASNS LAMP3 ENPP1 PCK2 LHFP FN1 ATP6V0A2	0.0386258	0.18485	-0.38112	-1.45586	397	FN1 RBPMS ASNS TNFAIP3 ACTG2 DCAF17 HLCS LHFP RGS2 ENPP1 HPGD TUBB2B F2R MAFF CBLB TOX3 PAX5
REACTOME_TRANSPORT_OF_RIBONUCLEOPROTEINS_INTO_THE_HOST_NUCLEUS	27	0.000649456	0.00574292	-0.55037	-2.06783	3	NUP37 NUP35 NUP205 KPNB1 AAAS NUP153 NUPL1 RAE1 SEH1L POM121 NUP107 NUP93 KPNA1 NUP155 NUP188 NUP50	0.261851	0.52809	-0.333225	-1.14873	2689	NUP188 POM121 NUP205 NUP88 NUP153 NUP35 NUPL2 NUP62 NUP50 SEH1L RAE1 NUP214 KPNA1 KPNB1
GO_SPERMATID_DIFFERENTIATION	97	0.000273523	0.00539097	-0.410865	-2.06675	0	TBPL1 CABYR PVRL2 DLD NPHP1 CATSPER3 PYGO2 SIX5 CELF1 FANCG PYGO1 TBC1D20 FNDC3A CASC5 CCNB1IP1 PANK2 PLD6 CFTR DPY19L2 RAN TTC26 PIWIL1 QKI JAM3 OCA2 HMGB2 RSPH1 STRBP PAFAH1B1 TTLL5 PACRG PLA2G3 TRIP13 HSPA2 ODF2	0.751106	0.883642	0.189442	0.866945	7130	ING2 CATSPERB RNF8 HSPA2 DMC1 SLIRP DPY19L2P1 PYGO2 DLD TDRD5 TXNDC8 FSCN3 RAN TNP1 PLA2G3 ZMYND15 BBS4 CASC5 HMGB2 SIX5 PAFAH1B1 PYGO1 ODF2 SYCP3 QKI CATSPER3 PACRG TSSK6 UBE2B PIWIL1 TRIP13
MOREIRA_RESPONSE_TO_TSA_UP	28	0.00082021	0.00650206	-0.544742	-2.06662	4	TMSB4X BYSL HSPA1A EIF4A1 TGFB1 COX8A PA2G4 STRA13 MYC IGFBP4 PSMB4 MIF HSP90AB1 FKBP4 TP53	0.170641	0.421914	-0.357073	-1.24089	1745	YWHAH CD2 HSPA1A RARA MYC STRA13 HMGN1
PEART_HDAC_PROLIFERATION_CLUSTER_DN	73	0.000232775	0.00539097	-0.433625	-2.06618	0	MCM3 BST2 MCM7 EMP3 KATNA1 LCK CSE1L RAD51D USP16 DTYMK ZWINT PA2G4 MCM5 CTCF MYC HMGA1 BCAT1 PLK1 PPP2R1A UBE2C NBN ZMYND11 POLD3 RAN RAD21 CCNB2 CDC7 PLK4 TP53 POLE2 LIG3 AURKA TLK1	0.0157365	0.103795	0.344376	1.49233	149	PLK1 RAD51D TFDP1 MCM3 IFRD2 MCM5 PLK4 ZWINT ZNF330 PA2G4 CDC7 CCNB2 MCM7 AURKA HDGF CSE1L RAN
TIEN_INTESTINE_PROBIOTICS_24HR_DN	213	0.000509424	0.00544568	-0.36626	-2.06542	0	RPS2 ADNP2 PPP1R15A TTC3 MIA3 HSPA9 CREB1 EEF1A1 ARMCX3 THOC2 ACTG1 PDCD4 LARP6 RPS23 MTFR1 NCOR1 ST6GALNAC4 RPS18 TFG RPL23 AARS H1F0 MAN1A2 ATF3 C6orf48 CDC5L HSPA5 RPL10 COG5 HSPH1 ACBD3 FNDC3A MTDH ATF2 HSPA8 SLC1A5 PDIA4 KDELR1 SLC6A8 ARHGAP35 MTHFD2 ASNS LAMP3 HUWE1 WIPI1 NUDT4 P4HB PABPC1 RPLP0 GARS NDRG1 RPS11 NFIL3 KAT6B RPL4 RPS6 RPS7 RAB2A RPL5 EEF1G MAP2K2 EIF4B INHBE WARS PCK2 EIF5A …	0.0338055	0.169818	-0.255632	-1.29853	357	ASNS AUH GRB10 TFG HUWE1 TMED5 ELF3 RPS7 CEP57 RPL3 RPS19 TANK GLRX LPIN2 ARMCX3 TBC1D15 MTDH NFIL3 SEL1L3 HSPA13 RNF19B ATF3 MTA1 NUDT4 UBC WIPI1 ATF2 GOLGA5 SLC43A1 EIF1 THOC2 RPL27A RPL5 STX5 UBXN4 RPL13A KDELR1 MCTP2 RPL10 FTH1 RARA RPS11 ZNF277 LARP6 CEBPG TCEA1 VASP EIF5A TTC17 RPL9 TRAM1 NCOR1 PPP1R15A PABPC1 TTC3 RPS6 TMEM39A VEGFA MTFR1 ADNP2 BNIP3L
GO_PROTEIN_LOCALIZATION_TO_MEMBRANE	364	0.00108696	0.0075	-0.344935	-2.06447	0	RPL39 HSPA4 RPL7A RPLP2 FNTA RPL37A RPS29 RAB26 SSR3 ZDHHC22 ARL6IP1 RPL27A RPL34 RPS20 SYNGAP1 OSBPL8 RPL12 BAD PRKCI SRP9 ATP1B3 RPL27 SRP72 RPS19 ATG3 KCNIP3 SRPR WNT4 EFR3B RAMP2 ACTN2 FLOT1 RFTN1 ANK1 ITGAL PKP2 RPS2 ITGB7 RPL37 RPS10 KCNIP4 RABGEF1 SH3PXD2B RPS13 CACNA1A F11R RAB3IP RPS15 CHM RPL14 RPS8 MUSK EHD2 RAC1 PEX19 RPL36A RPS23 PIP5K1A OPTN RPS25 RPL21 PDZD11 RPL22 EPB41L3 RPS18 MY…	0.00102031	0.0159501	-0.26531	-1.43664	10	ANK1 BBIP1 CHMP4B FGF13 ICMT RAMP3 AKT2 CACNB3 PEX3 RPS8 SSNA1 TUB SLC12A1 DLG4 RILPL2 RPS4X FERMT2 PACS2 PICK1 RPL38 RPS29 SLC9A3R1 APOE DLG2 ITGB2 PEX19 RFTN1 RPL12 ITGAL ARL6 PARD3 RAB34 RPL24 RPL37 TULP1 ITGB7 PRKCI RPL36A SPTBN1 RPL17 RPL27 RPS5 ZDHHC22 PACSIN1 PKP3 RPL11 RPS7 ZDHHC23 AP3D1 INPP5K PKP2 RPL3 RPS19 TTC7B KCNIP4 LRP4 CHMP4A SYS1 TNF CLASP2 IFT122 SSR2 RPLP2 RPS4Y1 BAG6 MYO5A PD…
ELVIDGE_HIF1A_AND_HIF2A_TARGETS_DN	102	0.000280584	0.00539097	-0.406513	-2.06406	0	PLAC8 RASA4 AHNAK2 PGK1 EFNA3 BHLHE40 CXCR4 LIMCH1 AKAP12 BNIP3L ANGPTL4 QSOX1 STC1 ERO1L FYN DPYSL2 ZNF395 HK2 PDGFB PLAUR LOX P4HA2 PDK1 ITPR1 GJA1 ILVBL NDRG1 TMEM45A MXI1 RBPJ SPOCK1 CCNG2 S100A4 GYS1 IGFBP3 EIF5A LOXL2 PLIN2 CSRP2 IGFBP5	0.149511	0.392477	-0.261894	-1.19238	1572	UPK1A ZNF292 DST PDK1 GLRX DSC2 IGFBP5 EFNA3 OBSL1 ADM PDGFB YEATS2 AKAP12 KDM4B SOX9 PGAP1 ITPR1 CXCR4 RBPJ EIF5A EGR1 SH2B2 FOS VEGFA HEY1 SPOCK1 BNIP3L
COLLER_MYC_TARGETS_UP	25	0.000641849	0.00573011	-0.56265	-2.06392	3	NAMPT AHCY SLC16A1 G0S2 HSPD1 NCL ODC1 FKBP4 FBL EIF5A	0.0118476	0.0867237	0.491439	1.67036	115	HSPD1 C1QBP HDGF AHCY IARS PPIF FBL SLC16A1 POLR2H NAMPT FABP5 AK4
GO_POSITIVE_REGULATION_OF_NEURAL_PRECURSOR_CELL_PROLIFERATION	37	0.000355177	0.00539097	-0.504638	-2.06365	1	PAX6 DCT DISC1 LYN DRD2 PROX1 ASPM HIF1A GLI2 KDM1A GLI3 NES FZD3 INSM1 KIAA1524 DMRTA2 CDON ELL3	0.0350141	0.173566	-0.3988	-1.47967	358	GNG5 INSM1 CDON DRD2 CTNNB1 HIF1A PROX1 KDM1A VEGFA
REACTOME_APC_CDC20_MEDIATED_DEGRADATION_OF_NEK2A	21	0.00108729	0.0075	-0.590043	-2.06315	6	CDC26 BUB1B MAD2L1 RPS27A UBE2C CDC20 BUB3 UBA52 ANAPC4 NEK2	0.136003	0.372552	0.401165	1.30326	1337	CDC23 NEK2 MAD2L1 BUB3 ANAPC1 BUB1B ANAPC10 ANAPC7 UBA52 UBE2D1 ANAPC11
HOSHIDA_LIVER_CANCER_SUBCLASS_S1	233	0.000557414	0.00551096	-0.360946	-2.06298	0	AEBP1 TMSB4X ATP1B3 CXCR4 PIM2 CD3D COL4A2 ID3 CDH11 HEXA TP53BP1 TRAF3 QSOX1 ADAM9 POSTN GEM CDK2AP1 CORO1A PRMT5 CTSC CYBB TFF3 PLD3 CXCL1 CRABP2 PSMD2 COL6A1 NSMAF DPYSL2 COL4A1 IFI30 LYN MYCBP2 HCLS1 ATP6V1B2 CTGF FHL3 ATP6AP1 PEA15 TAGLN COL3A1 PRKD2 LTF PAPSS1 RALB MSN SLA IER3 COL1A2 LUM PAK1 AKT3 ASAH1 FBN1 AQP1 HIF1A COL5A2 SLC1A5 CDC20 PLAUR LOX MAP1B POLD3 MTHFD2 CDC25B LGALS1 ARPC2 CH…	0.000375481	0.0081627	-0.314403	-1.61692	3	CDH11 FUT4 M6PR CORO1A FBN1 GPNMB TUBA4A CCND2 RNASE6 IGFBP5 NSMAF ID3 SPAG8 CDC20 S100A11 TCF4 IFI30 TFF3 COL11A1 GYPC PAK1 PFN1 PLD3 CRIP2 LTBP3 AEBP1 PKD2 GUCY1A3 C1QB CTGF IL7R RALGDS ALOX5AP C3AR1 ADAM9 POSTN CYBB FYB ANXA1 CXCR4 AIF1 F13A1 LAPTM5 ACTA2 IGKC PRMT5 CD8A VCAN COL6A2 STK38 DGKA HIF1A LTBP2 COL6A1 CD3D CHN1 COL4A2 COL5A2 STX3 PKN1 COL1A2 COL4A1 TAGLN COL15A1 IER3 CCL3 SRGN THY1 …
REACTOME_TRANSPORT_OF_MATURE_MRNA_DERIVED_FROM_AN_INTRONLESS_TRANSCRIPT	32	0.000681431	0.00585262	-0.523205	-2.06101	3	NUP37 NUP35 NUP205 EIF4E CPSF3 AAAS NUP153 NXF1 NUPL1 CPSF2 RAE1 SEH1L POM121 NUP107 NUP93 NUP155 NUP188 NUP50	0.696772	0.858307	-0.239066	-0.855988	7166	NCBP2 NUP85 NUP188 POM121 NUP205 NUP88 NUP153 NUP35 NUPL2 CPSF1 CPSF3 NCBP1 NUP62 NUP50 SEH1L RAE1 NUP214
GO_NEGATIVE_REGULATION_OF_RESPONSE_TO_DNA_DAMAGE_STIMULUS	49	0.000196502	0.00539097	-0.471831	-2.06089	0	TWIST1 BRD4 TRIP12 DDX39B THOC5 TMEM161A RNF169 SENP2 MIF KDM1A TAF9B UBR5 TFIP11 ZNF385A TRIM32 FBXO18 TPT1 ELL3 RPS3 CDKN2D	0.0807663	0.280731	-0.336952	-1.33442	838	TAF9B FBXO18 OGG1 SNAI2 RTEL1 DDX39B TFIP11 THOC5 TWIST1 HMGA2 SNAI1 UBR5 PTTG1IP BRD4 SFRP2 OTUB1 DYRK1A KDM1A CXCL12 THOC1
BILANGES_RAPAMYCIN_SENSITIVE_VIA_TSC1_AND_TSC2	71	0.00023015	0.00539097	-0.435832	-2.06048	0	RPS28 RPL36AL EIF3E VDAC1 RPL10A GYG1 RPL36 ATP6V1G2 UQCRFS1 PGK1 PPIB ZNF496 RPS20 BCS1L HNRNPA1 AHCY TOMM20 SLC25A5 ATP5A1 ACTG1 NAP1L1 CCT4 TUBB FXR1 TCP1 PSAT1 RPL31 HSPA8 KDELR1 OLA1 PAICS RPL35A C14orf166 POLR1C IGBP1 PRCP PPM1G CS CCT2 RPL3 EIF2S3	0.589507	0.791722	0.216044	0.931853	5617	VDAC1 TOMM20 PAICS SLC25A3 SLC25A5 EIF2S3 BRI3BP CRYZ TCP1 HNRNPA1 AHCY BLVRB
GO_NEGATIVE_REGULATION_OF_CELL_CYCLE	402	0.0012837	0.00820586	-0.341065	-2.0604	0	CNOT6L EZH2 HORMAD1 APBB2 MCPH1 PRNP C10orf99 CHFR CUL5 CASP3 PRKAR1A KANK2 TFDP2 ZW10 TIMP2 AK1 CASP2 PRKAA1 CALR C2orf40 CHEK2 RBM38 NPPC TERF1 ETS1 SYF2 ZC3H12D BRCA1 TGFB2 IRF1 CGREF1 CNOT3 WNT9A TSPYL2 BTG2 SKIL RRAGB CDKN1A NKX3-1 TRIM35 ALOX15B CENPJ LATS2 RHOB UHMK1 GPR132 KHDRBS1 CTDSP2 FBXO5 HTRA2 MAP2K6 BRD4 ZWILCH CCNK PPP1R15A TP73 GAS2L3 HECA TGFB1 MLF1 ZWINT ATM KIF20B PLAGL1 NLE1 …	0.784949	0.903776	-0.166014	-0.908612	8500	BCL2 CHFR CUL1 TNFAIP3 PHOX2B CDKN1C EZH2 MLF1 PKD1 DDX39B GATA3 MDC1 NPPC PRKACA STAG2 TGFB2 C2orf40 DST KNTC1 IFNG CDK5RAP2 THOC5 ZW10 PNPT1 PRKAA2 FOXN3 MAD2L2 E2F4 FOXC1 TCF7L2 VASH1 HMGA2 PRKDC UBC CCNK RPS27A ATF2 CDK9 KANK2 MDM1 RBM14 TERF1 CHMP4C DACT1 E2F1 PLA2G16 PPP1R9B NEK11 RNF167 SOX4 TEX14 CSNK2A1 HPGD BRD4 INHA PKD2 RAD9A TSPYL2 LILRB1 LIF ZNF207 EP300 PLK3 GADD45A ABL1 NBN APBB2 …
TIEN_INTESTINE_PROBIOTICS_2HR_UP	27	0.000649456	0.00574292	-0.548361	-2.06028	3	EEF1A1 NAP1L1 PTK2 ST6GALNAC4 GAPDH RPL23 HSPA8 KDELR1 RPS11 RPS6 EIF5A TPT1	0.542198	0.759386	-0.273336	-0.942275	5569	SEL1L3 UBC GAPDH KDELR1 RPS11 EIF5A RPS6
MARKS_ACETYLATED_NON_HISTONE_PROTEINS	12	0.000842578	0.00656349	-0.703343	-2.05939	5	HMGA1 HSP90AA1 RB1 XRCC6 WRN E2F1 TP53	0.519831	0.744358	-0.346336	-0.949925	5281	E2F1 WRN HMGA1 JUN
GO_POSITIVE_REGULATION_OF_INTRINSIC_APOPTOTIC_SIGNALING_PATHWAY	51	0.000200723	0.00539097	-0.467006	-2.05899	0	MSX1 BAD SKIL LCK NKX3-1 PRKRA SERINC3 PIAS4 MCL1 PARK7 BCAP31 PARK2 NCK2 BCL2L11 TP53 FBXO18 PLAGL2 RPS3 UBB	0.13514	0.371403	-0.312589	-1.24472	1395	MSX1 SLC9A3R1 FBXO18 BCL2 DFNA5 LCK PLAGL2 PTPN2 SOD1 RAD9A PIAS4 BBC3 DDIT3 PMAIP1 BCL2L11
WESTON_VEGFA_TARGETS_12HR	35	0.000527056	0.00544568	-0.511102	-2.05881	2	UBD NNMT MMP3 DIRC2 THY1 ANKRD1 RHOB MMP2 GEM COL5A1 CFHR1 COL1A2 SLC6A8 VCAM1 FGFBP1 MEST OXTR SGCE IGFBP3 MGP	9.72668e-05	0.00353193	-0.600567	-2.19799	0	ELN MMP3 OXTR ANKRD1 VCAM1 MMP2 BGN MEST SGCE RHOB COL1A2 SP3 VIM THY1 GEM
WESTON_VEGFA_TARGETS_6HR	57	0.000208768	0.00539097	-0.454646	-2.0588	0	ANKRD1 RHOB RGS5 POSTN MMP2 GEM COL5A1 COL6A1 SEMA5A C1S FHL3 CFHR1 ESR1 COL1A2 NID2 SLC6A8 VCAM1 GJA4 FGFBP1 MEST OXTR VCAN SGCE IGFBP3 MGP	9.70214e-05	0.00353193	-0.573167	-2.33345	0	OXTR ANKRD1 CCL7 POSTN VCAM1 MMP2 BGN SEMA5A VCAN MEST SGCE RHOB COL6A1 COL1A2 FAP RGS5 SP3 KRT18 GJA4 BMP4 VIM THY1 GEM
SCHRAMM_INHBA_TARGETS_DN	24	0.000793273	0.00637165	-0.565727	-2.05786	4	RAP1A PLCL1 RABGGTB FNTA PRKCI ATM GNA13 LYN IGFBP4 GATA2 USP9X PPP2R1B STAM	0.0140502	0.0962028	-0.489822	-1.63467	143	CCNG1 PLCL1 ABI2 PRKCI STAM RASA1 IGFBP4 FNTA PLCB2 ATM GNA13 FIGF
REACTOME_NFKB_AND_MAP_KINASES_ACTIVATION_MEDIATED_BY_TLR4_SIGNALING_REPERTOIRE	70	0.000226296	0.00539097	-0.435606	-2.05784	0	CREB1 NFKBIA SAA1 IRAK2 TRAF6 NOD2 CDK1 RPS27A PPP2R1A ATF2 TAB2 MAP2K1 AGER PPP2CB UBA52 TICAM2 RIPK2 MAP2K2 PPP2R1B DUSP4 PPP2R5D ATF1 APP	0.82753	0.926724	-0.190338	-0.809025	8650	NFKBIA MAPK14 SAA1 MAP2K7 DUSP4 S100B TICAM1 MAP3K7 RIPK2 MAPKAPK3 TLR4 PPP2R5D MAPK11 RPS27A ATF2 APP LY96 AGER IKBKB MAPK7 RPS6KA3 JUN FOS
GO_ORGANELLE_ASSEMBLY	456	0.0016	0.00931091	-0.338081	-2.05689	0	ABCC4 CETN2 TP53INP2 HAUS8 RFX3 SNX10 RPL12 GABARAPL3 ATG5 HAUS1 ANKRD1 RPS19 ATG3 IFT46 MYH11 DISC1 CENPJ DNAI1 TRIM59 ACTN2 CHMP7 WDR35 FBXO5 RSPH4A CEP63 TTC30A SPAG1 RFX4 BBS5 P2RX7 ATP6V1D CHMP1B KIAA0753 SCLT1 CORO1A TMEM231 RPS10 TBPL1 KIAA0196 WIPI2 CCDC28B SH3PXD2B CCDC39 RAB3IP RPS15 HAUS6 ACTG1 CENPE NIP7 SPICE1 TP53INP1 PVRL2 TMEM216 ZMYND10 TNKS DNAI2 EHD1 KIF11 PWP2 STRA13 LMOD1 NCO…	9.13576e-05	0.00353193	-0.314372	-1.74263	0	ATG5 IFT57 MYPN POC1B RPS5 ATXN2 CHMP1B DZIP1L RPGRIP1L RPL11 STAM CORO1A MLH1 MYO7A RSPH1 ATG2A EHD1 RPL3 RPS19 CC2D2A CLUAP1 KIAA0586 MYH3 PSEN1 AKAP4 ARMC4 BBS7 CDK5RAP2 CHMP4A GRB7 IFT74 LSM3 PIBF1 BIN2 IFT122 LZTS2 PUM2 TMF1 TTLL5 IFT172 PDCD6IP RAB23 TPM1 STK36 BBS9 E2F4 GABARAPL3 HYDIN OBSL1 OGFOD1 SPAG17 VPS28 BIRC7 WIPI1 LRRC6 PPAN CHMP4C VIL1 HAUS1 MKKS STAM2 TCTN2 CENPT CLASP1 DNAAF2 R…
LIANG_SILENCED_BY_METHYLATION_DN	11	0.000690703	0.005878	-0.722849	-2.0564	4	KIF11 MKI67 FOXM1 MCM2 CCNA2 HMGB2 TMSB15A CDKN3	0.0662541	0.249241	0.551764	1.4846	652	CCNA2 KIAA0101 KIF11 FOXM1 HMGB2 MCM2
SCIBETTA_KDM5B_TARGETS_DN	77	0.000242014	0.00539097	-0.427254	-2.05586	0	NCAPH BRCA1 ASF1A GAL LIMCH1 HMMR NEDD9 FBXO5 PHF20 UBR7 ECT2 NDC80 SS18 BUB1B NMB PRPS1 KDM5B TOP2A TUBB FHL1 CDK1 PSME3 TTK RECQL RAB3GAP2 DLGAP5 BUB3 ANKRD36B CCNB1 KIF2C PSIP1 CDCA3 EIF5B AURKA FJX1 MCAM	0.645314	0.826152	0.207329	0.908078	6134	ECT2 ITGB1BP1 HMMR UBR7 PLS3 BRCA1 BUB3 CDCA3 AURKA NCAPH PBK SNRPG BUB1B RAB3GAP2 TTK CCNB1 FABP5 CDK1 MT1X ASF1A FHL1 INSIG1 MT1H LGALS3BP
GO_POST_EMBRYONIC_DEVELOPMENT	79	0.000245278	0.00539097	-0.425421	-2.05522	0	NPPC MYO7A DSCAM MFAP2 CSRNP1 ERCC1 MECP2 APOB GNAS IGF2R ARID5B KLF4 TET2 KDM5B ATRX ERCC2 PYGO2 SLC18A2 TGFBR1 PYGO1 GIGYF2 FBN1 CHST11 ITPR1 SEMA3C IMPAD1 BCL2L11 FOXP2 HEG1 ACVR2B PLAGL2 TBCE DHCR7 NR4A2	0.0400038	0.188941	-0.316919	-1.37928	419	BCL2 SCUBE1 GATA3 NPPC FBN1 MAPK8IP3 MYO7A PSEN1 SGPL1 INPPL1 SZT2 ERCC2 GNAQ PLAGL2 STK36 HEG1 MORC3 TET2 MFAP2 CCDC66 ITPR1 RAB3A SLC18A2 IMPAD1 KLF4 NR4A2 VEGFA BCL2L11 ACO1 BMP4
GO_INFLAMMATORY_RESPONSE_TO_ANTIGENIC_STIMULUS	24	0.000951928	0.00704057	-0.564937	-2.05498	5	IL20RB AHCY IL1B KDM6B IL5RA TNF RBPJ PNMA1 HMGB2 ELANE	0.384292	0.64092	0.310757	1.04405	3747	HMGB1 IL20RB BDKRB2 ELANE AHCY NPFF HMGB2
GO_REGULATION_OF_MITOTIC_CELL_CYCLE	444	0.0015528	0.00917003	-0.339011	-2.05388	0	CDKN1A CUL7 NKX3-1 TRIM35 ADAM17 CENPJ GPR132 CTDSP2 FBXO5 DBF4B BRD4 RNF20 ZWILCH NUSAP1 PTPN11 CCNB3 CHMP1B TP73 HECA PRMT5 TGFB1 ZWINT CDC26 ATM KIF20B PLAGL1 NLE1 PSMC3 PSMD2 SIRT2 CENPE KIF14 BUB1B CSNK2A2 TNKS USP44 KIF11 PSMA2 IL1B MAD2L1 PRKCQ ATRX PRMT2 ZNF830 TOP2A FHL1 PLCB1 PTTG1 CDK1 FBXO7 PSME3 CDK2 DDX3X ERCC2 RPS27A CDK4 CUL4B TIPIN PSME1 TTK FBXO43 EIF4EBP1 ESPL1 PSMB5 CDC25C CDC…	0.0342669	0.171416	0.217411	1.21737	311	FANCI CDC23 NEK2 CCNA2 PLK1 MAD2L1 BORA CDCA5 CDK2 CNOT6 TFDP1 BRCA2 CDC6 LSM11 BIRC5 KIF11 LRP5 PKMYT1 EIF4E DDB1 HSPA2 ZWINT CNOT8 ZWILCH SFN WNT10B CHEK2 CRADD CHEK1 CDC45 CTDSP2 EPGN PTTG1 CDC7 PSMB8 HUS1 PSMB9 RB1 TOM1L1 CDC25C GAS1 PSMA4 SLFN11 ZNF268 BUB3 PSMA1 ANAPC1 ANGEL2 PRCC RNASEH2B PSMD3 AFAP1L2 CENPE ESPL1 PTPN11 AURKA CARM1 H2AFY PSMA7 BRD7 CENPF NME6 DBF4B CHMP1A RANBP1 PSMB10 AN…
BIOCARTA_G2_PATHWAY	24	0.000951928	0.00704057	-0.564553	-2.05359	5	CHEK2 BRCA1 CDKN1A YWHAQ CDC34 ATM CDK1 CDC25C PLK1 CDC25B CHEK1 CCNB1 PRKDC TP53 CDKN2D	0.420794	0.66901	0.3029	1.01765	4103	PLK1 CHEK2 CHEK1 CDC25C BRCA1
HEDENFALK_BREAST_CANCER_HEREDITARY_VS_SPORADIC	46	0.000381679	0.00539097	-0.475134	-2.05333	1	CDK4 PHYH PDGFB FOXM1 APEX1 KDM1A XRCC6 HADHA CDC123 PFKP ILF2 ST13 SEPHS1 GDI2 YBX1 TP53BP2	0.961245	0.988219	-0.171324	-0.667564	9945	CXXC5 VEZF1 KRT8 ZFP36L1 KDM1A
MORI_SMALL_PRE_BII_LYMPHOCYTE_DN	74	0.000234687	0.00539097	-0.429327	-2.05136	0	SET ABR GIMAP4 CDKN1A ID3 ACP1 ANP32B ISYNA1 SLC20A1 DNAJB1 WDHD1 RPS2 CTSC RBBP7 DDX1 PIP4K2A BRPF1 EHD1 GAPDH RPA1 LUM HSPH1 ASXL1 SEC61A1 HMBS PDK1 RPSA RBL1 LCP1 DTD1 PCK2 PACS1 CD36	0.639907	0.822529	0.209681	0.910595	6073	RBL1 EIF4E IFRD2 MEF2C XPO1 PSMB8 ATP1A1 ROM1 LUM C1QBP
BONCI_TARGETS_OF_MIR15A_AND_MIR16_1	89	0.00026137	0.00539097	-0.414635	-2.0513	0	KANK1 PPRC1 PRDM4 EYA1 HAS2 SNX16 BTG2 DNAJA2 SPTLC1 WBP11 CYP26B1 FOSL1 KCNQ5 HNRNPA1 TGIF2 GPR63 PLAGL1 PDCD4 MOB4 KCNJ2 KIF21A FGF7 ADAMTS3 CCNE1 AKT3 E2F3 DLL1 KPNA3 KIF23 PTCH1 CPEB2 PCDH9 PAFAH1B1 TLK1 CDK5R1 BCL2L2 E2F7 SOX5	0.251098	0.514577	-0.250768	-1.1128	2628	KANK1 SNX16 HMGA2 FGF2 TRIM36 TLK1 CDC42 FOSL1 PCDHAC1 ACVR2A CPD PLAG1 RECK E2F3 PIM1 WEE1 WWP1 EYA1 FGF7 HAS2
NIKOLSKY_BREAST_CANCER_21Q22_AMPLICON	15	0.00146499	0.00883352	-0.649971	-2.05102	9	MCM3AP SLC19A1 FTCD COL6A1 POFUT2 DIP2A COL6A2 ADARB1 COL18A1-AS1	9.7972e-05	0.00353193	-0.823457	-2.41454	0	COL6A2 COL6A1 DIP2A SLC19A1 YBEY ADARB1 COL18A1-AS1
MIYAGAWA_TARGETS_OF_EWSR1_ETS_FUSIONS_DN	205	0.000489237	0.00539097	-0.365212	-2.05014	0	MME F3 GCNT1 EYA4 GPR180 SYNM HAS2 NR3C1 TNFRSF19 TMEM158 ENPP2 PLOD2 RFTN1 QSOX1 ANGPT1 SPARC LTBP1 GLT8D2 COL5A1 PPP1R7 ZNF239 VGLL3 MMP14 SEMA5A STC1 ELOVL6 SERPINB7 RPS6KA6 MARCKS LIF COL3A1 NRG1 HMGA1 IL1R1 COL1A2 LUM NR2F2 GALNT5 GFPT2 DCBLD2 IRS1 NID2 ZNF365 LYPD6B PEX2 ALDH1A3 ACTG2 CCDC80 CHN1 TBX2 SCG5 PDE1C FAM198B PCDH18 DNER PTGER2 SEC24D SEMA3C STXBP5 MOSPD1 VSTM4 LMCD1 SLC2A3 BAALC…	0.000188608	0.00530391	-0.340758	-1.72055	1	LOXL2 MATN2 SLC2A3 COL3A1 CAMK2D PPAPDC1A ACTG2 ALDH1A3 CLCF1 GPNMB VASN PDZRN3 GLT8D2 SLC22A23 PPAP2B AK5 C10orf90 GRIA1 GPR1 PEX2 ADAMTS12 EREG HMGA2 NID2 TBX2 ZNF365 IL1R1 PLOD2 SNX21 ADM COL11A1 SEMA7A SLC8A1 C16orf45 COL8A1 HSPB7 F3 DCBLD2 PABPC1L VGLL3 ASS1 LIF TNFRSF11B RPS6KA6 RECK MAFF FOXD1 LYPD6B PTGER2 SEMA5A OSBPL1A VCAN FAM171B HMGA1 CHN1 ITGA11 SLC4A7 TSPAN5 ABHD2 COL1A2 MMP14 LMCD…
DAVICIONI_TARGETS_OF_PAX_FOXO1_FUSIONS_DN	63	0.000218914	0.00539097	-0.444131	-2.04999	0	MARCKS TTN C3orf52 TRIB2 BBX EDNRA CXorf57 ITPR1 FKBP10 PLK2 TBC1D8 ATP2B4 SPARCL1 SPOCK2 DUSP4 KCTD12 OLFML3 IGFBP3 ARHGEF6	0.00086747	0.0141311	-0.425751	-1.76871	8	RGS2 ARHGAP15 MAP3K9 TCF4 COL11A1 BBX SPRY4 KIAA0226L ATP2A1 EXPH5 ITPR1 PDP1 REEP1 MYLPF SPOCK2 KCNH2 MARCKS PLCB4 CCL4 TBC1D8 TRIB2 FKBP10
MAGRANGEAS_MULTIPLE_MYELOMA_IGG_VS_IGA_DN	24	0.00111058	0.00755844	-0.563033	-2.04806	6	BRCA1 ACTB ZNF148 UBAP2L IL1B MYB CFI IL16 IGHG1 ITGA2B PSMB7 CSF3R	0.184018	0.438172	-0.370696	-1.23711	1885	IGHG1 TPBG MYB ITGA2B FGB
TIAN_TNF_SIGNALING_VIA_NFKB	27	0.000649456	0.00574292	-0.545085	-2.04797	3	IL6 RELB NFKB1 CXCL2 IRF1 NFKBIA CXCL1 CTGF CCL20 NFKBIE TRAF1 GFPT2 TNFAIP3 PTGS2 PLK2 CD83 TNFRSF9 GCH1	0.701645	0.860554	-0.244104	-0.841503	7207	ZFP36 CTGF IL7R GCH1 TRAF1
GO_GANGLIOSIDE_METABOLIC_PROCESS	25	0.000641849	0.00573011	-0.55825	-2.04778	3	NEU3 ST6GALNAC1 ST3GAL2 ST6GALNAC6 CLN6 ST6GALNAC4 ST8SIA6 ST6GALNAC5 ST8SIA4 NEU1	0.520713	0.744358	-0.283052	-0.954973	5316	NEU3 ST8SIA2 ST6GALNAC1 ST6GALNAC5 ST6GALNAC6 ST3GAL1 ST3GAL6 ST8SIA6 NEU1
POOLA_INVASIVE_BREAST_CANCER_UP	276	0.00068918	0.005878	-0.35207	-2.04764	0	GINS2 TYMS CTSC CD38 COL5A1 GPSM2 NDC80 BUB1B NCF2 GZMB IFI30 NET1 HCLS1 KIF11 MAD2L1 ADAMDEC1 CD69 TOP2A MMP11 PTTG1 CDK1 APOC1 ASPM COL3A1 BTK SLA KDELR3 PRC1 SLC18A2 BCAT1 TRAF1 HS3ST3A1 DSCC1 BIRC5 CHST11 COL5A2 RAD51AP1 EGFL6 CD52 NID2 CENPA SPC25 IGHG1 CDC20 PLAUR BANK1 CCDC88A FKBP11 DLGAP5 VCAM1 CCNA2 LAMP3 NCAPG WISP1 MELK LTB PLA2G7 CEP55 CXCL9 RET KIF2C RGS4 FANCI CCNB2 IMPAD1 BCL2L11 …	0.0540541	0.225535	-0.234844	-1.23455	577	GZMA FCGR3B MMP19 DSC2 SAMSN1 CD52 PLA2G7 COTL1 RPLP2 CDC20 ARHGAP15 NCF2 IFI30 NID2 LCP2 HHIPL2 COL11A1 GRB2 STMN1 LILRB2 CSF2RB LPXN MMP3 IL18R1 ITGAX EPYC LILRB1 ITGA4 LRMP LY96 IGKV1D-8 CD2 CXCR3 LRRC15 CCDC88A CCL8 CEACAM5 CNTNAP2 TNFAIP6 FYB NARS2 MAN1A1 SLC16A3 VCAM1 CXCR4 SULF1 IGHD GREM1 AIF1 IGHG1 LAPTM5 TRAF1 IGLV3-19 LILRB4 MMP9 VCAN CCL18 SLC18A2 PRUNE2 RGS4 CD79A FCER1G CD3D COL5A2 …
GO_POSITIVE_REGULATION_OF_DNA_DEPENDENT_DNA_REPLICATION	12	0.000842578	0.00656349	-0.699305	-2.04757	5	DBF4B ATRX CDK2 E2F8 CDC7 BMP6 E2F7	0.269485	0.536118	0.420596	1.16284	2651	E2F8 CDK2 CDC7 DBF4B
GO_MATURATION_OF_SSU_RRNA_FROM_TRICISTRONIC_RRNA_TRANSCRIPT_SSU_RRNA_5_8S_RRNA_LSU_RRNA_	33	0.00051742	0.00544568	-0.515815	-2.04739	2	DIEXF RPS16 MRPS11 TSR2 UTP3 FCF1 RRS1 RPS19 BYSL HEATR1 EMG1 RPS8 PWP2 UTP20 DCAF13 RRP36 NGDN RPSA UTP23 MRPS9	0.744983	0.881858	0.22665	0.826518	7238	UTP3 WDR3 RRP36 TSR2 HEATR1 EMG1 NOC4L WDR46 ABT1 RPS14 RPSA
VANHARANTA_UTERINE_FIBROID_WITH_7Q_DELETION_UP	65	0.000221435	0.00539097	-0.440609	-2.04724	0	UBQLN4 MAX TTC27 BCS1L TRMT61B CSE1L PTP4A1 PAPOLA UBR7 MIA3 TMEM231 TBPL1 RBBP7 EMG1 HCFC1 EFS FBXO21 ANP32E U2AF1 PHGDH GON4L SRSF3 SLC35A2 PRUNE2 EIF5B GOSR2 RUVBL2 IGFBP5	0.171645	0.423343	-0.285664	-1.19568	1786	U2AF1 DDX10 PSD3 NXT1 RBBP7 IGFBP5 PTPN2 STX18 TRMT61B EIF5B RBBP6 NAA16 ISG20L2 EFS TCEA1 HIC2 VEZF1 PCF11 PRUNE2 TBPL1 TIMM9
GO_MUSCLE_CELL_MIGRATION	18	0.000902527	0.00680879	-0.612212	-2.04724	5	PARVA NET1 SIX4 BIN3 PLEKHO1 THBS4	0.0357074	0.175735	-0.499874	-1.54851	367	PLEKHO1 BIN3 ROCK1 ANXA1 SIX1 PDGFRB SIX4
SASAKI_ADULT_T_CELL_LEUKEMIA	171	0.000421941	0.00539097	-0.373701	-2.04708	0	MCM3 EXTL2 HIST1H4C MSX1 FZD6 NOMO1 CD3D PPP1CA SYT11 HINT1 C21orf33 PRDX4 TYMS CORO1A ZWINT ATP5A1 KIF14 BUB1B KIF11 MKI67 RBBP4 MAD2L1 RFC3 MYB TOP2A TUBB DYNLL1 PTTG1 TTK ICMT RPA1 PLK1 ATP6V1A ATP5G3 RECQL UBE2C TRIB2 BARD1 IRF4 MYL6B RFC4 FOXM1 PARM1 PTHLH DLGAP5 CCNA2 SCCPDH CCNB1 PARP1 KIF2C HMGN4 VAMP5 CCNB2 HMGB2 MYCN CADM1 JAK3 CENPF SAP30 DLG3 ATP8A1 SGCE TPX2 SSTR2 CDKN3	0.0257694	0.142095	0.266207	1.33095	241	TK1 CCNA2 PLK1 MAD2L1 PARP1 TFDP1 KIAA0101 PTPRJ KIF11 MCM3 AIM2 ZWINT PTTG1 RFC3 ADCY1 ATP8A1 CCNB2 PPP1CA TFCP2 CENPF RFC4 BARD1 BUB1B SCCPDH CHMP2A PDE8B FOXM1 KIF14 POLR2H ETFA HMGB2 HINT1 PPID PARM1 SLC25A46 TRAFD1 TTK MRPS12 TYMS NOMO1 PCNA MED24 MSC CCNB1 NDUFAF1 POLR2E HIST1H4C ATP5G3 BATF ETS1 PRDX1 RLN2
GENTILE_UV_RESPONSE_CLUSTER_D4	54	0.000204332	0.00539097	-0.457639	-2.04672	0	ATP2A2 ARID5B CTGF KLF10 DDX3X UAP1 POGZ CHSY1 KPNA2 GATA2 PUM1 CCNB1 RAD21 UFL1 HMGB2 AURKA UBE2G1 TPST1 GNE	0.955546	0.985606	0.168377	0.687478	9199	XPO1 DICER1 AURKA DDX3X SEC24B HMGB2 DDX17 GNAI1 CCNB1 BMPR1A RAB1A CLINT1
HOLLEMAN_ASPARAGINASE_RESISTANCE_ALL_UP	22	0.000942951	0.00699404	-0.57749	-2.04659	5	MICAL3 PTGER4 RPL11 RPL6 GLDC CCDC69 GLTSCR2 UBOX5 RPL3 RPS3	0.0291863	0.154297	-0.476217	-1.55201	296	EFHC1 RPL11 GLTSCR2 RPL3 NPHP4 FAM46C LRP5L MICAL3 NTRK3 UBOX5
GAVIN_FOXP3_TARGETS_CLUSTER_T7	95	0.000267666	0.00539097	-0.407705	-2.04617	0	SAR1A ECH1 GMPS SAMSN1 SUPT4H1 IK LONP1 EIF3H RAP1GDS1 PPM1M MRPL46 FAM50A MTF2 PDRG1 CDC37 EIF3B EIF3M UCK2 HNRNPF HCLS1 PRPS1 USE1 ATP5B MARCKS LIG1 SPECC1 MCM6 RPL10 RPS9 AKR1B1 LGALS1 PNP XPO4 DCTN3 MTMR9 BCL2L11 GDI2 RPS7 UNC119B QARS CCT2 RPL18 RUVBL1 EIF3L	0.194887	0.44983	-0.256276	-1.15177	2042	CDC37 STAMBPL1 RPS7 GPR83 KCNN4 RUVBL1 XPO4 KLHDC2 SAMSN1 MDH1 AMD1 MTHFD1 CD24 UCK2 QARS RPL10 CD2 RPL18 EIF3H RPL32 STRN3 BACH2 MARCKS BCL2L11 CCT2 VIM PDRG1
GO_NEUROLOGICAL_SYSTEM_PROCESS_INVOLVED_IN_REGULATION_OF_SYSTEMIC_ARTERIAL_BLOOD_PRESSURE	12	0.000983008	0.00710616	-0.698817	-2.04614	6	AGT TNNI3 MECP2 DRD2 NAV2 TACR1 AGTR2 SOD2	0.647597	0.827435	0.312004	0.862607	6372	CALCA NAV2 SOD2 AGTR2
GO_PROTEIN_LOCALIZATION_TO_CHROMOSOME_CENTROMERIC_REGION	12	0.000983008	0.00710616	-0.698637	-2.04562	6	BUB1B GSG2 CDK1 CASC5 CENPA RB1 MTBP AURKB	0.14277	0.381358	0.47788	1.32121	1404	GSG2 RB1 BUB1B CASC5 CDK1 AURKB CHAMP1 MIS12
GO_POSITIVE_REGULATION_OF_CELLULAR_PROTEIN_CATABOLIC_PROCESS	187	0.000454959	0.00539097	-0.368312	-2.04555	0	FMR1 IL33 LRRK2 PRICKLE1 PSMC5 PSMC4 VCP DISC1 FBXO5 RNF139 RNF217 SUMO2 VPS11 CBFA2T3 CTSC CDC26 GCLC PSMC3 PSMD2 RNF19A SIRT2 BUB1B RNF166 PSMA2 MAD2L1 PTK2 CDK1 PSME3 RPS27A RNF180 MSN PSME1 ESPL1 PSMB5 PLK1 PSMB4 AKT1 APOE RGN TNFAIP3 UBE2C BCAP31 TRIB2 PARK2 CDC20 NFE2L2 PSMF1 UBQLN1 PSMD1 PSMD14 PSMC1 RB1 DLGAP5 TAF1 BUB3 UBA52 CCNB1 PLK2 ANKIB1 XBP1 RDX PSMD12 PSMD4 ANAPC4 BBS7 AURKA DACT1…	0.754104	0.885653	0.176494	0.893847	7074	CDC23 FBXO22 PLK1 MAD2L1 CSNK1A1 PSMB8 PSMB9 RB1 PSMA4 BUB3 PSMA1 ANAPC1 PCSK9 SGTA LRRK2 CCDC22 PSMD3 ESPL1 AURKA PSMA7 PSMB10 BUB1B MSN BCAP31 SKP1 ANAPC16 PSMC5 PSMD4 ANAPC10 ECSCR PSMD2 DAB2 SUMO2 PSMC2 PTEN FBXW7 ANAPC7 CCNB1 PSMB7 RAB1A CDK1 UBA52 GNB2L1 RNF14 CAV3
TIEN_INTESTINE_PROBIOTICS_2HR_DN	84	0.000255167	0.00539097	-0.418778	-2.04544	0	FUBP3 E2F8 DKK3 PTGS2 RECQL ZMYND8 SEC23A FKBP11 PICALM TAF1A JMJD1C PPFIA1 PRCP EFCAB2 QKI GINS3 GOLGA7 CADM1 FERMT2 SAMM50 CALD1 GAB2 RDH11 MAP4K4	0.965185	0.98914	-0.161296	-0.708689	10118	DBN1 HIC2 STX3 RDH11 ETNK1 GOLGA7 CALD1 MMD
NABA_ECM_GLYCOPROTEINS	181	0.000438982	0.00539097	-0.370293	-2.04502	0	POSTN SPARC IGFBPL1 LTBP1 SMOC1 VWA3B NID1 NTNG1 DSPP MEPE TNN CTGF ECM2 LGI3 LAMA2 EDIL3 EMID1 IGFBP7 FGL1 IGFBP4 NELL2 FBN1 FBLN7 EYS EMILIN2 DPT NID2 KCP LAMC2 TGFBI WISP1 BMPER PXDNL IBSP SPARCL1 CTHRC1 VWDE PCOLCE DMBT1 LAMC3 FGG FBLN1 COCH IGFBP3 MGP LAMC1 HMCN1 EFEMP2 LGI4 CRISPLD1 IGFBP5 FN1 THSD4 THBS4	0.00639158	0.057969	-0.292377	-1.45373	67	FBN1 NTNG2 DDX26B PXDNL RSPO3 IGFBP5 LAMA3 VWA5B1 IGFBP2 VWA3A IGFBP4 SBSPON SLIT3 RSPO1 EMILIN3 NID2 CILP TGFBI AMBN ELN LTBP3 VWA3B VWA5B2 HMCN2 AEBP1 LAMA4 MFAP2 KCP CILP2 CTGF FBLN2 POSTN CTHRC1 TECTA TNFAIP6 NID1 IGSF10 OIT3 LGI4 SLIT2 SLIT1 COLQ LTBP2 NTNG1 PCOLCE LAMA1 TNR FGB RELN PXDN DPT THBS2 SPARC SPON2 EMILIN2
FRIDMAN_SENESCENCE_DN	12	0.000983008	0.00710616	-0.698286	-2.04459	6	MARCKS COL3A1 ALDH1A1 CDC25B LDB2 WISP1 CCNB1	0.0621986	0.242052	-0.541586	-1.48545	631	COL3A1 BMI1 E2F4 EGR1 LAMA1 MARCKS
GO_REGULATION_OF_INTRINSIC_APOPTOTIC_SIGNALING_PATHWAY_IN_RESPONSE_TO_DNA_DAMAGE	32	0.000681431	0.00585262	-0.518956	-2.04427	3	PIAS4 TMEM161A MIF KDM1A TAF9B ZNF385A TRIM32 FBXO18 TPT1 ELL3 RPS3 CDKN2D	0.699106	0.859115	-0.238581	-0.854251	7190	SNAI1 RAD9A SFRP2 PIAS4 KDM1A CXCL12
REACTOME_RNA_POL_I_PROMOTER_OPENING	59	0.000211104	0.00539097	-0.447781	-2.04416	0	HIST1H2BK HIST1H3B HIST1H3F HIST1H4E HIST1H4C HIST1H2BM HIST2H3C HIST1H2BC HIST1H4B HIST2H3D HIST1H3H UBTF HIST1H2BO HIST1H2BB H2AFZ HIST1H4D HIST1H2AC HIST1H4F HIST1H4H HIST1H4I HIST1H2BE H2AFX HIST1H3I HIST2H2AA3 HIST3H2BB HIST1H3J	0.000103029	0.00353193	0.540037	2.24778	0	HIST1H2AD HIST1H2BI HIST1H4D HIST2H2AA3 HIST1H2BG HIST1H4J HIST2H4A HIST1H2BL HIST1H2BM HIST1H4H H2AFZ H3F3A HIST1H2BO HIST1H4E HIST2H3D HIST1H2BE HIST1H3G HIST1H3E HIST1H4L H3F3AP6 HIST1H3J HIST1H3A HIST1H4A HIST1H2AJ HIST4H4 HIST1H3I HIST1H4F
BIOCARTA_MCM_PATHWAY	18	0.00120337	0.00787882	-0.611258	-2.04405	7	ORC1 ORC6 MCM3 CDT1 MCM7 MCM5 CDK2 CCNE1 MCM6 MCM2 KITLG	0.000825083	0.0137361	0.634699	1.97114	7	CDT1 CDK2 CDC6 MCM3 MCM5 MCM7 ORC1 ORC6 MCM2
WILLIAMS_ESR1_TARGETS_UP	24	0.00111058	0.00755844	-0.561885	-2.04388	6	IGFBP4 CDC20 CCNA2 CEP55 HMGB2 BUB1 TPD52L1 FAM83D RNASEH2A	0.420281	0.668529	0.303035	1.0181	4098	CCNA2 RNASEH2A CEP55 HMGB2 ITPK1 WDR62 SLC26A2
HARRIS_HYPOXIA	77	0.000242014	0.00539097	-0.424581	-2.04299	0	PGK1 TGFA NFKB1 F3 BHLHE40 BNIP3L CDKN1A TGFB1 COL5A1 TFF3 STC1 TGFB3 PRPS1 LDHA GAPDH TAGLN HGF HIF1A PTGS2 HK2 PDGFB APEX1 MIF PLAUR XRCC5 XRCC6 PGF PFKP CCNG2 SLC2A3 TGM2 IGFBP3 TF	0.0098142	0.0766486	-0.355101	-1.53763	102	GAPDH TFF3 ADM PDGFB F3 IGF2 HDAC9 CDKN1A TGFA FGF3 HIF1A DDIT3 JUN HGF TAGLN FOS VEGFA ANGPT2 FLT1 VIM BNIP3L
GO_REGULATION_OF_DNA_BIOSYNTHETIC_PROCESS	90	0.000260892	0.00539097	-0.411204	-2.04265	0	ANKRD1 CDKN1A PKIB PAK3 HNRNPA1 TNKS2 ATM HNRNPU CCT6A DDX39B KLF4 MAPK15 TNKS DACH1 CCT4 PRKCQ RFC3 PINX1 MYC HMBOX1 GNL3L PRKD2 TINF2 TCP1 HGF DSCC1 SMG6 RGN CCT8 PDGFB RFC4 PARM1 CCT3 GJA1 HNRNPC TP53 RFC2 NEK2 AURKB CCT2	0.0184178	0.115876	-0.326661	-1.45297	192	WRAP53 BMPR2 PDGFA MAPK15 TERF1 MAP3K4 PDGFB CERS1 POT1 ANKRD1 C3AR1 PTK2B CDKN1A GREM1 MYC CTNNB1 PINX1 ATM GSK3B DNAJC2 KLF4 HGF CTC1 SMG6 PDGFRB DACH1 CCT2 NOX4
GO_MICROTUBULE_BASED_PROCESS	477	0.00172712	0.00975902	-0.334468	-2.04252	0	HAUS8 RFX3 KIF1A KIF18A PSRC1 ARL3 EYA1 AP2M1 HAUS1 KIFAP3 PAX6 CUL7 DNAH6 IFT46 KATNA1 DISC1 CENPJ DNAH9 DNAI1 KTN1 WDR35 CNTLN DNHD1 FBXO5 MAP1A RSPH4A CEP63 NDEL1 TTC30A KIF18B SPAG1 NUSAP1 PEX14 KLC3 SPAG5 SLC16A1 KIAA0753 TACC1 GAS2L3 GPSM2 KIAA0196 ROPN1L NDC80 CCDC39 KIF20B CABYR SS18 HAUS6 KATNAL1 NIN RNF19A CENPE KATNAL2 MID1 KIF14 BCAS3 SPICE1 ZMYND10 TNKS DNAI2 KIF11 KIF21A NCOR1 TUBB6…	9.12659e-05	0.00353193	-0.300615	-1.6726	0	ATXN3 CCDC114 DNAH6 KIF1B KIF24 MAP9 TTC21B DNAH10 HAUS2 KIF15 KIF2A PPP2R3C ATAD1 CCDC8 CRIPT CUL9 KIF17 KIF5A NTRK1 KIF21A KIFC3 TRIM54 KIF19 TUBB1 ADCY10 DNAH11 IFT57 STMN4 CRMP1 PEX14 TTLL11 TUBA4B TUBAL3 AP3D1 CEP57 DST MAP4 MLH1 PAX6 RSPH1 TUBA4A CC2D2A DYNC1I2 MAPT STMN3 ARMC4 CDK5RAP2 IFT74 NEK3 PIBF1 ZW10 CLASP2 CRYAB IFT122 LZTS2 TTLL5 DOCK7 IFT172 KIF5B TMEM201 TUBB3 STK36 BCAS3 E2F4 G…
GO_METENCEPHALON_DEVELOPMENT	91	0.000262467	0.00539097	-0.410064	-2.04128	0	MECP2 RFX4 PTPN11 CACNA1A PPARGC1A KIF14 ABAT SEMA4C NCOR1 CRHR2 PROX1 NEUROD1 AARS AGTPBP1 HSPA5 NCOA1 GLI2 DLL1 MAP2K1 SERPINE2 OGDH FZD4 ATIC LPAR1 FOXP2 AGTR2 MYH10 ARCN1 SEZ6L SSTR2 CDK5R1	0.0249641	0.139833	-0.317937	-1.41687	260	NEUROD1 ARCN1 PTBP2 SCN5A BCL2 LDB1 CLP1 EZH2 RPGRIP1L RERE LHX5 MDK WNT7A DAB1 SEZ6L CDK5R2 GART ABL1 C5orf42 FAIM2 NCOA2 AGTPBP1 NCOR1 TRNP1 RFX4 GBX2 HAP1 RORA SEMA4C ATP2B2 PROX1 ESR2 SSTR2
ACEVEDO_FGFR1_TARGETS_IN_PROSTATE_CANCER_MODEL_DN	288	0.000746269	0.00616906	-0.348839	-2.04101	0	RAB26 TGFB2 CRABP1 FNDC5 RIMKLB CRYL1 TNNT1 CGREF1 CACHD1 SCUBE2 EYA1 EYA4 SYNM FLRT3 TMCC2 INMT TSPAN2 ART3 MYH11 KCNQ5 DNAI1 PLCB4 EDARADD EPHA3 ANGPTL4 ENPP2 RBPMS2 GNMT TGFB1I1 G0S2 GPT2 C1R THOC2 DNAJA4 GGTA1P NRN1 EPHB6 ATP12A LMOD1 SLC4A4 INHA LGI3 PRDX6 FHL1 FMO2 SCIN TAGLN CNN1 KHDRBS3 G6PC2 FGL1 PHKA1 PIK3R1 CACNA2D1 S1PR3 PHF19 SLITRK6 HIST1H4H DPT IRS1 RBFOX3 PECR TP63 ACTG2 BANK1 MTH…	0.000187406	0.00530391	-0.311432	-1.64414	1	WDR91 ASNS KCTD1 RTN2 CCL11 ACOT2 DMPK FMO3 PLEKHA4 TRPM3 SRD5A2 ACTG2 GATA3 OGT SORBS1 SYT17 TGFB2 UPK1A P2RX1 BEX4 BHLHA15 CCND2 ISM1 PDLIM3 TTC7B RSPO3 TEAD2 LAMA3 RETSAT DEFB1 GPX2 MUM1L1 MYLK GRIA1 CKB COL17A1 TPM1 TCF21 IGFBP2 SNHG11 TIMP4 TNNT1 DES FMO2 TMCC2 PDLIM7 WIPI1 RGS13 THOC2 G6PC2 DNAJA4 DCLK3 HPGD PROM1 CLDND1 INHA RBFOX1 KHDRBS3 HDAC9 TSPAN2 ACE LCT SLC35D3 RPL18 HSPB6 MAN1A1 RE…
DANG_REGULATED_BY_MYC_UP	70	0.000226296	0.00539097	-0.432039	-2.04099	0	CCNC GGH SLC20A1 SUMO2 TLE4 THOP1 TIMM23B SLC16A1 TYMS ZNF239 EFTUD2 WDR12 UCK2 RRP9 TOP1 UAP1 ZNF532 SNRPD2 UBE2C SHMT1 TP53 TCF3 CLPB UCN2 VRK1 RUVBL2 YWHAE	0.0480729	0.210435	0.319865	1.37619	458	TK1 TFDP1 SFXN1 VDAC1 CCNC SLC25A3 ZNF330 CLPB SRSF1 TARBP1 WDR3 SLC16A1 STAT5B SEPHS2 VRK1 SUMO2 TYMS SRSF2
BIOCARTA_ATM_PATHWAY	20	0.0012321	0.00801676	-0.591964	-2.04094	7	MDM2 RELA RAD50 MAPK8 CHEK2 NFKB1 BRCA1 CDKN1A RAD51 TP73 NFKBIA ATM NBN MRE11A CHEK1 TP53	0.246119	0.508638	-0.368983	-1.17221	2520	GADD45A ABL1 NBN CDKN1A ATM JUN RBBP8
REACTOME_NEP_NS2_INTERACTS_WITH_THE_CELLULAR_EXPORT_MACHINERY	27	0.00081182	0.0064532	-0.54309	-2.04048	4	NUP37 NUP35 NUP205 AAAS NUP153 NUPL1 RAE1 SEH1L POM121 NUP107 NUP93 NUP155 RAN NUP188 NUP50	0.972063	0.99117	-0.173931	-0.599594	9985	NUP188 POM121 NUP205 NUP88 NUP153 NUP35 NUPL2 NUP62 NUP50 SEH1L RAE1 NUP214
HOLLERN_EMT_BREAST_TUMOR_UP	102	0.000280584	0.00539097	-0.401754	-2.0399	0	ST3GAL2 NR2F1 MRC1 CFH POFUT2 HLX OSR1 PVR DNM1 SPTBN1 FLNC IGFBP4 PHKA1 NRP2 CFL2 SEC23A GPR34 NBL1 AP1S2 AXL C11orf24 LPAR1 ST8SIA4 CALU S100A4 NAAA EPB41L2 DCN PCOLCE FKBP9 EFEMP2 FKBP7 FN1	0.0638723	0.245127	-0.286475	-1.3043	671	FLNC S100A4 CSF1 FKBP7 ST3GAL2 TGFBR2 TSPAN4 MARVELD1 NR2F1 ZFPM2 POFUT2 IKBIP IL1RL1 PDGFRA SNX20 WAS FN1 MATN2 SPTBN1 PKD1 FCGR2B SEC23A ANGPTL2 MRC1 EMP3 IGFBP4 CLEC4A SEMA7A NRP2 CSF1R ANKRD1 NFATC1 DBN1 SNX6 LOXL3 F13A1 FAM65A CFL2 PCOLCE CFP MXRA8 PHLDB1 VIM
GO_REGULATION_OF_CELL_DIVISION	250	0.000611621	0.0056238	-0.354982	-2.03989	0	TGFB2 WNT9B DAPK3 CETN2 CXCR5 GIT1 MSX1 ANKRD32 PAX6 CUL7 WNT4 NKX3-1 FBXO5 KIF18B ECT2 NUSAP1 CAT PDE3A CHMP1B PRMT5 TGFB1 CDC26 ATM KIF20B SIRT2 CENPE KIF14 BUB1B PDGFD TGFB3 CSNK2A2 TNKS USP44 KIF11 IL1B MAD2L1 FGF7 ATRX DRD2 PLCB1 PTTG1 MYC LIF ASPM TTK FBXO43 ESPL1 FGF5 E2F8 RACGAP1 CDC25C CDC14A PLK1 CDCA5 UVRAG TAS2R13 BIRC5 INTU PIN1 UBE2C PDGFB CDC20 TP63 DLL1 RB1 PRPF40A DLGAP5 KIF23 PT…	0.180071	0.432563	0.212723	1.11849	1676	CDC23 NEK2 PLK1 MAD2L1 BORA CDCA5 E2F8 RACGAP1 BRCA2 CDC6 BIRC5 KIF11 MSX2 LRP5 PKMYT1 ECT2 ITGB1BP1 SFN CHEK1 EPGN PTTG1 CIT RB1 TOM1L1 CDC25C BUB3 FGF6 CENPE ESPL1 KIF23 WNT5A AURKA H2AFY PDGFD CENPF NME6 PIWIL2 WNT9B CHMP1A RANBP1 SUSD2 BUB1B BTC CHMP2A HORMAD1 KIF14 CAV2 PCID2 BBS4
GO_G1_DNA_DAMAGE_CHECKPOINT	69	0.000226398	0.00539097	-0.433594	-2.03956	0	RPA2 WAC CNOT6L TFDP2 CASP2 CHEK2 RBM38 CNOT3 BTG2 CDKN1A CENPJ TP73 ATM PLAGL1 CDK1 CDK2 RPS27A CDC25C GIGYF2 TP63 GTSE1 UBA52 CCNB1 PLK2 ZNF385A CARM1 PRKDC E2F1 TP53 CNOT7 AURKA PRMT1 E2F7 UBB	0.260888	0.527063	0.259399	1.1122	2485	CDK2 CNOT6 TFDP1 CNOT8 SFN CHEK2 CRADD CDC25C AURKA CARM1 TRIAP1 PCNA PRMT1 CNOT6L CCNB1 CDK1 CENPJ RBL2 UBA52 RFWD3 RPA2 TNKS1BP1
IRITANI_MAD1_TARGETS_DN	47	0.000579151	0.00553	-0.470626	-2.03954	2	C1QBP RPL10A RPL29 RAD23B CPSF3 LONP1 SRM SLC5A6 RPL12 AHCY SLC16A1 HSPA9 BABAM1 EEF1A1 HNRNPH2 MYBBP1A RPL22 CDK1 E2F8 MCM6 APEX1 RPSA FBL RPL5 EEF1G IPO5 DTD1 RPL18 EEF2	0.54371	0.760277	0.239067	0.947942	5242	E2F8 HSPA9 C1QBP PPA1 IPO5 AHCY FBL SLC16A1 LONP1 UQCRC1 CDK1 MRPS18B DUT RPSA
GO_MICROTUBULE_BASED_MOVEMENT	192	0.000463607	0.00539097	-0.365951	-2.03922	0	RFX3 KIF1A KIF18A ARL3 AP2M1 KIFAP3 DNAH6 IFT46 DNAH9 DNAI1 KTN1 WDR35 DNHD1 RSPH4A NDEL1 TTC30A KIF18B PEX14 KLC3 ROPN1L CCDC39 KIF20B CABYR CENPE KIF14 DNAI2 KIF11 KIF21A KIF4A MAPT DYNLL1 ADCY10 CCDC151 AP3B1 ARHGAP21 KLC2 RACGAP1 PCM1 DNAH7 HIF1A KIF5B CLTA KIF26B IFT74 KIF3C MAP1B KIF19 DLGAP5 KIF23 TTC26 KIF24 KIF2C RAB6A RSPH9 DNAH10 DNAH2 TTLL1 ACTR3 SPAST PAFAH1B1 KIF15 KIF20A NGF ARMC4 …	9.41531e-05	0.00353193	-0.375847	-1.88471	0	CCDC114 DNAH6 KIF1B KIF24 TTC21B DNAH10 KIF15 KIF2A KIF17 KIF5A NTRK1 KIF21A KIFC3 KIF19 ADCY10 DNAH11 IFT57 PEX14 AP3D1 MAP4 DYNC1I2 MAPT ARMC4 IFT74 IFT122 KIF5B TMEM201 STK36 KIF13B ACTR10 HYDIN SOD1 SPAG17 TTC21A DNHD1 KIF3C SPA17 WDR81 LRRC6 DNAH3 CDC42 DPCD APP IFT46 KIF6 DNAH1 KIF26B KIF16B AP3M2 DYNC2H1 WDR35 CCDC40 DNAH9 KIF3B KTN1 NPHP3 KIFC2 DNAAF1 WDR19 KIF1A ICK MAP1S HIF1A DNAI1 AP3…
REACTOME_CYTOSOLIC_TRNA_AMINOACYLATION	24	0.00111058	0.00755844	-0.560388	-2.03844	6	EPRS HARS MARS AARS NARS DARS GARS TARS QARS WARS	0.460576	0.699595	0.29574	0.993592	4491	LARS HARS PPA1 YARS IARS FARSA EPRS KARS WARS
GO_MYD88_DEPENDENT_TOLL_LIKE_RECEPTOR_SIGNALING_PATHWAY	32	0.000681431	0.00585262	-0.517372	-2.03804	3	IRAK2 TRAF6 TLR9 RPS27A BTK HSPD1 TLR1 TAB2 UBA52 CD36 UBB	0.644298	0.825482	0.244494	0.884786	6259	HSPD1 TNIP1 MAP3K1 TIRAP IRAK4 CD36 REG3G TLR5 TAB1 TLR2 UBA52
XU_RESPONSE_TO_TRETINOIN_AND_NSC682994_DN	15	0.00146499	0.00883352	-0.645829	-2.03795	9	EIF4E DDX10 RABGGTB CSE1L EIF3B MYC DDX18 EIF4EBP1 PPM1G PRMT1 RUVBL2	0.54394	0.760427	-0.318171	-0.932941	5551	MYC DDX18 EIF4EBP1
RICKMAN_HEAD_AND_NECK_CANCER_B	45	0.000571211	0.00551709	-0.474147	-2.03781	2	CLIC6 GTSF1 BBOX1 EYA4 BEX1 BCHE NRN1 ZIC1 COL3A1 UGT8 ELF5 ZNF738 NRXN3 CNTNAP2 PRSS21 COCH PNMAL1 NLRP2 GPC3	0.101304	0.318901	0.332217	1.30395	978	MAGEA4 PRSS21 MAGEA10 SPESP1 NRN1 HLA-DQA1 MAGEA11 EYA4 PTH2R BCHE
GO_POSITIVE_REGULATION_OF_CALCIUM_ION_TRANSMEMBRANE_TRANSPORTER_ACTIVITY	29	0.000832224	0.00653756	-0.531463	-2.03722	4	CACNA2D1 RYR2 RGN S100A1 FGF14 TMEM110 STIM2 ANK2 HSPA2 CALM3	0.00574097	0.0535356	-0.487775	-1.70933	58	ASPH CALM3 PLCG2 CALM1 TMEM110 ANK2 PKD2 STIM2 AKAP6 KCNE3 HAP1 BMP4
WONG_ENDMETRIUM_CANCER_DN	78	0.000244379	0.00539097	-0.42249	-2.03711	0	MIR143HG MME TWIST2 FAM65C WNT4 PAK3 GLT8D2 VGLL3 F10 NID1 EHD2 LMOD1 ECM2 COL3A1 EFS TRPC1 RUNX1T1 SLC18A2 HGF FBN1 COX7A1 PARM1 CD248 LDB2 TRO SLC24A3 P2RY14 CCBE1 DCN ATP8A2 HIC1 ALDH1A2 EDNRB	0.00219131	0.0263272	-0.380416	-1.65139	22	PDGFRA SIN3B MASP1 TRPC1 TMEM132C KLRC2 CNRIP1 COL3A1 GNLY FBN1 GLT8D2 JPH4 WT1 MUM1L1 TWIST2 FLRT2 CTSW RBP7 VGLL3 EFS CCBE1 NID1 SLC18A2 SFRP4 HGF CD248 ADAMTS5 COL14A1 CXCL12 DPP6 TSHZ3 ZEB1
GO_BASEMENT_MEMBRANE_ORGANIZATION	11	0.00124327	0.0080466	-0.715794	-2.03633	8	DAG1 FLRT2 RIC8A RAMP2 NID1 COL4A1 PLOD3 MMP11 NID2 CTSS	0.008082	0.0668279	-0.660769	-1.76754	81	FLRT2 NID2 DAG1 NID1 RAMP2 COL4A1
MATZUK_SPERMATID_DIFFERENTIATION	34	0.000522102	0.00544568	-0.508461	-2.03625	2	SLC12A2 PARP2 TBPL1 KRT9 STYX CREM PYGO2 SIX5 CELF1 FNDC3A PANK2 PIWIL1 YBX2 CADM1 PAFAH1B1 PACRG BCL2L2	0.599845	0.798208	-0.250316	-0.910807	6190	PRND CREM YBX2 TBPL1 ADAMTS2 STYX
GO_PROTEIN_HETEROTETRAMERIZATION	36	0.000352796	0.00539097	-0.501252	-2.03583	1	NUP54 RRM2 HIST2H4B HIST1H4L PDSS2 HIST1H3B HIST1H3F HIST1H4E HIST1H4C NUPL1 HIST1H4B CNGA4 HIST1H3H HIST1H4D HIST1H4F HIST1H4H HIST1H4I XRCC6 HIST1H3I HIST1H3J	0.00276753	0.0310661	0.481103	1.79527	26	HIST1H4D HIST1H4J HIST2H4A HIST1H4H HIST1H4E HIST1H3G HIST1H3E HIST1H4L HIST1H3J HIST1H3A HIST1H4A S100A10 HIST4H4 HIST1H3I HIST1H4F NUP54 NUPL1 NLGN1 RRM2 HIST1H4C
ENK_UV_RESPONSE_KERATINOCYTE_DN	482	0.00177305	0.00995809	-0.33242	-2.03454	0	MICB NOLC1 AFAP1 SMAD4 FLRT2 POLR2B PRKAR1A FDFT1 IL10RB NOL7 UTP3 FEN1 ITSN2 STEAP1 MCM3AP RNF2 YTHDC1 PTPN1 ANXA7 TERF1 AUH DHX15 STT3A FMR1 RABEPK FNTB BHLHE40 VSNL1 HIST1H4C PRKCI FZD6 ATP1B3 CAP2 KIFAP3 RP2 IKBKAP RBMX ZNF148 ENTPD4 MTF2 BNIP3L CAMKK2 FAT1 CPSF4 CSE1L KTN1 RABGAP1 EPRS TP53BP1 SSB G3BP1 MECP2 PSPH TRIM44 BLMH NDUFS1 PPIG SLC16A1 PHB TACC1 TYMS ATP2A2 ELOVL5 RCBTB2 CREB1 GRSF…	0.226046	0.487234	0.190174	1.07211	2042	CDC23 MAD2L1 PARP1 CDK2 ACTR2 CSNK1A1 ADRB2 SNRPF CYP51A1 G3BP1 SNTB2 FH HOXA9 GCSH TOMM20 CYB5B GBE1 ADCY9 CREB1 PAICS ZWINT ABCC5 KIFAP3 CRADD PRRG1 EIF3J UBE2N FEN1 MAN2A1 XPO1 CDC7 SLC25A5 RB1 RBM8A ATP1B3 BUB3 HSPD1 AKAP11 SLC9A6 DLD ANXA7 ABCE1 GOT1 MAOA FKBP5 WNT5A BRD8 GCAT MICB ERAP1 FAT2 HNRNPD NME6 ATP5B MSMO1 SRSF1 TARBP1 UTP3 IPO5 CSE1L GNPAT POLR2B SNRPG SERPINE2 SQLE SRI HNRNPA0 MB…
ZHONG_SECRETOME_OF_LUNG_CANCER_AND_FIBROBLAST	126	0.000326264	0.00539097	-0.387728	-2.0337	0	HSP90B1 CLU TIMP2 CALR PGK1 CD81 ENO3 YWHAZ SET ACTB VCP YWHAQ ENPP2 QSOX1 SPARC ITIH2 CFB PRDX6 LDHA LXN MSN YWHAB GLOD4 PSMB5 PSMB4 PARK7 CTSB HSP90AB1 HPRT1 AKR1B1 VCAM1 PNP UBA52 RAN ACTA2 LAP3 P4HB WDR1 SEMA3C RPL18A NUCB1 ATP6AP2 EEF2 YWHAE TPT1 C2 APP FN1 TF	0.575607	0.783949	0.198934	0.950001	5450	PPIC HMGB1 PRDX6 CAPG APOH CHAF1A GSTA4 PSMA4 PSMA1 ITIH2 GLO1 GOT1 PSMA7 RAN MSN ARHGDIA TPI1 MDH2 CDH1 PEBP1 GLOD4 UBA52 CD9 ECM1 GNB2L1 ME1 PRDX1 PGK1 LGALS3BP PSMB1 PSMB4 SLK NUCB1 MSLN PSMB6 TPT1 ACTB PSMA5 HSP90AB1 TNXB LGALS4
NUNODA_RESPONSE_TO_DASATINIB_IMATINIB_UP	29	0.000832224	0.00653756	-0.530376	-2.03306	4	RAD51 NFKBIA MYC MCL1 CDK4 CCNE1 CDC25C E2F3 CCNA2 CDC25B E2F5 CDK8 CDK5R1	0.462416	0.701245	0.280542	0.990937	4496	CCNA2 RAD51 CDC25C CASP7 RAD50
PID_TELOMERASE_PATHWAY	66	0.00022168	0.00539097	-0.435855	-2.03218	0	RAD50 DKC1 IFNG TERF2 HDAC2 SIN3A BLM HDAC1 NFKB1 TERF1 IRF1 RPS6KB1 MAX PARP2 TGFB1 ATM RBBP7 TNKS RBBP4 PINX1 MYC SAP18 HSP90AA1 ESR1 TINF2 AKT1 NR2F2 SMG6 NBN MRE11A XRCC5 XRCC6 WRN NCL E2F1 HNRNPC SAP30 YWHAE	0.0127885	0.0912185	-0.365137	-1.53068	132	PARP2 ZNFX1 SIN3B TGFB1 ACD TINF2 XRCC5 IFNAR2 SMG5 RBBP7 IFNG WT1 TERF1 E2F1 HDAC2 POT1 RAD9A WRN ABL1 NBN MYC PINX1 ATM JUN SIN3A SMG6 SP3 FOS
KANG_AR_TARGETS_DN	19	0.0016753	0.00956968	-0.596969	-2.03087	10	SLC20A1 MMP8 TGFB1 DSPP MEPE COL1A2 ITGB1 IBSP CTSK	0.398049	0.65188	-0.332762	-1.04251	4079	MMP8 SLC20A1 COL1A1 COL1A2 VEGFA
MARTINEZ_RESPONSE_TO_TRABECTEDIN_DN	267	0.000659631	0.00580836	-0.350239	-2.03004	0	TARDBP C15orf41 RABGGTB FNTA SACS RNF220 ADSL MID1IP1 MCM3 HIST1H4C C11orf30 JAG1 SMARCA5 ATG5 RCOR1 DNAJA2 FOSL1 CDH11 PJA2 RABGAP1 PAMR1 FBXL7 UBR7 GGPS1 SRSF9 HIST1H4B STAU1 TBL1XR1 UCK2 ELOVL6 TP53INP1 FYN UBE2D3 MYCBP2 NET1 KIF11 SNIP1 CCT4 CTGF TOP1 TOP2A CDK1 MYC NUFIP1 PSME3 UBA2 TSFM CDC5L CDC25C PLK1 HSPH1 MRPL15 FNDC3A UBE2C MAP7D3 ZMYND8 FADD HSPA8 PDGFB PSMD14 ACSL3 XRCC5 KDM1A WNT5B…	0.223463	0.484286	-0.208808	-1.09271	2380	PRKD3 CDC27 ZNHIT3 BLZF1 PAMR1 RBM14 SRRM2 DDX20 MAP3K4 PDGFB KDM4B TDG DNAAF2 FNTA HDAC2 WNT5B CSNK2A1 UCK2 ERCC3 FOSL1 PEX1 RNF220 USP22 PSMD14 TRIM24 C5orf30 CTGF CXXC5 FBXL7 NCOA6 SON PLAG1 TP53INP1 FOXK2 EML4 IPO7 RBM25 RSRC2 MED17 MYC VCAN C11orf30 MAP7D3 UBA2 WEE1 GCC2 EPS8 PSMG2 RAB6A KDM1A NPAS2 PPP2R5E TGIF1
COLIN_PILOCYTIC_ASTROCYTOMA_VS_GLIOBLASTOMA_UP	32	0.000681431	0.00585262	-0.515258	-2.02971	3	PDZD2 EEF1A1 HLA-A GALNT13 DKK3 NLGN2 SERPINE2 SPOCK1 DNER SCD TSPAN7 SOD2 GFAP TF	0.523819	0.746377	-0.266309	-0.953536	5387	ATP1A2 FTH1 PLA2G2A GPRC5B PLEKHB1 SPOCK1
GO_TELENCEPHALON_DEVELOPMENT	212	0.000509165	0.00544568	-0.360267	-2.02969	0	KIF14 CHD7 RAC1 DPYSL2 KDM6B DRD2 PLCB1 PROX1 TRAPPC9 NEUROD1 ASPM COL3A1 NRG1 AGTPBP1 ROBO2 SEMA3A IGF2BP1 EOMES AQP1 HIF1A BMP2 SHANK3 LEF1 NCOA1 ALDH1A3 HPRT1 GLI3 AKAP5 PTPRZ1 H2AFX RAN NF2 OGDH ATP2B4 SLC8A3 ATIC SLC38A2 ARL13B LPAR1 FOXP2 MYH10 AVPR1A NR4A3 ERBB4 NFIB EXT1 CDH2 PHLPP2 PAFAH1B1 CNTNAP2 BTBD3 DMRTA2 OXTR CRTAC1 CDON ROBO1 YWHAE CDK5R1 FAT4	0.000660502	0.0118288	-0.30746	-1.56017	6	FGFR1 MBOAT7 SCN5A COL3A1 EZH1 EZH2 RYK SRD5A2 ALDH1A3 NFIB NUMB POU3F2 RPGRIP1L PAX6 SLC8A3 PSEN1 SZT2 LHX5 LHX6 SLIT3 ID2 MDK SRGAP2 DAB1 KDM2B DCLK2 SEMA7A SLC8A1 C16orf45 MKKS CDK5R2 PTPRZ1 DPCD CSF1R SRD5A1 ARL13B SALL1 GART OXTR ATAT1 EPHB2 NF1 TACC1 RARA CDON CNTNAP2 NR4A3 PLXNA3 CXCR4 KDM6B AVPR1A BTBD3 DRD2 CTNNB1 PLXNA4 ROBO1 HES1 HIF1A SLIT2 AGTPBP1 SLIT1 GSK3B RFX4 FGF8 TNR RELN PROX1…
GO_OLFACTORY_LOBE_DEVELOPMENT	32	0.000681431	0.00585262	-0.515229	-2.02959	3	KIF14 CHD7 RAC1 DPYSL2 AGTPBP1 ROBO2 SEMA3A EOMES OGDH ERBB4 EXT1 CRTAC1 ROBO1	0.355629	0.616316	-0.297016	-1.06348	3657	SLIT3 ID2 SEMA7A CSF1R SALL1 ROBO1 SLIT2 AGTPBP1 SLIT1 CHD7
RAHMAN_TP53_TARGETS_PHOSPHORYLATED	21	0.00124262	0.0080466	-0.580014	-2.02809	7	ACTB PDIA6 CCT6A DLD HNRNPL VPS29 PARK7 PHGDH PCBP1 TPM3 RUVBL2	0.0313072	0.161731	0.481302	1.5636	307	PRDX2 PGAM1 DLD PPA1 TPM3 IDH3A MAGOHB PRDX3 PSMB6 ACTB PCBP1 PDIA6 GSTP1
GO_SOMATIC_CELL_DNA_RECOMBINATION	33	0.00051742	0.00544568	-0.510947	-2.02807	2	RNF8 ERCC1 AICDA ATM VPRBP LIG1 EXO1 HSPD1 LIG4 NBN LEF1 PRKDC EXOSC3 HMGB2 TCF3 LIG3 DCLRE1C	0.00648348	0.0584421	0.469312	1.71143	62	DCLRE1C HMGB1 RNF168 RNF8 BCL11B RAG1 LIG4 HSPD1 LIG1 MSH6 VPRBP HMGB2 TCF7
NIKOLSKY_BREAST_CANCER_11Q12_Q14_AMPLICON	143	0.000363504	0.00539097	-0.378974	-2.02776	0	CABP4 SPCS2 C11orf80 ZDHHC24 TMEM216 TMEM126B KCTD14 PELI3 C11orf73 DPP3 PRKRIR MRPL21 USP35 CREBZF TPCN2 KLC2 MRPL11 RBM4 PAK1 RPS6KB2 UVRAG XRRA1 FADD CLNS1A RNF169 CD248 PICALM POLD3 ALDH3B2 AIP PPFIA1 RSF1 PGM2L1 PPME1 NDUFC2 SERPINH1 CPT1A ACER3 DDB1 GAB2 DHCR7 B3GNT6 RPS3 P4HA3 MTL5 CCDC89	0.698605	0.859051	-0.187518	-0.90205	7363	P4HA3 TPCN2 ORAOV1 GDPD4 PRKRIR ANKRD13D PPFIA1 MTL5 ALG8 NEU3 USP35 IGHMBP2 ME3 C11orf73 KCTD14 PITPNM1 CLCF1 MYO7A RSF1 DAGLA CPSF7 CREBZF CABP4 MAP6 RBM14 KRTAP5-11 PAK1 ZDHHC24 DPP3 RAD9A THRSP PGA4 LRFN4 XRRA1 TMEM138 NARS2 SLC29A2 CARNS1 FGF3 PGM2L1 C11orf30 KCNE3 CAPN5 NADSYN1 CD248 KLHL35
REACTOME_ER_PHAGOSOME_PATHWAY	58	0.000210084	0.00539097	-0.446301	-2.0276	0	PSMC3 PSMD2 HLA-A PSMA2 RPS27A PSME1 PSMB5 PSMB4 SEC61A1 PSMF1 PSMD1 PSMD14 PSMC1 UBA52 PSMD12 PSMD4 PSMB7 SEC61A2	0.070884	0.260343	0.322452	1.33634	687	TAP1 PSMB8 PSMB9 PSMA4 HLA-B PSMA1 HLA-F PSMD3 PSMA7 HLA-A PSMB10 TAP2 PSMC5 PSMD4 PDIA3 PSMD2 HLA-C PSMC2 B2M PSMB7 UBA52 PSMA2 PSMB1 PSMB4 PSMD7 PSMB6
CUI_TCF21_TARGETS_UP	36	0.000529194	0.00544568	-0.499145	-2.02727	2	ISLR COL6A1 CFH EMID1 COL3A1 LUM COL6A2 PHGDH RBP1 NCAM1 CADM1 DCN HJURP VCAN SERPINF1 CDH6	0.00878392	0.070932	-0.445262	-1.6413	89	COL3A1 STARD10 CYP7B1 CCND2 IGDCC4 IGFBP2 MDK EPHA4 HDAC11 PENK SERPINF1 VCAN COL6A2 RBP1 COL6A1 FAP CDH6 NCAM1
BOHN_PRIMARY_IMMUNODEFICIENCY_SYNDROM_UP	46	0.000763359	0.00625476	-0.469006	-2.02685	3	BLM HAX1 EXPH5 NMD3 NT5DC2 HOMER3 SHMT2 APOBEC3G NUSAP1 CENPE RPL14 MORF4L2 MKI67 TOP2A ASPM RPS5 UBE2C SMC2 KDELR2 DLGAP5 GLDC RPSA SRSF3 SSR2 CALU MLEC FERMT2	0.192957	0.447708	0.29978	1.18441	1862	HAX1 TMOD1 NMD3 SEPT10 NLRP1 CENPE CANX CD86 IL32 TAGLN2 SMC2 RPSA ASPM TOP2A ATF5 KLK1 TXN UBE2C GLDC MLEC
FURUKAWA_DUSP6_TARGETS_PCI35_DN	68	0.000226912	0.00539097	-0.432424	-2.02633	0	LAT2 NUSAP1 PRMT5 KIF20B KIF11 MCM5 CTNNAL1 KHDRBS3 PRC1 RACGAP1 CENPA RFC4 CKAP2 DLGAP5 CCNA2 SHCBP1 NCAPG CCNB1 CEP55 KIF2C CCNB2 AURKA CENPF RIOK1 HJURP NGF AURKB TPX2	0.00104526	0.0160146	0.422079	1.80493	9	SHCBP1 CCNA2 ARHGAP11A RACGAP1 DTL CEP55 KIF11 MCM5 CCNB2 PRC1 AURKA CENPF RFC4 WDR3 ACOX2 PBK WDR5 TCHP ORC6 DYSF CCNB1 NCAPD2 KIF20B HJURP ETS1 POLQ
LEE_LIVER_CANCER_MYC_DN	55	0.000206356	0.00539097	-0.450556	-2.02501	0	RGS16 DCT SERPINA3 KYNU ELOVL5 G0S2 CFH BHMT CFHR1 IL1R1 NETO2 POGZ HSPA5 HSPH1 C4BPA RARRES1 TBC1D8 PCOLCE DMBT1 FGG ELANE	0.40193	0.654352	0.250373	1.02597	3872	REG1A SFXN1 FGG DMBT1 CYP2F1 GOT1 FKBP5 DCT ELANE BHMT HAL KYNU PNLIPRP1 MAPKAPK2 ORM1 ORM2 EFEMP1 C4BPA CFHR1 HSPH1 ELOVL5
MILI_PSEUDOPODIA	43	0.000560643	0.00551297	-0.476153	-2.02428	2	DKC1 FAM101B EIF3E CCDC34 DYNLT3 KANK2 VAMP7 PALLD TP53INP2 VCPIP1 C1orf216 SSB HTATSF1 SH3BGRL RGS20 NAA50 INTS6 KIF5B PPFIA1 RAB13 GAB2 CYB5R3	0.110197	0.333786	-0.336743	-1.29429	1138	C1orf216 CCNG1 FAM101B SH3BGRL EIF2A KIF1C TP53INP2 PPFIA1 MAP2K7 BMI1 CCND2 KIF5B KANK2 EIF3E DCAF5 SSB NAA50 PKP4 PHLDB2 INTS6
GO_GENE_SILENCING	189	0.000462749	0.00539097	-0.364037	-2.02362	0	CLP1 POLR2D HIST1H3B TDRKH HIST1H3F ARID1A HIST1H4E AAAS NUP153 CNOT3 HIST1H4C SMARCA5 TNRC18 MBD3L1 NUPL1 HIST2H3C MECP2 ADAR MORF4L1 HIST1H4B DPY30 MRPL44 PRKRA HIST2H3D HIST1H3H SIRT2 NUP160 HIST1H2AI MORF4L2 RAE1 SEH1L ERI1 SNIP1 POM121 NUP107 NUP93 CELF1 RBM4 H2AFZ HIST1H4D HIST1H2AC HIST1H4F HIST1H4H HIST1H4I METTL3 NUP155 DNMT3A SIRT5 POM121C PUM1 H2AFX RAN MSL3P1 PABPC1 PIWIL1 NUP188 UBR2…	0.000743179	0.0128582	0.307415	1.55968	6	H2AFY2 HIST1H2AD CNOT6 HIST1H2AI HENMT1 HIST1H4D CNOT8 HIST2H2AA3 DGCR8 H2AFJ HIST1H2AM HNRNPA2B1 HIST1H4J HIST2H2AB DICER1 BAHD1 SMARCA5 TDRD9 HIST2H4A HIST1H2AG HIST1H4H H2AFY H2AFZ H3F3A MBD3L1 SIRT4 PIWIL2 TNRC18 CHMP1A HIST1H4E HIST2H3D TSN HIST1H3G POLR2B RAN TNP1 HIST1H3E HIST1H4L HIST1H3J SMAD3 TRIM71 POLR2H HIST1H3A BAHCC1 HIST1H4A POLR2G HIST4H4 SMAD1 IPO8 HIST1H3I HIST1H4F NUP43 NUP54 …
MCBRYAN_PUBERTAL_BREAST_6_7WK_UP	189	0.000462749	0.00539097	-0.364007	-2.02345	0	TIMP2 ITSN2 NRIP1 CA8 LAMA4 ETS1 ATP1A3 SH2B3 C20orf27 CNOT3 JAG1 TAOK1 KDM5C SMC6 SFTPD RAD23A LCK VAPB EIF4G1 LPGAT1 C19orf12 IGHM BRD4 SYNCRIP TYR CORO1A GNAS ATP5A1 FAM84A UBTF EHD2 EHD1 RBBP4 UBE4A XIST SECISBP2L SOD3 MYO1C CLEC3B SNCG YWHAG IGFBP4 PIK3R1 TGFBR1 CYGB KCNK3 AKT1 SEC61A1 DDX6 GALNT2 PDAP1 FTO TMEM45B TBL1X TPSB2 FZD4 CHD4 EXTL3 AKAP9 CRK QKI OGT MAP4K2 NFIL3 SLC2A4 YKT6 FADS2 …	0.72881	0.872115	-0.180038	-0.900355	7712	NFIX PIK3R1 CUX1 GYS1 GRB10 KIAA0100 CP SECISBP2L LCK NFIB OGT SORBS1 ZBTB20 CORO1A QPCTL CCND2 EHD1 MBTPS1 ATP1A3 IGFBP5 SMC6 NFIL3 TPSB2 PDCD6IP RAB5C EBF3 IGFBP4 SH2B3 PCMTD1 SOX9 PI16 CSNK2A1 LAMA4 BRD4 SNCG CPD PTK2B MAP4K2 HIPK2 SLC2A4 SEC61A1 KCNB1 GPD1 PPP2R5B CLEC3B AKAP9 RASSF3 RUNX1 C20orf27 MAPK8IP1 EHD3 PRELP UBE4A ZEB2
TURASHVILI_BREAST_DUCTAL_CARCINOMA_VS_DUCTAL_NORMAL_UP	43	0.000560643	0.00551297	-0.475849	-2.02299	2	CKS2 UBE2D1 ALG13 TLR7 UNC5B DTL SULF1 DCLK1 EIF2AK1 TRIM59 POSTN RRP15 COL4A1 DNAJC21 TOP2A EPB41L3 COL3A1 COL1A2 LUM FBN1 SGOL2 COL5A2 KPNA4 PNP RET CENPF VCAN FN1	0.147252	0.388865	-0.323155	-1.24206	1521	SFRP2 TXNDC9 LRRC15 POSTN SULF1 VCAN COL1A1 COL5A2 COL1A2 COL4A1 EPB41L3
GO_POSITIVE_REGULATION_OF_CELL_CYCLE_ARREST	79	0.000245278	0.00539097	-0.418711	-2.0228	0	TFDP2 CASP2 CHEK2 RBM38 BRCA1 CNOT3 BTG2 CDKN1A CENPJ UHRF2 TP73 TGFB1 ATM PLAGL1 MYBBP1A CDK1 CDK2 RPS27A CDC25C RNF112 GTSE1 UBA52 CCNB1 PLK2 ZNF385A CARM1 E2F1 INSM1 TP53 CNOT7 AURKA PRMT1 CDK5R1 E2F7 UBB	0.439375	0.684148	-0.231328	-1.00678	4612	E2F4 HMGA2 ID2 UBC RPS27A MED25 E2F1 SOX4 PKD2 EP300 INSM1 PLK3 GADD45A CDKN1A CASP2 ATM PPP2R5B CDKN2A FAP CNOT7
GO_REGULATION_OF_GENE_SILENCING	50	0.00019861	0.00539097	-0.460553	-2.02278	0	FMR1 HIST1H3B HIST1H3F ASF1A TRIM28 AICDA UHRF2 ADAR TGFB1 HIST1H3H NCOR1 PHF8 CDK2 FXR1 HMGA1 ESR1 PUM1 UHRF1 SETDB1 HIST1H3I XPO5 TET1 DNMT1 HIST1H3J	0.229782	0.491241	0.285386	1.147	2218	UHRF1 CDK2 CDC45 MIER1 H2AFY HIST1H3G HIST1H3E HIST1H3J TRIM71 HIST1H3A HIST1H3I ATAD2 PHF2 POU5F1 AICDA SETDB1 ATAD2B ASF1A
BIOCARTA_P53_PATHWAY	16	0.00162915	0.00939724	-0.626755	-2.02093	10	CCND1 PCNA MDM2 BCL2 TIMP3 CDKN1A ATM CDK2 CDK4 CCNE1 RB1 E2F1 TP53	0.699172	0.859115	-0.278388	-0.832711	7176	E2F1 GADD45A CDKN1A ATM
RIGGI_EWING_SARCOMA_PROGENITOR_DN	176	0.000433463	0.00539097	-0.367444	-2.02083	0	SOBP TNFRSF19 BICC1 TMEM158 NAMPT PAMR1 NUSAP1 GLT8D2 GPSM2 C1R CXCL6 STC1 BUB1B C1S PTGIS BNC2 RUNX2 ZNF395 ARNTL2 PDE7B MMP16 ECM2 OSR1 TOP2A LXN PLCB1 ASPM CUL4B IL1R1 DEPDC1 CLDN11 PRC1 NRP2 HGF BIRC5 GFPT2 SRGAP1 KCNJ15 PTGFR ALDH1A3 RARRES1 DLGAP5 SHCBP1 EBF1 PDK1 WISP1 COL6A2 CEP55 CCBE1 PTGER2 CDCA3 HEG1 CHI3L1 FHOD3 SERPING1 DCN DUSP4 CLGN TSHZ1 KITLG VCAN FBLN1 KCTD4 GXYLT2 FAM83D	0.416054	0.665528	-0.205043	-1.01488	4415	PDE7B HEG1 SLIT3 TRIOBP IL1R1 PAMR1 CUL4B ETV1 LPXN GLCCI1 NRP2 RARRES1 LAMA4 ZNF503 CSGALNACT1 PIEZO2 SLC12A8 CCBE1 PTGER2 VCAN COL6A2 EGR1 SFRP4 ABHD2 HGF PTGIS TNFRSF19 BICC1 PRG4 COL14A1 CXCL12 HAS2 MIR31HG BMP4 MMP16
DAZARD_UV_RESPONSE_CLUSTER_G6	146	0.000368868	0.00539097	-0.376352	-2.02053	0	DOCK9 VPS13B WAPAL PHF3 OTUD4 PIP4K2B JARID2 PHIP ATP13A3 DOCK4 PIK3C3 MICAL2 MICB RRP1B FLRT2 ZCCHC11 EXPH5 NAV3 NFKB1 PIKFYVE SLC7A1 SLC25A36 RRS1 USP24 FAT1 NR3C1 MECP2 TLE4 KLF7 KIF14 ATP2B1 BUB1B FYN STARD7 KIF11 MKI67 PTK2 PALM2-AKAP2 TOP2A CREB3L2 TTK MTUS1 TLK2 FNDC3A IRS1 KAT6A ZMYND8 CENPA ATF2 BBX TP63 CLASP1 POLD3 KIF23 UBR5 CCNB1 QKI RBPJ TBC1D8 E2F5 KAT6B CCNB2 PHLPP1 POLE2 PAFAH1B1…	0.137104	0.373383	-0.244851	-1.17957	1439	MAP3K5 SMC5 SPOP KLHL9 ZNF451 KAT6A ZHX2 MN1 ZCCHC11 ATP2B1 CEBPD FLRT2 BAZ1A HMGA2 UBR5 ATF2 AUTS2 CLASP1 CREB3L2 SLC25A36 TLK1 DOCK4 FNBP1L FOXO1 BBX EXPH5 RRS1 ABL1 PMS1 RBPJ REV3L RRP1B E2F5 MBD2 PPP1R12A FAM179B VPS13B SP3 NPAS2 PHLPP1 TBC1D8
ROME_INSULIN_TARGETS_IN_MUSCLE_UP	417	0.00134048	0.00837702	-0.333905	-2.02041	0	COPS6 COX7A2 HSPB8 PSMA6 RPL24 ANKRD40 TIMMDC1 ZNF652 BAG3 DAG1 EIF3E UGP2 VDAC1 PDE7A RHEB DNAJB6 GLRX PPP1R2 SELK HDAC4 RSRC2 STS NFIA ASH1L GYG1 TIMP3 POPDC3 FAM136A TMED2 PGAM1 RAD23B TMEM126A TTC19 TMEM41B CHTOP SART3 SUPT16H TIMP2 ANKRD17 TMEM70 TSPYL1 UBE2V2 ATP6V1E1 USP13 CMAS EWSR1 ANXA7 DYNLT1 KPNB1 PAIP2 RPL7A FAM168B CCDC91 SYDE1 MTRF1L ADSL RPS20 GALNT1 SET LACTB AMFR KIFAP3 KIAA1161…	0.914251	0.966781	0.155719	0.866729	8390	ACSL1 TMEM109 PARL YTHDF2 G3BP1 PRDX6 CHCHD1 HDHD1 VDAC1 MRPL22 PIK3CB KIFAP3 ENSA VAPB ALAS2 SCOC TRIM69 TEX264 C1S GSTA4 PGAM1 PSMA4 SAR1B ATP8A1 C4orf3 DTNA ANXA7 ATL3 ASH1L CANX H2AFZ RPUSD4 HDGF MPP1 PCYT1A IPO5 NDFIP1 SYDE1 GNPAT HNRNPA1 ANKRD17 ARPP19 OXSR1 SCCPDH DCUN1D1 EIF4A3 PDE4D IFIT1 NDUFC2 ANAPC16 SEPHS2 CLCN3 GTF2A2 CHTOP SVIL CAMLG GOT2 YWHAG EIF4H UBL3 BRE KIAA1109 RWDD4 CD36 HL…
GO_RESPONSE_TO_ENDOPLASMIC_RETICULUM_STRESS	225	0.000530786	0.00544568	-0.35482	-2.01946	0	PSMC5 TSPYL2 PSMC4 AMFR VCP CUL7 SRPR NRBF2 OS9 VAPB CTDSP2 FLOT1 PDIA6 RNF139 UBE2K PPP1R15A SEC31A ATP2A2 DERL1 DERL3 PSMC3 ATF6 ERO1L AIFM1 ERLIN1 TMEM67 PPP1R15B EDEM1 CREB3L2 TBL2 AARS PIK3R1 ATF3 CREB3 KDELR3 HSPA5 TMX1 SEC61A1 PARK2 EIF2S1 NFE2L2 PDIA4 UBQLN1 PSMC1 ACADVL PPP2CB UBA5 UFC1 ASNS SRPRB EIF2AK4 WIPI1 ITPR1 NCK2 P4HB EXTL3 XBP1 ERLIN2 SSR1 UFL1 BCL2L11 RNF121 TP53 RNF185 GOSR2 …	0.0768727	0.27347	-0.237174	-1.21515	821	AGR2 FBXO6 THBS1 TOR1A EIF2AK3 FBXO2 RNF185 SHC1 PLA2G6 UBE2J1 PDIA4 ZBTB17 HYOU1 IGFBP1 ALOX15 DERL2 HM13 MARCH6 DNAJC10 UBE2K ARFGAP1 ATXN3 NRBF2 PIK3R1 SERP2 WFS1 UBQLN1 USP19 ASNS CXXC1 PDIA2 BCL2 EDEM2 UBE4B NFE2L2 JKAMP BHLHA15 MAP3K5 MBTPS1 SCAMP5 IFNG GSK3A BAG6 ATF3 TMX1 ATF4 PSMC4 WIPI1 TXNDC5 SELK TLN1 CREB3L2 PIK3R2 UBXN4 AUP1 BRSK2 TSPYL2 ATP2A1 KLHDC3 PLA2G4B EP300 ITPR1 SYVN1 DERL1…
PID_AURORA_A_PATHWAY	30	0.000670129	0.00585157	-0.521948	-2.01923	3	NDEL1 TACC1 NFKBIA PAK1 AKT1 BIRC5 CKAP5 CENPA DLGAP5 CDC25B RAN TP53 AURKA PPP2R5D AURKB TPX2	0.689719	0.853006	0.239449	0.854683	6721	BIRC5 CKAP5 BRCA1 TDRD7 AURKA RAN
GO_CELLULAR_RESPONSE_TO_RADIATION	126	0.000326264	0.00539097	-0.384944	-2.0191	0	PPID BLM CASP9 PBK CERS1 MFAP4 NIPBL GNB1 CRYAB EEF1D GTF2H5 MME ELK1 CDKN1A RAD51 RHOB TP53BP1 ECT2 PPP1R15A TSPYL5 TP73 ATM OPN5 IMPACT TP53INP1 NET1 MGMT MYC CUL4B PIK3R1 TLK2 OPN3 TMEM161A PDE6A AQP1 HIF1A RAD51AP1 PTGS2 ITGB1 EIF2S1 OPN1SW TP63 XRCC5 KDM1A RAD9B EIF2AK4 XRCC6 H2AFX CHEK1 WRN USP28 TP53 FIGNL1 AURKB DDB1 RDH11 RUVBL2	0.602006	0.799429	0.19665	0.939097	5700	TMEM109 RAD51 CNGB1 GNGT1 ECT2 RAD51AP1 DDB1 HYAL1 INTS7 CHEK1 HUS1 FIGNL1 HYAL3 PDE6A OPN3 PDE6G PBK MAPK9 MME TRIAP1 TSPYL5 XPA YY1 AQP1 EIF2AK4 MGMT PPID XPC PCNA FBXW7
GO_CHROMATIN_SILENCING_AT_RDNA	36	0.000529194	0.00544568	-0.496644	-2.01711	2	HIST1H3B HIST1H3F HIST1H4E HIST1H4C SMARCA5 HIST2H3C HIST1H4B HIST2H3D HIST1H3H SIRT2 HIST1H4D HIST1H4F HIST1H4H HIST1H4I HIST1H3I HIST1H3J	0.000615006	0.0113188	0.512949	1.9141	5	HIST1H4D HIST1H4J SMARCA5 HIST2H4A HIST1H4H H3F3A HIST1H4E HIST2H3D HIST1H3G HIST1H3E HIST1H4L HIST1H3J HIST1H3A HIST1H4A HIST4H4 HIST1H3I HIST1H4F
REACTOME_HIV_INFECTION	190	0.000458716	0.00539097	-0.36218	-2.01546	0	AP2B1 CUL5 POLR2B TAF11 PSMB9 SUPT4H1 SUPT16H FEN1 POLR2A KPNB1 GTF2E2 POLR2D RNGTT AAAS NUP153 PSMC5 AP2M1 GTF2F1 PSMC4 CXCR4 BANF1 RANGAP1 LCK NUPL1 RNMT CCNT1 APOBEC3G SLC25A5 PSMC3 PSMD2 HLA-A AP1M1 FYN RAC1 RAE1 SEH1L PSMA2 POM121 PAK2 NUP107 LIG1 NUP93 SSRP1 ERCC2 HMGA1 RPS27A KPNA1 PSME1 TCEB1 PSMB5 PSMB4 LIG4 AP1G1 NUP155 PSMF1 PSMD1 PSMD14 XRCC5 PSMC1 TAF1 SLC25A6 RANBP1 XRCC6 UBA52 RAN …	0.592533	0.793646	-0.189405	-0.947916	6284	CCNH PSMD13 PSMD5 ERCC2 POLR2D POLR2I NCBP1 VPS28 PSMC4 RPS27A CDK9 PSMB5 CTDP1 NUP62 NUP50 RNMT SEH1L ERCC3 PSMD9 RAE1 VPS37A PSMD14 NUP214 PSIP1 KPNA1 CUL5 TAF4B TAF6 TCEA1 CXCR4 VPS37B TAF10 SUPT16H HMGA1 XRCC4 POLR2K PSMD11 AP2B1 PSMF1 CD28 MNAT1 DOCK2 KPNB1
KONG_E2F1_TARGETS	10	0.00163088	0.00939915	-0.730097	-2.01543	11	ANKRD1 NUPL1 NUSAP1 CCL20 KPNA1 CFL2 H2AFX E2F1	0.0128079	0.0912793	-0.662364	-1.72103	129	HMGA2 E2F1 ANKRD1 KPNA1 CFL2 PRG4
GO_NEGATIVE_REGULATION_OF_SMOOTHENED_SIGNALING_PATHWAY	24	0.00126924	0.00815701	-0.554019	-2.01527	7	RB1 SERPINE2 GLI3 PTCH1 HHIP PRKACB TULP3 GPR161 TRAF3IP1 GPC3	0.985072	0.996014	-0.163607	-0.546	10095	PRKACA IFT122 SUFU PTCH2 RFX4
GO_REGULATION_OF_MEGAKARYOCYTE_DIFFERENTIATION	27	0.00162364	0.00938975	-0.536339	-2.01511	9	HIST2H4B MEF2C HIST1H4L GABPA HIST1H4E HIST1H4C HIST1H4B SCIN HIST1H4D HIST1H4F HIST1H4H HIST1H4I GATA2 KDM1A ZNF16 HMGB2 PRMT1	0.00400863	0.041037	0.520779	1.80637	38	HIST1H4D MEF2C HIST1H4J HIST2H4A HIST1H4H HIST1H4E RAB7B HIST1H4L HIST1H4A HMGB2 HIST4H4 HIST1H4F PRMT1 HIST1H4C HIST1H4B L3MBTL1 TESC
GO_V_D_J_RECOMBINATION	16	0.00177725	0.00996832	-0.624786	-2.01458	11	ATM VPRBP LIG1 LIG4 LEF1 PRKDC HMGB2 TCF3 LIG3 DCLRE1C	0.0292698	0.154543	0.533283	1.60276	284	DCLRE1C HMGB1 BCL11B RAG1 LIG4 LIG1 VPRBP HMGB2 TCF7
GO_NEGATIVE_REGULATION_OF_OXIDATIVE_STRESS_INDUCED_INTRINSIC_APOPTOTIC_SIGNALING_PATHWAY	19	0.0018276	0.0101219	-0.591867	-2.01351	11	AKT1 HSPH1 HIF1A PARK7 PARK2 NFE2L2 SOD2 NONO	0.0902439	0.298461	-0.443462	-1.38932	924	VNN1 MAPK7 HIF1A NONO HTRA2
GU_PDEF_TARGETS_UP	71	0.00023015	0.00539097	-0.425767	-2.0129	0	COL4A6 DOCK4 PIK3C3 SMAD4 VEGFB HDAC1 COL4A5 SERPINB3 COL4A2 CDH11 PLCB4 TGFB1 COL5A1 COL6A1 SERPINB7 COL4A1 PTK2 CTGF SERPIND1 DKK3 HIF1A COL5A2 BMP2 SERPINI1 LEF1 MAPKBP1 FZD8 LAMC2 TGFBI COL6A2 FZD4 TCF3 CDH2 LAMC1 MAP4K4 FN1	0.000572956	0.0105915	-0.422557	-1.80025	5	PTK2 COL6A3 LEF1 DKK3 SNAI2 TGFB1 CDH18 FN1 FZD1 TCF3 CDH11 COL4A5 TCF4 PIK3CD DOCK10 TGFBI ITGA6 DOCK4 CTGF COL4A6 RAC3 COL6A2 HIF1A COL1A1 COL6A1 COL4A2 COL5A2 SDC2 COL4A1 CDH2 VEGFA PLCB4 VIM ZEB1
PASINI_SUZ12_TARGETS_DN	308	0.000829876	0.00653756	-0.34143	-2.01243	0	SOCS6 TIMP2 CYP1B1 STEAP1 CRYAB TMBIM1 KDELC1 PXDN SULF1 PITX2 PALLD SUZ12 KIF5C ETS1 COL4A5 TGFB2 F3 MLLT11 BHLHE40 PRICKLE1 JAG1 AMFR FLRT3 AIF1L BTG2 SKIL EPHA1 TSPAN2 CDKN1A WNT4 TNFRSF19 IER5 RHOB SYT11 AMOTL1 LPGAT1 PLOD2 PKP2 TPM4 TGFB1I1 COL5A1 GNAS VGLL3 KLF7 SH3BGRL MMP14 PMP22 YAF2 TROVE2 DPYSL2 DSP PARVA PRTG TUBB6 GLIPR2 MARCKS MYC MYO1C NUAK1 PEA15 TAGLN COL3A1 CNN1 MSN FLNC IGFBP4 …	9.28419e-05	0.00353193	-0.351808	-1.8742	0	RYK SOCS6 CRMP1 TGFB2 TMEM30A FAM84B CMTM3 COL4A5 GPC4 PDLIM3 PKP2 CXADR IGFBP5 KLHDC2 KLHL9 NUAK1 SERTAD4 CRYAB LHFP MUM1L1 IER5 TPM1 BDNF PAWR BAZ1A FZD2 IGFBP4 CRLF1 HMGA2 ID2 PDLIM7 SYT11 PLOD2 RDH10 TMEM43 CGN COL11A1 HBEGF PDGFB CD24 SOX4 STEAP1 TMEM47 F3 ZNF266 APP PROM1 AMOTL2 VGLL3 ZDHHC9 TSPAN2 TRIB1 IRS2 PMP22 VAT1 CDKN1A DBN1 KRT19 TMEM123 ANXA1 SULF1 ARL4C MLLT11 MYC SUZ12 ACTA2 KRT8…
GO_MATURATION_OF_5_8S_RRNA_FROM_TRICISTRONIC_RRNA_TRANSCRIPT_SSU_RRNA_5_8S_RRNA_LSU_RRNA_	19	0.0018276	0.0101219	-0.591477	-2.01219	11	EXOSC8 RRS1 WDR12 ERI1 UTP20 PES1 EXOSC7 RPSA EXOSC3	0.831122	0.927975	-0.237069	-0.742711	8518	RRS1 NOL9 FTSJ3
YAGUE_PRETUMOR_DRUG_RESISTANCE_DN	13	0.00170843	0.00970582	-0.666818	-2.01131	11	NTM LTBP2 MMP2 DSE TRAM2 SEPT11 ACAN VCAN CALD1	0.000686813	0.011982	-0.727763	-2.04502	6	FRMD4A COL8A1 TRAM2 MMP2 VCAN LTBP2 ACAN CALD1 NTM
FARMER_BREAST_CANCER_BASAL_VS_LULMINAL	321	0.000897666	0.00679661	-0.340317	-2.01033	0	BBOX1 ASF1A DSC3 KLHL7 UGCG GAL SCUBE2 U2SURP ATG5 MARCO GFRA1 CLIC4 ART3 GALNT7 TFF1 RHOB TCEAL4 CCNC FBXL7 GSTM3 KRT6B RGS5 SYNCRIP PRDX4 SLC16A1 MPP6 HIST1H1A TFF3 NDC80 DHRS7 EVL SLC2A10 MID1 KIF14 ABAT CPB1 PDGFD TGFB3 LYN TCF7L1 DACH1 TUBB6 KIF4A MCM5 MAPT ACTL6A PAAF1 MYB GTPBP4 KIAA1467 PTTG1 MYC ANXA9 ACADSB MSN SEMA3F UGT8 CCNE1 TTK IGFBP4 MAGOH ESR1 E2F3 FUT8 RAD51AP1 IRS1 TMEM123 CENP…	0.526874	0.748981	-0.182555	-0.976631	5665	DSC2 RETSAT ST8SIA1 NFIL3 CLIC4 KIAA0020 AMD1 CDC20 TTC39A FOXC1 IGFBP4 MPP6 NUDT4 PRKD3 BCL11A TFF3 CILP GABBR2 ADM TSPAN13 YEATS2 CD24 KDM4B SLC35E2B HDAC2 RARRES1 NFE2L3 FAM174B PNMA1 CERS6 KIF16B C5orf30 TCF7L1 CPD FBXL7 RARA APBB2 SCNN1A CEBPG MCAM TMEM123 E2F3 PAAF1 RIF1 MYC VEZF1 WDR19 REEP1 SREBF1 KRT8 SERPINB5 CDK17 CDKN2A RHOB TPBG WWP1 MYB RGS5 DACH1 KIAA1324 FUT8 PTGER3 KRT18 SRPK1 RA…
GO_ESTABLISHMENT_OF_MITOTIC_SPINDLE_LOCALIZATION	23	0.0011048	0.00755844	-0.558343	-2.00688	6	WDR43 NDE1 ZW10 DYNLT1 KPNB1 EYA1 PAX6 NDEL1 NUSAP1 GPSM2 NDC80 ESPL1 CENPA CLASP1 PAFAH1B1	0.130081	0.364739	-0.396168	-1.30588	1324	PAX6 CDK5RAP2 ZW10 WDR81 CLASP1 SPRY1 WDR43 EYA1 KPNB1
PUIFFE_INVASION_INHIBITED_BY_ASCITES_UP	80	0.000246914	0.00539097	-0.414126	-2.00598	0	PGK1 GART KPNB1 MCM3 F3 PLIN3 EIF4G1 CIB2 TYMS MARS ASB9 LYN MPP1 CTGF MARCKS STIP1 FHL1 SNX3 ELMO2 FKBP1A IGFBP4 CDCA8 NR2F2 KPNA2 CENPA LEPROTL1 SKP2 CHD4 ATP2B4 IMPAD1 KIF20A HJURP SAP30 UBE2G1 PPP2R5D CCT2 TPX2 UBB	0.0741023	0.267817	-0.299648	-1.30694	777	ELMO2 IGFBP4 PPP2R5D CALM1 TKT LRRC59 SUN1 F3 FKBP1A GATC ASB9 GART KPNA2 CTGF ALOX5AP SRRM1 IMPAD1 MARCKS MAN2A2 CCT2 KPNB1
GO_REGULATION_OF_COLLATERAL_SPROUTING	18	0.00165463	0.00949212	-0.599728	-2.00549	10	CRABP2 LPAR3 EPHA7 BCL11A ULK2 DCC SPG20 RND2	0.615952	0.808334	-0.286695	-0.888124	6347	FGF13 DCC EPHA7 SEMA4D BDNF BCL11A ULK2
BURTON_ADIPOGENESIS_8	84	0.000255167	0.00539097	-0.410541	-2.00521	0	COL4A5 GNG10 TWIST2 TMSB4X PSAP EMP3 WBP5 TAPBP FLNB PRDX4 PLD3 PTGIS HMGCR FGF7 LAMP2 RAB7A MSN KDELR3 ASAH1 F2R CTSA SUMF1 LOX VCAM1 PLTP B9D1 ACTA2 PLA2G7 NCAM1 FAM91A1 ITGAV PRAF2 PRSS23 SERPINF1 APP	0.00429225	0.0430975	-0.358441	-1.57489	44	CMTM3 COL4A5 SPTAN1 TWIST2 PLA2G7 BDNF EMP3 PDLIM7 WBP5 PLD3 DSTN APP USP22 F2R FAM91A1 PRAF2 VCAM1 SERPINF1 ACTA2 SLC38A4 TPBG PHLDB2 FGF7 PTGIS RAB7A TUBA1A NCAM1
MANALO_HYPOXIA_UP	202	0.000489716	0.00539097	-0.358319	-2.00483	0	MTSS1 CXCR4 LIMCH1 NEDD9 BNIP3L CHST1 COL4A2 GLCE COL9A1 ANGPTL4 PLOD2 LIMS1 PGM3 MMP2 PDZD2 COL5A1 STC1 ERO1L PTGIS COL4A1 TCF7L1 ZNF395 ITPR2 TSGA10 CYP4F11 PTPRB NUAK1 SEC24A CREB3L2 GRK5 IER3 COL1A2 OPN3 CHSY1 DKK3 CD200 FAM46A TNFAIP3 IDH2 TRIB2 PDGFB LEPR LOX SLC6A8 PLOD1 P4HA2 TGFBI PGF ALPK3 NDRG1 TMEM45A MXI1 AXL SPOCK1 WASF2 ENPP1 MARCH3 BACE2 CCNG2 SLC2A3 CDH2 INHBE NFASC MAGED2 DLGAP4…	0.000472456	0.0094513	-0.324479	-1.63475	4	CDK19 LOXL2 SLC2A3 ZBTB1 TNFAIP3 CDKN1C PLCG2 ACVR1B FAM171A1 PTGS1 RASSF2 ZNF292 DCHS1 GPNMB AFAP1 CYP4F11 GRK5 CHST15 FER1L4 NUAK1 SIK1 GADD45B ZHX2 MN1 PLEKHO1 TMCC1 TPM1 BACE2 NEDD9 CASK PLOD2 ADM GYPC PDGFB TSGA10 TGFBI CREB3L2 SOX4 ENPP1 RPL27A PLOD1 TCF7L1 NFATC4 CXCR4 MAFF DLGAP4 MMP2 ARL4C BGN NARF ALPK3 HES1 MARCH3 GJA5 COL4A2 COL1A2 COL4A1 PTGIS SLCO5A1 CDH2 IER3 NPAS2 INSR VEGFA CD200…
GO_PURINE_NUCLEOBASE_METABOLIC_PROCESS	20	0.00184814	0.0101767	-0.581454	-2.00471	11	PRPS1 IL1B ACPP PPAT SHMT1 HPRT1 PAICS PRTFDC1 ADA CECR1	0.318475	0.582422	0.344441	1.10296	3107	GMPS PAICS PPAT PRTFDC1 XDH
GO_PROTEIN_LOCALIZATION_TO_CHROMOSOME	40	0.000361991	0.00539097	-0.47996	-2.00404	1	BUB1B TNKS GSG2 ATRX PINX1 CDK1 LRWD1 ESR1 TINF2 PIH1D1 PLK1 CASC5 CENPA RB1 RAD21 ESCO2 MTBP AURKB RUVBL2	0.100412	0.317012	0.345903	1.32195	975	PLK1 H2AFY2 BRCA2 GSG2 RB1 H2AFY BUB1B CASC5 WAPAL PIH1D1 TERF2 HIST1H1B CDK1 TERF2IP
GO_NEGATIVE_REGULATION_OF_GENE_EXPRESSION_EPIGENETIC	103	0.000282326	0.00539097	-0.393473	-2.00259	0	SIRT4 HIST2H4B JARID2 HAT1 HDAC2 HIST1H4L EZH2 SUZ12 HIST1H3B HIST1H3F ARID1A HIST1H4E HIST1H4C SMARCA5 TNRC18 MBD3L1 MTF2 HIST2H3C EPC1 MECP2 MORF4L1 HIST1H4B DPY30 HIST2H3D HIST1H3H RBBP7 SIRT2 HIST1H2AI MORF4L2 RBBP4 CREBZF H2AFZ PHF19 HIST1H4D HIST1H2AC HIST1H4F HIST1H4H HIST1H4I DNMT3A SIRT5 DNMT3B H2AFX MSL3P1 UBR2 DYDC2 HIST1H3I HIST2H2AA3 H2AFV DNMT1 HIST1H3J	0.00126396	0.0180006	0.361909	1.67286	11	H2AFY2 HIST1H2AD HIST1H2AI HIST1H4D HIST2H2AA3 H2AFJ HIST1H2AM HIST1H4J HIST2H2AB PHF19 BAHD1 SMARCA5 HIST2H4A HIST1H2AG HIST1H4H H2AFY H2AFZ H3F3A MBD3L1 SIRT4 TNRC18 HIST1H4E HIST2H3D HIST1H3G TNP1 HIST1H3E HIST1H4L HIST1H3J HIST1H3A BAHCC1 HIST1H4A HIST4H4 HIST1H3I HIST1H4F
GO_MATURATION_OF_5_8S_RRNA	28	0.00131234	0.0082986	-0.52749	-2.00117	7	C1D NOL9 MPHOSPH6 EXOSC8 RRS1 EXOSC4 WDR12 ERI1 UTP20 PES1 EXOSC7 MAK16 RPSA EXOSC3	0.148065	0.390027	-0.364617	-1.2671	1514	EXOSC10 RRS1 NOL9 FTSJ3 RPF1 MAK16 EXOSC4
REACTOME_MYD88_MAL_CASCADE_INITIATED_ON_PLASMA_MEMBRANE	81	0.000251067	0.00539097	-0.412462	-2.00085	0	CREB1 NFKBIA SAA1 IRAK2 TRAF6 NOD2 PELI3 CDK1 RPS27A BTK PPP2R1A TLR1 ATF2 TAB2 MAP2K1 AGER PPP2CB UBA52 RIPK2 MAP2K2 PPP2R1B DUSP4 PPP2R5D ATF1 APP	0.720788	0.868233	0.197967	0.876788	6840	HMGB1 CREB1 MEF2C UBE2N ATF1 NOD2 NOD1 MAPK9 MAP3K1 TIRAP ECSIT CHUK IRAK4 MAPK8 MAP2K1 PPP2R1B MEF2A CDK1 TAB1 TLR2 UBA52
NELSON_RESPONSE_TO_ANDROGEN_DN	18	0.00195548	0.0106609	-0.598257	-2.00057	12	DDC BCHE MMP16 SLC29A1 MYC SERPINI1 BARD1 CDK8 FN1	0.0211527	0.126501	-0.526859	-1.63211	217	DDC SLC29A1 DPH1 SCNN1A MYC PIK3R3 MMP16
CREIGHTON_ENDOCRINE_THERAPY_RESISTANCE_4	279	0.000708215	0.0059604	-0.343761	-1.99991	0	FDFT1 CCNA1 RASA4 PI15 CYP1B1 GLS NRIP1 SULF1 HSPA4 KPNB1 RPL7A COL4A5 KCNMB4 ZNF385B DSCAM BHLHE40 SCUBE2 APTX PNPLA3 AMFR RBMX EMP3 SYTL5 TMEM164 PKIB SERPINA3 ZNF703 ADAMTS15 BYSL FLNB C21orf33 TSPYL5 SPARC IGSF1 METTL5 ELOVL5 PRMT5 CECR5 GRIK3 COL5A1 PPP1R7 DPY30 LYRM4 IGF1R HAUS6 MAVS PDCD4 RBM24 STC1 ABAT NLN TUBB6 PSMG1 MAPT MYB RMST NOS1AP MYC TAF1D LAMP2 LRWD1 POLR1E SEMA3F EHMT2 PIK3R1 …	0.0109736	0.0821937	-0.256283	-1.3484	116	APEX1 C1orf168 CELSR2 COL4A5 PDLIM3 MAPT STMN3 TAF1D SRGAP1 ZHX2 CCNA1 NT5DC3 EMP3 MAD2L2 RNF183 TTC39A EGR3 ELOVL2 PRKD3 AFF1 PRRT2 H19 MYBL1 ADAMTS15 C21orf33 SLC37A4 IGF1R SRSF7 HPGD FAM26F RGS22 EHMT2 TUBB2B ASS1 PNMA1 TMEM164 IRS2 FOXK2 LYRM4 METTL5 NRXN3 SIK3 SULF1 MYC RRP1B TPP1 PRMT5 RHOBTB3 VCAN PUS1 RPS6KA3 SLC27A2 LRIG1 TPBG CHN1 HAUS6 PSMF1 MYB PMAIP1 GRIK3 RHOQ ANKRD36B RBBP8 CXCL12 …
GO_AXONEMAL_DYNEIN_COMPLEX_ASSEMBLY	18	0.0021059	0.0112682	-0.597825	-1.99913	13	DNAI1 SPAG1 CCDC39 ZMYND10 DNAI2 CCDC151 DNAH7 DNAAF2 ARMC4	0.000582185	0.0107384	-0.646353	-2.00228	5	ARMC4 LRRC6 DNAAF2 DNAH1 CCDC40 ZMYND10 DNAAF1 DNAI1 CCDC39 TEKT2 DYX1C1
GO_GAS_TRANSPORT	14	0.0021645	0.0114937	-0.647051	-1.99846	14	MYC CYGB AQP1 HBA1 HBA2 HBB MB	0.377604	0.635271	-0.368055	-1.05788	3860	HBG2 HBE1 CYGB HBA1 HBA2 NGB MYC HBB
GRASEMANN_RETINOBLASTOMA_WITH_6P_AMPLIFICATION	14	0.0021645	0.0114937	-0.646631	-1.99717	14	NUP153 PRR3 ELOVL5 RPS10 CACNA1A ABCF1 TMX1 E2F3 POLR1C RAN	0.329389	0.592557	-0.382234	-1.09864	3367	DEK LSM2 NUP153 PRR3 TMX1 RPS10 E2F3 POLR1C
RUIZ_TNC_TARGETS_UP	151	0.000378215	0.00539097	-0.370373	-1.99453	0	AUH COL4A5 EXTL2 FAM110B EYA1 WDR26 PSAP BNIP3L CDH11 GLCE CTDSP2 ENPP2 PTPN13 CAT C14orf132 CTSC NR2F1 TBL1XR1 SLC2A10 METTL7A SCG2 ARID5B PDCD4 SEMA5A CLCA2 TNKS KDM5B IGFBP7 COL3A1 ZNF532 TBXAS1 IL1R1 COL1A2 C21orf91 APOE CBLB COL5A2 TRIB2 CTSA LEF1 ITSN1 RARRES1 VCAM1 LDB2 WIPI1 EDNRA TCF12 MAGED1 TRO PLK2 ACSL4 ATP2B4 SEMA3C ZCCHC24 PHF21A SLC2A3 SLC5A3 KCTD12 PPAP2A ROBO1 PROS1	9.49307e-05	0.00353193	-0.38142	-1.84827	0	BTG1 C1RL NR2F1 ENPP2 MARCH6 GLCE APOE LEF1 PDE5A PDGFRA TNFSF10 SLC6A15 AUH SLC2A3 COL3A1 PCMTD2 CTSA CDH11 C14orf132 MAGED1 A2M COL4A5 PROS1 TM4SF1 CHST15 ZNF532 IQGAP2 EXTL2 FLRT2 TIMP4 RCBTB1 YPEL5 ID2 WIPI1 IL1R1 ITSN1 PHF21A ST3GAL1 SNAP25 LTBP3 SLC35E2B SOX4 GOLGB1 RARRES1 UBXN4 HPGD KRIT1 SCG2 CSGALNACT1 BAZ2B BAMBI C21orf91 VGLL4 MAN1A1 VCAM1 SEMA5A TPP1 CBLB ROBO1 LRIG1 COL5A2 COL1A2 EY…
KIM_WT1_TARGETS_DN	430	0.00145349	0.00881999	-0.329555	-1.99448	0	LARP4 MNS1 PLOD2 SHMT2 DNAJB1 PSPH NUSAP1 HSPA1A TRMT1L PPIG PPM1D ARMCX2 ARL4A GRSF1 KLHDC10 MARS TBPL1 GNAS GPSM2 NDC80 ACAP2 PLAGL1 H2BFS PSMC3 CENPE PPM1A KIF14 BUB1B ELOVL6 ITGBL1 C12orf10 TBRG4 MAP4K5 DPYSL2 NET1 GADD45GIP1 KIF11 MAD2L1 RPS25 C11orf73 MPHOSPH9 STIP1 TOP2A CTCF CDK1 NUAK1 ASPM CREM NRG1 FXR1 FUBP3 TRAM2 TTK EIF4EBP1 ESPL1 AGAP1 MAGOH GRK5 RACGAP1 LUM CDC14A HSPA5 CDCA8 NR2F2…	0.733902	0.874913	0.166003	0.92753	6712	SHCBP1 NEK2 CCNA2 GPSM2 MAD2L1 RACGAP1 ACTR2 RFC2 CEP55 KIF11 SNTB2 HOXA9 PITX2 IMP3 PRDX2 RAD51AP1 GADD45GIP1 PI4KB KLHL2 HADH ARL6IP1 IQSEC2 CDC7 TAF5 TMPO LSM4 GLS C12orf10 LUM PPM1D BUB3 CDCA8 CENPI CCNF CDCA3 ELOVL6 CENPE ESPL1 KIF23 SMC3 AURKA BRD8 CKLF DBF4 RAD50 TTF2 CENPF HIST1H2BE BARD1 BUB1B C17orf75 SFTPC ZNHIT1 CCDC85B IFIT1 KIF14 KIF18A SGMS1 SDF2L1 FGD6 TUBGCP3 PRPF31 SERP1 HMGB2 T…
GO_NUCLEOBASE_BIOSYNTHETIC_PROCESS	18	0.0021059	0.0112682	-0.5963	-1.99403	13	PRPS1 PPAT SHMT1 HPRT1 PAICS PRTFDC1 ADA CECR1	0.43946	0.684148	0.324856	1.00888	4260	GMPS PAICS PPAT PRTFDC1 DHODH APRT UMPS PRPS1 CAD MTOR
GO_DNA_BIOSYNTHETIC_PROCESS	107	0.000289017	0.00539097	-0.389205	-1.99394	0	RAD51B POLE UFD1L POLQ TERF1 BRCA1 VCP UBE2L6 RAD51 RAD51D POLA2 PHB TYMS ATM MYBBP1A CTGF RFC3 LIG1 PINX1 POLE3 EXO1 HMBOX1 RPS27A RPA1 KAT5 LIG4 RAD51AP1 CHRAC1 DNA2 NBN BARD1 MRE11A RFC4 PAPD5 WRNIP1 POLD3 UBA52 WRN PPIA RFC2 MAD2L2 POLE2 LIG3 CENPF CDKN2D UBB	0.00073723	0.0127817	0.365833	1.70286	6	TK1 RAD51D BRCA2 DTL KIAA0101 RAD51 RFC2 POLD2 DNA2 NOP10 POLA1 RAD51AP1 RFC3 RMI2 PTGES3 RMI1 LIG4 UFD1L XRCC2 POLG POLK BRCA1 LIG1 RAD50 CENPF RFC4 BARD1 RFC5 PHB POLA2 USP43 UBE2L6 TERF2 TYMS PCNA PPIA BRIP1
GO_SKELETAL_MUSCLE_CELL_DIFFERENTIATION	43	0.000560643	0.00551297	-0.468782	-1.99294	2	ANKRD1 BTG2 MEF2D PLAGL1 HEYL GTF3C5 EOMES ATF3 SIX4 RB1 DMRTA2 SAP30 ASB2 CDON FOXN2 EEF2	0.00396672	0.0407886	-0.446575	-1.71644	40	SEPN1 GTF3C5 ATF3 EMD BCL9 MYLK2 ANKRD1 CDON MAFF EGR1 MEGF10 FOS EGR2 PAX5 SMYD1 SIX4
GO_NEUROMUSCULAR_PROCESS_CONTROLLING_BALANCE	44	0.000565398	0.00551297	-0.466035	-1.99224	2	ABR CLN8 USH1G ADCY5 CACNA1A AARS FOXS1 GIGYF2 GPR88 NLGN2 DLG4 NBN ALDH1A3 MYH10 NR4A3 RBFOX2 PAFAH1B1 NKX6-2 APP	0.399652	0.65263	-0.266925	-1.03096	4137	CNTNAP1 ALDH1A3 SHANK1 MYO7A JPH4 FOXS1 APP GPR88 ABL1 NBN NR4A3 TPP1 RAC3 ATP2B2 TNR
CHIN_BREAST_CANCER_COPY_NUMBER_UP	25	0.000802311	0.00641695	-0.543105	-1.99223	4	PTK2 TOP2A MYC PAK1 PTGS2 LAMC2 E2F5 EXT1 AURKA MYBL2	0.662129	0.836048	-0.256209	-0.864407	6760	PAK1 MED1 MYC E2F5 FGF3 CD109
REACTOME_LOSS_OF_NLP_FROM_MITOTIC_CENTROSOMES	56	0.000207943	0.00539097	-0.441295	-1.99104	0	CNTRL TUBB DYNLL1 CDK1 NINL HSP90AA1 YWHAG PCM1 PLK1 CKAP5 PPP2R1A ALMS1 CLASP1 AKAP9 DCTN3 PLK4 PAFAH1B1 NEK2 CEP41 YWHAE	0.49669	0.727511	0.235906	0.970644	4801	NEK2 PLK1 CEP41 SDCCAG8 PLK4 CKAP5 HSP90AA1
ALCALAY_AML_BY_NPM1_LOCALIZATION_DN	182	0.000443853	0.00539097	-0.360073	-1.99073	0	KYNU ANK1 SPARC TYMS DTYMK NNT CD38 PLAGL1 EVL RBM3 ASB9 LY86 MDFIC MKI67 STRA13 KIF4A MAD2L1 FKBP1B GPX7 CD69 PTTG1 EXO1 CKS1B IGFBP7 AGTPBP1 RPA1 ABCB1 CDC25C HGF CD200 BIRC5 IDH2 UBE2C TRIB2 SERPINI1 HAAO MCM10 CDC20 FOXM1 MCM2 BANK1 DLGAP5 KIF23 CCNA2 WASF1 RANBP1 SHCBP1 CHEK1 ACAA2 CCNB1 RHOBTB3 KIF2C CENPM CCNB2 BAALC POLE2 PITPNC1 ITM2C ASNA1 ATP8A1 TPX2 SERPINF1 CDKN3	0.120579	0.349026	0.233101	1.17607	1131	SHCBP1 TK1 CCNA2 CENPM MAD2L1 TFDP1 CDC6 BIRC5 EVL HMMR MCM10 ASNA1 HLA-DPA1 CHEK1 HADH CKS1B PTTG1 CDC25C DHFR PAK6 CHAF1A ATP8A1 CD38 CCNB2 CDKN2C CCNF KIF23 HNRNPD NCAPH GAMT RANBP1 BLVRB FOXM1 GYPA SERPINI1 XPA MECR HLA-DMA MDFIC KYNU MCM2 TYMS RSAD2 WDR62 TMEM106C ABCB1 CCNB1 STOM FAM105A RRM2 TUBG1
GO_CILIUM_OR_FLAGELLUM_DEPENDENT_CELL_MOTILITY	12	0.00168516	0.00961274	-0.679864	-1.99065	11	SPAG16 DNAH17 RFX3 DNAH6 CCDC39 DNAH7 DNAAF2 RSPH9 DNAH2 DNAH3	0.000984155	0.0154621	-0.724679	-1.98764	9	DNAH3 DNAAF2 DNAH1 CCDC39 RSPH9 RFX3
REACTOME_RNA_POL_III_TRANSCRIPTION_INITIATION_FROM_TYPE_2_PROMOTER	23	0.00142045	0.00869664	-0.553634	-1.98995	8	GTF3C3 GTF3C5 POLR3D POLR1C POLR3F LZTS1 POLR2F POLR3A	0.82987	0.927527	0.225504	0.751613	8145	GTF3C3 POLR3K POLR3C POLR2H POLR2F POLR2E POLR2L TBP
FAELT_B_CLL_WITH_VH3_21_UP	42	0.000555144	0.00551096	-0.470608	-1.98973	2	ACTN4 MLH1 SMARCD1 VDAC1 TK1 PRRC2A TOMM40 CALR PTPN1 CNOT3 SLC7A6 KDM5C VCP POR EIF4G1 ENPP2 TYMS UBTF SLC25A42 HMGA1 GNA12 SAFB YKT6 CDK16 TOP3B PRKCSH	0.620924	0.810897	-0.236101	-0.90189	6397	CNOT3 SRC ENPP2 CDK16 PPP5C SMG5 TOP3B MLH1 PTPN7 E2F4 KCNAB2 POR RGS10 STXBP2 MYO9B PRRC2A HMGA1
LEE_AGING_MUSCLE_DN	44	0.000565398	0.00551297	-0.465429	-1.98964	2	PPP1R2 SIN3A APBB2 FDFT1 LONP1 PPP3CC SRPR WNT4 ZNF32 POLA2 NR2F1 PMP22 PSMC3 DBP COL3A1 COL1A2 ADAM28 HSPA8 PTH1R PEX2 PLA2G7 SCD EEF1G TNFRSF4 PRKCSH CALM3	0.39888	0.652386	-0.267152	-1.03184	4129	PMP22 APBB2 USP4 COL1A1 COL1A2 SIN3A MYH2 PPP3CC
STEIN_ESRRA_TARGETS_RESPONSIVE_TO_ESTROGEN_DN	38	0.00053986	0.00547974	-0.483564	-1.98865	2	DTL CCNE2 ATAD2 CHRNA5 MICB FEN1 SACS CAP2 WDHD1 ZWILCH GINS2 NCAPG2 MCM5 MCM6 MCM10 MCM2 SKP2 BTG3 SLC27A2 GINS3 POLE2 PRSS23	0.00163633	0.0217157	0.480756	1.81654	15	GINS2 DTL CDC6 MCM5 MCM10 ZWILCH FEN1 TMPO NCAPG2 MICB MCM2 PCNA SKP2 ATAD2 CDC25A WDHD1 MYOF
GO_COVALENT_CHROMATIN_MODIFICATION	315	0.000853242	0.00662192	-0.336606	-1.98834	0	EPC1 MECP2 RNF20 USP16 MORF4L1 BCOR ING3 SAP130 PHB PRMT5 ATM DPY30 VPRBP TBL1XR1 RBBP7 SIRT2 ARID5B MORF4L2 PRMT6 TET2 TRIM16 BRPF1 RBBP4 SMARCAD1 KDM6B GSG2 ACTL6A HCFC1 KDM5B PRMT2 KAT2B SUV420H1 JMJD6 POLE3 CDK1 KDM1B PHF8 CDK2 SAP18 CUL4B EHMT2 PRKAA2 TRIM37 KAT5 NAA50 TRRAP USP51 PHC1 ASXL1 KAT7 KAT6A ATF2 IRF4 LEF1 NCOA1 PCGF2 DNMT3A SMYD3 SUPT7L KDM1A CPA4 TAF1 HUWE1 JMJD1C REST CHEK1 TBL…	0.0387899	0.185014	-0.233663	-1.2481	417	HDAC4 HDAC5 SAP130 SETDB2 TRIM37 GTF3C4 UBE2U YEATS4 ARID4A MECP2 PRDM4 SIRT7 TET3 CDYL CHD3 HDAC10 RPS6KA4 RUVBL2 TAF12 KAT5 POLE3 BAZ2A ENY2 PAXIP1 UBE2E1 ATXN3 LEF1 SUV420H1 CCDC101 ING3 PPP5C SIN3B CTCFL CXXC1 LOXL2 MAP3K7 PER1 EZH1 HUWE1 LDB1 MTA3 USP21 DMAP1 EZH2 HDAC7 MCRS1 OGT SPI1 KDM2A MSL1 PRDM2 RBBP7 RNF20 RNF40 RUVBL1 HLCS UTY KAT6A PRKAA2 SUPT3H EYA2 MSL2 ELP3 MTA1 ZNF335 ATXN7 HMGA…
GO_REGULATION_OF_CELLULAR_KETONE_METABOLIC_PROCESS	161	0.000403388	0.00539097	-0.3658	-1.98818	0	PPARGC1A PSMC3 PSMD2 DLD ERLIN1 PSMA2 KAT2B GHSR PROX1 PSME3 ACADL APOC1 BHMT OAZ2 PSME1 PRKAA2 PSMB5 PSMB4 AKT1 MLYCD DKK3 UGT1A7 RGN PARK7 PTGS2 BMP2 IRS1 PSMF1 PANK2 PSMD1 PSMD14 SIRT5 PSMC1 ACADVL PDK1 REST APOA1 FAM132B ATP2B4 PSMD12 ERLIN2 PSMD4 AZIN1 ODC1 AVPR1A NR4A3 BMP6 CPT1A PSMB7	0.615238	0.807892	0.189578	0.941104	5813	OAZ3 PSMB8 PAX8 PSMB9 PSMA4 BRCA1 CNR1 PSMA1 UGT1A9 DLD GHSR GK PSMD3 PSMA7 NR1H4 SIRT4 DGAT2 PRKAB2 UGT1A10 PSMB10 WDR5 DUOXA2 MAPK9 ATP2B4 UGT1A8 PSMC5 PDHA1 PSMD4 DUOXA1 BHMT NQO1 PSMD2 COMT FABP1 PSMC2 PDHB PSMB7 BMP5 INSIG2 MLYCD MID1IP1 PDK4 TYSND1 INSIG1 SNCA WNT4 PSMA2 PSMB1 PSMB4 PSMD7 PSMB6 ACADVL PDHX PSMA5 AKT1 FAM132B FGFR4 PLA2G4A ERLIN1 NR1H3 CAV1 MTOR PSMD10
GO_REGULATION_OF_LIGASE_ACTIVITY	126	0.000326264	0.00539097	-0.379	-1.98792	0	MAGEA2B CDC26 PSMC3 PSMD2 BUB1B USP44 PSMA2 MAD2L1 CDK1 PSME3 CDK2 RPS27A UBE2S PSME1 FBXO43 PSMB5 CDC20B PLK1 PSMB4 RGN PIN1 PARK7 UBE2C CDC20 PSMF1 PSMD1 PSMD14 PSMC1 BUB3 UBA52 CCNB1 TFIP11 PSMD12 PSMD4 ANAPC4 MAD2L2 PSMB7 UBB	0.068849	0.255786	0.265068	1.26582	651	CDC23 PLK1 MAD2L1 CDK2 UBE2N PSMB8 PSMB9 PSMA4 BUB3 PSMA1 ANAPC1 PSMD3 PSMA7 PSMB10 BUB1B MASTL DCUN1D1 SKP1 ANAPC16 PCID2 PSMC5 PSMD4 ARRDC4 ANAPC10 MAGEA2 PSMD2 PSMC2 PTEN FBXW7 ANAPC7 CCNB1 DCUN1D2 PSMB7 USP44 RAB1A CDK1 UBA52 MID1IP1 PINK1 UBE2D1 LCMT1 PSMA2 PSMB1 PSMB4 ANAPC11 PSMD7 AXIN1 PSMB6 TPR
GROSS_HYPOXIA_VIA_ELK3_AND_HIF1A_UP	139	0.000352237	0.00539097	-0.371776	-1.98561	0	PGK1 RUSC2 PALLD ETS1 SMOX HOMER1 PPRC1 RNGTT NFKBIZ CSRNP1 JAG1 PSMC4 RCOR1 ANKRD1 SLC19A1 NEDD9 RGS16 PPP1R3B ANGPTL4 NFKBIA ACAP2 CXCL1 TRAF6 APPL2 DDX39B KLF4 NAP1L1 CTGF JMJD6 LXN PTGER4 ATF3 GZF1 FRMD6 DNAJB4 HK2 CDC42SE1 PTCH1 AFG3L2 JMJD1C PDK1 MAGED1 PGF PLK2 NDRG1 MXI1 RBPJ SOX2 TGIF1 CNOT7 PRDX5 DUSP14 SPAST DUSP4 CCRN4L	0.0272753	0.147547	-0.283986	-1.3588	287	NAGPA DDX39B GATA3 ZBTB20 MAGED1 PDK1 TM4SF1 PPAP2B SMOX ATF3 NEDD9 VHL FRMD6 PSMC4 PIM3 ZFP36 HBEGF NFKBIZ SLC37A4 FAM49B SPRY4 ANKRD1 CTGF MERTK RBPJ CD93 ARHGAP5 EGR1 KLF4 RORA SPAST SLC19A1 CDC42EP3 FOS CNOT7 VEGFA SRGN TGIF1
CAFFAREL_RESPONSE_TO_THC_8HR_3_DN	10	0.00231041	0.0121376	-0.719281	-1.98557	16	ACTR1A RANGAP1 EIF3B POLA2 PRPS1 PSMD1 CHD4	0.504669	0.733493	0.367037	0.957328	4971	POLA2 ACTR1A RANGAP1 PRPS1 EIF3B PCDHB14
KAAB_FAILED_HEART_ATRIUM_DN	138	0.000350385	0.00539097	-0.372119	-1.9853	0	DAAM1 YWHAZ PARVB MCM3 TGFBR3 ACTB CLIC4 SERPINA3 ZNF22 ACP1 VAPB HINT1 PAPOLA GSTM3 PLEKHB2 LAPTM4A NUTF2 NHP2L1 PMP22 SS18 PPM1A TM9SF1 HNRNPL MPP1 OPTN LDHA PTPRB TAGLN SLC39A14 FKBP1A TCEB1 RPA1 PSMB5 PSMB4 EI24 EIF3I G3BP2 GTF3A SMARCA1 MAP2K1 RAN TMED10 RRAGA RBP1 SPARCL1 MYH10 ABCC9 PAFAH1B1 MLEC WARS VTI1B FKBP9 YWHAE APP	0.919007	0.968265	0.164774	0.799346	8702	MCM3 COX6A1 ZNF22 VAPB IFITM3 NHP2L1 SLC9A6 OPTN EI24 HDGF MPP1 ACOX2 LRBA RAN BLVRB SRI PGM1 ACP1 ABCB6 DDX21 HINT1 LAGE3 NPRL2 PAFAH1B1 TSC22D1 KPNA6 LSM7 MAP2K1 TNFAIP1 RAB1A TM9SF1 RIT1 PRDX1 SPARCL1 PGK1 FAM131A SDF2 PPP1CC PSMB1 PSMB4 WARS FCN3 G3BP2 OSMR SPTSSA VTI1B NUTF2 ACTB CTTN RAB9A ATP6V0E1 IFNGR1 PARVB
GO_REGULATION_OF_TRANSCRIPTION_FROM_RNA_POLYMERASE_II_PROMOTER_IN_RESPONSE_TO_HYPOXIA	31	0.000679232	0.00585262	-0.508594	-1.98521	3	SIRT2 UBE2D3 RPS27A TCEB1 BACH1 HIF1A STOX1 UBA52 RBPJ ARNT CUL2 UBB	0.0337581	0.169784	-0.420048	-1.49444	346	EGLN2 VHL UBC RPS27A EP300 RBPJ HIF1A EGR1 VEGFA
IIZUKA_LIVER_CANCER_PROGRESSION_G1_G2_DN	24	0.0017452	0.00983466	-0.54563	-1.98475	10	IMPA2 PSME4 ADNP SIAH1 DICER1 TPD52L2 PPIB FDPS ACTB EIF4G1 ATP2A2 CCT6A AARS PRPF40A GORASP2	0.176603	0.42853	-0.373498	-1.24646	1809	VEZF1 GOLGA4 PRPF40A UBQLN2 SP3
GO_MALE_GAMETE_GENERATION	373	0.00113379	0.00760228	-0.330257	-1.98431	0	TBPL1 WDR33 HIST1H1A KRT9 CABYR IGF2R KATNAL1 ZFP41 ZNF541 PVRL2 C9orf24 DLD NPHP1 CATSPER3 DNAJA1 TSGA10 ATRX HSF2 PTTG1 STYX ADCY10 DZIP1 ASPM CREM BRD2 KHDRBS3 PYGO2 SIX5 CELF1 SPATA9 FANCG CLDN11 RACGAP1 PXT1 CDC25C PYGO1 TBC1D20 TXNRD3 DIAPH3 RGN TCFL5 FNDC3A CASC5 ADAM28 LRGUK BCAP31 XRN2 PCYT1B CCNB1IP1 CTSB TP63 DNMT3A MEA1 PANK2 JAG2 PLD6 AKAP14 HSF2BP CCNI CFTR DPY19L2 PUM1 H2AFX RAN SO…	0.385235	0.641278	-0.187827	-1.01991	4163	RUVBL1 SGPL1 USP42 KRT9 SPANXA1 INPP5B TMF1 TTLL5 CCNA1 PIWIL4 BAG6 CCNB1IP1 RGS2 SPAG6 DNAJA1 WDR48 ETV5 MCM8 SOD1 UBR2 MAK SPA17 KDM2B NUP62 TSGA10 E2F1 MKKS PAFAH1B2 CATSPER1 SPAG11B C9orf24 DPCD SOX9 ZGLP1 TESK2 DMRTC2 KHDRBS3 KIT ACE ATAT1 CREM SYCE3 ACVR2A REC8 YBX2 ARNTL PAFAH1B3 RARA DNAH9 TXNDC2 TUBD1 TAF4B MERTK PATZ1 ACRBP DNMT3A ZNF296 RFX2 TMEM119 PVRL2 PMCH ACSBG2 PARP11 SPEF2 TBC1D…
GO_CLEAVAGE_INVOLVED_IN_RRNA_PROCESSING	19	0.0018276	0.0101219	-0.58325	-1.9842	11	NOB1 EXOSC8 RRS1 ERI1 UTP20 RRP36 EXOSC7 RPSA EXOSC3	0.796144	0.908289	0.244465	0.772245	7763	ERI2 EXOSC8 RRP36 EXOSC9 ABT1 RPSA NOB1 ERI1
GO_REGULATION_OF_PROTEASOMAL_UBIQUITIN_DEPENDENT_PROTEIN_CATABOLIC_PROCESS	144	0.000367242	0.00539097	-0.370205	-1.9839	0	PSMD10 WAC BAG5 PBK USP5 CHFR RAD23B UBXN1 ZW10 CLU UBE2V2 RNF144A COMMD1 TERF1 UBQLN4 IL33 LRRK2 PRICKLE1 VCP RAD23A FBXO5 UBE2K RNF217 SUMO2 CBFA2T3 ATM GCLC RNF19A SIRT2 BUB1B CSNK2A2 RNF166 USP44 MAD2L1 RNF180 TTK ESPL1 GNA12 TLK2 PLK1 AKT1 PARK7 BCAP31 TRIB2 PARK2 NFE2L2 UBQLN1 HSP90AB1 RB1 DLGAP5 TAF1 SDCBP BUB3 CCNB1 PLK2 ANKIB1 XBP1 UFL1 BBS7 MAD2L2 AURKA CENPF CSNK2A1 BUB1	0.502756	0.731805	-0.203731	-0.980973	5290	ANKIB1 SMC5 PSEN1 BBS7 ZW10 ARIH2 BAG6 MAD2L2 RNF19B SOCS4 UBE2V2 SDCBP USP14 TERF1 SVIP TEX14 CSNK2A1 NSMCE2 TRIB1 ZNF207 PLK3 COMMD1 PIAS1 ATM CSNK1D GSK3B WAC GLMN GCLC RNF125 PSMG2 SMARCC1 UBQLN2 TRIB2
DAVICIONI_MOLECULAR_ARMS_VS_ERMS_DN	170	0.000419287	0.00539097	-0.362946	-1.98329	0	MFAP4 SLC1A3 CREB3L1 IER2 KHNYN STEAP1 RBMS3 FNDC3B EEF1D NAV3 TRPS1 BST2 MFAP2 SORBS3 FAM110B EXOSC4 EMP3 CYP26B1 SOBP CHMP7 PTP4A3 ASAP3 PTPN13 REEP4 TSTA3 ISLR MMP2 ARL4A GLT8D2 PMP22 CRABP2 PARVA DENND1A EHD1 CCDC25 ZIC1 LAMA2 NUAK1 PTGER4 TRAPPC9 SLC39A14 DENND2A EIF4EBP1 PDGFRL COL5A2 GALNT2 TRIB2 NBN PTH1R SLC1A5 TP63 CD248 FKBP11 FZD4 PLK2 C1orf54 TMEM45A ZNF16 LPAR1 CRTAP OCA2 TRIP10 SER…	0.00207665	0.025461	-0.3137	-1.54583	21	CHMP7 CSRNP3 SOSTDC1 BOP1 DOK1 KHNYN TP63 FZD7 INPP4B DUSP4 RRBP1 PVALB DENND1A ARHGEF40 PSD3 IGF2BP2 ZNF16 EHD1 GLT8D2 GPC4 MAPKAPK3 FAM160B2 ITM2C PPAP2B NUAK1 EMP3 LHX6 HMGA2 ID2 OBSL1 STEAP1 MFAP2 RGS10 ASAP3 SLC39A14 RGL1 ADA PMP22 NBN IER2 PLAG1 MMP2 SIGIRR NCOA2 OLFML1 TPBG COL5A2 KAZN ZFHX4 AKIP1 AMPD2 EXOSC4 CD248 EIF4EBP1 HEY1 TRAPPC9 TRPS1 BMP4 SH3BP5 TRIB2 DENND2A
REACTOME_AUTODEGRADATION_OF_CDH1_BY_CDH1_APC_C	56	0.000207943	0.00539097	-0.43955	-1.98316	0	CDC26 PSMC3 PSMD2 PSMA2 RPS27A PSME1 PSMB5 PSMB4 UBE2C PSMF1 PSMD1 PSMD14 PSMC1 UBA52 PSMD12 PSMD4 ANAPC4 PSMB7	0.283926	0.550498	0.26837	1.10422	2744	CDC23 PSMB8 PSMB9 PSMA4 PSMA1 ANAPC1 PSMD3 PSMA7 PSMB10 PSMC5 PSMD4 ANAPC10 PSMD2 PSMC2 ANAPC7 PSMB7 UBA52 UBE2D1 PSMA2 PSMB1 PSMB4 ANAPC11 PSMD7 PSMB6
GO_REGULATION_OF_PROTEASOMAL_PROTEIN_CATABOLIC_PROCESS	176	0.000433463	0.00539097	-0.360483	-1.98255	0	BAG5 UCHL5 PBK USP5 CHFR RAD23B UBXN1 ZW10 CLU UBE2V2 RNF144A COMMD1 TERF1 TMF1 UBQLN4 FMR1 IL33 LRRK2 PRICKLE1 PSMC5 PSMC4 VCP RAD23A FBXO5 UBE2K RNF217 SUMO2 CBFA2T3 ATM GCLC PSMC3 RNF19A SIRT2 BUB1B CSNK2A2 RNF166 USP44 MAD2L1 PSME3 RNF180 PSME1 TTK ESPL1 GNA12 TLK2 PLK1 AKT1 PARK7 BCAP31 TRIB2 PARK2 NFE2L2 PSMF1 UBQLN1 PSMD14 HSP90AB1 PSMC1 RB1 DLGAP5 TAF1 LAMP3 SDCBP BUB3 CCNB1 PLK2 ANKIB1 X…	0.425476	0.672872	-0.204206	-1.01074	4515	USP5 ZFAND2A KLHL22 UBE2K BTRC CSNK1E NELL1 RNF144A UBQLN1 USP19 SOCS5 CHFR NFE2L2 PKD1 PRKACA ANKIB1 SMC5 PSEN1 RNF40 BBS7 ZW10 TMF1 ARIH2 OSBPL7 BAG6 MAD2L2 RNF19B SOCS4 UBE2V2 SDCBP USP14 PSMC4 TERF1 SVIP TEX14 CSNK2A1 NSMCE2 PSMD14 TRIB1 ZNF207 PLK3 COMMD1 PIAS1 ATM CSNK1D GSK3B WAC GLMN PSMF1 DYX1C1 GCLC RNF125 PSMG2 SMARCC1 UBQLN2 TRIB2
SCHLOSSER_MYC_TARGETS_AND_SERUM_RESPONSE_DN	46	0.000763359	0.00625476	-0.458717	-1.98238	3	FTSJ1 DKC1 MRPL19 ADCY3 TIMM17A RSL1D1 PRNP RRS1 CSE1L BYSL SYNCRIP PRDX4 HSPA9 PA2G4 PRKRIR LDHA MYC PPAT EXOSC7 RPP40 PAICS RAN MXI1 NCL ODC1 FBL PDIA5	0.145417	0.386144	0.312937	1.23639	1403	TFDP1 HSPA9 PAICS TIMM17A PA2G4 TRIM14 UCHL3 HDGF PPAT CSE1L RAN FBL DDX21
BASSO_B_LYMPHOCYTE_NETWORK	137	0.000348675	0.00539097	-0.372353	-1.9814	0	CSE1L BYSL EIF4G1 SHFM1 BLMH PRDX4 HSPA9 PSMD2 UCK2 EMG1 QPCT MDFIC ITPR2 MAD2L1 XPOT SECISBP2L HDDC2 CDK1 SSRP1 SLC39A14 UBE2S TCEB1 PES1 PSMB5 TCP1 FAM98A ZMYND11 RFC4 EIF2S1 AHSA1 PSMD1 PSMD14 HPRT1 MAP1B PAICS ASNS CCNA2 AFG3L2 LGALS1 ITPR1 CCNB1 GARS MRPL3 NDRG1 S100A4 ETHE1 PSMB7 TRIP13 POLR2F RUVBL2 TPX2	0.0234011	0.133762	0.282286	1.36731	220	CCNA2 MAD2L1 SNRPF POLD2 HNRNPAB HSPA9 PAICS TIMM17A FEN1 MRPL12 DBF4 SAR1A RFC4 SRSF1 TCP1 CSE1L CYCS HHEX ITPR2 BIN1 POLR2H AHNAK SSRP1 HSPE1 SHFM1 EPOR MDFIC PSMD2 ZMYND11 EMG1 MRPS12 PCNA POLR2F PRDX3 CCNB1 CYC1 CYLD MVP PSMB7 CASP4 CDK1 SSBP1 TUBG1
GO_NEGATIVE_REGULATION_OF_NUCLEAR_DIVISION	42	0.000740192	0.006137	-0.468635	-1.98139	3	ATM BUB1B CSNK2A2 TNKS MAD2L1 ATRX PTTG1 LIF TTK FBXO43 PLK1 BUB3 CHEK1 MAD2L2 CENPF CSNK2A1 MTBP BUB1	0.24469	0.506559	0.296371	1.14413	2372	PLK1 MAD2L1 CHEK1 PTTG1 TOM1L1 BUB3 CENPF NME6 BUB1B HORMAD1
GO_DENDRITIC_SPINE_DEVELOPMENT	19	0.0018276	0.0101219	-0.582114	-1.98033	11	UBA6 WNT7A PAK3 SLC12A5 PAK2 DLG4 SHANK3 NCK2 ACSL4 CTNND2	0.565854	0.777502	-0.293858	-0.920625	5799	DLG4 ARF4 SHANK1 EPHB1 SRGAP2 WNT7A EPHB2 SLC12A5 CTNND2
KAYO_CALORIE_RESTRICTION_MUSCLE_UP	93	0.000266809	0.00539097	-0.39649	-1.97894	0	HCLS1 MAPT CALB1 LAMA2 DRD2 CLEC3B COL3A1 SNTA1 CPA3 FGL1 IGFBP4 COL1A2 LUM KL DHX38 SAFB HSPA6 CCNI TCF12 RBP1 SLC2A4 MYH10 S100A4 ARCN1 NR4A3 RNF113A ELANE APP FN1 CYB5R3	0.00114844	0.0170212	-0.383872	-1.71776	11	DHX38 ENG HSPA6 STX4 COL6A3 SCRIB CD302 ARCN1 CUX1 FN1 ACTR1B COL3A1 RYK RASSF2 TANK MAPT SPTAN1 EMP3 DES IGFBP4 S100A11 APP KLHDC3 C1QB PAFAH1B3 VAT1 NR4A3 IER2 DEFA6 SLC2A4 SNTA1 DRD2 CLEC3B RBP1 COL1A1 SLC1A1 KL COL1A2 CPA3 ATP2B2 TCF12 FAP TUBA1A
GO_NUCLEOBASE_CONTAINING_COMPOUND_TRANSPORT	186	0.000453104	0.00539097	-0.356368	-1.97838	0	GLE1 NUP37 NUP35 NUP62CL AHCTF1 NUP205 MRPL18 SRSF4 EIF4E PABPN1 FYTTD1 CHTOP UPF2 HNRNPA3 CPSF3 MCM3AP CASC3 DDX39A KIF5C SLC35B2 POLR2D FMR1 AAAS DDX19B NUP153 SLC25A36 NXF1 NXT2 HNRNPA1 NUPL1 FLOT1 SHFM1 SRSF5 CPSF2 ZC3H3 RFTN1 EIF4A3 P2RX7 SRSF9 TOMM20 DDX39B THOC2 NUP160 THOC5 C17orf85 TNKS RAE1 SEH1L POM121 SLC25A42 SLC29A1 XPOT XPO7 NUP107 NXF2 MYO1C NUP93 SLC35C1 IGF2BP1 FIP1L1 MAGOH SLC2…	0.154824	0.401515	-0.230393	-1.15011	1644	DHX38 EIF5A2 ENY2 NUP153 RFTN1 SLC35B2 NUP35 SLC25A26 SLC25A6 SRSF11 DDX19B U2AF1 U2AF2 PABPN1 SLC35C1 RANBP17 IGF2BP2 SMG5 ATXN2 DDX39B NXT1 SIDT1 NUPL2 CPSF1 KHSRP THOC5 PNPT1 CPSF3 POLR2D UPF3B SLC25A17 NCBP1 NUP62 NXT2 NXF2 C14orf166 NUP50 SRSF10 THOC2 SEH1L SLC25A23 SLC25A36 SLC29A1 SRSF7 RFTN2 RAE1 RBFOX1 SLC35B4 NUP214 SNUPN SLC29A2 EIF5A FLOT1 XPO7 CPEB1 SMG7 SRRM1 NUP98 SLC29A3 PARP11 RB…
DAIRKEE_CANCER_PRONE_RESPONSE_BPA	48	0.000390625	0.00539097	-0.454269	-1.97567	1	C1QBP IGFBP2 FAM8A1 SORD BRWD1 DHX15 HIST1H4C CSE1L EIF3B QDPR TRIP12 UCK2 GOT2 PSMA2 TOP2A MYC NUP93 PIK3R1 GTF3A PSMD1 RB1 RANBP1 PPM1G RDX CKM	0.277997	0.544049	0.278447	1.10975	2680	TNNI1 RB1 C1QBP QDPR FKBP5 TNNC1 RANBP1 CSE1L GOT2 PTEN GLUL FARSA HIST1H4C SRL NUP93 SNRPA1 PSMA2 TOP2A
GO_RESPONSE_TO_X_RAY	30	0.00100519	0.00718046	-0.510449	-1.97474	5	CCND1 ERCC8 XRCC2 BRCA2 THBD MSH2 BLM CASP3 NIPBL ERCC1 CDKN1A RAD51 TP53BP1 TP73 LIG4 HIF1A XRRA1 TP63 XRCC5 XRCC6 TP53	0.435257	0.680684	-0.286687	-1.01066	4463	BRCC3 SFRP2 XRRA1 CDKN1A ANXA1 HIF1A XRCC4 PMAIP1
SASSON_RESPONSE_TO_GONADOTROPHINS_UP	90	0.000260892	0.00539097	-0.397508	-1.97461	0	TK1 CASP9 GPRC5B PRKAR1A TMBIM6 GNB1 STAR PGK1 PLIN3 BAD HSD11B1 ACTB HSD3B1 SRP72 BNIP3L ACP2 RHOB PTP4A1 GK GNAS PSMC3 ATP2B1 STIP1 ACPP JMJD6 GRK5 PPP2R1A TNFAIP3 HK2 PRKX PSMD1 MAP2K1 ARHGAP35 P4HA2 STK25 ITPR1 CYP11A1 GDI2 CDK16 RAB2A PPAP2A DHCR7	0.252126	0.515954	0.246161	1.11271	2400	TK1 ACTR2 CYP19A1 FDX1 GK ARPC1A FKBP5 RAB4A ALPL DUSP9 CREBL2 MSMO1 LHCGR P4HA2 RAB27A UPP1 TMBIM6 MAP1LC3B SRP72 BAD MAP2K1 GNAS RAB1A DDX41 PPFIA4 HK2 TFPI2
GO_PLATELET_DEGRANULATION	104	0.000284252	0.00539097	-0.387489	-1.97434	0	TIMP3 VEGFB P2RX1 CLU FGA HABP4 BRPF3 TGFB2 ABCC4 ITGB3 TLN1 TMSB4X PSAP SERPINA3 ACTN2 POTEKP QSOX1 ISLR SPARC TGFB1 PLG TGFB3 LYN TTN CLEC3B LAMP2 HGF PDGFB APOA1 WDR1 SCG3 ITGA2B SERPING1 FGG SERPINF2 CALM3 CD36 APP FN1 TF PROS1	0.00829045	0.0679963	-0.325675	-1.48642	86	PECAM1 FAM3C TGFB1 FN1 F5 CALM3 TGFB2 TUBA4A P2RX1 A2M PROS1 SELP HABP4 CALM1 SOD1 PDGFA CTSW PDGFB TLN1 CDC37L1 IGF2 APP RARRES2 ITIH4 F13A1 IGF1 CLEC3B FCER1G ACTN2 HGF ITGA2B SCG3 FGB FIGF BRPF3 VEGFA SRGN SPARC ITIH3
JIANG_AGING_HYPOTHALAMUS_DN	40	0.000542986	0.00549151	-0.472789	-1.9741	2	VSNL1 AP2M1 DNAJA2 RAB18 EPRS ATP2A2 EEF1A1 PLD3 ACO2 ATP6AP1 STIP1 DNM1 APOE DLG4 PPP2R1A KIF5B MAGED1 PRKACB CS VTI1B DDB1	0.974324	0.991797	-0.166171	-0.627647	10017	DLG4 APOE ACHE GPX4 STIP1 MAGED1 GRIA1 KIF5B UBC PLD3 PTGDS ATP1B2
GO_NEGATIVE_REGULATION_OF_MITOTIC_NUCLEAR_DIVISION	33	0.000689893	0.005878	-0.497197	-1.9735	3	ATM BUB1B CSNK2A2 TNKS MAD2L1 ATRX PTTG1 TTK PLK1 BUB3 CHEK1 MAD2L2 CENPF CSNK2A1 MTBP BUB1	0.18092	0.433699	0.334373	1.21935	1757	PLK1 MAD2L1 CHEK1 PTTG1 TOM1L1 BUB3 CENPF NME6 BUB1B
GO_REGULATION_OF_TELOMERE_MAINTENANCE_VIA_TELOMERE_LENGTHENING	50	0.000397219	0.00539097	-0.449194	-1.97289	1	PKIB HNRNPA1 TNKS2 ATM HNRNPU CCT6A MAPK15 TNKS CCT4 PRKCQ PINX1 HMBOX1 GNL3L TINF2 TCP1 SMG6 CCT8 CCT3 PARP1 HNRNPC NEK2 AURKB CCT2	0.636829	0.821317	-0.227074	-0.901678	6587	SRC PNKP MAP2K7 ACD GNL3L RTEL1 TINF2 MCRS1 SMG5 CCT8 WRAP53 MAPK15 TERF1 MAP3K4 POT1 CTNNB1 PINX1 ATM CTC1 SMG6 CCT2
REACTOME_RNA_POL_III_TRANSCRIPTION_TERMINATION	19	0.0019799	0.010759	-0.579819	-1.97253	12	POLR3D POLR1C POLR3F NFIB LZTS1 POLR2F POLR3A	0.892098	0.957007	-0.22093	-0.692149	9143	SSB POLR1C POLR2K
YAO_HOXA10_TARGETS_VIA_PROGESTERONE_UP	71	0.00023015	0.00539097	-0.417218	-1.97248	0	ACTB INMT WNT4 ENPP2 DDX50 GEM ARL4A DBP HMGCR SENP6 REM1 USE1 LAMA2 KLF10 LTF PIK3R1 APOE AQP1 IDH2 LEPR NBL1 RBP1 NCAM1 GSTA3 IGFBP3 CSF3R PROS1	0.0995989	0.315925	-0.298822	-1.27309	1042	ADM PRPF39 CRIP2 ELN ATP1A2 RARRES2 THRSP SENP6 SLC27A1 RBP1 KLF10 REM1 FLT1 NCAM1 GEM
BIOCARTA_RANMS_PATHWAY	10	0.00271813	0.0137366	-0.714219	-1.9716	19	KPNA2 RANBP1 RAN AURKA KIF15 TPX2	0.867291	0.946094	-0.261956	-0.680643	8802	KPNA2 KPNB1
GO_RESPONSE_TO_OXIDATIVE_STRESS	333	0.000937207	0.00696996	-0.332653	-1.97158	0	APTX BAD CHD6 ERCC1 CLN8 HP FOSL1 MPV17 RHOB VRK2 ZNF622 HTRA2 CCL19 NDUFS2 TRPM2 ECT2 ADAM9 ADNP2 CAT HSPA1A GUCY1B3 ATP2A2 CD38 CYBB STAU1 GCLC PRKRA MSRB3 MMP14 PPARGC1A SIRT2 NOX5 ERO1L IMPACT KLF4 TP53INP1 AIFM1 PDGFD NET1 IL1B FKBP1B KDM6B STX2 MAPT GPX7 PPP1R15B PRDX6 KAT2B MGMT SOD3 LDHA UCP2 CDK1 PLA2R1 CDK2 ERCC2 IL18BP OXSR1 IL1R1 PSMB5 DIABLO CYGB TMEM161A AKT1 APOE AQP1 HIF1A TNFAIP3…	0.000278061	0.00668811	-0.285166	-1.53205	2	BCL2 HSPA1B TNFAIP3 ARG1 EZH2 GPX4 GPX8 NFE2L2 ADPRHL2 DPEP1 PTGS1 PDK1 APEX1 HBA2 MAP3K5 PXDNL RRM2B SEPN1 TXNL1 CYP2E1 GSR MAPT PSEN1 PDK2 CRYAB GPX2 PNPT1 GPX5 ERCC2 SGK2 TPM1 IL18RAP MUTYH ATF4 ETV5 GPX7 SOD1 IL1R1 PSMB5 OXR1 SELK SLC8A1 IMPACT F3 GUCY1B3 HDAC2 MMP3 APP PENK PLA2R1 ERCC3 FOSL1 FOXO1 PKD2 HDAC6 EP300 PLK3 WRN ADA ADAM9 ARNTL HSPA1A PSIP1 PTK2B ABL1 MPV17 ZNF277 TXNDC2 AGER NR4…
GO_AMIDE_BIOSYNTHETIC_PROCESS	483	0.00180505	0.010077	-0.322425	-1.97096	0	FARS2 RPL24 RPL36AL AGK RPL19 SMPD2 EIF3E EIF3F EIF4E3 MRPS26 CDKAL1 GUF1 MRPL19 RPL10A LARP1 RPL41 EIF3D RPL17 RPS3A YARS2 LRRC47 RPL30 RPL9 CARS EIF2B4 GSS MRPL18 RPL15 RPL29 RPL13A ALOXE3 CERS1 EIF4E RPL7L1 MRPS35 B4GALNT1 CHAC1 DIO2 RPL36 P2RX1 RPS27 SLC25A14 TUFM MRPL38 MRPL4 MARS2 CPS1 GART RPL39 SLC25A30 EEF1B2 EEF1D RPL7A RPLP2 EIF3H RPL37A RPS29 MTRF1L EIF4A2 RPL27A RPL34 EIF1AD RPS20 SL…	0.924624	0.97125	0.154246	0.869868	8365	MRPL28 SLC25A1 CPEB4 MTHFD2L CHCHD1 PCSK1 MRPL22 LARS2 EIF4E GGT7 SLC25A13 EIF3CL DHX29 MGST2 PPA2 GADD45GIP1 P2RX7 SLC25A16 SLC25A3 EIF4EBP2 ETF1 DARS2 EIF3J IARS2 RPL34 MRPS34 SLC25A5 DHFR SLC25A21 LARS MRPL12 MRPS23 PDF EIF2B3 EIF2S3 MRPS7 MRPL14 TNIP1 CERS2 HARS BDH2 MRPL23 PPA1 TRMT112 DEGS1 MRPL55 YARS DMD NOA1 SAMD8 MRPL1 PCSK5 MRPL51 TUFM RPL26L1 RPS6KB2 ALOXE3 DHPS IARS MRPL2 RPL21 SEPSE…
PID_ATM_PATHWAY	34	0.000522102	0.00544568	-0.491941	-1.9701	2	MDC1 MDM2 CDC25A SMC3 RAD50 TERF2 BLM CHEK2 BRCA1 TRIM28 RNF8 TP53BP1 ATM YWHAB FANCD2 KAT5 CDC25C NBN MRE11A FAM175A SMC1A H2AFX DCLRE1C	0.221155	0.481151	0.320565	1.17637	2140	DCLRE1C RNF8 CHEK2 UBE2N CDC25C BRCA1 SMC3 RAD50
GO_NEGATIVE_REGULATION_OF_ORGANELLE_ORGANIZATION	361	0.0010582	0.00742159	-0.329173	-1.96988	0	TWIST1 HNRNPA1 FBXO5 MAP1A CEP63 MECP2 TNKS2 BCOR HSPA1A SPAG5 CLIP3 CORO1A GPSM2 KIAA0196 SLC25A5 ATM NDC80 HNRNPU PPARGC1A TRIP12 SYT4 HAUS6 MID1 BUB1B SPICE1 CSNK2A2 TNKS KIF11 LMOD1 NCOR1 KIF4A MAD2L1 TMEM67 ATRX TUBB PINX1 PTTG1 SCIN PHF8 LIF ASPM GNL3L HMGA1 SPTBN1 EML1 TTK FBXO43 ESPL1 TRIM37 PRC1 RACGAP1 TINF2 PIH1D1 CDC14A HGF PLK1 AKT1 UVRAG SMG6 BIRC5 CKAP5 PPP2R1A SCFD1 NBN PARK2 SHAN…	0.31768	0.582367	-0.193043	-1.04454	3422	SPTBN1 TUBB1 VILL XRCC5 ATG5 DNMT3B MCRS1 S1PR1 APOBEC1 SHANK1 TWF1 SPI1 CORO1A INPP5K MAP4 MLH1 GMFG FOXP3 SPTAN1 CDK5RAP2 CHMP4A PIBF1 ZNF451 ZW10 CLASP2 LZTS2 TWIST1 AVIL MAD2L2 KANK1 ERCC4 TRIOBP UBR5 BIRC7 MDM1 RBM14 TERF1 ESPN PFN1 SYT4 VIL1 C16orf45 HAUS1 MKKS STMN1 CLASP1 TEX14 CSNK2A1 HAUS7 MAP1A HDAC6 LIF VPS13C ZNF207 HSPA1A CEP63 EVI5L KDM4A KIF3B NBN VAT1 TMSB4Y SPICE1 OTUB1 IGF1 PHF…
REACTOME_TELOMERE_MAINTENANCE	72	0.000230787	0.00539097	-0.414345	-1.96905	0	HIST2H4B TERF2 RPA2 HIST1H4L FEN1 POLE TERF1 HIST1H2BK HIST1H4E HIST1H4C HIST1H2BM HIST1H2BC POLA2 HIST1H4B HIST1H2BO RFC3 LIG1 HIST1H2BB RPA1 TINF2 H2AFZ HIST1H4D HIST1H2AC HIST1H4F HIST1H4H HIST1H4I DNA2 RFC4 POLD3 HIST1H2BE H2AFX HIST2H2AA3 RFC2 POLE2 HIST3H2BB RUVBL2 RUVBL1	0.000104712	0.00353193	0.540837	2.33825	0	HIST1H2AD HIST1H2BI RFC2 POLD2 DNA2 POLA1 HIST1H4D HIST2H2AA3 HIST1H2BG HIST1H4J RFC3 FEN1 HIST2H4A HIST1H2BL LIG1 HIST1H2BM HIST1H4H H2AFZ HIST1H2BO RFC4 HIST1H4E HIST1H2BE RFC5 HIST1H4L POLA2 HIST1H4A HIST1H2AJ HIST4H4 HIST1H4F TERF2 PCNA HIST1H2AB PRIM2 TERF2IP RPA2 HIST1H4C
GO_POSITIVE_REGULATION_OF_OSTEOCLAST_DIFFERENTIATION	19	0.0019799	0.010759	-0.578784	-1.96901	12	CSF1 IFNG TMEM64 CREB1 GNAS TRAF6 SLC9B2 ATP6AP1 TNFSF11 KLF10 TNF	0.356683	0.617248	-0.342914	-1.07431	3655	ATP6AP1 CCR1 CSF1 PPARGC1B SLC9B2 IFNG TNF TMEM64 CSF1R KLF10 FOS
ROY_WOUND_BLOOD_VESSEL_UP	49	0.000393005	0.00539097	-0.450674	-1.96848	1	FBXL7 POSTN ZWINT STC1 COL4A1 FKBP1B PEA15 COL3A1 GNA12 LUM SGCB COL5A2 GALNT2 NID2 CHN1 HEG1 S100A4 BMP1 VCAN KCNJ8	0.00779746	0.065475	-0.414785	-1.64266	80	MSX1 CYFIP2 TES MMP1 SRSF11 COL3A1 COL5A3 SEL1L3 ANGPTL2 HEG1 NID2 CDH5 KDM5D FBXL7 POSTN SULF1 PCDH17 FKBP1B VCAN CHN1 COL5A2 PLXDC1 COL4A1 ANGPT2 THY1
AZARE_NEOPLASTIC_TRANSFORMATION_BY_STAT3_UP	116	0.00030349	0.00539097	-0.379382	-1.96763	0	CPS1 TGFA PALLD SSR3 VSNL1 JAG1 CLIC4 EMP3 HMGCS1 CDH11 APOBEC3G PTPN11 LTBP1 ARMCX2 COL5A1 G0S2 NUP160 CDH13 CALB1 DDX3X MCL1 TGFBR1 G3BP2 COL5A2 GNG11 DCBLD2 COPA PTGS2 TP63 MAP1B SERPINE2 PLTP SCG5 NF2 PLK2 WDR1 NUP188 SPOCK1 YKT6 RAB6A CALU CALML3 FGFBP1 FEZ1 DUSP4 CYP51A1 CALD1 FN1	0.127197	0.360333	-0.259561	-1.20761	1338	NEAT1 CDV3 CDH11 FLI1 TWF1 CCND2 CLIC4 RPS4Y1 EMP3 KCNMA1 LPXN MMP3 DCBLD2 OAS1 MAN1A1 VNN1 GREM1 TGFA ARL4C DDX58 CDK17 ELAVL2 COL5A2 SLC4A7 CALD1 RAB6A SRGN SPOCK1
PID_LIS1_PATHWAY	28	0.00131234	0.0082986	-0.518173	-1.96582	7	KATNA1 PAFAH1B3 NDEL1 RAC1 MAP1B PLA2G7 PAFAH1B1 CSNK2A1 PPP2R5D YWHAE CDK5R1	0.0397772	0.188163	-0.428788	-1.49011	406	PLA2G7 PPP2R5D DAB1 PAFAH1B2 CDK5R2 CDC42 CSNK2A1 PAFAH1B3 ABL1 RELN
ROSS_AML_OF_FAB_M7_TYPE	65	0.000221435	0.00539097	-0.422986	-1.96535	0	SDPR CMAS TFR2 DNAJC9 CD164 ABCC4 STXBP6 BMP2K PLOD2 HLTF ANK1 PCCB NET1 APOC1 DNAJC6 ALDH1A1 APOE ZMYND8 SERPINI1 GATA2 PRUNE RDX CTNNBL1 ITGA2B FADS2 MYH10 PCDH9 GJA4 SQLE DLC1 PROS1	0.691768	0.85491	-0.210054	-0.879205	7201	NDUFB6 CTNNBL1 PTGS1 PROS1 RASA1 MYL4 TPM1 DNAJC6 SOD1 BMP2K PLOD2 CUTA STXBP6 VPS37B KCNH2 TAL1 ITGA2B GJA4
NADLER_OBESITY_UP	59	0.000211104	0.00539097	-0.430338	-1.96454	0	MPEG1 CRYAB DYNLT1 TLN1 PSAP TPD52 POSTN TPM4 PLD3 MRC1 IFI30 CFL1 HCLS1 UCP2 PEA15 CTSA CTSB MIF NEDD8 PLTP PABPC1 BASP1 PFN1 SEC13 PITPNA CTSK PLIN2 CTSS SERPINF1	0.000485625	0.00949315	-0.457121	-1.87084	4	CRYAB CKB MRC1 IFI30 PFN1 PLD3 TLN1 CSF1R DAD1 LGALS3 C1QB FBLN2 ALOX5AP POSTN MPEG1 SERPINF1 LAPTM5 BGN CSTB TPD52 FCER1G COL1A1 PABPC1 UCP2
GO_NUCLEAR_EXPORT	141	0.000361011	0.00539097	-0.367818	-1.96339	0	GLE1 NUP37 NUP35 NUP62CL NUP205 SRSF4 EIF4E PABPN1 FYTTD1 CHTOP UPF2 CALR CPSF3 NMD3 CASC3 DDX39A POLR2D AAAS DDX19B NUP153 NXF1 RRS1 CSE1L HNRNPA1 NUPL1 SHFM1 SRSF5 CPSF2 ZC3H3 ADAR EIF4A3 SRSF9 HSPA9 TGFB1 NUTF2 RPS15 DDX39B THOC2 NUP160 THOC5 RAE1 SEH1L POM121 XPOT XPO7 NUP107 NXF2 STYX NUP93 FIP1L1 MAGOH SMG6 DHX38 NUP155 POM121C BUD13 RANBP1 U2AF1 RAN RPSA XPO4 RBM8A NUP188 SRSF3 NUP50 XPO5 …	0.230462	0.491826	-0.232147	-1.11363	2426	NUP35 SRSF11 TGFB1 DDX19B U2AF1 U2AF2 PABPN1 RANBP17 PKD1 SMG5 DDX39B NXT1 NUPL2 XPO4 XPO6 CPSF1 THOC5 LZTS2 CPSF3 LSG1 POLR2D UPF3B NCBP1 NUP62 NXF2 NUP50 SRSF10 THOC2 SEH1L SRSF7 RAE1 RPS15 NUP214 RRS1 EIF5A XPO7 SMG7 SRRM1 GSK3B NUP98 RBMX2 ZC3H3 SMG6 STYX ALKBH5 EGR2 THOC1
BENPORATH_ES_CORE_NINE_CORRELATED	97	0.000273523	0.00539097	-0.390066	-1.96213	0	TLE1 HDAC2 RELB EZH2 TFDP2 HSF1 DR1 CALR ELF4 IRF1 GATAD2A PAX6 WDHD1 TGIF2 TBPL1 MYBBP1A TCF7L1 ZIC1 MYC SSRP1 CREB3L2 HMGA1 POLR1E NFKBIE E2F8 TAF2 HIF1A E2F3 FOXM1 BCL11A KDM1A ELF5 ILF2 NFIL3 E2F1 RBL1 YBX1 HMGB2 NFIB PLAGL2 SAP30 TRIP13 MYBL2	0.0549105	0.228086	-0.295186	-1.33132	576	HMGB3 MYBBP1A NFIL3 PLAGL2 FOXC1 ATF4 BCL11A MYBL1 YEATS2 E2F1 CREB3L2 SOX4 HDAC2 SOX9 NFE2L3 TCF7L1 GTF3C2 VGLL4 CEBPG FOXK2 E2F3 TAF2 ETV6 MYC MLXIP HIF1A HMGA1 HSF1 TBPL1 KDM1A
SMITH_TERT_TARGETS_UP	143	0.000363504	0.00539097	-0.366506	-1.96104	0	APBB2 PRRC2A UQCRFS1 IL10RB CCNA1 DR1 DDX10 EWSR1 COMMD1 DYNLT1 NFKB1 ELF4 GTF2E2 CLPP CXCL2 UFM1 ENOX2 KDM5C RCOR1 RBM10 PPP2R2A SHMT2 GK MARS PCCB ICT1 RAE1 INTS9 TOP1 GPKOW MRPL49 CBX5 HSF2 MCFD2 AARS UBE2S CDK4 TRPC1 SNW1 ATF3 NEK3 HSPA5 UVRAG CBLB CKAP5 EXOSC7 PTGS2 BMP2 SLC1A5 EIF2S1 MTHFD2 ASNS WASF1 XBP1 ILF2 NFIL3 PSMD4 PYCR1 TGIF1 TOMM34 FERMT2 R3HDM1 CDKN3	0.0121431	0.0882691	-0.29588	-1.42332	127	CEP57 HSD17B8 MLH1 NEK3 PPP1R11 CCNH NFIL3 CCNA1 CEBPD ATF3 FGF2 ZFP36 COL11A1 PPP2R2A UQCRFS1 CTAGE5 EPCAM STK3 IL10RB PSMD9 RAE1 R3HDM1 APBB2 ZNF274 CEBPG TCEA1 ETV6 FOXD1 COMMD1 CBLB PRRC2A CDKN2A PSMD11 DYRK1A PYCR1 EPS8 GNL2 INTS9 TGIF1
GO_RESPONSE_TO_HYDROGEN_PEROXIDE	105	0.000287853	0.00539097	-0.384497	-1.96086	0	CYP1B1 PRKAA1 STAR CRYAB ETS1 F3 APTX BAD HP FOSL1 RHOB ECT2 ADAM9 CAT IMPACT KLF4 AIFM1 PDGFD NET1 FKBP1B KDM6B PPP1R15B LDHA CDK1 IL18BP AQP1 HIF1A TNFAIP3 PARK7 KPNA4 PCGF2 APEX1 NFE2L2 AKR1B1 AGER PPP2CB STK25 HBA1 NR4A3 HBA2 TRPC6 ADA EEF2 RPS3 HBB MB	0.00104603	0.0160146	-0.361787	-1.65473	10	HBA1 PPP5C SETX BCL2 TNFAIP3 ARG1 EZH2 NFE2L2 APEX1 HBA2 MAP3K5 CRYAB IL18RAP SOD1 SLC8A1 IMPACT F3 HDAC2 FOSL1 FOXO1 HDAC6 EP300 ADA ADAM9 PTK2B ABL1 ZNF277 AGER NR4A3 ANXA1 KDM6B TRPC6 FKBP1B ZNF580 MAPK7 HIF1A GSK3B RHOB COL1A1 DDIT3 KLF4 HBB JUN PDGFRB
SHAFFER_IRF4_TARGETS_IN_PLASMA_CELL_VS_MATURE_B_LYMPHOCYTE	65	0.000221435	0.00539097	-0.421986	-1.96071	0	LDLR CASP3 HSP90B1 TIMP2 SLC12A4 PIM2 ACP1 AMPD1 TUFT1 NAMPT CD38 UCK2 PABPC4 UAP1 SPATS2 ATF3 DNAJB5 TNFAIP3 PCYT1B IRF4 PDIA4 FKBP11 PDK1 NDRG1 C11orf24 NFIL3 SSR1 BMP6 TM9SF4 TXNDC5	0.197579	0.453048	-0.280039	-1.17213	2056	TNFAIP3 SLAMF7 BMI1 PDK1 NFIL3 ATF3 FZD2 PABPC4 ATF4 TXNDC5 ZFP36 UCK2 TM9SF4 KRAS SPATS2 TRAM1 DDIT3 CCL3 VEGFA DNAJB5
GO_NEGATIVE_REGULATION_OF_NERVOUS_SYSTEM_DEVELOPMENT	241	0.000585138	0.00555549	-0.34211	-1.9594	0	WNT7A CHRD PAX6 KATNA1 NOTCH3 DUSP10 MBP MECP2 RFX4 GDF11 TP73 TGFB1 CNTF HMG20A SEMA6C PMP22 SIRT2 SEMA5A CBFA2T2 OMG SEMA4C IL1B PTK2 ASPM COL3A1 NRG1 ROBO2 SEMA3F SEMA3A SEMA3E PCM1 EPHA7 SEMA5B APOE DDX6 ITGB1 PBX1 BCL11A SEMA6D ASAP1 DLL1 GLI3 LSM1 PTPRZ1 EIF2AK4 LGALS1 REST MTMR2 PLK2 RNF6 SPOCK1 CARM1 LPAR1 SEMA3C SOX2 FKBP4 ERBB4 MYCN PAFAH1B1 ULK2 DCC ADCYAP1 PRKACB EIF2AK3 ITM2C MIB1 SP…	0.000750539	0.0128803	-0.298218	-1.5407	7	FGF13 MECP2 SEZ6 DCC KIAA0319 NRG1 STAT3 HOOK3 MTMR2 ASAP1 DPYSL3 NR2E1 PTK2 SEMA6D APOE GDF11 CNTN4 DKK1 TGFB1 EPHA7 MIB1 CBFA2T2 TP73 COL3A1 SEMA3G PHOX2B LINGO1 CRMP1 PRKACA PAX6 C3orf17 GAK ITM2C LRP4 PSEN1 SEMA4D IFNG CDK5RAP2 IFT122 NOG ZHX2 EFNA1 KANK1 ID2 SRGAP2 WNT7A DAB1 BCL11A SEMA4A GPR173 LSM1 SEMA7A SUFU C16orf45 EPHA4 PTPRZ1 HDAC2 RNF10 SOX9 APP SEMA6B ULK2 YWHAH DUSP10 MED1 EIF4EN…
GO_POSITIVE_REGULATION_OF_NITRIC_OXIDE_SYNTHASE_ACTIVITY	20	0.00215617	0.0114785	-0.568132	-1.95878	13	NOS1AP ESR1 AKT1 APOE HIF1A AGTR2 GCH1 CALM3	0.677243	0.845214	-0.267916	-0.851132	6936	APOE CALM3 SCARB1 CALM1 PTK2B GCH1 KRAS HIF1A
GO_POSITIVE_REGULATION_OF_CYTOKINESIS	27	0.001786	0.00999859	-0.521242	-1.95839	10	ECT2 KIF20B KIF14 DRD2 RACGAP1 TAS2R13 KIF23 CDC25B SPAST CSPP1 AURKB KIF3B	0.512797	0.739787	0.276179	0.957952	4988	RACGAP1 CDC6 ECT2 CIT KIF23 KIF14 SVIL TAS1R2 KIF20B AURKC AURKB PKN2
GO_REGULATION_OF_TRANSCRIPTION_INVOLVED_IN_G1_S_TRANSITION_OF_MITOTIC_CELL_CYCLE	26	0.00146341	0.00883352	-0.527721	-1.95836	8	ID2 PCNA DHFR RRM2 CDC45 CCNA1 ORC1 CDT1 FBXO5 BRD4 TYMS CDK1 CCNE1 BACH1 RB1 E2F1 E2F7	0.0638451	0.245127	0.416684	1.43171	622	CDT1 CDC6 POLA1 CDC45 RB1 DHFR ORC1 TYMS PCNA CDK1 RRM2
GO_NEUROBLAST_PROLIFERATION	28	0.00147638	0.00887061	-0.515995	-1.95756	8	ASPM EML1 RACGAP1 LEF1 RAB10 HHIP PAFAH1B1 ARTN SOX5	0.639099	0.822215	0.251721	0.881757	6243	RACGAP1 HHIP DCT PAFAH1B1 WNT3A SHH
GO_REGULATION_OF_DNA_TEMPLATED_TRANSCRIPTION_IN_RESPONSE_TO_STRESS	64	0.000220653	0.00539097	-0.422747	-1.95749	0	ATF6 SIRT2 IMPACT UBE2D3 RPS27A TCEB1 ATF3 BACH1 HSPA5 HIF1A STOX1 NFE2L2 CHEK1 UBA52 NCK2 XBP1 RBPJ TP53 ARNT CUL2 UBB	0.0104717	0.0797908	-0.37704	-1.57289	108	EGLN2 ATF3 VHL ATF4 UBC RPS27A IMPACT EP300 RBPJ MAPK7 HIF1A RPS6KA3 EGR1 DDIT3 PPP1R15A JUN SIN3A VEGFA
GO_CELLULAR_RESPONSE_TO_IONIZING_RADIATION	50	0.000397219	0.00539097	-0.445574	-1.95699	1	NIPBL CRYAB EEF1D GTF2H5 ELK1 CDKN1A RAD51 RHOB TP53BP1 ECT2 TSPYL5 ATM NET1 MGMT TLK2 RAD51AP1 ITGB1 XRCC5 KDM1A RAD9B XRCC6 H2AFX WRN TP53 FIGNL1	0.462059	0.701211	-0.25056	-0.994938	4779	RAD9A SFRP2 WRN GADD45A CDKN1A ATM RHOB EGR1 KDM1A NOX4
SERVITJA_LIVER_HNF1A_TARGETS_UP	131	0.000335458	0.00539097	-0.370421	-1.95558	0	TMEM181 CDC42EP5 SLCO1A2 ABCC4 ABCD2 SLC41A3 AKAP12 HMMR POR RGS16 ARHGAP18 TNFRSF19 GSTM3 SLC20A1 CRAT ECT2 GSTA2 GAS2L3 CXCL1 IGF2R DBP ELOVL6 SEPT6 KIF11 NLN MAD2L1 TMTC2 UCP2 RACGAP1 ABCB1 CDCA8 ADAMTS4 PSAT1 UBE2C LEPR CDC20 MCM2 PTGFR MTNR1A ASNS CCNA2 LGALS1 PLTP LPL NTF3 CCNB1 P2RY14 ESCO2 KIF2C SPARCL1 CCNB2 SCD NEK2 KIF20A RAB30 AURKB BUB1 FMO3 TPX2 MAP4K4	0.207046	0.464435	0.234779	1.12847	1956	NEK2 CCNA2 MAD2L1 RACGAP1 KIF11 ECT2 HMMR MGST2 FABP4 AFP SLCO1A2 GSTA4 CCNB2 CDCA8 ELOVL6 MAOA GAS2L3 PCTP SCD IGF2R SERPINB1 RAB27A PLTP SLC7A4 CDC42EP5 IMPA2 NPNT NQO1 P2RY14 MCM2 CCL2 ABCB1 CCNB1 NLN
GO_EXTRACELLULAR_STRUCTURE_ORGANIZATION	292	0.000760456	0.0062432	-0.333621	-1.95517	0	ABI3BP PXDN FGA LAMA4 SULF1 RIC8A COL4A5 TGFB2 ADAMTSL4 ITGB3 LTBP2 MFAP2 MUC5AC COL11A2 HAS2 CTSG ENG COL19A1 COL4A2 MPV17 MYH11 RAMP2 COL9A1 FLOT1 TLL2 TNXA MMP8 CAPNS1 ITGAL POSTN MMP2 PRDX4 SPARC ITGB7 TGFB1 PLG COL5A1 SH3PXD2B NID1 F11R MMP14 COL6A1 ERO1L DSPP COL4A1 HAS1 PTK2 CTGF MMP16 ECM2 ADAMTS3 LAMA2 PLOD3 MMP11 COL3A1 MMP7 ERCC2 FKBP1A TNF ADAMTSL2 COL1A2 LUM TGFBR1 ADAMTS4 FBN1 COL5A…	9.3791e-05	0.00353193	-0.373431	-1.97483	0	COL6A3 ILK ITGB2 PECAM1 ITGAL JAM3 MMP1 TGFB1 COMP EGFL6 FN1 PLOD3 ITGB7 LOXL2 MMP15 COL3A1 COL5A3 NCAN ELF3 TGFB2 KLKB1 FBN1 MMP10 CMA1 A2M ADAMTSL4 COL4A5 HAPLN1 PRSS2 MMP19 CTSG ITGA8 LAMA3 TNF WT1 ERCC2 FLRT2 ITGA1 FOXC1 NID2 PDGFA FGF2 COL11A1 PDGFB COL8A1 GFOD2 TGFBI ELN ITGA6 TEX14 MMP3 SOX9 APP LAMA4 MFAP2 FKBP1A ITGAX DAG1 ITGA4 MADCAM1 SFRP2 CSGALNACT1 MMP8 ITGA10 TNFRSF11B CTGF NF1 ITG…
GO_REGULATION_OF_RESPONSE_TO_OXIDATIVE_STRESS	60	0.000214133	0.00539097	-0.42725	-1.95491	0	MCL1 TNF HGF AKT1 HSPH1 HIF1A RGN FUT8 STOX1 PARK7 PARK2 NFE2L2 UBQLN1 P4HB PYCR1 NR4A3 SOD2 GCH1 NONO CD36	0.0349976	0.173566	-0.347033	-1.42661	360	UBQLN1 PDIA2 NFE2L2 SEPN1 TNF SZT2 ATF4 MET SOD1 MMP3 HDAC6 NR4A3 GCH1 VNN1 MAPK7 HIF1A NONO HGF PYCR1 HTRA2 FUT8 HEBP2
WINTER_HYPOXIA_UP	88	0.000260349	0.00539097	-0.396416	-1.95453	0	GSS SNX24 LDLR KRT17 PGAM1 PGK1 RHOC COL4A5 HOMER1 RNF24 TMTC3 GEMIN2 VAPB ANGPTL4 SLC16A1 PSMD2 C16orf74 ECE2 PDZD11 GPN3 LDHA PVR GAPDH TNS4 S100A3 EIF2S1 MIF SLC6A8 PGF RAN NDRG1 NDUFA4L2 CORO1C MNAT1 XPO5 PYGL MTX1 PFKFB4 NUDT15 PSMB7 RUVBL2	0.0574544	0.233328	0.293362	1.32065	547	BCAR1 CORO1C SLIRP VAPB BNIP3 PGAM1 MRPL14 PVR CA12 MIF PSMA7 PTGFRN RAN ANKRD9 SLC16A1 SNX24 S100A10 TPI1 GSS GPN3 PSMD2 CNIH4 CA9 PSMB7 AK4 ANGPTL4 S100A3 VEZT PGK1 LDLR TFAP2C KCTD11
GO_POSITIVE_REGULATION_OF_CHROMOSOME_ORGANIZATION	143	0.000363504	0.00539097	-0.365067	-1.95334	0	ANKRD32 ERCC1 MTF2 PKIB HNRNPA1 FBXO5 RNF20 TNKS2 DAXX TGFB1 ATM PPARGC1A CCT6A MAPK15 TNKS CCT4 IL1B PRKCQ ATRX KAT2B MYB HMBOX1 LIF PRKD2 ESPL1 SNW1 TINF2 PIH1D1 TCP1 PLK1 LIG4 PHF19 NBN CCT8 MRE11A KDM1A RB1 DNMT3B DLGAP5 CCT3 CCNB1 XBP1 FOXP3 OGT SETDB1 TP53 NEK2 AURKB TET1 DNMT1 CCT2 RUVBL2 SMARCB1	0.674559	0.842972	0.187599	0.913885	6381	NEK2 PLK1 PAX7 OBFC1 UBE2N JDP2 LIG4 PHF19 RB1 BRCA1 MIER1 WDR61 CCT7 ESPL1 H2AFY RAD50 BRD7 PIWIL2 TCP1 CCT3 HNRNPA1 TADA2A ARRB1 CHTOP DHX36 PIH1D1 ANAPC10 TERF2 PTEN HIST1H1B CCNB1 RAB1A SMARCB1 SETDB1 SLX1B
GO_PHOSPHATIDYLINOSITOL_DEPHOSPHORYLATION	23	0.00236742	0.0123289	-0.543199	-1.95244	14	MTMR8 PTPRQ MTMR1 TMEM55B MTMR3 MTMR2 TMEM55A OCRL	0.876497	0.949835	-0.217019	-0.715355	8927	PTPRQ INPP5K INPPL1 INPP5B SYNJ1 OCRL TMEM55B
SASAI_RESISTANCE_TO_NEOPLASTIC_TRANSFROMATION	49	0.000393005	0.00539097	-0.446884	-1.95193	1	IRF1 LTBP2 JUNB ID3 PLOD2 QSOX1 IL1RL1 TGFB1I1 TGFB3 CTGF MMP11 TAGLN AMOTL2 FBN1 ADAMTS1 COL5A2 CSRP1 FSTL1 PCOLCE TNFRSF11B APP	0.00173277	0.0224269	-0.451329	-1.78738	17	ID3 CEBPD PLOD2 APP RGS10 AMOTL2 TNFRSF11B CTGF FBLN2 BGN LTBP2 COL1A1 JUNB COL5A2 SDC2 PCOLCE PDGFRB TAGLN CXCL12
REACTOME_APOPTOSIS	141	0.000361011	0.00539097	-0.36562	-1.95166	0	HIST1H1A PSMC3 PSMD2 DSP GZMB PSMA2 PRKCQ PTK2 MAPT PAK2 DYNLL1 RPS27A TNF YWHAB H1F0 KPNA1 PSME1 PSMB5 DIABLO PSMB4 AKT1 BCAP31 FADD PSMF1 PSMD1 PSMD14 PSMC1 MAGED1 UBA52 PSMD12 PSMD4 E2F1 DSG1 BCL2L11 TP53 HMGB2 DSG3 DCC PSMB7 LMNB1 PKP1	0.878049	0.950599	0.169828	0.825632	8315	TFDP1 HMGB1 ARHGAP10 HIST1H1A NMT1 FADD PSMB8 PSMB9 CASP7 PSMA4 PSMA1 PSMD3 PKP1 PSMA7 LMNB1 PSMB10 BCAP31 CYCS PSMC5 BIRC2 PSMD4 HMGB2 PSMD2 MAPK8 BAD PSMC2 HIST1H1B PSMB7 CDH1 DSP UBA52 TNFRSF1A GAS2
GO_NUCLEUS_ORGANIZATION	124	0.000322685	0.00539097	-0.372933	-1.95163	0	POLR1B TARDBP ETS1 TMF1 AAAS NUP153 OSBPL8 RPS19 BANF1 CHMP7 NUPL1 NDEL1 PPP2R2A REEP4 CHMP1B DAXX TBPL1 UBXN2B NUP160 PVRL2 RAE1 SEH1L POM121 NUP107 CDK1 NUP93 PYGO2 WBP2NL PES1 PLK1 PYGO1 PPP2R1A NUP155 POM121C SRPK2 CCNB1 CEP55 CHMP4A NUP188 NUP50 CCNB2 HMGB2 CTDNEP1 SPAST PAFAH1B1 VRK1	0.305149	0.571276	-0.228725	-1.07512	3211	RPS19 NUPL2 CHMP4A TMF1 PDCD6IP ATXN7 EMD TMEM43 ANKLE2 CHMP4C NUP62 PPP2R2A NUP50 SEH1L SUN1 LPIN1 RAE1 DMRTC2 NUP214 DAXX HIPK2 VPS4B CHMP2B SYNE2 PVRL2 POLR1B NUP98 PARP11 TBPL1 SPAST SRPK1
GO_REGULATION_OF_CELLULAR_PROTEIN_CATABOLIC_PROCESS	264	0.000636537	0.00570092	-0.336571	-1.95158	0	ANAPC1 CCDC22 KLHL22 CSNK1E RGP1 PSMD10 WAC ANAPC7 BAG5 UCHL5 PBK USP5 CHFR RAD23B PSMB9 UBXN1 ZW10 CLU UBE2V2 RNF144A COMMD1 TERF1 CD81 TMF1 UBQLN4 FMR1 IL33 LRRK2 PRICKLE1 PSMC5 PSMC4 VCP RAD23A DISC1 FBXO5 RNF139 UBE2K RNF217 SUMO2 VPS11 CBFA2T3 CTSC CDC26 ATM GCLC PSMC3 PSMD2 RNF19A SIRT2 BUB1B CSNK2A2 RNF166 USP44 PSMA2 MAD2L1 PTK2 CDK1 PSME3 RPS27A RNF180 MSN PSME1 TTK ESPL1 GNA12 TLK2 PSMB…	0.573803	0.78245	-0.183808	-0.960662	6110	USP5 ZFAND2A KLHL22 PSME4 PTK2 UBE2E1 UBE2K APOE BTRC CSNK1E CD81 NELL1 RNF144A UBQLN1 USP19 RGP1 SOCS5 CHFR CUL1 TNFAIP3 TRIM67 NFE2L2 PKD1 PRKACA ANKIB1 SMC5 PSEN1 RNF40 BBS7 ZW10 PSMD13 PSMD5 TMF1 ARIH2 OSBPL7 BAG6 CDC20 MAD2L2 PDCL3 RNF19B SOCS4 UBE2V2 SDCBP UBC USP14 CDC27 PSMC4 RPS27A PSMB5 PTTG1IP TERF1 MYLIP SUFU SVIP DACT1 TEX14 CSNK2A1 PSMD9 NSMCE2 PSMD14 TRIB1 ZNF207 PLK3 PTK2B ANAPC4 …
KYNG_RESPONSE_TO_H2O2_VIA_ERCC6_DN	46	0.000954198	0.00704057	-0.451452	-1.95099	4	CRYAB ELOF1 FUS RPL7A RBM10 DNAJB1 CDC34 PDZD2 NAP1L1 RPL21 ATRX OAZ2 NEK3 RPS5 RPL31 CSTF2 PFN1 TCF3 CYP51A1 DDB1 CTSS ALDH18A1	0.766649	0.892151	0.209723	0.8286	7401	CYP51A1 DDB1 COX6A1 BNIP3 HCP5 TP53I3 RPL21
GO_PROTEIN_HETEROTRIMERIZATION	13	0.00284738	0.0142098	-0.64678	-1.95087	19	SKIL NUPL1 COL6A1 C1QTNF1 COL1A2 C1QTNF6 COL6A2 OGT	0.0112834	0.0835428	-0.609927	-1.7139	114	OGT WIZ NUP62 C1QTNF1 C1QTNF2 COL6A2 COL1A1 COL6A1 COL1A2
REACTOME_DARPP_32_EVENTS	23	0.00236742	0.0123289	-0.542758	-1.95086	14	PPP3CB PPP2R1A PPP2CB PPP2R1B PRKACB PPP2R5D CALM3	0.498166	0.728544	0.290706	0.968934	4889	PRKAR1B PPP1CA PDE4D PPP3CA PPP2R1B PPP3CB PRKAR1A PPP2CA
HAHTOLA_MYCOSIS_FUNGOIDES_UP	17	0.00283709	0.0141668	-0.592276	-1.95029	18	G0S2 HIST1H3H TOP1 SOD2 SIK3 YWHAE	0.837538	0.931649	-0.240193	-0.730008	8598	SIK3 MMP9
[truncated: 7,656 more rows]
