# Supplementary material for: A human lung tumor microenvironment interactome identifies clinically relevant cell-type cross-talk
Source: Genome Biol. 2020 May 7;21:107. doi: 10.1186/s13059-020-02019-x (PMC7206807; doi:10.1186/s13059-020-02019-x)
Supplement: Supplementary file 13 — Table S13. Gene Set Enrichment analysis applied to ranked gene lists representing correlation between expression levels in malignant sorted populations vs GREM1 expression in fibroblasts. The c2 (curated gene sets) and c5 (Gene Ontology) gene sets were used from the Molecular Signatures Database. Selected enrichment results are shown in Fig. 3b). [file 13059_2020_2019_MOESM13_ESM.xlsx]

## Sheet: ST13 Mast  cell TMA survival
UNIVARIATE ANALYSES					MULTIVARIATE ANALYSES
(a) Non SCC					(a) Non SCC
MCT measure	HR	Z-score	p		Variable	HR	z	p
MCT count	0.97 (0.96-0.99)	-2.9	0.003		Age	1.04 (1.02-1.0566)	4	6.2e-05
Negative vs high	4.3 (1.6-11.5)	2.9	0.004		Gender (male vs female)	1.27 (0.90-1.78)	1.37	0.17
Low vs high	2.5 (1.2-5.4)	2.3	0.02		Stage_numeric	2.1 (1.7-2.6)	6.9	5.99e-12
Intermediate vs high	2.1 (1.0-4.3)	1.9	0.06		MCT.count	0.97 (0.95-0.99)	-3.6	0.0003
					Overall			3e-15
(b) SCC					(b) SCC
MCT measure	HR	Z-score	p		Variable	HR	z	p
MCT count	0.95 (0.91-0.99)	-2.6	0.003		Age	1.03 (0.99-1.07)	1.28	0.2
Negative vs high	14.7 (1.6-132)	2.4	0.02		Gender (male vs female)	0.71 (0.35-1.47)	-0.9	0.36
Low vs high	6.5 (0.8-50.7)	1.8	0.07		Stage_numeric	2.04 (1.02-2.93)	2.04	0.04
Intermediate vs high	5.5 (0.7-42.0)	1.7	0.1		MCT.count	0.95 (0.91-0.99)	-2.5	0.01
					Overall			3e-15
Cox regression of mast cell assessments by Tissue Microarray vs overall survival. HR indicates Hazard Ratio with 95% confidence intervals). Indicated are results for MCT count as a continuous variable; and for the indicated comparisons between pathologist-defined groupings which were done blinded to outcome data. See also Figures 4c, 4d.
